# Supplementary material for: A Metal‐Organic Polyhedron‐to‐Coordination Polymer Transition Revealed by 3D Electron Diffraction
Source: Angew Chem Int Ed Engl. 2025 Sep 6;64(43):e202514527. doi: 10.1002/anie.202514527 (PMC12535363; doi:10.1002/anie.202514527)
Supplement: Supplementary file 2 — Supporting information [file ANIE-64-e202514527-s001.zip]

Archive with 6 entries (6 files):
- Crystallographic_files_for_upload/cifcheck.docx
- Crystallographic_files_for_upload/CuEtOMOP_12Hz_pMOPH2O.cif
- Crystallographic_files_for_upload/CuEtOMOP_12Hz_pMOPH2O_checkcif.pdf
- Crystallographic_files_for_upload/CuEtOMOP_pMOP_activated_ordered.cif
- Crystallographic_files_for_upload/CuEtOMOP_pMOP_activated_ordered_checkcif.pdf
- Crystallographic_files_for_upload/MOPDMA.cif
