# Supplementary material for: A Metal‐Organic Polyhedron‐to‐Coordination Polymer Transition Revealed by 3D Electron Diffraction
Source: Angew Chem Int Ed Engl. 2025 Sep 6;64(43):e202514527. doi: 10.1002/anie.202514527 (PMC12535363; doi:10.1002/anie.202514527)
Supplement: Supplementary file 2 — Supporting information [file ANIE-64-e202514527-s001.zip › Crystallographic_files_for_upload/CuEtOMOP_12Hz_pMOPH2O.cif]

data_CuEtOMOP_12Hz_pMOPH2O


# start Validation Reply Form
_vrf_RINTA01_CuEtOMOP_12Hz_pMOPH2O
;
PROBLEM: The value of Rint is greater than 0.18
RESPONSE: The data constitue the merging of five electron diffraction data-
 sets and the Rint of the resulting dataset is entirely typical.
 This is owed to different impacts of dynamical effects across the various
 samples serving to significantly reduce internal agreement. These are
 expected to average out in merging to improve ultimate model statistics.
;
_vrf_PLAT029_CuEtOMOP_12Hz_pMOPH2O
;
PROBLEM: _diffrn_measured_fraction_theta_full value Low .      0.936 Why?  
RESPONSE: The data are from single-axis rotation electron diffraction on a
 sample crystallising in P-1. Combined with blocky crystals having preferred
 orientations, 100% completeness has not been achieved within the constraints
 placed by the quality of the data available for merging.
;
_vrf_PLAT020_CuEtOMOP_12Hz_pMOPH2O
;
PROBLEM: The Value of Rint is Greater Than 0.12 .........      0.201 Report
RESPONSE: The data constitue the merging of five electron diffraction data-
 sets and the Rint of the resulting dataset is entirely typical, if not good.
 This is owed to different impacts of dynamical effects across the various
 samples serving to significantly reduce internal agreement. These are
 expected to average out in merging to improve ultimate model statistics.
;
_vrf_PLAT082_CuEtOMOP_12Hz_pMOPH2O
;
PROBLEM: High R1 Value ..................................       0.17 Report
RESPONSE: The data constitue the merging of five electron diffraction data-
 sets and the R1 of the resulting fit is entirely typical, if not good.
 This is owed to different impacts of dynamical effects across the various
 samples serving to significantly reduce internal agreement. Care has been
 taken to reject reflections that are more significantly affected by these
 effect and ensure that the model is robust in this context.
;
_vrf_PLAT420_CuEtOMOP_12Hz_pMOPH2O
;
PROBLEM: D-H Bond Without Acceptor  O1       --H1A      .     Please Check 
RESPONSE: This does not appear to be in error. There is nothing [else] in
 the structure that would appear to offer an H-bond acceptor, and no evidence
 of (nor room for) an included solvate, while charge balancing would require
 this be part of a neutral water molecule, and not an erroneously assigned
 hydroxyl. Any other position for this proton would generate physically 
 unrealistic close contacts.
;
_vrf_PLAT911_CuEtOMOP_12Hz_pMOPH2O
;
PROBLEM: Missing FCF Refl Between Thmin & STh/L=    0.600        508 Report
RESPONSE: The data are from single-axis rotation electron diffraction on a
 sample crystallising in P-1. Combined with blocky crystals having preferred
 orientations, 100% completeness has not been achieved within the constraints
 placed by the quality of the data available for merging. In addition, 63
 reflections have been rejected in the final stages of the refinement, being
 either erroneously null measured or appearing more significantly affected by
 multiple diffraction from inspection of Fo-Fc plots and their impact on the
 refinement. 
;
_vrf_PLAT922_CuEtOMOP_12Hz_pMOPH2O
;
PROBLEM: wR2 in the CIF and FCF Differ by ...............     0.0072 Check 
RESPONSE: The origin of this difference comes from how and when EXTI is applied
 between the various reporting and validating stages of Olex2 and CheckCIF / 
 Platon. In refinement, Fc is modified but, to make validation easier, EXTI
 is transfered from Fc^2 to Fo^2 which can lead to these discrepancies.
;
# end Validation Reply Form


_audit_creation_date               2025-06-26
_audit_creation_method
;
Olex2 1.5-ac7-016
(compiled 2025.05.29 svn.r8cd99b3d for Rigaku Oxford Diffraction, GUI svn.r7254)
;
_audit_contact_author_address      
;
 Dept. of Physics, University of Warwick, Gibbet Hill Road, Coventry, CV4 7AL
;
_audit_contact_author_email        jere.tidey@warwick.ac.uk
_audit_contact_author_name         'Jeremiah P. Tidey'
_audit_contact_author_phone        +442476574794
_publ_contact_author_id_orcid      0000-0001-5934-0454
_publ_section_references
;
Bourhis, L.J., Dolomanov, O.V., Gildea, R.J., Howard, J.A.K., Puschmann, H.
 (2015). Acta Cryst. A71, 59-75.

Dolomanov, O.V., Bourhis, L.J., Gildea, R.J, Howard, J.A.K. & Puschmann, H.
 (2009), J. Appl. Cryst. 42, 339-341.

Sheldrick, G.M. (2015). Acta Cryst. A71, 3-8.
;
_chemical_formula_moiety           'C104 H68 Cu4 O22'
_chemical_formula_sum              'C104 H68 Cu4 O22'
_chemical_formula_weight           1923.850
_chemical_oxdiff_formula           'C110 H82 Cu4 N2 O24'
_chemical_oxdiff_usercomment      
;
 NEDF Simon Parsons - 2024NCS0672, S009874, EtOMOP_12Hz_CO2, as-ball-milled
 and Gas-sorped, dispersed dry on quantifoil grid, loaded at 215K, cooled to
 185K prior to insert and 100K prior to beam.
;
loop_
  _atom_type_symbol
  _atom_type_scat_dispersion_real
  _atom_type_scat_dispersion_imag
  _atom_type_scat_Cromer_Mann_a1
  _atom_type_scat_Cromer_Mann_a2
  _atom_type_scat_Cromer_Mann_a3
  _atom_type_scat_Cromer_Mann_a4
  _atom_type_scat_Cromer_Mann_b1
  _atom_type_scat_Cromer_Mann_b2
  _atom_type_scat_Cromer_Mann_b3
  _atom_type_scat_Cromer_Mann_b4
  _atom_type_scat_Cromer_Mann_c
  _atom_type_scat_source
  _atom_type_scat_dispersion_source
 C 0.00000 0.00000 0.60000 0.13600 0.54700 1.22500 40.93800 0.37400 3.27800
 13.01300 0.00000 'Custom 4-Gaussian' custom
 Cu 0.00000 0.00000 1.35500 0.59300 1.83600 1.81000 70.86400 0.36800 2.89900
 15.66900 0.00000 'Custom 4-Gaussian' custom
 H 0.00000 0.00000 0.12900 0.03600 0.12700 0.23600 37.73700 0.55300 3.77200
 13.51800 0.00000 'Custom 4-Gaussian' custom
 O 0.00000 0.00000 0.39200 0.14400 0.51100 0.93700 25.67500 0.30600 2.27200
 8.27000 0.00000 'Custom 4-Gaussian' custom

_diffrn_oxdiff_scatteringfactors_ed 
 'UCLA (2022) https://srv.mbi.ucla.edu/faes/data'
_space_group_crystal_system        'triclinic'
_space_group_IT_number             2
_space_group_name_H-M_alt          'P -1'
_space_group_name_Hall             '-P 1'
loop_
  _space_group_symop_id
  _space_group_symop_operation_xyz
 1 x,y,z
 2 -x,-y,-z

_symmetry_Int_Tables_number        2
_cell_length_a                     11.9545(9)
_cell_length_b                     12.1069(6)
_cell_length_c                     16.5916(7)
_cell_angle_alpha                  80.316(4)
_cell_angle_beta                   71.254(5)
_cell_angle_gamma                  74.625(5)
_cell_volume                       2183.5(2)
_cell_formula_units_Z              1
_cell_measurement_reflns_used      9300
_cell_measurement_temperature      100(2)
_cell_measurement_theta_max        0.8990
_cell_measurement_theta_min        0.0460
_exptl_crystal_description         'microcrystalline blocks'
_exptl_absorpt_coefficient_mu      0.000
_exptl_absorpt_correction_type     none
_exptl_crystal_density_diffrn      1.463
_exptl_crystal_F_000               362.760
_diffrn_reflns_av_R_equivalents    0.2010
_diffrn_reflns_av_unetI/netI       0.1466
_diffrn_reflns_Laue_measured_fraction_full  0.9358
_diffrn_reflns_Laue_measured_fraction_max  0.9194
_diffrn_reflns_limit_h_max         14
_diffrn_reflns_limit_h_min         -14
_diffrn_reflns_limit_k_max         15
_diffrn_reflns_limit_k_min         -15
_diffrn_reflns_limit_l_max         20
_diffrn_reflns_limit_l_min         -20
_diffrn_reflns_number              44915
_diffrn_reflns_point_group_measured_fraction_full  0.9358
_diffrn_reflns_point_group_measured_fraction_max  0.9194
_diffrn_reflns_theta_full          0.8629
_diffrn_reflns_theta_max           0.90
_diffrn_reflns_theta_min           0.05
_diffrn_ambient_environment        'vacuum'
_diffrn_ambient_temperature        100(2)
_diffrn_detector                   'Hybrid Pixel Array Detector'
_diffrn_detector_area_resol_mean   10.0000
_diffrn_detector_type              HyPix-ED
_diffrn_measured_fraction_theta_full  0.9358
_diffrn_measured_fraction_theta_max  0.9194
_diffrn_measurement_details
;
Data were colelcted upon multiple crystallites and five well-matching data-
sets constitute the merged set used with careful selection of the cell bases.

List of Runs (angles in degrees, time in seconds):

  # Type    Start    End  Width  t~exp~   \w     \q     \k     \f   Frames
--------------------------------------------------------------------------
  1  \w    -52.00  48.00   0.25    0.37    --    0.00   0.00   0.00  400
  2  \w    -60.75  35.75   0.25    0.25    --    0.00   0.00   0.00  386
  3  \w    -59.75  50.50   0.25    0.25    --    0.00   0.00   0.00  441
  4  \w    -62.75  38.75   0.25    0.25    --    0.00   0.00   0.00  406
  5  \w    -29.00  65.00   0.25    0.25    --    0.00   0.00   0.00  376
;
_diffrn_measurement_device         'electron diffractometer'
_diffrn_measurement_device_type   
 'XtaLAB Synergy-ED, HyPix-ED, electron source at 200keV'
_diffrn_measurement_method         'continuous rotation electron diffraction'
_diffrn_orient_matrix_type        
 'CrysAlisPro convention (1999,Acta A55,543-557)'
_diffrn_orient_matrix_UB_11        0.0022762000
_diffrn_orient_matrix_UB_12        -0.0004893000
_diffrn_orient_matrix_UB_13        -0.0004680000
_diffrn_orient_matrix_UB_21        0.0000012000
_diffrn_orient_matrix_UB_22        0.0021029000
_diffrn_orient_matrix_UB_23        -0.0002585000
_diffrn_orient_matrix_UB_31        0.0000015000
_diffrn_orient_matrix_UB_32        -0.0000001000
_diffrn_orient_matrix_UB_33        0.0015125000
_diffrn_oxdiff_digest_creation
;
CAP 1.171.44.115a, AC 1.5-ac7-016
;
_diffrn_oxdiff_digest_hkl
;
43fde27bb972c3f6b0fc60e914b35464722b8d
;
_diffrn_oxdiff_digest_hkl_ed
;
5368412bf70f018b607fc24df891b988979adf
;
_diffrn_oxdiff_digest_od_ed
;

;
_diffrn_oxdiff_measurement_exp_name  m5_1302_5_6_7_8.par
_diffrn_radiation_monochromator    none
_diffrn_radiation_probe            electron
_diffrn_radiation_type             electron
_diffrn_radiation_wavelength       0.0251
_diffrn_source                     'electron diffractometer'
_diffrn_source_type                'JEOL JSM-2300ED, LaB6'
_reflns_Friedel_coverage           0.0
_reflns_limit_h_max                14
_reflns_limit_h_min                -13
_reflns_limit_k_max                15
_reflns_limit_k_min                -14
_reflns_limit_l_max                20
_reflns_limit_l_min                0
_reflns_number_gt                  6182
_reflns_number_total               8267
_reflns_threshold_expression       I>=2u(I)
_computing_cell_refinement         'CrysAlisPro 1.171.44.115a (Rigaku OD, 2025)'
_computing_data_collection        
 'CrysAlisPro system (CCD 44.70a 64-bit (release 10-09-2024))'
_computing_data_reduction          'CrysAlisPro 1.171.44.115a (Rigaku OD, 2025)'
_computing_molecular_graphics      'Olex2 1.5-ac7-016 (Dolomanov et al., 2009)'
_computing_publication_material    'Olex2 1.5-ac7-016 (Dolomanov et al., 2009)'
_computing_structure_refinement   
 'olex2.refine 1.5-ac7-016 (Bourhis et al., 2015)'
_computing_structure_solution      'SHELXT  (Sheldrick, 2015)'
_refine_diff_density_max           1.2383
_refine_diff_density_min           -1.0298
_refine_diff_density_rms           0.2657
# This is necessarily not density but electron potential.
_refine_ls_d_res_high              0.7979
_refine_ls_d_res_low               15.6463
_refine_ls_extinction_coef         496(27)
_refine_ls_extinction_expression   Fc^*^=kFc[1+0.001xFc^2^\l^3^/sin(2\q)]^-1/4^
_refine_ls_goodness_of_fit_ref     1.0373
_refine_ls_hydrogen_treatment      mixed
_refine_ls_matrix_type             full
_refine_ls_number_constraints      60
_refine_ls_number_parameters       595
_refine_ls_number_reflns           8267
_refine_ls_number_restraints       588
_refine_ls_R_factor_all            0.2092
_refine_ls_R_factor_gt             0.1687
_refine_ls_restrained_S_all        0.9997
_refine_ls_shift/su_max            0.0012
_refine_ls_shift/su_mean           0.0001
_refine_ls_structure_factor_coef   Fsqd
_refine_ls_weighting_details      
 'w=1/[\s^2^(Fo^2^)+(0.0000P)^2^+3.8279P] where P=(Fo^2^+2Fc^2^)/3'
_refine_ls_weighting_scheme        calc
_refine_ls_wR_factor_gt            0.3264
_refine_ls_wR_factor_ref           0.3478
_refine_special_details 
;
 An extinction correction was refined to broadly account for the impact of 
 multiple diffraction on the data in the kinematic approximation.

 Distance similarity restraints (SADI) are placed across each set of
 chemically equivalent bonds within the ligands to improve resillience of
 the model against the impact of multiple diffraction.

 Global rigid bond (RIGU) restraints were employed to eliminate non-positive
 definite ADPs and improve their physical shape.

 Carbon-bound H-atoms are placed geometrically at neutron standard distances
 to better model the expected longer C-H bond length seen in electron diffraction.

 Water protons were placed geometrically before having the AFIX constraint
 removed and being refined in the presence of a 1,2-distance restraint.

 All H atoms are refined with riding isotropic displacement parameters.

 63 reflections were omitted as outliers in the final stages of refinement for
 which Fo particularly deviated from the general trend and spread or otherwise
 found to be particularly erroneously zero (a common observation with present
 software), testing these with refinement and concluding them significantly
 affected by multiple diffraction and of no merit to the refinement.
;
_olex2_refinement_description
;
1. Fixed Uiso
 At 1.5 times of:
  All C(H) groups, All C(H,H) groups, All O(H,H) groups
 At 1.8 times of:
  All C(H,H,H) groups
2. Restrained distances
 O1-H1b = O1-H1a
 0.87 with sigma of 0.05
 O5B-C26B \\sim O2A-C17A \\sim O3A-C17A \\sim O4B-C26B \\sim O4A-C26A \\sim
O5A-C26A \\sim O2B-C17B ~
 O3B-C17B
 with sigma of 0.02
 C24B-C26B \\sim C15A-C17A \\sim C26A-C24A \\sim C15B-C17B
 with sigma of 0.02
 C14A-C15A \\sim C24A-C23A \\sim C14B-C15B \\sim C24B-C23B
 with sigma of 0.02
 C24A-C25A \\sim C16B-C15B \\sim C24B-C25B \\sim C15A-C16A
 with sigma of 0.02
 C10B-C9B \\sim C11A-C16A \\sim C20B-C25B \\sim C20A-C25A \\sim C16B-C11B
 with sigma of 0.02
 C22A-C23A \\sim C14B-C13B \\sim C13A-C14A \\sim C22B-C23B
 with sigma of 0.02
 C12A-C13A \\sim C21B-C22B \\sim C22A-C21A \\sim C12B-C13B
 with sigma of 0.02
 C11B-C12B \\sim C20A-C21A \\sim C21B-C20B \\sim C12A-C11A
 with sigma of 0.02
 C19B-C20B \\sim C10A-C11A \\sim C10B-C11B \\sim C20A-C19A
 with sigma of 0.02
 C10B-C9B \\sim C18A-C19A \\sim C19B-C18B \\sim C9A-C10A
 with sigma of 0.02
 C5B-C18B \\sim C9A-C7A \\sim C18A-C5A \\sim C7B-C9B
 with sigma of 0.02
 C6B-C5B \\sim C7B-C6B \\sim C6A-C5A \\sim C6A-C7A
 with sigma of 0.02
 C8A-C7A \\sim C4B-C5B \\sim C7B-C8B \\sim C4A-C5A
 with sigma of 0.02
 C3B-C8B \\sim C4B-C3B \\sim C3A-C8A \\sim C4A-C3A
 with sigma of 0.02
 O1B-C3B \\sim O1A-C3A
 with sigma of 0.02
 O1B-C2B \\sim O1A-C2A
 with sigma of 0.02
 C1A-C2A \\sim C1B-C2B
 with sigma of 0.02
3. Rigid body (RIGU) restrains
 All non-hydrogen atoms
 with sigma for 1-2 distances of 0.002 and sigma for 1-3 distances of 0.002
4. Others
 Fixed Uiso: H6A(0.027659) H8A(0.036736) H4A(0.044096) H25A(0.024995)
 H21A(0.027904) H22A(0.028779) H23A(0.027495) H22B(0.036166) H23B(0.027369)
 H21B(0.039631) H25B(0.029344) H4B(0.033342) H6B(0.036859) H8B(0.026986)
 H16B(0.029684) H12B(0.038198) H13B(0.033226) H14B(0.022351) H14A(0.048977)
 H13A(0.059993) H12A(0.039501) H16A(0.024243) H2Ba(0.032536) H2Bb(0.032536)
 H2Ab(0.061716) H2Aa(0.061716)
5.a Secondary CH2 refined with riding coordinates:
 C2B(H2Ba,H2Bb), C2A(H2Aa,H2Ab)
5.b Aromatic/amide H refined with riding coordinates:
 C16A(H16A), C8B(H8B), C13B(H13B), C23A(H23A), C25A(H25A), C12B(H12B),
 C16B(H16B), C25B(H25B), C14B(H14B), C21A(H21A), C23B(H23B), C22A(H22A),
 C8A(H8A), C6B(H6B), C22B(H22B), C14A(H14A), C4A(H4A), C6A(H6A), C13A(H13A),
 C4B(H4B), C12A(H12A), C21B(H21B)
5.c Idealised Me refined as rotating group:
 C1B(H1Ba,H1Bb,H1Bc), C1A(H1Aa,H1Ab,H1Ac)
;
_atom_sites_solution_primary       dual
_atom_sites_solution_secondary     difmap
_atom_sites_solution_hydrogen      geom
loop_
  _atom_site_label
  _atom_site_type_symbol
  _atom_site_fract_x
  _atom_site_fract_y
  _atom_site_fract_z
  _atom_site_U_iso_or_equiv
  _atom_site_adp_type
  _atom_site_occupancy
  _atom_site_refinement_flags_posn
  _atom_site_refinement_flags_adp
 Cu1 Cu 0.5026(2) -0.08922(18) 0.93419(15) 0.0098(6) Uani 1.000000 . U
 Cu2 Cu 0.4634(3) -0.04337(19) 0.78607(15) 0.0117(6) Uani 1.000000 . U
 O5A O 0.3374(7) 0.0653(5) 0.1324(4) 0.0177(15) Uani 1.000000 D U
 O2A O 0.3383(7) -0.1096(6) 0.9848(4) 0.0169(14) Uani 1.000000 D U
 O1 O 0.3904(8) 0.0392(6) 0.6789(5) 0.0221(16) Uani 1.000000 D U
 H1a H 0.350(4) 0.119(3) 0.687(3) 0.033(2) Uiso 1.000000 DR .
 H1b H 0.375(4) 0.020(4) 0.634(3) 0.033(2) Uiso 1.000000 DR .
 C17B C 0.3983(7) 0.1438(5) 0.8917(4) 0.0102(16) Uani 1.000000 D U
 O4A O 0.3778(7) 0.0072(6) 0.2572(4) 0.0211(16) Uani 1.000000 D U
 O2B O 0.4460(6) 0.0806(5) 0.9461(4) 0.0106(13) Uani 1.000000 D U
 C16A C 0.1272(7) -0.1980(6) 0.9120(5) 0.0162(17) Uani 1.000000 D U
 H16A H 0.1659(7) -0.1797(6) 0.8439(5) 0.024(3) Uiso 1.000000 R .
 O3B O 0.3944(7) 0.1114(5) 0.8264(4) 0.0176(15) Uani 1.000000 D U
 C11A C 0.0310(8) -0.2516(7) 0.9415(5) 0.0166(18) Uani 1.000000 D U
 C8B C 0.3227(8) 0.7940(6) 0.6246(5) 0.0180(19) Uani 1.000000 D U
 H8B H 0.3145(8) 0.8325(6) 0.6812(5) 0.027(3) Uiso 1.000000 R .
 O5B O 0.4580(7) 0.2442(5) 0.1025(4) 0.0196(16) Uani 1.000000 D U
 C15B C 0.3454(8) 0.2660(6) 0.9061(5) 0.0140(17) Uani 1.000000 D U
 C13B C 0.2440(8) 0.4162(6) 0.9994(5) 0.022(2) Uani 1.000000 D U
 H13B H 0.1985(8) 0.4435(6) 1.0630(5) 0.033(3) Uiso 1.000000 R .
 C26B C 0.4493(8) 0.2732(6) 0.1734(5) 0.0157(18) Uani 1.000000 D U
 C23A C 0.1106(8) 0.0186(6) 0.1961(5) 0.0183(16) Uani 1.000000 D U
 H23A H 0.1399(8) 0.0493(6) 0.1292(5) 0.027(2) Uiso 1.000000 R .
 C25A C 0.1530(8) -0.0476(6) 0.3297(5) 0.0167(16) Uani 1.000000 D U
 H25A H 0.2162(8) -0.0668(6) 0.3673(5) 0.025(2) Uiso 1.000000 R .
 O3A O 0.3160(7) -0.0913(5) 0.8546(4) 0.0158(13) Uani 1.000000 D U
 C10A C -0.0077(8) -0.2858(7) 0.8790(5) 0.0184(19) Uani 1.000000 D U
 C12B C 0.2511(9) 0.4967(6) 0.9295(5) 0.025(2) Uani 1.000000 D U
 H12B H 0.2209(9) 0.5875(6) 0.9390(5) 0.038(3) Uiso 1.000000 R .
 C2B C 0.3327(9) 1.0464(6) 0.4689(5) 0.022(2) Uani 1.000000 D U
 H2Ba H 0.4104(9) 1.0156(6) 0.4153(5) 0.033(3) Uiso 1.000000 R .
 H2Bb H 0.2501(9) 1.0481(6) 0.4536(5) 0.033(3) Uiso 1.000000 R .
 O1B O 0.3387(8) 0.9722(5) 0.5445(4) 0.0219(17) Uani 1.000000 D U
 C3B C 0.3368(8) 0.8609(6) 0.5453(5) 0.0173(19) Uani 1.000000 D U
 O4B O 0.4641(8) 0.2044(6) 0.2364(4) 0.0248(18) Uani 1.000000 D U
 C7A C -0.0407(8) -0.3269(6) 0.7377(5) 0.0173(19) Uani 1.000000 D U
 O1A O -0.1037(9) -0.5480(6) 0.6424(5) 0.036(2) Uani 1.000000 D U
 C17A C 0.2834(7) -0.1181(6) 0.9342(5) 0.0116(15) Uani 1.000000 D U
 C19A C 0.0090(8) -0.1294(7) 0.4492(5) 0.0207(19) Uani 1.000000 D U
 C11B C 0.2969(8) 0.4625(6) 0.8466(5) 0.0182(19) Uani 1.000000 D U
 C18B C 0.3636(9) 0.6456(7) 0.4034(5) 0.026(2) Uani 1.000000 D U
 C16B C 0.3449(8) 0.3471(6) 0.8356(5) 0.020(2) Uani 1.000000 D U
 H16B H 0.3824(8) 0.3193(6) 0.7717(5) 0.030(3) Uiso 1.000000 R .
 C25B C 0.4078(8) 0.4400(6) 0.2580(5) 0.0196(19) Uani 1.000000 D U
 H25B H 0.4152(8) 0.3804(6) 0.3136(5) 0.029(3) Uiso 1.000000 R .
 C9B C 0.3077(9) 0.6123(6) 0.7088(5) 0.025(2) Uani 1.000000 D U
 C24A C 0.1899(8) -0.0009(6) 0.2457(5) 0.0148(15) Uani 1.000000 D U
 C14B C 0.2951(7) 0.2997(6) 0.9888(5) 0.0149(17) Uani 1.000000 D U
 H14B H 0.2955(7) 0.2371(6) 1.0436(5) 0.022(3) Uiso 1.000000 R .
 C21A C -0.0403(8) -0.0444(6) 0.3172(5) 0.0186(17) Uani 1.000000 D U
 H21A H -0.1312(8) -0.0585(6) 0.3455(5) 0.028(3) Uiso 1.000000 R .
 C23B C 0.4130(8) 0.4758(6) 0.1101(5) 0.0182(19) Uani 1.000000 D U
 H23B H 0.4233(8) 0.4438(6) 0.0504(5) 0.027(3) Uiso 1.000000 R .
 C22A C -0.0054(8) -0.0009(6) 0.2316(5) 0.0192(17) Uani 1.000000 D U
 H22A H -0.0679(8) 0.0175(6) 0.1936(5) 0.029(3) Uiso 1.000000 R .
 C8A C -0.0701(9) -0.4290(7) 0.7330(5) 0.024(2) Uani 1.000000 D U
 H8A H -0.0867(9) -0.4901(7) 0.7888(5) 0.037(3) Uiso 1.000000 R .
 C5A C -0.0316(8) -0.2671(6) 0.5907(5) 0.0144(18) Uani 1.000000 D U
 C20A C 0.0399(8) -0.0705(7) 0.3674(5) 0.0189(17) Uani 1.000000 D U
 C15A C 0.1750(8) -0.1673(6) 0.9697(5) 0.0155(16) Uani 1.000000 D U
 C9A C -0.0248(8) -0.3093(6) 0.8149(5) 0.0161(19) Uani 1.000000 D U
 C3A C -0.0781(10) -0.4519(7) 0.6556(5) 0.029(2) Uani 1.000000 D U
 C10B C 0.3039(9) 0.5426(6) 0.7752(5) 0.026(2) Uani 1.000000 D U
 C5B C 0.3485(9) 0.6960(6) 0.4783(5) 0.024(2) Uani 1.000000 D U
 C1B C 0.3333(9) 1.1658(7) 0.4848(6) 0.030(2) Uani 1.000000 D U
 H1Ba H 0.2541(18) 1.1969(14) 0.5359(16) 0.054(4) Uiso 1.000000 GR .
 H1Bb H 0.4136(18) 1.1626(8) 0.502(2) 0.054(4) Uiso 1.000000 GR .
 H1Bc H 0.333(3) 1.2228(9) 0.4275(9) 0.054(4) Uiso 1.000000 GR .
 C6B C 0.3335(9) 0.6297(7) 0.5565(5) 0.025(2) Uani 1.000000 D U
 H6B H 0.3326(9) 0.5397(7) 0.5604(5) 0.037(3) Uiso 1.000000 R .
 C22B C 0.3911(9) 0.5933(6) 0.1147(5) 0.024(2) Uani 1.000000 D U
 H22B H 0.3861(9) 0.6528(6) 0.0587(5) 0.036(3) Uiso 1.000000 R .
 C18A C -0.0098(9) -0.1904(7) 0.5167(5) 0.024(2) Uani 1.000000 D U
 C14A C 0.1224(9) -0.1892(8) 1.0569(5) 0.033(2) Uani 1.000000 D U
 H14A H 0.1584(9) -0.1658(8) 1.1021(5) 0.049(3) Uiso 1.000000 R .
 C7B C 0.3194(9) 0.6808(6) 0.6306(5) 0.022(2) Uani 1.000000 D U
 C4A C -0.0612(9) -0.3686(7) 0.5854(5) 0.029(2) Uani 1.000000 D U
 H4A H -0.0714(9) -0.3838(7) 0.5259(5) 0.044(4) Uiso 1.000000 R .
 C26A C 0.3094(8) 0.0264(6) 0.2099(5) 0.0170(16) Uani 1.000000 D U
 C2A C -0.0669(10) -0.6525(8) 0.6933(6) 0.041(2) Uani 1.000000 D U
 H2Aa H -0.1122(10) -0.6412(8) 0.7609(6) 0.062(3) Uiso 1.000000 R .
 H2Ab H -0.0943(10) -0.7230(8) 0.6771(6) 0.062(3) Uiso 1.000000 R .
 C20B C 0.3842(9) 0.5578(6) 0.2636(5) 0.021(2) Uani 1.000000 D U
 C24B C 0.4220(8) 0.3985(6) 0.1812(5) 0.0158(18) Uani 1.000000 D U
 C1A C 0.0681(10) -0.6821(9) 0.6779(7) 0.049(3) Uani 1.000000 D U
 H1Aa H 0.1128(10) -0.691(4) 0.6109(8) 0.089(5) Uiso 1.000000 GR .
 H1Ab H 0.0945(11) -0.6145(19) 0.697(3) 0.089(5) Uiso 1.000000 GR .
 H1Ac H 0.0938(11) -0.762(2) 0.715(2) 0.089(5) Uiso 1.000000 GR .
 C6A C -0.0197(8) -0.2483(6) 0.6680(5) 0.0184(19) Uani 1.000000 D U
 H6A H 0.0063(8) -0.1710(6) 0.6729(5) 0.028(3) Uiso 1.000000 R .
 C13A C 0.0240(9) -0.2406(9) 1.0865(6) 0.040(3) Uani 1.000000 D U
 H13A H -0.0162(9) -0.2576(9) 1.1545(6) 0.060(4) Uiso 1.000000 R .
 C4B C 0.3531(9) 0.8115(6) 0.4719(5) 0.022(2) Uani 1.000000 D U
 H4B H 0.3692(9) 0.8614(6) 0.4103(5) 0.033(3) Uiso 1.000000 R .
 C12A C -0.0227(9) -0.2702(8) 1.0289(5) 0.026(2) Uani 1.000000 D U
 H12A H -0.1012(9) -0.3079(8) 1.0519(5) 0.040(3) Uiso 1.000000 R .
 C21B C 0.3759(9) 0.6334(7) 0.1915(5) 0.026(2) Uani 1.000000 D U
 H21B H 0.3573(9) 0.7252(7) 0.1957(5) 0.040(3) Uiso 1.000000 R .
 C19B C 0.3738(9) 0.6011(7) 0.3386(5) 0.029(2) Uani 1.000000 D U

loop_
  _atom_site_aniso_label
  _atom_site_aniso_U_11
  _atom_site_aniso_U_22
  _atom_site_aniso_U_33
  _atom_site_aniso_U_12
  _atom_site_aniso_U_13
  _atom_site_aniso_U_23
 Cu1 0.0173(14) 0.0055(10) 0.0098(12) -0.0035(8) -0.0079(8) -0.0005(7)
 Cu2 0.0224(15) 0.0068(10) 0.0100(11) -0.0057(8) -0.0089(8) 0.0002(7)
 O5A 0.030(4) 0.015(3) 0.008(2) -0.008(2) -0.0046(15) 0.0001(15)
 O2A 0.020(3) 0.023(3) 0.014(2) -0.0105(14) -0.0103(12) 0.0022(14)
 O1 0.045(5) 0.010(3) 0.018(3) -0.007(2) -0.0203(17) 0.0013(16)
 C17B 0.018(4) 0.0051(19) 0.010(2) -0.0034(12) -0.0076(15) 0.0001(10)
 O4A 0.030(4) 0.026(3) 0.010(3) -0.013(2) -0.0066(17) 0.002(2)
 O2B 0.015(3) 0.0090(19) 0.009(2) -0.0026(12) -0.0055(14) -0.0013(10)
 C16A 0.016(3) 0.021(4) 0.015(3) -0.0076(18) -0.0070(15) -0.0012(17)
 O3B 0.033(4) 0.010(2) 0.015(2) -0.0052(14) -0.0143(15) -0.0003(10)
 C11A 0.018(3) 0.022(4) 0.014(2) -0.0089(19) -0.0059(14) -0.0023(16)
 C8B 0.029(5) 0.014(2) 0.014(3) -0.0044(17) -0.0105(18) -0.0011(12)
 O5B 0.024(4) 0.016(3) 0.021(3) -0.004(2) -0.009(2) -0.0041(15)
 C15B 0.021(4) 0.0072(19) 0.016(3) -0.0027(12) -0.0082(16) -0.0011(10)
 C13B 0.035(5) 0.009(2) 0.020(3) -0.0014(18) -0.0076(19) -0.0019(12)
 C26B 0.018(5) 0.012(2) 0.018(3) -0.0053(16) -0.0050(19) -0.0037(12)
 C23A 0.028(3) 0.017(4) 0.013(3) -0.0112(19) -0.0054(15) -0.0000(18)
 C25A 0.025(3) 0.015(3) 0.011(3) -0.0073(17) -0.0043(14) -0.0003(16)
 O3A 0.023(3) 0.015(3) 0.015(2) -0.0073(14) -0.0121(11) 0.0029(12)
 C10A 0.019(5) 0.030(4) 0.011(3) -0.013(3) -0.0042(17) -0.0031(18)
 C12B 0.041(6) 0.010(3) 0.021(3) -0.0011(19) -0.0074(19) -0.0007(13)
 C2B 0.035(6) 0.019(3) 0.015(3) -0.007(2) -0.011(2) -0.0005(16)
 O1B 0.039(5) 0.017(2) 0.014(3) -0.0079(16) -0.012(2) -0.0028(13)
 C3B 0.028(5) 0.015(2) 0.013(3) -0.0049(16) -0.0099(18) -0.0025(12)
 O4B 0.040(5) 0.016(3) 0.021(3) -0.007(2) -0.011(2) -0.0020(15)
 C7A 0.028(5) 0.016(3) 0.013(2) -0.009(2) -0.0096(15) -0.0013(13)
 O1A 0.071(5) 0.028(3) 0.020(3) -0.0286(19) -0.015(2) -0.0019(16)
 C17A 0.017(3) 0.008(3) 0.013(2) -0.0032(14) -0.0106(11) 0.0023(13)
 C19A 0.030(5) 0.023(4) 0.011(2) -0.012(2) -0.0058(17) 0.0016(15)
 C11B 0.025(5) 0.008(2) 0.020(2) 0.0002(16) -0.0076(17) -0.0001(11)
 C18B 0.043(6) 0.017(4) 0.023(3) -0.005(3) -0.015(2) -0.0067(15)
 C16B 0.031(5) 0.009(2) 0.017(3) -0.0001(16) -0.0072(18) 0.0005(12)
 C25B 0.030(5) 0.012(2) 0.018(3) -0.0055(18) -0.0071(19) -0.0041(13)
 C9B 0.040(6) 0.015(3) 0.021(3) -0.006(2) -0.013(2) 0.0024(14)
 C24A 0.026(3) 0.009(3) 0.011(2) -0.0071(16) -0.0040(13) -0.0016(16)
 C14B 0.022(4) 0.009(2) 0.015(3) -0.0035(17) -0.0074(17) -0.0009(12)
 C21A 0.026(3) 0.020(4) 0.012(3) -0.0104(19) -0.0056(15) 0.0021(18)
 C23B 0.026(5) 0.012(2) 0.018(3) -0.0052(18) -0.0051(19) -0.0049(13)
 C22A 0.029(3) 0.020(4) 0.011(3) -0.0125(19) -0.0062(15) 0.0018(18)
 C8A 0.046(6) 0.020(3) 0.016(3) -0.017(2) -0.0130(19) -0.0002(15)
 C5A 0.017(5) 0.019(3) 0.012(2) -0.0080(19) -0.0065(15) -0.0027(12)
 C20A 0.025(3) 0.022(4) 0.011(2) -0.0093(18) -0.0048(14) 0.0013(15)
 C15A 0.019(3) 0.016(3) 0.016(3) -0.0065(16) -0.0095(13) 0.0003(15)
 C9A 0.022(5) 0.017(4) 0.012(3) -0.007(3) -0.0080(17) -0.0020(16)
 C3A 0.055(6) 0.025(3) 0.017(3) -0.021(2) -0.015(2) -0.0002(14)
 C10B 0.041(6) 0.011(3) 0.021(3) 0.001(2) -0.008(2) 0.0011(14)
 C5B 0.044(6) 0.010(3) 0.022(2) -0.0058(19) -0.0149(17) -0.0028(12)
 C1B 0.047(7) 0.020(3) 0.028(5) -0.010(2) -0.016(4) -0.001(2)
 C6B 0.042(6) 0.014(3) 0.022(2) -0.006(2) -0.0147(18) -0.0009(13)
 C22B 0.044(6) 0.011(3) 0.020(3) -0.0054(19) -0.013(2) -0.0038(14)
 C18A 0.042(6) 0.024(3) 0.012(2) -0.015(3) -0.0081(19) 0.0010(15)
 C14A 0.038(4) 0.057(5) 0.016(3) -0.033(3) -0.0095(15) 0.0005(17)
 C7B 0.037(6) 0.013(2) 0.020(2) -0.0065(18) -0.0133(16) -0.0001(12)
 C4A 0.059(6) 0.026(3) 0.017(3) -0.025(2) -0.019(2) 0.0017(14)
 C26A 0.028(3) 0.016(3) 0.009(2) -0.0112(17) -0.0056(14) 0.0013(16)
 C2A 0.073(5) 0.029(3) 0.024(5) -0.021(2) -0.010(3) -0.000(2)
 C20B 0.034(5) 0.013(2) 0.021(3) -0.0047(19) -0.0110(18) -0.0048(12)
 C24B 0.017(5) 0.013(2) 0.018(3) -0.0056(15) -0.0037(18) -0.0040(12)
 C1A 0.074(5) 0.043(5) 0.032(6) -0.020(3) -0.013(3) -0.002(4)
 C6A 0.032(5) 0.018(3) 0.013(2) -0.013(2) -0.0107(16) -0.0008(13)
 C13A 0.045(4) 0.072(6) 0.019(3) -0.042(3) -0.0086(16) -0.0016(18)
 C4B 0.044(6) 0.012(2) 0.014(3) -0.0073(19) -0.0128(19) -0.0016(13)
 C12A 0.027(4) 0.046(5) 0.014(3) -0.023(2) -0.0046(15) -0.0026(17)
 C21B 0.049(6) 0.012(3) 0.022(3) -0.005(2) -0.015(2) -0.0048(14)
 C19B 0.050(7) 0.019(4) 0.023(3) -0.009(3) -0.014(2) -0.0062(16)

loop_
  _geom_bond_atom_site_label_1
  _geom_bond_atom_site_label_2
  _geom_bond_distance
  _geom_bond_site_symmetry_2
  _geom_bond_publ_flag
 Cu1 Cu2 2.591(3) . ?
 Cu1 O5A 1.946(8) 2_656 ?
 Cu1 O2A 1.938(8) . ?
 Cu1 O2B 2.009(6) . ?
 Cu1 O2B 2.285(7) 2_657 ?
 Cu1 O5B 1.960(7) 2_656 ?
 Cu2 O1 2.204(8) . ?
 Cu2 O4A 1.943(8) 2_656 ?
 Cu2 O3B 1.971(7) . ?
 Cu2 O3A 1.940(7) . ?
 Cu2 O4B 1.958(7) 2_656 ?
 O5A C26A 1.262(9) . ?
 O2A C17A 1.252(9) . ?
 O1 H1a 0.96(3) . ?
 O1 H1b 0.90(3) . ?
 C17B O2B 1.263(9) . ?
 C17B O3B 1.230(9) . ?
 C17B C15B 1.474(9) . ?
 O4A C26A 1.260(10) . ?
 C16A H16A 1.0830 . ?
 C16A C11A 1.382(10) . ?
 C16A C15A 1.403(10) . ?
 C11A C10A 1.420(10) . ?
 C11A C12A 1.390(10) . ?
 C8B H8B 1.0830 . ?
 C8B C3B 1.410(10) . ?
 C8B C7B 1.368(9) . ?
 O5B C26B 1.249(9) . ?
 C15B C16B 1.397(9) . ?
 C15B C14B 1.392(9) . ?
 C13B H13B 1.0830 . ?
 C13B C12B 1.380(10) . ?
 C13B C14B 1.396(9) . ?
 C26B O4B 1.251(9) . ?
 C26B C24B 1.483(9) . ?
 C23A H23A 1.0830 . ?
 C23A C24A 1.396(11) . ?
 C23A C22A 1.388(10) . ?
 C25A H25A 1.0830 . ?
 C25A C24A 1.389(9) . ?
 C25A C20A 1.376(10) . ?
 O3A C17A 1.262(9) . ?
 C10A C9A 1.236(10) . ?
 C12B H12B 1.0830 . ?
 C12B C11B 1.397(10) . ?
 C2B H2Ba 1.0910 . ?
 C2B H2Bb 1.0910 . ?
 C2B O1B 1.424(10) . ?
 C2B C1B 1.515(10) . ?
 O1B C3B 1.351(9) . ?
 C3B C4B 1.383(10) . ?
 C7A C8A 1.392(9) . ?
 C7A C9A 1.411(10) . ?
 C7A C6A 1.370(9) . ?
 O1A C3A 1.347(10) . ?
 O1A C2A 1.446(12) . ?
 C17A C15A 1.477(10) . ?
 C19A C20A 1.408(10) . ?
 C19A C18A 1.223(9) . ?
 C11B C16B 1.381(9) . ?
 C11B C10B 1.394(10) . ?
 C18B C5B 1.414(10) . ?
 C18B C19B 1.240(10) . ?
 C16B H16B 1.0830 . ?
 C25B H25B 1.0830 . ?
 C25B C20B 1.392(9) . ?
 C25B C24B 1.391(10) . ?
 C9B C10B 1.267(9) . ?
 C9B C7B 1.403(10) . ?
 C24A C26A 1.464(10) . ?
 C14B H14B 1.0830 . ?
 C21A H21A 1.0830 . ?
 C21A C22A 1.397(10) . ?
 C21A C20A 1.407(11) . ?
 C23B H23B 1.0830 . ?
 C23B C22B 1.387(9) . ?
 C23B C24B 1.392(10) . ?
 C22A H22A 1.0830 . ?
 C8A H8A 1.0830 . ?
 C8A C3A 1.396(10) . ?
 C5A C18A 1.407(10) . ?
 C5A C4A 1.388(9) . ?
 C5A C6A 1.397(10) . ?
 C15A C14A 1.390(10) . ?
 C3A C4A 1.406(10) . ?
 C5B C6B 1.392(10) . ?
 C5B C4B 1.398(9) . ?
 C1B H1Ba 1.0770 . ?
 C1B H1Bb 1.0770 . ?
 C1B H1Bc 1.0770 . ?
 C6B H6B 1.0830 . ?
 C6B C7B 1.411(10) . ?
 C22B H22B 1.0830 . ?
 C22B C21B 1.380(10) . ?
 C14A H14A 1.0830 . ?
 C14A C13A 1.388(11) . ?
 C4A H4A 1.0830 . ?
 C2A H2Aa 1.0910 . ?
 C2A H2Ab 1.0910 . ?
 C2A C1A 1.503(14) . ?
 C20B C21B 1.392(10) . ?
 C20B C19B 1.388(10) . ?
 C1A H1Aa 1.0770 . ?
 C1A H1Ab 1.0770 . ?
 C1A H1Ac 1.0770 . ?
 C6A H6A 1.0830 . ?
 C13A H13A 1.0830 . ?
 C13A C12A 1.386(11) . ?
 C4B H4B 1.0830 . ?
 C12A H12A 1.0830 . ?
 C21B H21B 1.0830 . ?

loop_
  _geom_angle_atom_site_label_1
  _geom_angle_atom_site_label_2
  _geom_angle_atom_site_label_3
  _geom_angle
  _geom_angle_site_symmetry_1
  _geom_angle_site_symmetry_3
  _geom_angle_publ_flag
 O5A Cu1 Cu2 82.5(2) 2_656 . ?
 O2A Cu1 Cu2 89.2(2) . . ?
 O2A Cu1 O5A 171.7(3) . 2_656 ?
 O2B Cu1 Cu2 163.52(18) 2_657 . ?
 O2B Cu1 Cu2 86.8(2) . . ?
 O2B Cu1 O5A 89.1(3) . 2_656 ?
 O2B Cu1 O5A 87.5(3) 2_657 2_656 ?
 O2B Cu1 O2A 100.6(3) 2_657 . ?
 O2B Cu1 O2A 91.0(3) . . ?
 O5B Cu1 Cu2 78.9(2) 2_656 . ?
 O5B Cu1 O5A 91.6(3) 2_656 2_656 ?
 O5B Cu1 O2A 86.3(3) 2_656 . ?
 O5B Cu1 O2B 165.5(3) 2_656 . ?
 O5B Cu1 O2B 114.6(3) 2_656 2_657 ?
 O1 Cu2 Cu1 162.9(2) . . ?
 O4A Cu2 Cu1 86.6(2) 2_656 . ?
 O4A Cu2 O1 99.1(3) 2_656 . ?
 O3B Cu2 Cu1 81.7(2) . . ?
 O3B Cu2 O1 82.3(3) . . ?
 O3B Cu2 O4A 89.3(3) . 2_656 ?
 O3A Cu2 Cu1 79.6(2) . . ?
 O3A Cu2 O1 94.6(3) . . ?
 O3A Cu2 O4A 166.1(3) . 2_656 ?
 O3A Cu2 O3B 90.1(3) . . ?
 O4B Cu2 Cu1 89.3(2) 2_656 . ?
 O4B Cu2 O1 106.6(3) 2_656 . ?
 O4B Cu2 O4A 90.6(3) 2_656 2_656 ?
 O4B Cu2 O3B 171.0(3) 2_656 . ?
 O4B Cu2 O3A 87.8(3) 2_656 . ?
 C26A O5A Cu1 124.9(7) . 2_656 ?
 C17A O2A Cu1 116.4(6) . . ?
 H1a O1 Cu2 111(3) . . ?
 H1b O1 Cu2 140(3) . . ?
 H1b O1 H1a 108(4) . . ?
 O3B C17B O2B 124.8(7) . . ?
 C15B C17B O2B 117.8(6) . . ?
 C15B C17B O3B 117.4(7) . . ?
 C26A O4A Cu2 120.5(6) . 2_656 ?
 C17B O2B Cu1 141.5(5) . 2_657 ?
 C17B O2B Cu1 118.4(5) . . ?
 C11A C16A H16A 119.8(5) . . ?
 C15A C16A H16A 119.8(4) . . ?
 C15A C16A C11A 120.3(7) . . ?
 C17B O3B Cu2 127.3(6) . . ?
 C10A C11A C16A 116.9(7) . . ?
 C12A C11A C16A 120.0(7) . . ?
 C12A C11A C10A 123.1(7) . . ?
 C3B C8B H8B 119.8(4) . . ?
 C7B C8B H8B 119.8(5) . . ?
 C7B C8B C3B 120.5(7) . . ?
 C26B O5B Cu1 128.9(6) . 2_656 ?
 C16B C15B C17B 118.9(6) . . ?
 C14B C15B C17B 120.6(6) . . ?
 C14B C15B C16B 120.5(7) . . ?
 C12B C13B H13B 119.7(5) . . ?
 C14B C13B H13B 119.7(5) . . ?
 C14B C13B C12B 120.5(7) . . ?
 O4B C26B O5B 124.6(7) . . ?
 C24B C26B O5B 116.5(7) . . ?
 C24B C26B O4B 118.8(7) . . ?
 C24A C23A H23A 119.7(4) . . ?
 C22A C23A H23A 119.7(5) . . ?
 C22A C23A C24A 120.7(7) . . ?
 C24A C25A H25A 118.5(5) . . ?
 C20A C25A H25A 118.5(5) . . ?
 C20A C25A C24A 123.0(8) . . ?
 C17A O3A Cu2 128.0(6) . . ?
 C9A C10A C11A 169.2(9) . . ?
 H12B C12B C13B 119.7(5) . . ?
 C11B C12B C13B 120.7(7) . . ?
 C11B C12B H12B 119.7(4) . . ?
 H2Bb C2B H2Ba 108.4 . . ?
 O1B C2B H2Ba 110.1(5) . . ?
 O1B C2B H2Bb 110.1(5) . . ?
 C1B C2B H2Ba 110.1(5) . . ?
 C1B C2B H2Bb 110.1(5) . . ?
 C1B C2B O1B 108.1(7) . . ?
 C3B O1B C2B 118.3(6) . . ?
 O1B C3B C8B 117.1(7) . . ?
 C4B C3B C8B 120.4(7) . . ?
 C4B C3B O1B 122.5(7) . . ?
 C26B O4B Cu2 116.2(6) . 2_656 ?
 C9A C7A C8A 118.3(7) . . ?
 C6A C7A C8A 121.4(7) . . ?
 C6A C7A C9A 120.1(7) . . ?
 C2A O1A C3A 117.1(8) . . ?
 O3A C17A O2A 124.9(8) . . ?
 C15A C17A O2A 117.5(7) . . ?
 C15A C17A O3A 117.6(7) . . ?
 C18A C19A C20A 173.4(9) . . ?
 C16B C11B C12B 118.8(7) . . ?
 C10B C11B C12B 121.5(7) . . ?
 C10B C11B C16B 119.5(7) . . ?
 C19B C18B C5B 178.4(11) . . ?
 C11B C16B C15B 120.5(7) . . ?
 H16B C16B C15B 119.7(4) . . ?
 H16B C16B C11B 119.7(5) . . ?
 C20B C25B H25B 119.9(5) . . ?
 C24B C25B H25B 119.9(4) . . ?
 C24B C25B C20B 120.2(7) . . ?
 C7B C9B C10B 174.5(9) . . ?
 C25A C24A C23A 118.4(8) . . ?
 C26A C24A C23A 120.8(7) . . ?
 C26A C24A C25A 120.7(8) . . ?
 C13B C14B C15B 118.6(7) . . ?
 H14B C14B C15B 120.7(4) . . ?
 H14B C14B C13B 120.7(5) . . ?
 C22A C21A H21A 119.3(5) . . ?
 C20A C21A H21A 119.3(5) . . ?
 C20A C21A C22A 121.4(8) . . ?
 C22B C23B H23B 119.5(5) . . ?
 C24B C23B H23B 119.5(4) . . ?
 C24B C23B C22B 120.9(7) . . ?
 C21A C22A C23A 119.0(8) . . ?
 H22A C22A C23A 120.5(5) . . ?
 H22A C22A C21A 120.5(5) . . ?
 H8A C8A C7A 120.3(5) . . ?
 C3A C8A C7A 119.3(7) . . ?
 C3A C8A H8A 120.3(5) . . ?
 C4A C5A C18A 118.3(7) . . ?
 C6A C5A C18A 123.0(7) . . ?
 C6A C5A C4A 118.7(7) . . ?
 C19A C20A C25A 122.0(8) . . ?
 C21A C20A C25A 117.3(7) . . ?
 C21A C20A C19A 120.3(8) . . ?
 C17A C15A C16A 117.7(7) . . ?
 C14A C15A C16A 119.0(7) . . ?
 C14A C15A C17A 123.2(7) . . ?
 C7A C9A C10A 174.8(8) . . ?
 C8A C3A O1A 125.0(7) . . ?
 C4A C3A O1A 116.2(8) . . ?
 C4A C3A C8A 118.8(7) . . ?
 C9B C10B C11B 177.0(10) . . ?
 C6B C5B C18B 119.9(7) . . ?
 C4B C5B C18B 119.1(7) . . ?
 C4B C5B C6B 120.9(7) . . ?
 H1Ba C1B C2B 109.5 . . ?
 H1Bb C1B C2B 109.5 . . ?
 H1Bb C1B H1Ba 109.5 . . ?
 H1Bc C1B C2B 109.5 . . ?
 H1Bc C1B H1Ba 109.5 . . ?
 H1Bc C1B H1Bb 109.5 . . ?
 H6B C6B C5B 120.3(4) . . ?
 C7B C6B C5B 119.4(7) . . ?
 C7B C6B H6B 120.3(4) . . ?
 H22B C22B C23B 120.4(5) . . ?
 C21B C22B C23B 119.1(8) . . ?
 C21B C22B H22B 120.4(5) . . ?
 C5A C18A C19A 175.6(9) . . ?
 H14A C14A C15A 119.7(5) . . ?
 C13A C14A C15A 120.6(8) . . ?
 C13A C14A H14A 119.7(5) . . ?
 C9B C7B C8B 121.3(7) . . ?
 C6B C7B C8B 119.8(7) . . ?
 C6B C7B C9B 118.9(7) . . ?
 C3A C4A C5A 121.4(8) . . ?
 H4A C4A C5A 119.3(5) . . ?
 H4A C4A C3A 119.3(5) . . ?
 O4A C26A O5A 124.6(8) . . ?
 C24A C26A O5A 116.8(8) . . ?
 C24A C26A O4A 118.5(7) . . ?
 H2Aa C2A O1A 109.5(5) . . ?
 H2Ab C2A O1A 109.5(5) . . ?
 H2Ab C2A H2Aa 108.1 . . ?
 C1A C2A O1A 110.7(8) . . ?
 C1A C2A H2Aa 109.5(6) . . ?
 C1A C2A H2Ab 109.5(5) . . ?
 C21B C20B C25B 119.3(7) . . ?
 C19B C20B C25B 121.2(8) . . ?
 C19B C20B C21B 119.4(7) . . ?
 C25B C24B C26B 121.1(7) . . ?
 C23B C24B C26B 119.5(7) . . ?
 C23B C24B C25B 119.3(7) . . ?
 H1Aa C1A C2A 109.5 . . ?
 H1Ab C1A C2A 109.5 . . ?
 H1Ab C1A H1Aa 109.5 . . ?
 H1Ac C1A C2A 109.5 . . ?
 H1Ac C1A H1Aa 109.5 . . ?
 H1Ac C1A H1Ab 109.5 . . ?
 C5A C6A C7A 120.4(7) . . ?
 H6A C6A C7A 119.8(5) . . ?
 H6A C6A C5A 119.8(4) . . ?
 H13A C13A C14A 120.1(5) . . ?
 C12A C13A C14A 119.9(8) . . ?
 C12A C13A H13A 120.1(5) . . ?
 C5B C4B C3B 119.0(7) . . ?
 H4B C4B C3B 120.5(4) . . ?
 H4B C4B C5B 120.5(5) . . ?
 C13A C12A C11A 120.1(8) . . ?
 H12A C12A C11A 119.9(5) . . ?
 H12A C12A C13A 119.9(5) . . ?
 C20B C21B C22B 121.0(7) . . ?
 H21B C21B C22B 119.5(5) . . ?
 H21B C21B C20B 119.5(4) . . ?
 C20B C19B C18B 176.6(9) . . ?

loop_
  _geom_torsion_atom_site_label_1
  _geom_torsion_atom_site_label_2
  _geom_torsion_atom_site_label_3
  _geom_torsion_atom_site_label_4
  _geom_torsion
  _geom_torsion_site_symmetry_1
  _geom_torsion_site_symmetry_2
  _geom_torsion_site_symmetry_3
  _geom_torsion_site_symmetry_4
  _geom_torsion_publ_flag
 Cu1 O5A C26A O4A 6.6(7) 2_656 . . . ?
 Cu1 O5A C26A C24A -171.5(6) 2_656 . . . ?
 Cu1 O2A C17A O3A -15.3(7) . . . . ?
 Cu1 O2A C17A C15A 162.2(5) . . . . ?
 Cu1 O2B C17B O3B -7.7(7) . . . . ?
 Cu1 O2B C17B O3B 172.2(9) 2_657 . . . ?
 Cu1 O2B C17B C15B -6.5(9) 2_657 . . . ?
 Cu1 O2B C17B C15B 173.6(5) . . . . ?
 Cu1 O5B C26B O4B -0.7(9) 2_656 . . . ?
 Cu1 O5B C26B C24B 178.0(7) 2_656 . . . ?
 Cu2 O4A C26A O5A 2.7(7) 2_656 . . . ?
 Cu2 O4A C26A C24A -179.2(6) 2_656 . . . ?
 Cu2 O3B C17B O2B -1.8(9) . . . . ?
 Cu2 O3B C17B C15B 176.9(7) . . . . ?
 Cu2 O3A C17A O2A 5.9(8) . . . . ?
 Cu2 O3A C17A C15A -171.7(6) . . . . ?
 Cu2 O4B C26B O5B 12.6(8) 2_656 . . . ?
 Cu2 O4B C26B C24B -166.0(6) 2_656 . . . ?
 O5A C26A C24A C23A -1.7(9) . . . . ?
 O5A C26A C24A C25A 177.9(7) . . . . ?
 O2A C17A C15A C16A -167.7(8) . . . . ?
 O2A C17A C15A C14A 9.2(9) . . . . ?
 C17B C15B C16B C11B -179.5(8) . . . . ?
 C17B C15B C14B C13B -178.8(8) . . . . ?
 O4A C26A C24A C23A -180.0(7) . . . . ?
 O4A C26A C24A C25A -0.3(9) . . . . ?
 O2B C17B C15B C16B 149.9(8) . . . . ?
 O2B C17B C15B C14B -31.1(9) . . . . ?
 C16A C11A C10A C9A 5(3) . . . . ?
 C16A C11A C12A C13A -3.4(10) . . . . ?
 C16A C15A C17A O3A 10.0(9) . . . . ?
 C16A C15A C14A C13A 0.0(10) . . . . ?
 O3B C17B C15B C16B -28.8(9) . . . . ?
 O3B C17B C15B C14B 150.1(8) . . . . ?
 C11A C16A C15A C17A 175.6(8) . . . . ?
 C11A C16A C15A C14A -1.5(10) . . . . ?
 C11A C12A C13A C14A 1.9(11) . . . . ?
 C8B C3B O1B C2B -169.9(8) . . . . ?
 C8B C3B C4B C5B 3.6(11) . . . . ?
 C8B C7B C6B C5B -1.1(11) . . . . ?
 O5B C26B C24B C25B 178.6(8) . . . . ?
 O5B C26B C24B C23B -2.9(10) . . . . ?
 C15B C16B C11B C12B 1.2(11) . . . . ?
 C15B C16B C11B C10B 176.2(9) . . . . ?
 C15B C14B C13B C12B -4.5(10) . . . . ?
 C13B C12B C11B C16B -5.6(12) . . . . ?
 C13B C12B C11B C10B 179.5(9) . . . . ?
 C13B C14B C15B C16B 0.1(10) . . . . ?
 C26B C24B C25B C20B 178.9(8) . . . . ?
 C26B C24B C23B C22B -178.1(8) . . . . ?
 C23A C24A C25A C20A -3.1(9) . . . . ?
 C23A C22A C21A C20A -1.0(9) . . . . ?
 C25A C24A C23A C22A 4.3(8) . . . . ?
 C25A C20A C21A C22A 2.2(9) . . . . ?
 O3A C17A C15A C14A -173.1(8) . . . . ?
 C10A C11A C16A C15A -176.5(8) . . . . ?
 C10A C11A C12A C13A 176.3(10) . . . . ?
 C2B O1B C3B C4B 12.9(10) . . . . ?
 O1B C3B C8B C7B 179.7(8) . . . . ?
 O1B C3B C4B C5B -179.3(9) . . . . ?
 C3B C8B C7B C9B 178.9(9) . . . . ?
 C3B C8B C7B C6B 1.8(11) . . . . ?
 C3B O1B C2B C1B 178.7(9) . . . . ?
 C3B C4B C5B C18B 179.2(9) . . . . ?
 C3B C4B C5B C6B -3.0(11) . . . . ?
 O4B C26B C24B C25B -2.7(10) . . . . ?
 O4B C26B C24B C23B 175.9(8) . . . . ?
 C7A C8A C3A O1A 178.8(9) . . . . ?
 C7A C8A C3A C4A -2.7(11) . . . . ?
 C7A C6A C5A C18A -179.2(9) . . . . ?
 C7A C6A C5A C4A -2.1(11) . . . . ?
 O1A C3A C4A C5A -178.5(9) . . . . ?
 C17A C15A C14A C13A -176.9(9) . . . . ?
 C19A C20A C25A C24A 172.8(7) . . . . ?
 C19A C20A C21A C22A -170.8(8) . . . . ?
 C11B C12B C13B C14B 7.4(11) . . . . ?
 C11B C16B C15B C14B 1.5(11) . . . . ?
 C18B C5B C6B C7B 179.5(9) . . . . ?
 C25B C20B C21B C22B -0.2(11) . . . . ?
 C25B C24B C23B C22B 0.5(10) . . . . ?
 C9B C7B C6B C5B -178.3(9) . . . . ?
 C24A C23A C22A C21A -2.3(9) . . . . ?
 C24A C25A C20A C21A -0.1(9) . . . . ?
 C23B C22B C21B C20B 1.1(11) . . . . ?
 C23B C24B C25B C20B 0.4(10) . . . . ?
 C22A C23A C24A C26A -176.1(7) . . . . ?
 C8A C7A C6A C5A 2.3(11) . . . . ?
 C8A C3A O1A C2A -29.7(13) . . . . ?
 C8A C3A C4A C5A 2.9(12) . . . . ?
 C5A C6A C7A C9A 178.0(9) . . . . ?
 C20A C25A C24A C26A 177.3(7) . . . . ?
 C15A C16A C11A C12A 3.1(10) . . . . ?
 C15A C14A C13A C12A -0.3(12) . . . . ?
 C9A C10A C11A C12A -175(5) . . . . ?
 C9A C7A C8A C3A -175.6(9) . . . . ?
 C3A O1A C2A C1A -60.1(10) . . . . ?
 C3A C8A C7A C6A 0.1(12) . . . . ?
 C3A C4A C5A C18A 176.7(10) . . . . ?
 C3A C4A C5A C6A -0.5(12) . . . . ?
 C22B C21B C20B C19B 177.1(10) . . . . ?
 C7B C8B C3B C4B -3.1(11) . . . . ?
 C7B C6B C5B C4B 1.7(11) . . . . ?
 C4A C3A O1A C2A 151.8(9) . . . . ?
 C24B C25B C20B C21B -0.6(11) . . . . ?
 C24B C25B C20B C19B -177.8(9) . . . . ?
 C24B C23B C22B C21B -1.2(10) . . . . ?

loop_
  _diffrn_refln_index_h
  _diffrn_refln_index_k
  _diffrn_refln_index_l
  _diffrn_refln_intensity_net
  _diffrn_refln_intensity_u
  _diffrn_refln_scale_group_code
 0 0 1 15732.1 1940.11 2
 0 0 -1 15273.6 1941.08 2
 0 0 1 15451.2 1940.96 3
 0 0 -1 15636.1 1939.93 3
 0 0 -2 9074.94 937.195 2
 0 0 2 9710.08 938.422 2
 0 0 2 5658.83 939.517 3
 0 0 -2 4494.78 936.591 3
 0 0 -3 2431.99 408.064 2
 0 0 3 2466.62 399.179 2
 0 0 3 1519.92 395.847 3
 0 0 -3 2478.42 400.594 3
 0 0 -4 2916.41 456.12 2
 0 0 4 2264.99 443.24 2
 0 0 4 2355.17 450.287 3
 0 0 -4 2200.64 438.445 3
 0 0 5 4720.14 688.543 2
 0 0 -5 4943.94 693.515 2
 0 0 5 4632.66 689.098 3
 0 0 -5 3945.86 674.622 3
 0 0 -6 6412.19 822.509 2
 0 0 6 4009.94 790.215 2
 0 0 -6 6556.18 818.22 3
 0 0 6 5173.09 804.669 3
 0 0 7 25990 3139.51 2
 0 0 -7 22903.2 3129.67 2
 0 0 -7 21383 3127.7 3
 0 0 7 29301.4 3156.3 3
 0 0 8 2699.69 596.907 2
 0 0 -8 3873.25 619.841 2
 0 0 -8 3434.98 601.182 3
 0 0 8 2644.49 593.899 3
 0 0 9 2614.95 525.053 2
 0 0 -9 2801.22 543.539 2
 0 0 9 2274.08 524.616 3
 0 0 -9 2378.06 517.488 3
 0 0 -10 4175.32 719.763 2
 0 0 10 4608.77 719.243 2
 0 0 10 4374.26 725.594 3
 0 0 -10 3813.82 699.198 3
 0 0 11 2575.24 542.615 2
 0 0 -11 2199.04 543.889 2
 0 0 -11 2881.15 543.58 3
 0 0 11 2392.48 546.93 3
 0 0 12 597.121 385.086 2
 0 0 -12 728.834 411.338 2
 0 0 -12 923.792 366.634 3
 0 0 12 251.168 380.716 3
 0 0 13 21.2096 379.121 2
 0 0 -13 241.262 399.47 2
 0 0 -13 46.0124 351.753 3
 0 0 13 189.285 386.763 3
 0 0 -14 862.15 447.644 2
 0 0 14 1336.23 460.721 2
 0 0 14 866.285 435.606 3
 0 0 -14 1065.36 434.521 3
 0 0 -15 2454.9 574.314 2
 0 0 15 2055.78 543.287 2
 0 0 15 2320.39 573.118 3
 0 0 -15 2461.52 554.795 3
 0 0 16 156.635 331.768 2
 0 0 -16 615.014 398.379 2
 0 0 16 599.675 392.396 3
 0 0 -16 786.276 389.675 3
 0 0 -17 392.081 354.89 2
 0 0 17 818.274 367.632 2
 0 0 17 621.611 368.858 3
 0 0 -17 -104.427 329.903 3
 0 0 -18 630.422 379.213 2
 0 0 18 234.964 329.755 2
 0 0 18 16.4543 337.869 3
 0 0 -18 252.738 355.614 3
 0 0 -19 730.387 397.75 2
 0 0 19 736.794 372.237 2
 0 0 19 625.301 403.971 3
 0 0 -19 917.046 402.419 3
 0 1 -19 340.648 317.992 2
 0 -1 19 279.43 303.232 2
 0 1 -19 183.359 303.607 3
 0 -1 19 509.385 357.815 3
 0 -1 18 686.95 329.234 2
 0 1 -18 45.6959 317.391 2
 0 1 -18 693.107 351.542 3
 0 -1 18 688.759 375.021 3
 0 -1 17 124.653 293.48 2
 0 1 -17 -216.511 344.488 2
 0 1 -17 81.5409 310.16 3
 0 -1 17 899.529 384.712 3
 0 1 -16 790.901 389.803 2
 0 -1 16 601.906 358.842 2
 0 -1 16 537.442 377.706 3
 0 1 -16 904.304 384.465 3
 0 -1 15 2020.34 474.465 2
 0 1 -15 710.824 444.957 2
 0 1 -15 1461.18 431.57 3
 0 -1 15 1084.34 435.594 3
 0 -1 14 757.431 425.919 2
 0 1 -14 964.274 453.636 2
 0 -1 14 809.021 426.928 3
 0 1 -14 1145.34 414.769 3
 0 1 -13 1120.14 445.065 2
 0 -1 13 760.876 421.201 2
 0 -1 13 711.246 406.635 3
 0 1 -13 1662.07 450.501 3
 0 1 -12 3136.7 692.339 2
 0 -1 12 3883.16 702.086 2
 0 -1 12 3652.28 678.628 3
 0 1 -12 4750.74 703.796 3
 0 1 -11 5318.07 996.962 2
 0 -1 11 7469.47 1021.95 2
 0 1 -11 7013.01 996.275 3
 0 -1 11 7044.44 1000.53 3
 0 -1 10 2546.95 538.922 2
 0 1 -10 1826.76 522.183 2
 0 -1 10 2960.5 526.968 3
 0 1 -10 3094.27 522.587 3
 0 -1 9 5543.3 856.387 2
 0 1 -9 4777.45 849.38 2
 0 -1 9 5399.79 832.807 3
 0 1 -9 6553.2 843.446 3
 0 -1 8 4602.48 789.685 2
 0 1 -8 4288.86 787.873 2
 0 -1 8 5260.8 773.473 3
 0 1 -8 5700.69 770.317 3
 0 1 -7 31787.3 4451.19 2
 0 -1 7 33195.5 4452.76 2
 0 -1 7 36930.1 4445.28 3
 0 1 -7 39079.2 4445.07 3
 0 -1 6 1170.94 353.135 2
 0 1 -6 1033.08 367.1 2
 0 1 -6 979.493 308.655 3
 0 -1 6 1032.55 324.814 3
 0 1 -5 3966.49 823.785 2
 0 -1 5 4286.85 824.347 2
 0 1 -5 8690.57 843.148 3
 0 -1 5 7812.64 842.784 3
 0 -1 4 1653.07 383.789 2
 0 1 -4 2294.3 398.41 2
 0 -1 3 5277.67 763.196 1
 0 1 -3 5302.98 764.725 1
 0 1 -3 6883.23 812.813 2
 0 -1 3 7871.43 818.958 2
 0 1 -2 14573.3 1880.36 1
 0 -1 2 16437.5 1882.22 1
 0 -1 2 14629.1 1906.24 2
 0 1 -2 13911.1 1904.71 2
 0 -1 1 8300.22 1049.5 1
 0 1 -1 7392.37 1048.52 1
 0 -1 1 9384.9 1074.12 2
 0 1 -1 9121.72 1073.85 2
 0 1 -1 8884.86 1076.77 3
 0 -1 1 9353.02 1078.45 3
 0 1 -1 7303.55 1181.96 4
 0 -1 1 7022.07 1188.35 4
 0 -1 1 8037.45 1083.06 5
 0 1 -1 8227.33 1084.03 5
 0 -1 0 18065.4 2677.47 1
 0 1 0 19220.4 2678.65 1
 0 1 0 25540 2708.14 3
 0 -1 0 23839.7 2705.32 3
 0 -1 0 19659.8 2689.76 5
 0 1 0 21479.8 2691.3 5
 0 -1 0 23887.5 2675.59 4
 0 1 0 22358.3 2674.55 4
 0 1 0 21984.9 2684.29 2
 0 -1 0 22682.9 2684.41 2
 0 -1 -1 5143.21 644.029 3
 0 1 1 3316.5 629.89 3
 0 1 1 4093.99 600.123 1
 0 -1 -1 4762.82 600.814 1
 0 -1 -2 4497.51 750.768 5
 0 1 2 4707.68 751.814 5
 0 -1 -2 6343.96 747.177 3
 0 1 2 5070.51 739.353 3
 0 1 3 16958.9 2134 3
 0 -1 -3 16336.1 2131.1 3
 0 -1 -4 28625.1 3686.04 3
 0 1 4 29837.8 3689.58 3
 0 -1 -5 6475.41 927.109 3
 0 1 5 6722.33 935.781 3
 0 1 5 6156.77 909.491 2
 0 -1 -6 3086.24 561.413 3
 0 1 6 2682.03 562.986 3
 0 -1 -6 3155.69 563.975 2
 0 1 6 3251.55 564.272 2
 0 1 7 10790.1 1531.57 3
 0 -1 -7 11379.4 1533.32 3
 0 1 7 11544.2 1520.81 2
 0 -1 -7 11316.6 1522.93 2
 0 -1 -8 6587.71 956.791 3
 0 1 8 5415.71 942.733 3
 0 -1 -8 6431.34 954.631 2
 0 1 8 6573.08 947.695 2
 0 -1 -9 2068.9 489.927 2
 0 -1 -9 987.588 420.985 3
 0 1 9 914.147 438.403 3
 0 1 10 1065.85 415.628 2
 0 -1 -10 495.38 361.682 3
 0 1 10 341.001 369.463 3
 0 -1 -11 2120.41 526.675 3
 0 -1 -11 2566.62 573.27 2
 0 1 11 2092.23 541.87 2
 0 1 11 2906.38 568.503 3
 0 -1 -12 2543 665.832 2
 0 -1 -12 3974.52 685.534 3
 0 1 12 3687.39 691.294 3
 0 1 12 3276.59 666.239 2
 0 1 13 9130.98 1378.29 3
 0 -1 -13 9390.15 1365.86 3
 0 1 13 10512.1 1368.14 2
 0 -1 -13 8176.24 1352.77 2
 0 -1 -14 1145.94 453.554 3
 0 1 14 224.54 424.261 3
 0 1 14 324.386 436.647 2
 0 -1 -14 901.775 482.937 2
 0 -1 -15 519.02 399.525 3
 0 1 15 1261.98 465.257 3
 0 -1 -15 1139.51 480.95 2
 0 1 15 862.771 435.216 2
 0 -1 -16 61.0013 343.971 3
 0 1 16 572.094 404.795 3
 0 1 16 130.652 355.768 2
 0 -1 -16 164.448 377.159 2
 0 -1 -17 1720.95 499.505 3
 0 1 17 2131 530.753 3
 0 -1 -17 716.309 449.62 2
 0 1 17 1644.58 486.044 2
 0 -1 -18 67.6647 325.345 3
 0 1 18 88.9422 361.164 3
 0 1 18 146.565 332.243 2
 0 -1 -18 310.667 388.234 2
 0 -1 -19 -230.745 336.559 3
 0 1 19 232.798 341.339 2
 0 -1 -19 148.035 351.832 2
 0 1 19 414.038 366.415 3
 0 -2 19 835.424 361.032 2
 0 2 -19 16.234 324.707 2
 0 2 -18 201.105 336.277 2
 0 -2 18 976.387 366.115 2
 0 2 -18 429.858 342.103 3
 0 -2 18 268.968 312.089 3
 0 2 -17 262.927 344.734 2
 0 -2 17 325 330.586 2
 0 -2 17 12.6285 324.157 3
 0 2 -17 121.099 298.334 3
 0 2 -16 1924.82 555.507 2
 0 -2 16 1969.32 532.945 2
 0 -2 16 2262.93 538.541 3
 0 2 -16 2155.98 493.874 3
 0 2 -15 6641.32 1077.01 2
 0 -2 15 5549.08 1050.33 2
 0 -2 15 8213.95 1082.73 3
 0 2 -15 6986.91 1039.7 3
 0 2 -14 2334.88 600.91 2
 0 -2 14 2213.66 593.767 2
 0 -2 14 3287.66 604.138 3
 0 2 -14 3187.72 580.847 3
 0 2 -13 192.424 388.759 2
 0 -2 13 217.897 394.448 2
 0 -2 13 176.289 366.329 3
 0 2 -13 419.502 351.663 3
 0 -2 12 7352.53 1333.82 2
 0 2 -12 9327.96 1372.06 2
 0 2 -12 10723.5 1344.73 3
 0 -2 12 11183.9 1362.63 3
 0 -2 11 119.66 333.238 2
 0 2 -11 326.77 361.283 2
 0 -2 11 527.368 332.537 3
 0 2 -11 493.061 319.322 3
 0 2 -10 2936.38 479.755 3
 0 -2 10 3091.18 511.308 3
 0 2 -10 1545.24 470.559 2
 0 -2 10 1594.96 463.378 2
 0 -2 9 11157.8 1295.98 3
 0 2 -9 11826.5 1288.91 3
 0 2 -9 7599.96 1276.21 2
 0 -2 9 7283.55 1274.48 2
 0 -2 8 2046.23 444.464 2
 0 2 -8 1835.6 440.084 2
 0 -2 7 1549.38 378.159 2
 0 2 -7 595.14 351.735 2
 0 2 -6 1285 263.758 1
 0 -2 6 1295.09 264.724 1
 0 2 -6 1493.78 371.361 2
 0 -2 6 541.081 342.548 2
 0 2 -5 9155.82 1405.49 2
 0 -2 5 9980.95 1411.08 2
 0 2 -5 12196.1 1368.23 1
 0 -2 5 10401.8 1362.84 1
 0 2 -4 12017.9 1691.8 2
 0 -2 4 14307.6 1700.12 2
 0 2 -4 11075.2 1670.11 3
 0 2 -4 14475.6 1650.54 1
 0 -2 4 12891.3 1646.9 1
 0 2 -3 3936.29 511.089 1
 0 -2 3 3549.88 508.637 1
 0 -2 3 4914.62 568.925 3
 0 2 -3 3706.31 587.264 2
 0 -2 3 3610.21 585.459 2
 0 2 -3 3285.92 606.318 5
 0 -2 3 3365.67 603.496 5
 0 -2 2 24799.5 2888.01 2
 0 2 -2 22708.7 2884.22 2
 0 2 -2 24912 2864.61 1
 0 -2 2 20633.9 2859.71 1
 0 -2 2 27565.1 2920.12 5
 0 2 -2 25096.7 2913.65 5
 0 2 -2 24187.1 2889.59 3
 0 -2 2 20683.1 2883.84 3
 0 2 -2 17740.2 2980.3 4
 0 -2 2 18833.2 2986.6 4
 0 2 -1 1049.32 384.592 3
 0 2 -1 1916.95 363.308 2
 0 -2 1 1211.44 353.368 5
 0 -2 1 1966.69 362.617 2
 0 -2 1 1907.84 405.466 3
 0 2 -1 1333.12 357.002 5
 0 2 -1 158.07 444.007 4
 0 -2 0 12273.8 1668.54 5
 0 2 0 10598.5 1663.97 5
 0 2 0 11080.8 1644.58 1
 0 -2 0 13475.4 1649.71 1
 0 -2 0 12641.4 1638.76 4
 0 2 0 14027.8 1639.85 4
 0 -2 0 16967.5 1709.64 3
 0 2 0 14619.8 1703.09 3
 0 2 0 13315.2 1658.37 2
 0 -2 0 14441.8 1660.74 2
 0 -2 -1 2003.68 480.451 3
 0 2 1 2169.17 493.135 3
 0 2 1 2086.69 385.315 5
 0 -2 -1 1973.98 384.016 5
 0 -2 -1 2847.78 408.517 1
 0 2 1 2589.44 405.858 1
 0 -2 -1 3018.38 394.084 2
 0 2 1 2560 392.381 2
 0 -2 -2 90360.8 11755.7 3
 0 2 2 121857 11777.8 3
 0 2 2 95907.3 11734.2 1
 0 -2 -2 83360.6 11727.3 1
 0 2 3 8149.67 1030.59 3
 0 -2 -3 7970.08 1020.33 3
 0 -2 -3 5672.17 961.361 1
 0 2 3 5880.82 967.701 1
 0 -2 -3 7512.74 994.249 5
 0 2 3 8213.06 997.891 5
 0 -2 -4 5945.81 899.511 5
 0 2 4 5532.65 882.139 5
 0 -2 -4 5569.91 854.482 3
 0 2 4 5468.34 859.882 3
 0 -2 -5 963.323 400.074 3
 0 2 5 1161.08 418.394 3
 0 2 6 10032.1 1450.08 3
 0 -2 -6 10913.2 1454.11 3
 0 2 7 7306.9 1187.36 3
 0 -2 -7 9086.16 1204.44 3
 0 -2 -8 1851.32 505.178 3
 0 2 8 1314.25 478.321 3
 0 -2 -9 1087.79 452.955 3
 0 2 9 1563.7 480.459 3
 0 -2 -10 12258.8 1633.96 3
 0 2 10 13046.4 1649.71 3
 0 2 10 10191 1576.88 2
 0 -2 -11 2122.4 555.606 2
 0 2 11 2494.71 557.676 2
 0 2 11 2686.16 601.301 3
 0 -2 -11 2959.46 602.343 3
 0 -2 -12 1632.73 500.893 3
 0 2 12 1794.86 502.012 3
 0 -2 -12 2008.44 511.463 2
 0 2 12 1170.42 473.251 2
 0 2 13 -489.506 425.048 3
 0 -2 -13 928.387 440.231 3
 0 -2 -13 645.385 425.853 2
 0 2 14 1821.81 541.606 3
 0 -2 -14 1701.44 531.508 3
 0 2 14 1698.54 524.173 2
 0 -2 -14 1700.18 538.697 2
 0 2 15 243.524 388.95 3
 0 -2 -15 204.373 380.957 3
 0 -2 -15 643.783 431.659 2
 0 2 15 -112.642 393.876 2
 0 2 16 343.775 409.93 3
 0 -2 -16 1063.54 432.814 3
 0 2 16 803.438 416.64 2
 0 -2 -17 627.117 395.551 3
 0 2 17 472.063 425.784 3
 0 2 17 426.65 392.996 2
 0 -2 -17 1067.67 458.779 2
 0 2 18 -208.928 363.634 3
 0 -2 -18 -110.035 326.858 3
 0 -2 -18 727.563 404.747 2
 0 2 18 599.54 397.496 2
 0 2 19 339.951 402.371 3
 0 -2 -19 727.62 403.898 3
 0 2 19 110.139 361.711 2
 0 -2 -19 1019.53 423.801 2
 0 -3 18 421.375 329.417 2
 0 3 -18 174.604 325.227 2
 0 -3 17 -353.849 332.419 2
 0 3 -17 737.923 326.345 3
 0 -3 17 -227.762 347.858 3
 0 3 -17 119.805 323.532 2
 0 3 -16 3277.51 588.381 3
 0 -3 16 3248.51 606.977 3
 0 -3 16 2108.19 575.46 2
 0 3 -16 2896.02 619.877 2
 0 3 -15 4592.87 761.276 3
 0 -3 15 4558.07 785.587 3
 0 3 -15 4575.25 807.054 2
 0 -3 15 4405.78 793.639 2
 0 -3 14 618.22 377.469 3
 0 3 -14 278.648 337.76 3
 0 -3 14 48.1644 349.656 2
 0 3 -14 857.707 400.4 2
 0 3 -13 3441.36 600.117 3
 0 3 -13 2199.83 594.876 2
 0 -3 13 3704.59 634.228 2
 0 3 -12 885.86 386.963 2
 0 -3 12 279.051 358.377 2
 0 -3 11 612.888 354.136 2
 0 3 -11 140.383 316.197 2
 0 3 -10 1217.23 399.181 2
 0 -3 10 821.22 384.231 2
 0 3 -10 1432.33 299.834 1
 0 3 -9 1626.52 492.925 2
 0 3 -9 2709.39 416.015 1
 0 -3 9 2672.96 416.11 1
 0 -3 9 2314.11 506.691 2
 0 3 -8 4236.67 613.921 1
 0 -3 8 4334.39 615.859 1
 0 -3 8 4503.58 707.522 2
 0 3 -8 3999.75 702.242 2
 0 -3 7 3873.78 560.484 1
 0 3 -7 4048.31 561.646 1
 0 -3 7 4186.72 659.122 2
 0 3 -7 3405.78 648.51 2
 0 3 -6 1850.97 420.613 3
 0 3 -6 1633.15 295.041 1
 0 -3 6 1508.27 288.276 1
 0 3 -6 1524.27 453.704 2
 0 -3 6 1509.49 438.966 2
 0 -3 5 114770 12752.8 2
 0 3 -5 96798.8 12739.5 2
 0 -3 5 83549.4 12756.6 5
 0 -3 5 102892 12700.9 1
 0 3 -5 102365 12699.3 1
 0 -3 5 104044 12715.2 3
 0 3 -5 109255 12716.5 3
 0 3 -4 982.526 300.536 3
 0 -3 4 504.551 285.029 3
 0 3 -4 303.553 153.08 1
 0 -3 4 315.873 151.255 1
 0 -3 4 147.103 291.812 2
 0 3 -4 107.053 296.956 2
 0 3 -4 650.52 312.2 5
 0 -3 4 1189.97 342.017 5
 0 3 -3 1565.83 380.457 1
 0 -3 3 2478.98 393.572 1
 0 -3 3 2561.45 465.876 2
 0 3 -3 2956.33 475.07 2
 0 3 -3 2327.23 497.913 5
 0 -3 3 2561.51 499.95 5
 0 3 -3 2153.74 481.791 3
 0 -3 3 3765.83 501.979 3
 0 -3 2 21189 2461.85 5
 0 3 -2 22832.7 2468.47 5
 0 3 -2 18107.6 2523.69 4
 0 -3 2 17838.2 2522.65 4
 0 3 -2 18400.9 2424.39 2
 0 -3 2 19964.5 2428.3 2
 0 -3 2 17349.8 2440.11 3
 0 3 -2 17519.9 2439.73 3
 0 3 -2 19713.7 2401.74 1
 0 -3 2 18439.5 2398.17 1
 0 -3 1 13488 1822.13 4
 0 3 -1 12881.4 1815.83 4
 0 -3 1 14313.2 1783.51 1
 0 3 -1 13201.3 1780.68 1
 0 3 -1 14686.7 1845.27 3
 0 -3 1 14968.5 1845.47 3
 0 3 -1 14517.2 1821.78 5
 0 -3 1 13919.7 1816.08 5
 0 3 -1 13602.1 1802.17 2
 0 -3 1 15930.3 1812.03 2
 0 3 0 16893.7 1925.8 5
 0 -3 0 14787.1 1914.43 5
 0 3 0 12833 1864.72 4
 0 -3 0 15171.2 1870.45 4
 0 3 0 14289.6 1883.12 1
 0 -3 0 11702.9 1875.04 1
 0 3 0 17865.7 1903.86 2
 0 -3 0 19483.4 1907.69 2
 0 3 0 16357.3 1957.54 3
 0 -3 0 14235.7 1945.33 3
 0 3 1 9143.07 1257.15 1
 0 -3 -1 9113.11 1259.08 1
 0 -3 -1 8961.11 1263.67 5
 0 3 1 9503.54 1265.79 5
 0 3 1 10611.2 1278.22 4
 0 -3 -1 9835.99 1276 4
 0 -3 -1 9639.03 1341.33 3
 0 3 1 8541.08 1328.63 3
 0 3 1 9956.42 1253.01 2
 0 -3 -1 10651.3 1256.75 2
 0 -3 -2 123018 16206.5 1
 0 3 2 134872 16212.1 1
 0 3 2 124614 16215.4 5
 0 -3 -2 126189 16216.9 5
 0 -3 -2 128868 16248.9 3
 0 3 2 143868 16260.4 3
 0 -3 -2 132120 16186.3 2
 0 3 2 135122 16186.4 2
 0 3 3 8114.83 1181.58 1
 0 -3 -3 9542.14 1193.54 1
 0 -3 -3 10323.1 1273.52 3
 0 3 3 6852.52 1231.66 3
 0 3 4 5718.75 909.65 5
 0 -3 -4 5492.36 908.07 5
 0 -3 -4 7110.57 903.94 1
 0 3 4 5670.22 883.678 1
 0 -3 -4 6897.55 961.38 3
 0 3 4 6101.04 945.932 3
 0 3 5 8937.42 1196.49 3
 0 -3 -5 7676.06 1182.91 3
 0 -3 -5 8467.45 1184.07 5
 0 3 5 7457.19 1171.96 5
 0 -3 -6 4502.72 770.795 3
 0 3 6 3557.08 751.77 3
 0 3 6 4604.32 801.564 5
 0 -3 -6 4611.1 801.249 5
 0 -3 -7 690.706 423.979 3
 0 3 7 792.866 444.247 3
 0 -3 -8 2183.22 538.61 3
 0 3 8 2362.55 581.195 3
 0 3 9 1463.6 496.624 3
 0 -3 -9 1488.18 483.667 3
 0 -3 -10 4348.29 775.724 3
 0 3 10 4068.65 789.335 3
 0 -3 -11 3425.91 725.218 3
 0 3 11 4149.46 750.872 3
 0 -3 -12 401.529 411.696 3
 0 3 12 857.838 449.752 3
 0 -3 -13 1225.09 475.681 3
 0 3 13 715.354 487.892 3
 0 3 14 1105.41 510.186 3
 0 -3 -14 1704.26 526.388 3
 0 -3 -15 883.621 449.03 3
 0 3 15 1356.32 498.419 3
 0 3 15 778.599 435.283 2
 0 -3 -16 1927.28 567.594 3
 0 3 16 1666.67 548.731 3
 0 3 16 1704.46 510.59 2
 0 3 17 874.78 468.403 3
 0 -3 -17 834.566 432.47 3
 0 -3 -17 576.253 404.341 2
 0 3 17 959.8 433.463 2
 0 -3 -18 991.853 446.633 3
 0 3 18 346.481 394.743 3
 0 -3 -18 676.058 403.403 2
 0 3 18 1222.48 418.08 2
 0 -3 -19 494.969 402.398 3
 0 3 19 -85.3267 345.983 3
 0 -3 -19 407.412 374.758 2
 0 4 -18 15.8748 295.299 2
 0 -4 18 46.976 287.128 2
 0 -4 17 59.9995 319.831 2
 0 4 -17 838.351 363.169 2
 0 4 -16 509.663 329.725 2
 0 -4 16 400.792 324.151 2
 0 4 -16 237.846 292.289 3
 0 -4 15 245.276 337.792 2
 0 4 -15 -13.5491 312.784 2
 0 4 -14 1782.34 499.541 2
 0 -4 14 1833.76 496.208 2
 0 4 -13 8161.47 943.781 1
 0 -4 13 6145.24 1011.01 2
 0 4 -13 4461.77 984.089 2
 0 -4 12 980.134 296.326 1
 0 4 -12 740.174 281.352 1
 0 -4 12 1067.8 445.543 2
 0 -4 11 312.557 371.465 2
 0 4 -11 1495.5 422.523 2
 0 4 -11 644.47 241.494 1
 0 -4 11 589.29 236.813 1
 0 4 -10 586.19 356.822 2
 0 -4 10 393.707 350.313 2
 0 -4 10 634.304 226.844 1
 0 4 -10 827.138 232.8 1
 0 -4 9 4354.2 716.902 2
 0 4 -9 3827.55 709.888 2
 0 -4 9 3953.53 605.957 1
 0 4 -9 4497.52 609.019 1
 0 -4 8 2731.58 429.024 1
 0 -4 8 2537.81 551.239 2
 0 4 -8 2444.2 559.505 2
 0 4 -8 2866.49 430.116 1
 0 4 -8 2821.25 531.525 3
 0 4 -7 22185 2753.12 3
 0 4 -7 16805.7 2777.17 2
 0 -4 7 18189.4 2782.54 2
 0 -4 7 24254.4 2734.42 1
 0 4 -7 25236.9 2736.67 1
 0 -4 7 19472.6 2753.08 3
 0 4 -6 5449.88 847.23 2
 0 -4 6 5375.71 845.742 2
 0 -4 6 6113.9 811.261 3
 0 4 -6 4648.73 791.305 3
 0 4 -6 5831.6 892.124 5
 0 -4 6 6248.55 884.486 5
 0 -4 6 5311.62 745.104 1
 0 4 -6 5651.62 748.785 1
 0 -4 5 -13.0536 330.538 2
 0 4 -5 301.577 335.073 2
 0 -4 5 669.508 202.036 1
 0 -4 5 928.734 349.161 3
 0 4 -5 1381.23 365.356 3
 0 4 -5 1212.37 224.961 1
 0 4 -5 306.948 341.727 5
 0 -4 5 277.955 317.705 5
 0 4 -4 15840.5 1993.41 5
 0 -4 4 16974.7 1999.95 5
 0 -4 4 14260.4 1892.16 1
 0 4 -4 17956.8 1905.92 1
 0 4 -4 11379.7 2125.26 4
 0 -4 4 11487.8 2135.92 4
 0 4 -4 13902.6 1942.63 3
 0 -4 4 13328.7 1939.8 3
 0 -4 4 15653.1 1943.91 2
 0 4 -4 13455.3 1931.34 2
 0 -4 3 358.569 208.525 1
 0 4 -3 339.918 209.64 1
 0 -4 3 1813.93 357.942 2
 0 -4 3 1657.12 408.559 3
 0 4 -3 1473.52 394.355 3
 0 4 -3 2809.45 718.898 4
 0 -4 3 3203.67 739.368 4
 0 4 -3 1560.05 347.978 2
 0 4 -3 2033.66 405.255 5
 0 -4 3 1964.95 392.489 5
 0 4 -2 1295.13 500.632 3
 0 -4 2 1247.32 504.113 3
 0 4 -2 1929.41 589.63 4
 0 -4 2 1737.34 469.8 2
 0 4 -2 1234.54 451.888 2
 0 4 -2 1651.95 468.694 5
 0 -4 2 1975.85 473.206 5
 0 4 -1 894.313 429.92 3
 0 -4 1 1173.37 436.121 3
 0 -4 1 1673.99 291.059 1
 0 4 -1 1720.84 298.292 1
 0 4 -1 2272.05 391.508 2
 0 -4 1 2588.06 400.022 2
 0 4 -1 1254.97 342.17 5
 0 -4 1 1179.34 329.45 5
 0 -4 1 1300.46 379.515 4
 0 4 0 2675.03 626.494 5
 0 -4 0 3894.43 650.807 5
 0 4 0 3713.22 585.194 4
 0 -4 0 3502.99 586.081 4
 0 4 0 3923.43 601.187 1
 0 -4 0 4671.39 611.721 1
 0 -4 0 5815.1 657.851 2
 0 4 0 5210.49 651.275 2
 0 4 0 3509.75 712.767 3
 0 -4 -1 6052.22 987.766 4
 0 -4 -1 7387.5 989.685 5
 0 4 1 7466.69 992.396 5
 0 -4 -1 5564.95 1058.27 3
 0 4 1 5409.26 1064.15 3
 0 -4 -1 7321.72 969.013 1
 0 4 1 8069.85 977.263 1
 0 -4 -1 7554.41 981.268 2
 0 4 1 7945.81 981.227 2
 0 4 2 88329.9 10182 2
 0 -4 -2 86464.5 10181.1 2
 0 -4 -2 71975.2 10250.8 3
 0 4 2 72859.7 10253.7 3
 0 -4 -2 81859.5 10211.1 1
 0 4 2 82984.2 10212.3 1
 0 -4 -2 80807.1 10212 5
 0 4 2 79670.1 10210.3 5
 0 4 3 6091.26 813.842 2
 0 -4 -3 6408.98 820.713 2
 0 -4 -3 3818.87 913.046 3
 0 4 3 3495.91 916.095 3
 0 4 3 6968.2 861.891 5
 0 -4 -3 8283.32 889.936 5
 0 4 3 4405.88 817.922 1
 0 -4 -3 4953.85 824.211 1
 0 4 4 23198.5 3498.22 3
 0 -4 -4 36462 3564.85 3
 0 4 4 20781.8 3438.49 1
 0 -4 -4 34278.6 3485.56 1
 0 -4 -5 981.21 395.442 5
 0 4 5 376.313 382.377 5
 0 -4 -5 716.526 353.099 1
 0 4 5 -77.6154 450.081 3
 0 -4 -5 -608.8 479.89 3
 0 -4 -6 3908.86 631.205 1
 0 4 6 2585.81 596.309 1
 0 4 6 3486.44 651.627 5
 0 -4 -6 2467.62 621.989 5
 0 4 6 3536.8 710.509 3
 0 -4 -6 3958.17 718.256 3
 0 -4 -7 4361.14 820.931 5
 0 4 7 4072.18 807.563 5
 0 -4 -7 4911.43 839.468 3
 0 4 7 5142.45 863.544 3
 0 -4 -8 3574.95 765.546 5
 0 4 8 3107.53 733.595 5
 0 4 8 4340.99 751.133 3
 0 -4 -8 3322.16 726.23 3
 0 4 9 3807.3 875.212 5
 0 4 9 5320.46 886.301 3
 0 -4 -9 5334.72 879.298 3
 0 4 10 1006.67 469.245 3
 0 -4 -10 746.849 467.424 3
 0 -4 -11 723.84 444.46 3
 0 4 11 364.505 428.857 3
 0 -4 -12 479.552 450.57 3
 0 4 12 -117.261 451.379 3
 0 4 13 8600.89 1338.89 3
 0 -4 -13 8180.42 1318.1 3
 0 4 14 202.749 440.014 3
 0 -4 -14 489.562 449.939 3
 0 -4 -15 531.383 422.84 3
 0 4 15 443.599 442.119 3
 0 4 16 2861.75 713.809 3
 0 -4 -16 3569.53 738.768 3
 0 4 17 630.57 450.735 3
 0 -4 -17 1112.54 462.22 3
 0 4 18 1138.97 499.493 3
 0 -4 -18 1030.14 464.952 3
 0 4 19 113.474 362.11 3
 0 -4 -19 133.432 354.83 3
 0 4 19 -155.335 343.7 2
 0 5 -17 1282.61 414.352 2
 0 -5 17 473.515 369.547 2
 0 5 -17 1599.64 329.987 1
 0 -5 16 542.616 346.144 2
 0 5 -16 1303.14 413.844 2
 0 5 -16 314.008 208.796 1
 0 -5 16 399.077 223.274 1
 0 -5 15 172.238 327.788 2
 0 5 -15 606.435 378.71 2
 0 -5 15 240.636 207.732 1
 0 5 -15 270.476 208.357 1
 0 5 -14 2267.61 596.512 2
 0 -5 14 3533.17 641.881 2
 0 5 -14 2552.47 485.777 1
 0 -5 14 3449.65 512.997 1
 0 -5 13 1569.56 497.16 2
 0 5 -13 1430.46 478.929 2
 0 5 -13 2008.5 375.647 1
 0 -5 13 2159.28 380.977 1
 0 5 -12 332.091 362.379 2
 0 -5 12 503.29 359.65 2
 0 5 -12 829.096 240.015 1
 0 -5 12 591.051 228.35 1
 0 -5 11 487.833 363.77 2
 0 5 -11 1045.67 394.657 2
 0 5 -11 759.491 240.322 1
 0 -5 11 913.005 251.008 1
 0 -5 10 1830.93 352.841 1
 0 5 -10 1828.88 487.576 2
 0 5 -10 1591.98 472.685 3
 0 5 -10 2361.68 367.128 1
 0 -5 10 2122.27 505.67 2
 0 5 -9 709.301 384.92 2
 0 -5 9 756.881 383.922 2
 0 5 -9 514.66 199.747 1
 0 -5 9 275.125 185.569 1
 0 5 -9 333.695 325.433 3
 0 -5 9 776.264 362.402 3
 0 -5 8 1074.77 381.858 2
 0 5 -8 1024.59 380.399 2
 0 5 -8 110.414 327.672 5
 0 -5 8 233.394 325.962 5
 0 -5 8 181.897 155.892 1
 0 5 -8 129.71 161.474 1
 0 5 -8 533.784 314.522 3
 0 -5 8 -6.3848 302.098 3
 0 5 -7 1186.66 422.199 2
 0 -5 7 1941.46 442.822 2
 0 5 -7 1682.17 312.594 1
 0 -5 7 1657.96 417.671 3
 0 5 -7 1561.92 406.216 3
 0 -5 7 1334.96 442.62 5
 0 5 -7 1803.72 474.522 5
 0 5 -6 616.337 370.249 2
 0 -5 6 909.182 390.05 2
 0 -5 6 1702.13 298.193 1
 0 5 -6 1530.82 425.406 5
 0 -5 6 1260.97 401.837 3
 0 5 -6 772.362 393.713 3
 0 -5 5 2393.34 934.661 4
 0 5 -5 3038.87 958.579 4
 0 5 -5 3091.75 587.813 5
 0 -5 5 2442.96 564.687 5
 0 5 -5 1603.69 535.608 3
 0 -5 5 3510.02 468.326 1
 0 5 -5 3404.92 464.912 1
 0 -5 5 3079.63 575.588 3
 0 5 -5 2814.26 544.028 2
 0 -5 5 2152.95 520.758 2
 0 -5 4 2138.11 797.809 4
 0 5 -4 610.087 362.421 5
 0 -5 4 623.512 364.593 5
 0 -5 4 348.339 194.086 1
 0 5 -4 149.682 185.592 1
 0 5 -4 715.643 324.129 2
 0 -5 4 865.171 341.289 2
 0 5 -4 931.533 388.483 3
 0 -5 4 -72.5249 383.046 3
 0 5 -3 1507.64 509.651 3
 0 5 -3 2356.25 479.286 2
 0 -5 3 2245.24 474.79 2
 0 -5 3 3121.54 525.375 5
 0 5 -3 2580.78 507.526 5
 0 -5 3 3024.55 409.355 1
 0 5 -3 1881.67 388.119 1
 0 -5 3 3651.4 571.124 3
 0 5 -3 963.34 657.857 4
 0 -5 3 2145.39 712.54 4
 0 -5 2 398.392 399.996 3
 0 5 -2 446.949 395.587 3
 0 5 -2 616.234 451.565 4
 0 -5 2 927.593 469.666 4
 0 5 -2 462.396 320.952 2
 0 -5 2 917.451 347.549 2
 0 -5 2 1124.42 335.595 5
 0 5 -2 1498.03 353.499 5
 0 5 -2 567.617 227.208 1
 0 -5 2 485.335 217.888 1
 0 -5 1 128.674 410.131 3
 0 5 -1 541.515 288.201 5
 0 -5 1 542.38 281.775 5
 0 5 -1 1120.37 344.709 2
 0 -5 1 1236.52 357.85 2
 0 5 -1 568.473 306.246 4
 0 -5 1 191.057 310.66 4
 0 5 -1 210.533 210.189 1
 0 -5 1 133.06 209.02 1
 0 -5 0 2424.28 544.95 3
 0 -5 0 1303.98 344.996 4
 0 5 0 1542.55 345.653 4
 0 5 0 1913.7 530.742 3
 0 5 0 1079.19 392.475 5
 0 -5 0 1138.65 399.995 5
 0 5 0 1749.67 361.289 1
 0 -5 0 2312.13 443.156 2
 0 5 0 2329.5 434.127 2
 0 5 1 66880.5 8739.87 4
 0 -5 -1 55973.2 8729.04 4
 0 5 1 75717.1 8753.89 1
 0 -5 -1 71338.8 8747.84 1
 0 5 1 71843.3 8830.18 3
 0 -5 -1 75586.1 8837.23 3
 0 5 1 73462.7 8743.94 2
 0 -5 -1 79311.8 8749.95 2
 0 -5 -1 70060.1 8774.17 5
 0 5 1 71501.2 8775.77 5
 0 5 2 55325.7 7058.29 5
 0 -5 -2 58540.6 7064.18 5
 0 5 2 63065.6 7030.78 2
 0 -5 -2 63344.1 7032.21 2
 0 -5 -2 50813.1 7043.99 1
 0 5 2 49818.9 7048.48 1
 0 -5 -2 51251.7 7033.76 4
 0 5 2 56351.8 7039.51 4
 0 -5 -2 59531.5 7138.07 3
 0 5 2 55276.4 7129.6 3
 0 5 3 542.327 318.449 2
 0 -5 -3 868.625 339.146 2
 0 5 3 312.747 323.511 1
 0 -5 -3 -113.795 334.934 1
 0 -5 -3 264.145 547.922 3
 0 5 3 822.111 557.635 3
 0 -5 -3 401.35 279.114 5
 0 5 3 153.998 266.382 5
 0 -5 -4 55081.4 7638.65 2
 0 5 4 68291.7 7648.6 2
 0 -5 -4 57539.1 7741.42 3
 0 5 4 48749.2 7717 3
 0 5 4 61057.3 7681.67 1
 0 -5 -4 62915 7685.89 1
 0 -5 -4 74669.5 7745.68 5
 0 5 4 63987.9 7712.59 5
 0 -5 -5 7327.44 1032.18 3
 0 -5 -5 8555.53 936.412 1
 0 5 5 4371.09 859.539 1
 0 5 5 3084.42 918.292 3
 0 5 6 3076.79 698.452 3
 0 -5 -6 2526.35 676.094 3
 0 5 6 2409.09 582.195 1
 0 -5 -6 4552.65 647.224 1
 0 5 6 3863.79 671.94 5
 0 -5 -6 2978.67 636.491 5
 0 5 7 393.47 350.302 5
 0 -5 -7 381.391 352.052 5
 0 5 7 -10.1631 330.801 1
 0 -5 -7 242.767 339.739 1
 0 5 7 360.174 464.356 3
 0 -5 -7 115.205 462.691 3
 0 5 8 7116.67 1233.62 5
 0 -5 -8 8261.16 1262.53 5
 0 -5 -8 9142.53 1303.22 3
 0 5 8 8377.3 1288.37 3
 0 -5 -9 9730.63 1367.8 5
 0 5 9 6315.49 1277.32 5
 0 -5 -9 9086.59 1332.61 3
 0 5 9 9328.9 1342.68 3
 0 -5 -10 383.599 440.826 3
 0 5 10 535.937 486.977 3
 0 -5 -10 327.459 432.947 5
 0 5 10 -112.72 438.371 5
 0 -5 -11 244.386 428.695 3
 0 5 11 1228.42 526.474 3
 0 5 11 61.9874 449.483 5
 0 -5 -12 601.835 486.292 3
 0 5 12 1104.32 514.763 3
 0 -5 -13 171.426 439.016 3
 0 5 13 327.119 466.076 3
 0 5 14 40.1759 426.321 3
 0 -5 -14 -39.5952 410.924 3
 0 5 15 397.877 454.637 3
 0 -5 -15 61.8419 375.064 3
 0 5 16 523.072 455.727 3
 0 -5 -16 385.738 411.604 3
 0 -5 -17 802.266 453.562 3
 0 5 17 1472.49 534.496 3
 0 5 18 1176.29 495.742 3
 0 -5 -18 806.705 462.534 3
 0 -5 -19 334.831 362.445 3
 0 5 19 73.2287 385.329 3
 0 6 -17 908.114 253.277 1
 0 -6 17 491.716 233.713 1
 0 -6 17 247.595 335.269 2
 0 6 -17 715.057 365.864 2
 0 6 -16 71.6306 171.664 1
 0 -6 16 203.637 185.897 1
 0 6 -16 254.728 321.821 2
 0 -6 16 -142.524 327.697 2
 0 -6 15 354.672 195.451 1
 0 6 -15 169.011 178.414 1
 0 -6 15 45.4349 289.705 2
 0 6 -15 349.662 320.419 2
 0 6 -14 -118.794 175.202 1
 0 -6 14 567.717 204.531 1
 0 -6 14 289.447 315.47 2
 0 6 -14 347.841 315.927 2
 0 -6 13 -106.374 178.443 1
 0 6 -13 111.454 166.058 1
 0 -6 13 828.012 358.961 2
 0 6 -13 455.739 339.627 2
 0 6 -12 8.02069 344.119 3
 0 -6 12 205.839 178.393 1
 0 6 -12 223.381 181.28 1
 0 -6 12 -170.668 363.384 2
 0 6 -12 354.849 351.963 2
 0 -6 11 2087.32 479.175 3
 0 6 -11 1873.98 449.782 3
 0 6 -11 1210.19 473.963 2
 0 -6 11 1128.9 470.184 2
 0 6 -11 2358.77 358.891 1
 0 -6 11 1308.07 319.157 1
 0 -6 10 1163.47 592.775 5
 0 -6 10 3710.59 678.838 2
 0 6 -10 2370.07 584.382 3
 0 6 -10 3727.51 531.872 1
 0 -6 10 3277.21 524.145 1
 0 -6 9 1273.15 425.025 5
 0 6 -9 975.563 410.855 5
 0 -6 9 1609 410.533 3
 0 6 -9 1515.8 288.072 1
 0 -6 9 1605.24 288.857 1
 0 -6 9 1240.65 441.705 2
 0 6 -9 758.212 402.631 2
 0 6 -9 1202.72 387.958 3
 0 6 -8 148.494 172.589 1
 0 -6 8 817.806 194.52 1
 0 6 -8 469.095 344.209 5
 0 -6 8 197.22 328.344 5
 0 6 -8 10.2501 307.932 2
 0 -6 8 10.1461 306.519 2
 0 6 -8 483.297 340.192 3
 0 -6 8 471.497 326.957 3
 0 -6 7 742.098 367.253 5
 0 6 -7 716.74 370.9 5
 0 -6 7 796.87 371.247 3
 0 6 -7 331.883 330.605 2
 0 -6 7 848.068 376.045 2
 0 6 -7 764.185 236.328 1
 0 6 -6 1149.74 300.941 1
 0 -6 6 1475.12 308.814 1
 0 -6 6 2139.5 467.901 3
 0 6 -6 1388.84 436.549 3
 0 -6 6 1214.54 434.027 5
 0 6 -6 1375.7 441.027 5
 0 -6 6 2759.01 959.126 4
 0 6 -6 2484.13 921.496 4
 0 -6 6 1326.96 403.072 2
 0 6 -6 1671.02 427.635 2
 0 -6 5 9004.94 1090.82 1
 0 6 -5 9401.48 1094.3 1
 0 -6 5 6694.07 1161.5 3
 0 6 -5 7026.75 1160.11 3
 0 6 -5 5470 1373.11 4
 0 -6 5 7456.94 1141.26 2
 0 6 -5 7280.49 1139.62 2
 0 -6 5 9197.07 1238.12 5
 0 6 -5 8337.64 1223.25 5
 0 -6 4 1674.62 718.348 4
 0 6 -4 1853.16 701.244 4
 0 -6 4 1924.13 429.206 2
 0 6 -4 1523.52 430.508 5
 0 -6 4 1283.86 404.911 5
 0 -6 4 1944.79 475.146 3
 0 6 -4 929.08 434.219 3
 0 6 -4 1307.07 394.75 2
 0 -6 4 1878.29 316.741 1
 0 6 -4 1088.59 291.603 1
 0 6 -3 6203.82 966.049 1
 0 -6 3 6010.36 964.748 1
 0 6 -3 7566.69 1026.54 2
 0 6 -3 5411.29 1118.1 4
 0 6 -3 9629.56 1100.7 5
 0 -6 3 9021.49 1092 5
 0 6 -3 7840.82 1084.3 3
 0 -6 3 7444.59 1087.66 3
 0 -6 3 7510.9 1030.65 2
 0 6 -2 474.971 419.265 3
 0 -6 2 552.974 432.061 3
 0 6 -2 1120.12 379.01 2
 0 -6 2 284.409 421.657 4
 0 6 -2 541.308 405.465 4
 0 6 -2 1781 379.796 5
 0 -6 2 755.044 258.253 1
 0 6 -2 956.668 276.594 1
 0 -6 2 1382.23 391.354 2
 0 6 -1 14921.4 1984.67 3
 0 -6 1 18420.3 2014.16 3
 0 -6 1 14372.3 1924.04 5
 0 6 -1 13374.1 1915.52 5
 0 -6 1 14985.6 1902.67 2
 0 6 -1 13908.4 1896.84 2
 0 6 -1 14753.8 1871.27 1
 0 -6 1 14945.5 1869.68 1
 0 -6 1 12632.6 1872.79 4
 0 6 -1 14127.2 1876.91 4
 0 6 0 1328.92 575.326 3
 0 6 0 1870.59 422.04 1
 0 -6 0 2500.33 433.146 1
 0 6 0 2613.67 495.824 2
 0 -6 0 3275.05 512.784 2
 0 -6 0 2757.3 622.741 3
 0 6 0 2374.26 487.614 5
 0 -6 0 2514.97 502.777 5
 0 6 0 2320.17 415.298 4
 0 -6 0 2197.79 418.571 4
 0 -6 -1 25575 3207.63 1
 0 6 1 27166.8 3214.29 1
 0 6 1 20846.7 3195.4 4
 0 -6 -1 20745.5 3191.41 4
 0 -6 -1 24579 3313.1 3
 0 6 1 25796.8 3327.96 3
 0 6 1 23764 3203.73 2
 0 -6 -1 28384.5 3220.37 2
 0 6 1 30057.3 3268.64 5
 0 -6 -1 30960.7 3271.63 5
 0 -6 -2 5062.54 760.353 5
 0 6 2 4625.22 755.408 5
 0 -6 -2 5239.44 749.8 2
 0 6 2 5348.52 746.627 2
 0 -6 -2 4588.59 744.529 1
 0 6 2 4444.61 747.013 1
 0 -6 -2 4895.24 814.136 4
 0 -6 -2 5487.49 935.094 3
 0 6 2 4098.61 911.645 3
 0 6 3 7625.18 1302.37 3
 0 -6 -3 7440.67 1294 3
 0 6 3 8858.27 1174.4 5
 0 -6 -3 8715.47 1177.42 5
 0 6 3 7863.35 1173.16 1
 0 -6 -3 8142.78 1178.98 1
 0 6 3 8134.21 1130.28 2
 0 -6 -3 8260.21 1133.16 2
 0 6 4 34610.1 5035.14 3
 0 -6 -4 43279.7 5077.06 3
 0 -6 -4 36884.5 4978.4 5
 0 6 4 34473.2 4961.95 5
 0 -6 -4 43765 4928.69 2
 0 6 4 38366.9 4915.14 2
 0 6 4 36475.4 4958.19 1
 0 -6 -4 45006.1 4988.89 1
 0 -6 -5 1156.57 441.999 5
 0 6 5 2136.51 472.716 5
 0 -6 -5 981.301 403.737 1
 0 6 5 1157.96 418.274 1
 0 6 5 1345.58 466.888 2
 0 -6 -5 1802.22 491.869 2
 0 6 5 1981.26 629.413 3
 0 -6 -5 1861.88 629.327 3
 0 6 6 6790.11 1156.23 1
 0 -6 -6 9694.08 1203.21 1
 0 -6 -6 12510.4 1364.6 3
 0 6 6 4893.91 1201.81 3
 0 -6 -7 -226.891 455.579 3
 0 6 7 862.058 509.033 3
 0 6 7 56.3676 333.111 1
 0 -6 -7 907.894 380.778 1
 0 -6 -7 1675.87 456.203 5
 0 6 7 137.451 366.694 5
 0 -6 -8 3381.17 755.093 3
 0 6 8 3288.08 655.844 1
 0 -6 -8 3401.68 665.328 1
 0 6 8 2787.65 729.913 3
 0 -6 -8 2881.96 671.004 5
 0 6 8 4899.93 753.813 5
 0 -6 -9 407.66 473.209 3
 0 6 9 -17.7446 460.547 3
 0 -6 -9 1064.98 413.544 1
 0 6 9 75.5643 355.231 1
 0 -6 -9 -66.6693 381.566 5
 0 6 9 586.582 416.973 5
 0 6 10 407.87 516.735 3
 0 -6 -10 1236.65 538.786 3
 0 6 10 816.055 449.557 5
 0 -6 -10 357.343 424.177 5
 0 -6 -11 2604.26 759.232 5
 0 6 11 3983.4 827.384 5
 0 6 11 4327.17 860.958 3
 0 -6 -11 3918.97 818.665 3
 0 -6 -12 559.399 509.409 3
 0 6 12 1728.49 617.329 3
 0 6 12 879.253 524.097 5
 0 -6 -12 1178.9 565.102 5
 0 -6 -13 1141.53 542.599 3
 0 6 13 1568.29 576.802 3
 0 6 13 1541.2 611.192 5
 0 -6 -13 1009.83 583.683 5
 0 6 14 4345.11 888.097 3
 0 -6 -14 3705.54 864.781 3
 0 6 15 3780.48 849.711 3
 0 -6 -15 3997.87 840.042 3
 0 6 16 467.916 445.254 3
 0 -6 -16 231.587 403.461 3
 0 6 17 72.7806 397.771 3
 0 -6 -17 -382.55 439.181 3
 0 6 18 -150.784 401.003 3
 0 -6 -18 74.217 379.272 3
 0 7 -16 -33.3811 288.105 2
 0 -7 16 549.894 323.248 2
 0 7 -16 541.507 209.706 1
 0 -7 16 139.311 183.167 1
 0 7 -15 368.058 323.881 2
 0 -7 15 271.844 302.312 2
 0 -7 15 131.346 153.125 1
 0 7 -15 128.724 159.44 1
 0 7 -14 980.852 409.051 2
 0 -7 14 1712.97 461.021 2
 0 7 -14 912.19 268.168 1
 0 -7 14 1639.68 303.545 1
 0 7 -13 2192.92 368.023 1
 0 -7 13 2127.51 372.866 1
 0 -7 13 1516.67 496.29 2
 0 7 -13 1187.99 480.582 2
 0 -7 13 1675.48 470.212 3
 0 7 -12 6960.97 878.346 2
 0 -7 12 5487.13 822.356 2
 0 -7 12 4068.59 645.708 1
 0 7 -12 3900.34 641.636 1
 0 7 -12 5409.61 737.154 3
 0 -7 12 2276.67 729.181 5
 0 7 -11 7116.65 1204.79 2
 0 -7 11 9046.12 1235.78 2
 0 7 -11 7344.66 1268.7 5
 0 -7 11 9624.48 1323.48 5
 0 -7 11 6473.4 1134.83 3
 0 7 -11 7251.15 1137.6 3
 0 -7 11 9193.21 1107.6 1
 0 7 -11 8270.28 1096.38 1
 0 7 -10 207.02 178.097 1
 0 -7 10 213.52 172.14 1
 0 -7 10 295.575 353.798 2
 0 7 -10 375.015 368.9 2
 0 7 -10 -297.689 344.268 3
 0 7 -10 36.4304 314.594 5
 0 -7 10 235.432 329.455 5
 0 -7 9 4168.1 712.967 2
 0 7 -9 3120.63 686.566 2
 0 7 -9 2789.08 657.001 3
 0 -7 9 4121.3 690.387 3
 0 -7 9 4840.83 790.557 5
 0 7 -9 4680.64 795.33 5
 0 -7 9 3806.07 583.752 1
 0 7 -9 4027.94 592.883 1
 0 7 -8 480.008 223.83 1
 0 -7 8 515.149 215.985 1
 0 7 -8 -29.1226 935.22 4
 0 -7 8 684.658 365.701 2
 0 7 -8 219.214 332.424 2
 0 -7 8 101.08 321.938 5
 0 7 -8 68.0323 350.119 5
 0 7 -8 880.384 400.536 3
 0 -7 8 441.408 371.937 3
 0 7 -7 495.29 226.48 1
 0 -7 7 888.727 255.638 1
 0 -7 7 923.465 894.166 4
 0 7 -7 2070.17 917.206 4
 0 7 -7 400.173 340.244 2
 0 -7 7 -184.552 332.845 2
 0 7 -7 -94.8571 358.044 3
 0 -7 7 778.005 404.01 3
 0 7 -7 -129.7 327.938 5
 0 -7 7 146.588 329.427 5
 0 7 -6 1696.93 520.199 5
 0 -7 6 1975.51 512.8 5
 0 7 -6 2221.2 877.169 4
 0 -7 6 1462.42 887.023 4
 0 -7 6 1790.53 346.071 1
 0 7 -6 1844.27 348.238 1
 0 -7 6 1608.75 453.566 2
 0 7 -6 1903.4 462.175 2
 0 7 -6 2309.64 524.367 3
 0 -7 6 1085.94 481.914 3
 0 -7 5 2134.96 588.182 3
 0 7 -5 2896.1 568.075 2
 0 -7 5 3575.46 585.793 2
 0 7 -5 2864.59 594.207 5
 0 -7 5 2666.29 576.527 5
 0 -7 5 2788.1 473.299 1
 0 7 -5 3358.74 490.213 1
 0 7 -5 2235.48 857.829 4
 0 -7 5 2286.72 894.148 4
 0 7 -5 2753.5 598.481 3
 0 -7 4 465.539 608.778 4
 0 7 -4 -323.943 617.365 4
 0 -7 4 468.476 328.777 5
 0 7 -4 381.77 298.249 5
 0 -7 4 94.0792 402.331 3
 0 7 -4 1122.14 425.22 3
 0 7 -4 745.556 237.761 1
 0 -7 4 763.341 360.961 2
 0 7 -4 790.021 359.558 2
 0 7 -3 3921.55 742.63 5
 0 -7 3 4684.99 771.417 5
 0 7 -3 4891.2 690.353 1
 0 -7 3 5228.24 695.453 1
 0 7 -3 4970.86 858.98 4
 0 -7 3 3303.84 846.95 4
 0 -7 3 4299.13 746.831 2
 0 7 -3 4692.42 746.619 2
 0 7 -3 4489.45 811.222 3
 0 -7 3 4664.49 822.944 3
 0 7 -2 377.933 376.635 4
 0 -7 2 -187.621 376.233 4
 0 7 -2 145.944 255.114 5
 0 -7 2 443.876 247.422 5
 0 -7 2 743.071 424.058 3
 0 7 -2 136.917 392.35 3
 0 -7 2 820.107 341.851 2
 0 7 -2 521.726 324.653 2
 0 -7 2 415.761 210.122 1
 0 7 -2 199.598 194.562 1
 0 -7 1 966.354 336.579 4
 0 7 -1 643.156 312.97 4
 0 7 -1 1144.06 285.723 1
 0 -7 1 953.189 276.259 1
 0 -7 1 874.737 340.016 5
 0 7 -1 803.322 327.452 5
 0 7 -1 1354.74 388.916 2
 0 -7 1 809.084 369.645 2
 0 -7 0 380.784 254.859 4
 0 7 0 444.72 259.866 4
 0 7 0 503.642 308.637 5
 0 -7 0 623.806 295.518 5
 0 -7 0 981.445 489.249 3
 0 7 0 802.422 450.213 3
 0 -7 0 854.236 273.377 1
 0 7 0 838.815 269.788 1
 0 7 0 862.883 354.906 2
 0 -7 0 317.797 337.251 2
 0 -7 -1 317.306 291.428 5
 0 7 1 569.513 280.192 1
 0 -7 -1 331.708 255.766 1
 0 -7 -1 599.618 344.975 4
 0 7 1 1206.1 382.601 4
 0 7 1 1450.08 372.028 2
 0 -7 -1 1184.24 367.471 2
 0 -7 -1 874.83 526.27 3
 0 7 1 1615.01 548.597 3
 0 7 1 215.959 260.186 5
 0 7 2 5397.36 764.872 5
 0 -7 -2 4829.3 745.564 5
 0 7 2 5165.1 729.476 2
 0 -7 -2 6621.45 753.516 2
 0 7 2 4516.46 896.687 3
 0 -7 -2 4406.13 887.247 3
 0 7 2 4662.06 727.156 1
 0 -7 -2 3900.5 703.362 1
 0 7 2 3640.23 748.51 4
 0 -7 -2 3354.43 741.437 4
 0 -7 -3 3241.79 654.829 4
 0 -7 -3 3123.9 787.322 3
 0 7 3 2716.56 772.876 3
 0 7 3 3065.92 550.21 2
 0 -7 -3 2964.73 555.84 2
 0 7 3 2592.08 540.67 5
 0 -7 -3 2842.16 554.46 5
 0 7 3 3755.24 610.93 1
 0 -7 -3 4028.2 612.527 1
 0 7 4 39100.2 4802.04 2
 0 -7 -4 43023.3 4816.22 2
 0 -7 -4 45403.2 4896.75 5
 0 7 4 41134.1 4873.36 5
 0 7 4 39501.1 4969.13 3
 0 -7 -4 36830.4 4957.34 3
 0 -7 -4 30630.7 4831.69 1
 0 7 4 31358 4835.97 1
 0 -7 -5 822.843 381.45 2
 0 -7 -5 370.025 328.815 5
 0 7 5 77.263 304.298 5
 0 7 5 1500.61 623.499 3
 0 -7 -5 1088 607.795 3
 0 7 5 878.32 388.885 1
 0 -7 -5 342.142 359.468 1
 0 7 6 505.285 398.776 5
 0 -7 -6 1784.48 496.127 5
 0 -7 -6 512.864 372.227 1
 0 7 6 789.034 405.585 1
 0 7 6 860.251 445.892 2
 0 -7 -6 1020.77 473.032 2
 0 7 7 9942.14 1675.6 3
 0 -7 -7 10687.7 1689.23 3
 0 -7 -7 12727 1610.26 1
 0 7 7 10838 1584.22 1
 0 -7 -8 16458.2 2626.52 3
 0 7 8 13897 2596.65 3
 0 7 8 20017.7 2570.01 1
 0 -7 -8 23386.9 2598.02 1
 0 7 8 20560.7 2648.5 5
 0 -7 -8 20151.2 2634.2 5
 0 7 9 752.129 416.955 1
 0 -7 -9 326.97 388.288 1
 0 7 9 518.654 414.294 5
 0 -7 -9 874.296 451.779 5
 0 7 9 78.3573 508.983 3
 0 -7 -9 234.647 485.467 3
 0 -7 -10 270.918 389.097 1
 0 7 10 244.271 393.785 1
 0 7 10 18.5023 375.621 5
 0 -7 -10 822.203 427.357 5
 0 7 10 386.414 486.128 3
 0 -7 -10 223.388 520.227 3
 0 -7 -11 269.122 395.347 1
 0 7 11 126.613 533.207 3
 0 -7 -11 336.712 458.803 3
 0 -7 -11 632.795 424.866 5
 0 7 11 514.585 422.83 5
 0 -7 -12 2003.67 620.501 3
 0 7 12 1028.15 607.751 3
 0 7 12 1537.03 577.997 5
 0 -7 -12 1774.98 576.48 5
 0 7 13 747.842 535.983 3
 0 -7 -13 540.869 512.586 3
 0 -7 -13 1582.35 556.588 5
 0 7 13 1494.9 532.03 5
 0 7 14 2110.49 659.45 3
 0 -7 -14 1911.4 635.523 3
 0 -7 -14 1685.41 624.611 5
 0 7 14 2893.42 713.832 5
 0 7 15 -291.273 460.143 3
 0 -7 -15 240.927 422.248 3
 0 7 15 -338.947 448.009 5
 0 -7 -15 85.5696 428.286 5
 0 7 16 677.648 451.48 3
 0 -7 -16 24.888 419.78 3
 0 7 16 534.06 447.886 5
 0 -7 -17 51.2661 420.975 3
 0 7 17 -466.601 443.354 3
 0 7 18 375.083 428.85 3
 0 -7 -18 951.585 495.286 3
 0 -8 15 306.817 176.278 1
 0 8 -15 321.375 189.472 1
 0 -8 15 586.663 352.396 2
 0 8 -15 -33.7148 318.55 2
 0 -8 14 1013.95 419.492 5
 0 -8 14 754.47 238.141 1
 0 8 -14 955.636 250.618 1
 0 8 -14 744.634 394.755 2
 0 -8 14 416.592 357.392 2
 0 8 -13 152.594 176.535 1
 0 -8 13 604.24 204.155 1
 0 8 -13 355.442 362.929 2
 0 -8 13 654.264 368.87 2
 0 -8 13 530.832 377.929 5
 0 8 -13 178.328 318.197 5
 0 -8 13 729.735 354.123 3
 0 8 -13 352.875 291.295 3
 0 -8 12 499.343 339.381 3
 0 -8 12 1083.62 246.028 1
 0 8 -12 166.808 301.51 3
 0 -8 12 720.029 375.556 5
 0 8 -12 727.18 352.593 5
 0 8 -12 689.208 221.904 1
 0 8 -12 220.908 361.893 2
 0 -8 12 682.075 390.001 2
 0 -8 11 2064.61 525.935 5
 0 8 -11 2047.95 539.554 5
 0 -8 11 1257.87 446.792 3
 0 8 -11 1489.15 452.087 3
 0 8 -11 2329.52 371.333 1
 0 -8 11 2282.96 371.062 1
 0 -8 11 1840.87 492.738 2
 0 8 -11 1226.66 462.041 2
 0 8 -10 99.7973 187.163 1
 0 8 -10 371.624 343.734 3
 0 -8 10 54.0416 307.556 3
 0 -8 10 538.305 375.886 5
 0 8 -10 197.869 317.568 5
 0 -8 10 428.848 192.883 1
 0 -8 10 234.151 331.632 2
 0 8 -10 527.181 349.999 2
 0 8 -9 361.812 844.953 4
 0 8 -9 1309.17 429.598 5
 0 -8 9 478.706 357.098 5
 0 8 -9 967.46 400.385 3
 0 -8 9 451.803 356.117 3
 0 -8 9 -7.61839 167.742 1
 0 8 -9 -110.671 195.963 1
 0 -8 9 592.022 347.595 2
 0 8 -9 261.226 341.06 2
 0 8 -8 2099.81 998.391 4
 0 -8 8 1115.73 931.978 4
 0 8 -8 1202.9 337.411 1
 0 -8 8 1878.29 367.053 1
 0 -8 8 2364.12 542.512 5
 0 8 -8 2075.29 523.48 5
 0 -8 8 1569.01 500.798 3
 0 8 -8 1505.83 503.559 3
 0 8 -8 1067.18 442.252 2
 0 -8 8 1570.22 451.504 2
 0 8 -7 9473.28 1122.57 1
 0 -8 7 10904.8 1137.13 1
 0 -8 7 4251.61 1479.62 4
 0 8 -7 4785.58 1488.19 4
 0 -8 7 7804.1 1219.78 3
 0 8 -7 6316.18 1190.86 3
 0 -8 7 6579.8 1234.2 5
 0 8 -7 6609.14 1233.3 5
 0 8 -7 7548.97 1187.8 2
 0 -8 7 8594.55 1201.03 2
 0 8 -6 3363.51 929.991 4
 0 -8 6 1993.73 908.496 4
 0 -8 6 1230.84 553.988 3
 0 8 -6 1037.89 525.23 3
 0 8 -6 2160.59 420.188 1
 0 -8 6 2973.44 435.619 1
 0 -8 6 1958.45 510.164 2
 0 8 -6 1669.37 511.233 2
 0 -8 6 2296.95 546.636 5
 0 -8 5 547.1 236.919 1
 0 8 -5 662.661 253.688 1
 0 8 -5 881.335 669.697 4
 0 -8 5 647.062 673.082 4
 0 -8 5 212.053 364.49 2
 0 8 -5 702.057 374.156 2
 0 -8 5 566.84 323.487 5
 0 8 -5 482.47 358.316 5
 0 -8 5 1095.76 482.638 3
 0 8 -5 387.034 405.248 3
 0 -8 4 26885.7 2620.29 5
 0 8 -4 22991.1 2575.78 5
 0 8 -4 20161 2485.99 2
 0 -8 4 14838.7 2569.89 4
 0 8 -4 15849.7 2559.73 4
 0 -8 4 22302.1 2507.73 2
 0 8 -4 14777.5 2414.06 1
 0 -8 4 16114.4 2418.14 1
 0 -8 4 21634.2 2569.92 3
 0 8 -4 22752.1 2570.43 3
 0 -8 3 6537.08 1119.82 4
 0 8 -3 5639.37 1093.83 4
 0 -8 3 11609 1187.27 5
 0 8 -3 8456.6 1135.02 5
 0 8 -3 7787.79 1071.64 2
 0 -8 3 8135.45 1082.38 2
 0 -8 3 6525.81 996.583 1
 0 8 -3 6190.9 993.514 1
 0 -8 3 7279.08 1148.23 3
 0 8 -3 5854.86 1110.7 3
 0 -8 2 531.415 237.701 1
 0 8 -2 782.623 253.988 1
 0 -8 2 -244.212 383.959 4
 0 8 -2 415.907 362.421 4
 0 -8 2 -145.424 433.228 3
 0 8 -2 340.575 267.902 5
 0 -8 2 325.147 290.471 5
 0 8 -2 579.678 345.996 2
 0 -8 2 598.377 349.958 2
 0 8 -1 3306.97 522.773 1
 0 -8 1 3409.05 523.17 1
 0 8 -1 3267.9 594.413 5
 0 -8 1 3647.91 616.968 5
 0 -8 1 3594.02 594.059 2
 0 8 -1 2890.5 579.237 2
 0 8 -1 2365.36 664.136 3
 0 -8 1 2185.82 524.977 4
 0 8 -1 3093.86 535.458 4
 0 -8 0 1698.1 547.261 3
 0 8 0 934.486 314.192 4
 0 -8 0 1316.51 332.693 4
 0 8 0 1569.89 545.4 3
 0 8 0 1261.97 408.079 2
 0 -8 0 1621.75 415.992 2
 0 -8 0 1615.94 349.696 1
 0 8 0 1281.06 332.35 1
 0 -8 0 1201.44 391.692 5
 0 8 0 1021.95 372.856 5
 0 8 1 924.218 345.608 4
 0 -8 -1 1113.52 324.937 4
 0 -8 -1 342.211 277.775 5
 0 -8 -1 216.772 310.587 2
 0 8 1 487.383 324.589 2
 0 8 1 387.272 289.906 5
 0 -8 -1 455.053 478.448 3
 0 8 1 1142.95 526.447 3
 0 -8 -1 178.953 237.949 1
 0 8 1 249.627 234.11 1
 0 8 2 1799.17 457.27 4
 0 -8 -2 1199.15 432.462 4
 0 8 2 1253.58 542.314 3
 0 -8 -2 562.523 505.732 3
 0 -8 -2 1219.28 364.547 2
 0 8 2 751.475 341.991 2
 0 -8 -2 316.172 281.688 5
 0 8 2 425.017 300.902 5
 0 -8 -2 620.71 284.573 1
 0 8 2 358.078 270.787 1
 0 -8 -3 933.552 341.966 5
 0 8 3 477.439 302.201 5
 0 -8 -3 1053.25 474.262 4
 0 8 3 836.963 470.69 4
 0 8 3 1686.35 401.014 2
 0 8 3 1381.41 407.32 1
 0 -8 -3 1693.25 418.792 1
 0 -8 -3 1715.97 627.414 3
 0 8 3 1292.27 623.118 3
 0 -8 -4 11550.9 1346.14 1
 0 8 4 9472.97 1306.6 1
 0 8 4 7932.83 1437.01 3
 0 -8 -4 9296.01 1473.61 3
 0 8 4 9729.34 1244.57 2
 0 -8 -4 10118.1 1251.59 2
 0 8 4 7265.9 1261.09 5
 0 -8 -4 6486.26 1251.06 5
 0 -8 -5 402.138 357.566 1
 0 8 5 496.667 377.06 1
 0 -8 -5 232.32 604.477 3
 0 8 5 152.465 601.083 3
 0 -8 -5 561.835 365.134 2
 0 8 5 486.488 348.183 2
 0 -8 -5 809.403 335.589 5
 0 8 5 263.95 303.273 5
 0 8 6 6642.79 1108.05 5
 0 -8 -6 8738.25 1178.68 5
 0 -8 -6 14881.2 1474.17 3
 0 8 6 23462.9 1645.4 3
 0 8 6 5405.11 1029.19 2
 0 -8 -6 7373.61 1063.22 2
 0 -8 -6 5766.41 1082.14 1
 0 8 6 4974.87 1073.09 1
 0 -8 -7 1207.33 512.967 5
 0 8 7 1045.39 637.508 3
 0 -8 -7 755.844 592.403 3
 0 8 7 585.102 400.771 1
 0 -8 -7 882.272 421.007 1
 0 -8 -7 1117.86 510.142 2
 0 -8 -8 8788.07 1417.61 3
 0 8 8 7223.39 1365.04 3
 0 8 8 7176.19 1246.98 1
 0 -8 -8 10000.1 1307 1
 0 -8 -9 512.876 550.771 3
 0 8 9 364.608 581.776 3
 0 8 9 1261.49 546.36 5
 0 -8 -9 2100.26 588.176 5
 0 8 9 1054.41 482.084 1
 0 -8 -9 1121.7 485.224 1
 0 8 10 5266.38 929.068 5
 0 -8 -10 5260.74 944.863 5
 0 -8 -10 5318.66 893.677 1
 0 8 10 4410.19 854.279 1
 0 8 10 3836.94 928.239 3
 0 -8 -10 4206.9 957.012 3
 0 8 11 419.341 398.546 1
 0 -8 -11 63.9703 391.014 1
 0 -8 -11 669.515 457.389 5
 0 8 11 750.626 425.251 5
 0 8 11 183.452 468.746 3
 0 -8 -11 1076.24 545.738 3
 0 -8 -12 1119.38 458.58 1
 0 8 12 588.104 420.339 1
 0 -8 -12 266.699 405.499 5
 0 8 12 1129.81 466.465 5
 0 8 12 402.887 483.244 3
 0 -8 -12 1110.83 539.112 3
 0 -8 -13 564.162 418.374 5
 0 8 13 233.881 368.956 5
 0 -8 -13 414.263 472.414 3
 0 8 13 367.152 455.573 3
 0 8 14 307.489 393.231 5
 0 -8 -14 241.144 413.743 5
 0 -8 -14 451.824 467.339 3
 0 8 14 732.748 492.042 3
 0 -8 -15 726.986 469.936 5
 0 8 15 1135.2 523.508 5
 0 -8 -15 439.662 479.55 3
 0 8 15 1928.43 603.369 3
 0 8 16 180.38 395.657 5
 0 -8 -16 -186.416 420.279 5
 0 -8 -16 -53.2826 417.063 3
 0 8 16 726.041 476.2 3
 0 8 17 96.385 456.008 5
 0 -8 -17 713.77 485.782 5
 0 -8 -17 932.642 488.985 3
 0 8 17 914.819 501.607 3
 0 9 -14 245.539 308.285 5
 0 -9 14 291.523 308.179 5
 0 9 -14 61.9972 164.191 1
 0 -9 14 268.667 176.678 1
 0 -9 14 349.559 301.698 2
 0 9 -14 152.824 313.784 2
 0 -9 13 46.7732 298.754 5
 0 9 -13 -212.214 295.131 5
 0 -9 13 -191.118 319.106 2
 0 9 -13 -242.484 341.833 2
 0 -9 13 60.4018 138.557 1
 0 9 -13 120.659 155.702 1
 0 9 -12 1271.29 449.907 5
 0 -9 12 1752.5 518.85 5
 0 9 -12 1783.82 479.988 2
 0 -9 12 1182 439.645 2
 0 -9 12 1376.32 437.779 3
 0 9 -12 1168.43 415.021 3
 0 -9 12 1579.82 326.219 1
 0 9 -12 1931.13 345.105 1
 0 9 -11 2814.98 634.583 3
 0 -9 11 2275.74 600.572 3
 0 9 -11 3804.7 748.451 5
 0 -9 11 4019.32 746.954 5
 0 -9 11 4015.66 556.198 1
 0 9 -11 4058.14 565.489 1
 0 -9 11 2729.75 633.824 2
 0 9 -11 2450.19 622.526 2
 0 9 -10 776.964 412.5 5
 0 -9 10 1202.06 408.446 5
 0 -9 10 96.6013 310.656 2
 0 9 -10 737.667 352.227 2
 0 9 -10 -13.1519 341.428 3
 0 -9 10 642.66 366.694 3
 0 9 -10 -657.163 895.472 4
 0 9 -10 511.995 219.126 1
 0 -9 10 -8.65221 178.738 1
 0 -9 9 969.535 392.698 5
 0 9 -9 416.931 375.591 5
 0 9 -9 435.395 343.872 2
 0 -9 9 752.149 357.687 2
 0 9 -9 269.761 369.268 3
 0 -9 9 625.23 403.208 3
 0 9 -9 199.638 805.911 4
 0 -9 9 1160.87 284.995 1
 0 9 -9 513.023 234.723 1
 0 9 -8 1261.91 454.534 5
 0 -9 8 1377.96 437.893 5
 0 9 -8 1006.62 398.024 2
 0 -9 8 1174.83 417.396 2
 0 9 -8 443.059 390.513 3
 0 -9 8 716.127 423.724 3
 0 -9 8 370.46 839.853 4
 0 9 -8 709.957 841.46 4
 0 9 -8 211.464 212.52 1
 0 -9 8 445.428 231.523 1
 0 -9 7 1749.1 480.581 5
 0 9 -7 829.555 408.45 5
 0 9 -7 469.372 336.535 2
 0 -9 7 397.63 361.992 2
 0 9 -7 666.231 428.474 3
 0 -9 7 527.362 430.151 3
 0 -9 7 1067.61 861.147 4
 0 9 -7 338.007 797.913 4
 0 -9 7 576.582 242.658 1
 0 9 -7 975.84 272.655 1
 0 9 -6 1779.37 380.463 1
 0 -9 6 2162.23 395.933 1
 0 9 -6 1999.36 548.438 3
 0 -9 6 1602.71 537.36 3
 0 9 -6 1031.2 445.939 2
 0 -9 6 1501.01 472.703 2
 0 9 -6 489.261 712.362 4
 0 -9 6 1838.11 833.586 4
 0 9 -6 1995.28 529.557 5
 0 -9 6 1961.32 521.956 5
 0 -9 5 3475.66 999.872 4
 0 9 -5 5364.44 826.781 2
 0 -9 5 5083.58 827.501 2
 0 -9 5 5403.27 923.267 3
 0 9 -5 3331.42 850.257 3
 0 9 -5 4587.58 738.09 1
 0 -9 5 4830.39 736.645 1
 0 9 -5 4977.1 867.475 5
 0 -9 5 5320.75 867.532 5
 0 -9 4 1659.98 615.301 4
 0 9 -4 731.763 559.637 4
 0 9 -4 -64.1097 369.311 2
 0 -9 4 869.902 417.829 2
 0 9 -4 896.365 384.391 5
 0 -9 4 1098.71 395.237 5
 0 -9 4 185.254 453.33 3
 0 9 -4 -228.792 461.404 3
 0 9 -4 611.155 280.769 1
 0 -9 4 754.846 275.911 1
 0 -9 3 973.05 528.598 3
 0 9 -3 678.238 509.148 3
 0 9 -3 523.523 495.876 4
 0 -9 3 572.949 481.848 4
 0 -9 3 1261.6 413.056 5
 0 -9 3 2136.99 477.652 2
 0 9 -3 1501.78 446.075 2
 0 -9 3 2085.5 369.86 1
 0 9 -3 1227.62 350.522 1
 0 9 -3 2311.5 478.234 5
 0 9 -2 5750.32 1018.87 5
 0 -9 2 7373.56 1060.21 5
 0 9 -2 5169.01 994.423 2
 0 -9 2 7230.94 1037.34 2
 0 9 -2 6909.69 972.89 1
 0 -9 2 7423.56 974.06 1
 0 9 -2 6316.81 1002.35 4
 0 -9 2 7265.28 1147.54 3
 0 9 -2 7098.15 1125.7 3
 0 9 -1 321.237 233.593 1
 0 -9 1 140.046 220.295 1
 0 9 -1 -14.0059 270.405 5
 0 -9 1 170.127 297.785 5
 0 9 -1 493.659 294.898 4
 0 -9 1 69.4919 338.583 2
 0 9 -1 391.165 334.96 2
 0 9 -1 403.772 477.518 3
 0 -9 0 190.053 345.643 2
 0 9 0 883.816 366.107 2
 0 -9 0 44.6953 268.348 5
 0 9 0 523.925 318.305 5
 0 -9 0 710.149 274.988 1
 0 9 0 954.456 291.756 1
 0 9 0 -244.816 453.942 3
 0 -9 0 99.2445 253.22 4
 0 9 0 436.011 263.246 4
 0 -9 0 368.06 460.44 3
 0 -9 -1 1738.83 417.721 2
 0 9 1 1489.18 408.156 2
 0 -9 -1 862.225 355.456 5
 0 9 1 896.83 379.215 5
 0 9 1 932.28 561.506 3
 0 -9 -1 1382.83 569.628 3
 0 9 1 2035.51 414.121 4
 0 -9 -1 1575.55 353.926 4
 0 -9 -1 843.087 320.28 1
 0 9 1 1229.04 341.625 1
 0 -9 -2 1448.61 399.5 5
 0 9 2 763.094 388.407 2
 0 -9 -2 1025.22 395.609 2
 0 9 2 1905.65 418.728 5
 0 -9 -2 650.717 308.325 1
 0 9 2 957.499 343.701 1
 0 -9 -2 968.879 549.796 3
 0 9 2 1318.52 590.367 3
 0 9 2 1200.77 463.8 4
 0 -9 -2 1012.36 460.299 4
 0 -9 -3 248.782 282.414 5
 0 9 3 341.016 269.664 5
 0 9 3 457.525 324.122 2
 0 -9 -3 872.34 359.91 2
 0 -9 -3 403.665 420.055 4
 0 9 3 424.558 433.113 4
 0 -9 -3 1031.48 565.951 3
 0 9 3 497.463 553.884 3
 0 -9 -3 330.405 288.898 1
 0 9 3 528.797 322.525 1
 0 9 4 5311.44 809.953 2
 0 9 4 4022.92 813.187 5
 0 -9 -4 4313.55 819.898 5
 0 -9 -4 4406.79 850.759 1
 0 9 4 5654.2 886.798 1
 0 -9 -4 9289.77 1178.41 3
 0 9 4 14695.8 1333.06 3
 0 -9 -4 3062.59 859.57 4
 0 -9 -4 6006.05 827.203 2
 0 -9 -5 1357.07 396.467 2
 0 9 5 783.557 383.565 2
 0 -9 -5 1439.63 418.851 5
 0 9 5 797.721 365.764 5
 0 -9 -5 1042.54 449.808 1
 0 9 5 1950.89 489.523 1
 0 -9 -5 834.227 609.92 3
 0 9 5 359.641 614.34 3
 0 -9 -6 3302.65 718.658 5
 0 9 6 5174.59 714.944 2
 0 9 6 3815.23 753.908 1
 0 -9 -6 5272.03 997.087 3
 0 9 6 1497.37 619.688 5
 0 9 6 3523.11 900.189 3
 0 9 7 1036.73 438.193 2
 0 -9 -7 1361.35 483.007 2
 0 9 7 1246.05 467.884 1
 0 -9 -7 1118.42 466.912 1
 0 9 7 1337.15 469.137 5
 0 -9 -7 923.853 426.752 5
 0 9 7 532.725 625.615 3
 0 -9 -7 965.204 641.364 3
 0 -9 -8 7219.76 1074.45 1
 0 9 8 5126.21 1018.01 1
 0 -9 -8 4847.84 1017.96 2
 0 9 8 6596.11 1030.1 2
 0 9 8 6709.9 1207 3
 0 -9 -8 5260.92 1163.99 3
 0 9 8 8501.85 1195.88 5
 0 -9 -8 8905.32 1235.72 5
 0 -9 -9 3051.25 815.307 3
 0 9 9 1629.99 713.449 3
 0 -9 -9 3250.15 820.696 5
 0 -9 -9 2716.76 660.645 1
 0 9 9 2094.93 618.127 1
 0 9 10 10901.8 1429.02 5
 0 -9 -10 6027.08 1258.51 5
 0 9 10 6613.01 1212.35 1
 0 -9 -10 7134.64 1218.7 1
 0 9 10 8750.26 1396.84 3
 0 -9 -10 9903.67 1436.02 3
 0 9 11 328.014 380.209 1
 0 -9 -11 342.511 384.713 1
 0 -9 -11 -148.043 474.471 3
 0 9 11 445.879 533.829 3
 0 -9 -11 113.411 353.341 5
 0 9 11 160.391 361.689 5
 0 9 12 555.704 387.396 1
 0 -9 -12 709.977 428.052 1
 0 9 12 612.009 492.997 3
 0 -9 -12 483.629 476.847 3
 0 -9 -12 395.277 391.873 5
 0 9 12 834.733 431.373 5
 0 -9 -13 791.393 392.457 1
 0 9 13 428.236 392.656 1
 0 9 13 -52.5113 442.786 3
 0 -9 -13 -262.172 487.971 3
 0 -9 -13 703.772 423.561 5
 0 9 13 764.188 372.078 5
 0 -9 -14 573.796 400.886 1
 0 9 14 904.771 442.376 5
 0 -9 -14 183.008 333.499 5
 0 9 14 -54.0593 452.323 3
 0 -9 -14 350.428 464.059 3
 0 -9 -15 142.827 326.432 5
 0 9 15 53.7744 322.253 5
 0 -9 -15 -221.527 441.854 3
 0 9 15 250.324 429.357 3
 0 -9 -16 1259.43 512.487 5
 0 9 16 1028.94 505.231 5
 0 9 16 228.899 472.715 3
 0 -9 -16 369.518 449.629 3
 0 10 -13 95.7411 164.115 1
 0 -10 13 -112.011 151.796 1
 0 10 -13 249.99 278.419 5
 0 -10 13 226.401 287.442 5
 0 -10 12 827.453 392.796 2
 0 10 -12 579.044 373.692 2
 0 10 -12 1096.76 284.05 1
 0 -10 12 1171.16 277.813 1
 0 10 -12 781.961 419.348 5
 0 -10 12 466.353 360.722 5
 0 -10 11 639.631 370.652 2
 0 10 -11 400.334 317.56 2
 0 10 -11 860.862 386.491 5
 0 -10 11 1164.39 450.413 5
 0 -10 11 681.073 234.354 1
 0 10 -11 435.486 228.474 1
 0 10 -11 563.696 810.241 4
 0 10 -11 613.622 377.115 3
 0 -10 11 585.901 368.666 3
 0 -10 10 1129.02 405.764 2
 0 10 -10 396.724 359.619 2
 0 10 -10 1714.05 483.088 5
 0 -10 10 1545.72 471.245 5
 0 10 -10 1326.85 307.578 1
 0 -10 10 1491.47 320.694 1
 0 10 -10 1404.92 911.01 4
 0 -10 10 370.498 398.465 3
 0 10 -10 734.331 405.703 3
 0 10 -9 1418.85 432.435 2
 0 -10 9 1438.57 436.176 2
 0 10 -9 599.286 408.258 5
 0 -10 9 1724.28 518.246 5
 0 -10 9 1335.1 309.469 1
 0 10 -9 932.68 292.599 1
 0 -10 9 1280.24 833.578 4
 0 10 -9 1392.51 878.975 4
 0 -10 9 1146.11 456.074 3
 0 10 -9 1867.36 486.678 3
 0 10 -8 121.354 318.03 2
 0 -10 8 54.0855 281.126 2
 0 10 -8 319.502 332.802 5
 0 -10 8 44.5448 309.498 5
 0 10 -8 483.561 391.837 3
 0 -10 8 405.583 381.367 3
 0 10 -8 -28.234 169.104 1
 0 -10 8 260.136 195.697 1
 0 10 -8 -470.964 765.268 4
 0 10 -7 1138.96 678.881 4
 0 -10 7 -546.689 770.848 4
 0 -10 7 259.607 324.046 2
 0 10 -7 465.392 342.428 2
 0 10 -7 294.402 311.252 5
 0 -10 7 300.051 311.379 5
 0 10 -7 143.091 367.797 3
 0 -10 7 709.52 427.668 3
 0 -10 7 712.576 246.428 1
 0 10 -7 85.9861 196.375 1
 0 10 -6 1343.27 691.146 4
 0 -10 6 754.252 714.789 4
 0 10 -6 1722.38 469.3 2
 0 -10 6 1884.38 474.312 2
 0 -10 6 2049.63 518.143 5
 0 10 -6 1706.27 497.087 5
 0 -10 6 1316.85 522.2 3
 0 10 -6 1519.18 524.8 3
 0 10 -6 1939.86 395.927 1
 0 -10 6 2522.01 418.812 1
 0 10 -5 1388.87 449.085 2
 0 -10 5 1307.63 461.347 2
 0 10 -5 1071.47 633.579 4
 0 -10 5 566.824 612.918 4
 0 10 -5 1183.88 455.616 5
 0 -10 5 1384.17 451.897 5
 0 -10 5 1816.22 392.62 1
 0 -10 5 2192.96 581.673 3
 0 10 -5 847.979 481.057 3
 0 -10 4 628.387 568.871 4
 0 10 -4 385.876 492.808 4
 0 10 -4 762.951 383.867 2
 0 -10 4 1002.1 409.133 2
 0 -10 4 330.41 451.081 3
 0 10 -4 633.765 473.74 3
 0 10 -4 561.6 385.745 5
 0 -10 4 1491.7 440.639 5
 0 -10 4 853.524 290.405 1
 0 10 -4 371.218 265.702 1
 0 -10 3 685.258 476.496 4
 0 10 -3 952.115 464.956 4
 0 -10 3 1182.02 398.134 5
 0 10 -3 1232.14 398.014 5
 0 -10 3 1131.51 534.609 3
 0 10 -3 1591.48 567.935 3
 0 -10 3 1205.76 328.352 1
 0 10 -3 1208.09 330.936 1
 0 10 -3 886.34 405.891 2
 0 -10 3 1203.84 450.208 2
 0 -10 2 1976.19 445.108 5
 0 10 -2 535.98 299.028 1
 0 -10 2 874.484 317.94 1
 0 -10 2 679.109 414.924 4
 0 10 -2 670.257 389.872 4
 0 -10 2 1599.35 463.718 2
 0 10 -2 1583.55 447.494 2
 0 10 -2 1164.16 402.287 5
 0 10 -2 1167.64 541.925 3
 0 -10 2 941.596 541.943 3
 0 -10 1 2225.6 507.279 4
 0 10 -1 2553.57 509.028 4
 0 -10 1 3005.09 517.449 1
 0 10 -1 2925.68 524.665 1
 0 -10 1 2553.73 579.88 5
 0 10 -1 2937.62 584.633 5
 0 10 -1 3812.29 619.355 2
 0 -10 1 4012.47 636.099 2
 0 10 -1 1501.69 656.857 3
 0 -10 0 132.435 315.721 5
 0 10 0 -129.369 319.317 5
 0 -10 0 -105.588 329.345 2
 0 10 0 240.156 342.738 2
 0 10 0 -58.2912 471.377 3
 0 10 0 136.467 241.124 4
 0 -10 0 330.784 261.615 4
 0 10 0 379.563 276.747 1
 0 -10 0 420.843 268.199 1
 0 10 1 2170.02 464.979 2
 0 -10 -1 2590.65 488.613 2
 0 -10 -1 957.331 365.343 4
 0 10 1 1596.65 413.547 4
 0 10 1 971.154 573.497 3
 0 -10 -1 1766.83 641.338 3
 0 -10 -1 1803.94 407.601 1
 0 10 1 2095.45 430.367 1
 0 10 1 962.557 411.313 5
 0 -10 -1 1654.49 450.391 5
 0 10 2 2507.64 719.81 3
 0 10 2 1385.02 541.352 4
 0 -10 -2 1827.84 541.203 4
 0 10 2 2117.48 465.446 1
 0 -10 -2 3231.86 500.524 1
 0 10 2 809.602 425.669 5
 0 -10 -2 979.969 441.249 5
 0 10 2 2521.65 529.096 2
 0 -10 -2 3664.06 563.566 2
 0 -10 -2 3740.93 791.253 3
 0 10 3 1185.13 397.142 5
 0 -10 -3 990.951 376.007 5
 0 -10 -3 134.701 426.445 4
 0 10 3 711.89 456.039 4
 0 10 3 1939.61 434.542 1
 0 -10 -3 1981.07 417.861 1
 0 10 3 1902.31 666.076 3
 0 -10 -3 1869.3 674.996 3
 0 10 3 1149.97 385.223 2
 0 -10 -3 797.643 388.655 2
 0 -10 -4 2094.57 504.577 1
 0 10 4 1182.15 492.846 1
 0 -10 -4 2450.86 490.064 2
 0 10 4 2228.08 471.199 2
 0 -10 -4 1985.43 734.183 3
 0 10 4 2262.01 732.513 3
 0 -10 -4 998.443 409.057 5
 0 10 4 1561.76 447.167 5
 0 10 4 1748.2 569.94 4
 0 -10 -5 1230.32 394.409 2
 0 -10 -5 1563.44 683.14 3
 0 10 5 369.61 598.564 3
 0 10 5 512.965 368.645 2
 0 10 5 1073.87 439.168 1
 0 -10 -5 1762.71 479.233 1
 0 10 5 498.732 324.592 5
 0 -10 -5 445.346 337.416 5
 0 -10 -6 3946.09 750.819 2
 0 10 6 3981.2 742.718 2
 0 -10 -6 4409.24 832.312 1
 0 10 6 3793.27 819.384 1
 0 -10 -6 4967.41 832.277 5
 0 10 6 3647.84 775.466 5
 0 -10 -7 188.602 381.229 1
 0 10 7 332.764 399.977 1
 0 10 7 471.645 358.18 5
 0 -10 -7 456.777 399.431 2
 0 10 7 457.711 360.677 2
 0 10 7 339.628 598.311 3
 0 -10 -7 884.469 599.349 3
 0 -10 -8 2037.46 538.264 1
 0 10 8 774.352 449.687 1
 0 10 8 1379.03 471.029 5
 0 -10 -8 1751.49 516.479 5
 0 -10 -8 1807.54 697.243 3
 0 10 8 3123.12 763.147 3
 0 -10 -8 1088.76 500.599 2
 0 10 8 1724.35 488.864 2
 0 10 9 3265.81 733.31 5
 0 -10 -9 2452.18 707.95 5
 0 -10 -9 2213.45 633.461 2
 0 -10 -9 3741.8 675.251 1
 0 10 9 1955.28 619.9 2
 0 10 9 3163.6 661.487 1
 0 10 9 2033.01 746.513 3
 0 -10 -9 1800.44 740.127 3
 0 10 10 1687.94 637.282 5
 0 10 10 698.342 441.837 1
 0 -10 -10 1296.29 500.919 1
 0 10 10 646.846 573.343 3
 0 -10 -10 657.061 572.185 3
 0 -10 -10 1651.74 646.436 5
 0 10 11 625.978 408.722 1
 0 -10 -11 403.212 406.897 1
 0 10 11 745.675 542.099 3
 0 -10 -11 508.437 516.054 3
 0 -10 -11 151.757 379.725 5
 0 10 11 107.445 405.831 5
 0 -10 -12 906.172 417.292 1
 0 10 12 229.045 349.423 1
 0 10 12 -152.78 366.241 5
 0 -10 -12 226.466 338.338 5
 0 -10 -12 218.048 475.714 3
 0 10 12 519.91 507.362 3
 0 10 13 3050.45 649.022 5
 0 10 13 748.786 424.21 1
 0 -10 -13 878.85 446.824 1
 0 -10 -13 1121.7 546.509 3
 0 10 13 1320.37 590.417 3
 0 -10 -13 2229.4 604.349 5
 0 10 14 -223.628 374.553 1
 0 -10 -14 -121.046 328.022 1
 0 10 14 375.055 439.18 3
 0 -10 -14 -86.4265 435.448 3
 0 10 14 314.746 338.396 5
 0 -10 -14 -26.3766 293.747 5
 0 -10 -15 166.592 325.821 1
 0 10 15 63.0184 339.448 1
 0 -10 -15 56.09 312.344 5
 0 10 15 -270.154 371.711 5
 0 10 15 177.767 404.123 3
 0 -10 -15 206.761 433.528 3
 0 -11 11 -338.727 328.395 2
 0 11 -11 193.966 306.271 2
 0 -11 11 -51.527 325.812 5
 0 11 -11 -101.922 291.141 5
 0 -11 11 131.116 196.408 1
 0 11 -11 118.263 184.266 1
 0 11 -10 871.923 293.099 1
 0 -11 10 1395.9 323.244 1
 0 -11 10 1115.74 457.063 3
 0 11 -10 905.444 422.126 3
 0 -11 10 1464.05 455.935 2
 0 11 -10 480.122 402.406 2
 0 11 -10 1360 467.101 5
 0 -11 10 2291.68 560.206 5
 0 -11 10 1350.45 892.684 4
 0 11 -10 918.233 835.169 4
 0 -11 9 4201.53 624.592 1
 0 11 -9 4521.34 631.134 1
 0 11 -9 3837.15 710.528 2
 0 -11 9 3268.63 696.182 2
 0 -11 9 3900.13 765.645 3
 0 11 -9 2826.15 720.498 3
 0 11 -9 2563.13 1016.84 4
 0 11 -9 3107.88 776.201 5
 0 -11 9 2879 748.248 5
 0 -11 8 89.9038 275.876 5
 0 -11 8 122.876 173.31 1
 0 11 -8 157.402 185.487 1
 0 11 -8 278.718 377.998 3
 0 -11 8 -345.522 384.886 3
 0 11 -8 740.393 657.666 4
 0 -11 8 686.072 706.113 4
 0 11 -8 313.172 337.505 5
 0 -11 8 332.513 309.461 2
 0 11 -8 -57.5936 285.411 2
 0 11 -7 1020.9 632.044 4
 0 -11 7 552.712 685.95 4
 0 11 -7 212.227 211.911 1
 0 -11 7 323.047 203.101 1
 0 11 -7 585.826 342.266 5
 0 -11 7 675.823 346.157 5
 0 11 -7 264.774 375.803 3
 0 -11 7 129.018 362.808 3
 0 11 -7 179.664 282.544 2
 0 -11 7 586.326 354.882 2
 0 -11 6 213.803 599.786 4
 0 11 -6 151.925 528.054 4
 0 -11 6 263.762 215.283 1
 0 11 -6 129.509 209.545 1
 0 11 -6 205.8 284.159 5
 0 -11 6 60.3342 270.512 5
 0 11 -6 396.343 388.577 3
 0 -11 6 -149.475 418.213 3
 0 -11 6 466.574 332.548 2
 0 11 -6 320.918 335.583 2
 0 -11 5 808.058 531.853 4
 0 11 -5 1193.87 541.453 4
 0 11 -5 324.284 309.025 2
 0 -11 5 -162.326 327.421 2
 0 -11 5 335.426 221.191 1
 0 11 -5 823.918 255.371 1
 0 11 -5 609.521 355.447 5
 0 -11 5 546.009 311.469 5
 0 -11 5 -226.734 429.486 3
 0 11 -5 668.382 439.114 3
 0 -11 4 642.639 454.654 4
 0 11 -4 -226.311 417.803 4
 0 -11 4 1484.15 422.158 2
 0 11 -4 1143.48 389.695 5
 0 -11 4 691.211 334.173 5
 0 11 -4 64.0238 228.022 1
 0 -11 4 332.902 227.728 1
 0 -11 4 348.066 420.689 3
 0 11 -4 190.473 387.958 3
 0 11 -3 422.607 285.117 5
 0 -11 3 502.093 319.555 5
 0 11 -3 350.812 336.206 2
 0 -11 3 63.7527 346.703 2
 0 -11 3 19.8939 423.792 3
 0 -11 3 -224.082 400.157 4
 0 -11 3 463.431 241.974 1
 0 11 -3 313.533 243.829 1
 0 11 -2 237.726 282.383 5
 0 -11 2 188.611 262.334 5
 0 -11 2 -81.8071 448.743 3
 0 11 -2 -36.6174 329.602 2
 0 -11 2 521.774 372.438 2
 0 -11 2 73.3541 224.743 1
 0 11 -2 601.796 259.36 1
 0 11 -2 60.6197 298.848 4
 0 -11 2 280.565 343.143 4
 0 -11 1 892.967 366.283 4
 0 11 -1 1906 466.271 5
 0 11 -1 1793.08 592.168 3
 0 -11 1 1425.55 375.193 1
 0 11 -1 1300.58 369.21 1
 0 -11 1 2318.3 513.456 5
 0 -11 1 2146.12 501.388 2
 0 11 -1 1247.66 453.355 2
 0 11 -1 1622.57 398.07 4
 0 11 0 899.013 304.061 4
 0 -11 0 705.406 308.159 4
 0 11 0 1355.36 420.34 2
 0 -11 0 953.108 394.821 2
 0 11 0 1863.75 595.64 3
 0 11 0 788.675 326.407 1
 0 -11 0 775.434 313.504 1
 0 11 0 1209.64 396.623 5
 0 -11 0 1529.68 437.27 5
 0 -11 -1 204.857 264.936 4
 0 11 1 231.582 283.877 4
 0 11 1 247.202 296.935 5
 0 -11 -1 120.489 282.757 5
 0 11 1 386.503 340.122 2
 0 -11 -1 449.346 347.744 2
 0 11 1 266.22 502.848 3
 0 -11 -1 748.52 531.255 3
 0 -11 -1 163.092 244.065 1
 0 11 1 -23.5119 249.003 1
 0 11 2 629.644 494.745 4
 0 -11 -2 1279.51 519.539 4
 0 -11 -2 1578.99 439.621 1
 0 -11 -2 1100.4 438.888 5
 0 11 2 1145.09 430.924 5
 0 11 2 1128.77 630.996 3
 0 -11 -2 1713.44 638.585 3
 0 11 3 255.732 319.786 2
 0 11 3 355.517 254.482 5
 0 -11 -3 401.672 300.309 5
 0 11 3 447.111 403.049 4
 0 11 3 445.946 314.859 1
 0 -11 -3 487.534 296.469 1
 0 11 3 428.319 545.974 3
 0 -11 -3 992.09 550.366 3
 0 11 4 651.134 330.096 2
 0 -11 -4 177.505 316.202 2
 0 11 4 -62.8893 427.206 4
 0 -11 -4 401.097 316.726 5
 0 11 4 224.294 265.927 5
 0 -11 -4 516.468 432.502 4
 0 -11 -4 688.966 329.893 1
 0 11 4 667.03 341.881 1
 0 -11 -4 979.571 581.011 3
 0 11 4 565.557 557.419 3
 0 11 5 1463.91 637.185 3
 0 -11 -5 1439.77 640.92 3
 0 -11 -5 578.744 476.041 4
 0 -11 -5 315.186 288.345 5
 0 11 5 292.306 273.487 5
 0 -11 -5 1766.19 477.887 1
 0 11 5 1445.8 431.513 1
 0 11 5 511.947 316.825 2
 0 -11 -5 569.066 335.807 2
 0 -11 -6 3159.09 676.651 1
 0 11 6 4318.92 714.68 1
 0 11 6 2794.62 568.018 2
 0 -11 -6 2477.91 577.921 2
 0 -11 -6 3065.24 628.04 5
 0 11 6 2252.99 583.6 5
 0 -11 -6 4691.44 922.27 3
 0 11 6 4511 915.01 3
 0 11 7 479.079 405.577 1
 0 -11 -7 -101.278 359.81 1
 0 11 7 387.59 307.15 5
 0 -11 -7 665.963 347.877 5
 0 11 7 759.14 590.526 3
 0 -11 -7 480.88 564.682 3
 0 11 7 499.184 332.509 2
 0 -11 -7 256.108 339.255 2
 0 11 8 567.509 357.44 5
 0 -11 -8 358.648 329.14 5
 0 -11 -8 828.316 395.42 2
 0 11 8 457.491 389.754 1
 0 -11 -8 1164.79 430.216 1
 0 -11 -9 1390.44 485.903 2
 0 -11 -9 1799.1 490.383 1
 0 11 9 1332.44 460.528 1
 0 11 9 1528.89 497.737 5
 0 -11 -9 2879.17 630.338 5
 0 11 9 -81.5873 549.378 3
 0 -11 -9 138.817 518.019 3
 0 11 10 820.933 461.287 2
 0 11 10 838.596 437.394 1
 0 -11 -10 1009.66 453.102 1
 0 11 10 950.807 449.878 5
 0 -11 -10 841.74 503.497 5
 0 11 10 1384.09 595.541 3
 0 -11 -10 2609.8 701.725 3
 0 11 11 2127.28 552.734 1
 0 -11 -11 2891.05 600.883 1
 0 -11 -11 896.281 595.004 3
 0 11 11 711.568 573.355 3
 0 11 11 2830.9 737.854 5
 0 -11 -11 1693.81 655.139 5
 0 -11 -12 903.68 434.042 1
 0 11 12 565.972 403.325 1
 0 -11 -12 999.894 464.842 5
 0 11 12 303.522 445.045 5
 0 11 12 2133.33 684.83 3
 0 -11 -13 206.235 346.527 1
 0 11 13 187.815 320.988 1
 0 -11 -13 137.881 338.92 5
 0 11 13 533.754 370.418 5
 0 -11 -13 -29.8389 451.789 3
 0 11 13 209.698 463.154 3
 0 11 14 -42.9476 335.971 1
 0 -11 -14 106.527 312.696 1
 0 -11 -14 -336.184 445.147 3
 0 11 14 -184.116 432.981 3
 0 11 14 196.809 329.181 5
 0 -11 -14 111.855 353.637 5
 0 12 -9 1435.59 470.416 5
 0 -12 9 672.289 426.187 3
 0 12 -9 1486.33 495.877 3
 0 -12 9 1754.57 493.82 5
 0 -12 9 913.755 289.746 1
 0 12 -9 1129.68 309.263 1
 0 -12 9 1016.47 390.505 2
 0 12 -9 998.647 389.838 2
 0 -12 8 112.773 187.032 1
 0 12 -8 103.666 191.018 1
 0 -12 8 157.115 616.761 4
 0 12 -8 116.616 572.236 4
 0 -12 8 502.208 382.504 3
 0 12 -8 -114.054 346.998 3
 0 -12 8 70.0283 263.574 5
 0 12 -8 -147.584 308.057 5
 0 -12 8 108.122 292.863 2
 0 12 -8 244.472 285.736 2
 0 12 -7 186.197 185.916 1
 0 -12 7 240.401 192.058 1
 0 -12 7 -111.306 597.383 4
 0 12 -7 -638.627 569.438 4
 0 12 -7 796.523 431.9 3
 0 -12 7 897.774 449.034 3
 0 12 -7 252.202 281.872 5
 0 -12 7 313.158 280.92 5
 0 12 -7 -73.7694 291.675 2
 0 -12 7 -15.0642 279.819 2
 0 12 -6 345.202 237.074 1
 0 -12 6 1218.59 295.638 1
 0 12 -6 64.257 468.694 4
 0 -12 6 286.448 527.068 4
 0 12 -6 458.923 407.78 3
 0 -12 6 617.535 425.392 3
 0 -12 6 -151.014 274.72 5
 0 12 -6 568.315 315.025 5
 0 -12 6 621.786 336.801 2
 0 12 -6 316.114 308.021 2
 0 -12 5 707.953 244.353 1
 0 12 -5 482.236 251.813 1
 0 12 -5 554.016 332.37 2
 0 -12 5 379.9 318.437 2
 0 -12 5 39.7718 465.517 4
 0 12 -5 290.454 425.44 4
 0 12 -5 61.4786 364.236 3
 0 -12 5 187.379 379.382 3
 0 12 -5 656.114 343.448 5
 0 -12 5 146.912 269.996 5
 0 -12 4 337.443 221.765 1
 0 -12 4 427.04 420.565 3
 0 12 -4 -104.714 383.878 3
 0 12 -4 874.372 354.082 2
 0 -12 4 766.413 368.218 2
 0 12 -4 703.213 259.631 1
 0 12 -4 -30.7194 376.005 4
 0 -12 4 -230.373 440.08 4
 0 -12 4 484.92 317.831 5
 0 12 -4 660.509 325.692 5
 0 -12 3 1904.99 578.833 3
 0 12 -3 1521.8 433.754 2
 0 -12 3 1229.1 420.44 2
 0 12 -3 1725.51 374.725 1
 0 -12 3 820.011 322.612 1
 0 12 -3 850.918 423.49 4
 0 -12 3 753.091 446.389 4
 0 12 -3 1864.25 462.381 5
 0 -12 3 1200.72 390.269 5
 0 -12 2 67.3225 447.814 3
 0 -12 2 -22.6769 327.715 4
 0 12 -2 317.548 300.864 4
 0 12 -2 422.614 333.102 2
 0 -12 2 554.013 349.338 2
 0 -12 2 187.374 261 5
 0 12 -2 74.0708 262.316 5
 0 12 -2 636.81 266.886 1
 0 -12 2 594.279 261.073 1
 0 12 -1 1262.67 587.003 3
 0 -12 1 2894.99 580.857 5
 0 -12 1 2238.49 459.432 1
 0 12 -1 2397.32 465.703 1
 0 12 -1 2068.79 450.296 4
 0 12 -1 1909.18 519.478 5
 0 -12 1 2717.69 542.389 2
 0 12 -1 2723.77 525.657 2
 0 -12 1 1334.91 418.652 4
 0 12 0 771.836 305.706 1
 0 -12 0 782.83 300.812 1
 0 12 0 1240.54 398.005 2
 0 -12 0 824.222 383.874 2
 0 -12 0 488.167 282.452 4
 0 12 0 661.957 285.832 4
 0 -12 0 536.403 317.416 5
 0 12 0 601.61 331.617 5
 0 12 0 116.853 423.831 3
 0 12 1 1327.58 605.849 3
 0 -12 -1 2498.71 536.608 5
 0 12 1 1621.94 473.256 5
 0 -12 -1 2642.62 470.91 1
 0 12 1 1215.26 398.344 4
 0 -12 -1 1212.75 384.862 4
 0 -12 -1 1461.16 603.4 3
 0 -12 -1 2884.74 521.329 2
 0 12 1 2577.34 501.619 2
 0 12 1 1615.46 422.191 1
 0 12 2 837.616 435.203 4
 0 -12 -2 1307.32 419.34 4
 0 -12 -2 940.026 545.476 3
 0 12 2 350 520.576 3
 0 12 2 750.28 341.845 5
 0 -12 -2 1024.49 367.826 5
 0 -12 -2 1593.58 420.738 2
 0 12 2 846.576 375.479 2
 0 -12 -2 1061.39 344.331 1
 0 12 2 396.378 308.417 1
 0 12 3 546.293 295.488 1
 0 -12 -3 580.31 293.263 1
 0 12 3 266.198 381.115 4
 0 -12 -3 341.798 409.681 4
 0 12 3 53.3921 281.572 5
 0 -12 -3 298.648 268.856 5
 0 -12 -3 772.537 361.723 2
 0 12 3 798.64 347.691 2
 0 12 3 412.182 499.708 3
 0 -12 -3 281.304 493.94 3
 0 -12 -4 949.529 579.707 3
 0 12 4 344.945 518.372 3
 0 -12 -4 704.943 323.188 1
 0 12 4 816.292 357.557 1
 0 -12 -4 1519.05 416.937 5
 0 -12 -4 257.152 408.209 4
 0 12 4 45.34 408.287 4
 0 -12 -4 1492.91 401.891 2
 0 12 4 879.985 364.768 2
 0 -12 -5 3396.85 583.424 5
 0 12 5 3189.51 578.194 5
 0 -12 -5 2574.06 500.148 2
 0 -12 -5 2228.54 537.756 1
 0 12 5 2085.75 558.716 1
 0 12 5 1452.95 563.401 4
 0 -12 -5 782.141 545.082 4
 0 12 5 2559.13 498.736 2
 0 12 5 979.258 646.871 3
 0 -12 -5 1796.71 697.646 3
 0 12 6 1631.34 425.624 2
 0 -12 -6 1225.12 422.675 2
 0 12 6 1308.79 496.54 1
 0 -12 -6 2823.48 573.114 1
 0 12 6 1095.91 422.166 5
 0 12 6 2217.84 715.866 3
 0 -12 -6 2856.36 785.304 3
 0 -12 -6 2306.15 501.1 5
 0 12 7 37.8305 261.015 5
 0 -12 -7 100.227 256.85 5
 0 12 7 36.5309 349.793 1
 0 -12 -7 215.328 331.2 1
 0 12 7 10.3114 291.078 2
 0 -12 -7 284.656 334.509 2
 0 12 7 451.641 551.967 3
 0 -12 -7 1438.56 613.137 3
 0 -12 -8 746.93 368.995 5
 0 12 8 267.842 304.782 5
 0 12 8 1383.48 626.105 3
 0 -12 -8 2853.29 721.783 3
 0 12 8 694.623 409.925 1
 0 -12 -8 949.901 442.808 1
 0 12 8 291.976 349.109 2
 0 -12 -9 3522.46 708.326 5
 0 12 9 1697.03 523.186 2
 0 -12 -9 3131.01 647.936 1
 0 12 9 2113.78 732.604 3
 0 -12 -9 2484.01 784.478 3
 0 12 9 2190.6 611.138 1
 0 -12 -9 3026.38 592.831 2
 0 12 10 1936.19 509.054 5
 0 -12 -10 1247.45 522.602 5
 0 -12 -10 365.071 516.261 3
 0 12 10 1370.82 621.744 3
 0 12 10 157.756 380.549 2
 0 -12 -10 928.252 421.675 1
 0 12 10 499.238 396.026 1
 0 -12 -11 -31.7036 325.277 5
 0 12 11 -115.744 351.857 5
 0 -12 -11 -310.147 526.407 3
 0 12 11 817.156 555.655 3
 0 12 11 921.569 453.691 2
 0 12 11 187.415 348.037 1
 0 -12 -11 898.873 415.279 1
 0 12 12 966.997 454.456 1
 0 -12 -12 1101.39 469.252 1
 0 -12 -12 914.731 554.206 3
 0 12 12 279.468 522.542 3
 0 12 12 1295.14 606.036 5
 0 -12 -12 3057.42 728.184 5
 0 13 -7 555.189 346.349 5
 0 -13 7 640.89 338.063 5
 0 13 -7 832.877 271.32 1
 0 -13 7 647.946 257.453 1
 0 13 -7 298.957 371.345 3
 0 -13 7 22.1476 363.355 3
 0 13 -7 533.844 347.308 2
 0 -13 7 242.47 292.954 2
 0 -13 6 69.2359 243.54 5
 0 13 -6 23.27 249.124 5
 0 13 -6 799.957 339.553 2
 0 -13 6 -240.656 288.751 2
 0 -13 6 152.594 192.743 1
 0 13 -6 320.534 225.034 1
 0 13 -6 -87.189 371.778 3
 0 -13 6 -44.9063 385.091 3
 0 -13 5 -441.345 453.504 4
 0 13 -5 147.999 396.409 4
 0 13 -5 136.283 310.724 2
 0 13 -5 636.203 351.798 5
 0 -13 5 503.132 327.049 5
 0 -13 5 109.422 298.799 2
 0 -13 5 369.313 217.571 1
 0 13 -5 252.994 230.18 1
 0 -13 5 500.498 403.635 3
 0 13 -5 -179.265 391.368 3
 0 13 -4 94.9134 370.915 4
 0 -13 4 606.898 426.688 4
 0 13 -4 389.262 349.135 2
 0 -13 4 808.628 377.489 2
 0 13 -4 -61.8647 200.394 1
 0 -13 4 339.348 239.544 1
 0 13 -4 160.445 374.262 3
 0 -13 4 605.261 419.868 3
 0 -13 4 311.902 275.638 5
 0 13 -4 617.7 319.18 5
 0 13 -3 964.286 388.207 4
 0 -13 3 568.391 392.078 4
 0 13 -3 223.273 246.66 1
 0 -13 3 505.512 262.9 1
 0 13 -3 1218.92 500 3
 0 -13 3 738.165 487.265 3
 0 13 -3 1806.85 428.381 2
 0 -13 3 1074.77 403.069 2
 0 -13 3 303.571 300.536 5
 0 13 -3 572.435 307.854 5
 0 -13 2 -179.413 310.44 4
 0 13 -2 88.1861 274.377 4
 0 -13 2 186.456 208.522 1
 0 13 -2 430.163 236.592 1
 0 13 -2 358.748 426.859 3
 0 -13 2 291.906 411.27 3
 0 13 -2 486.932 338.014 2
 0 -13 2 741.45 373.868 2
 0 13 -2 281.525 303.62 5
 0 -13 2 325.418 279.421 5
 0 -13 1 314.431 273.88 5
 0 13 -1 -20.2641 252.031 5
 0 13 -1 323.132 250.616 1
 0 -13 1 574.377 260.391 1
 0 13 -1 857.001 474.285 3
 0 13 -1 397.554 270.406 4
 0 -13 1 193.415 266.756 4
 0 -13 1 836.195 352.796 2
 0 13 -1 334.47 320.403 2
 0 -13 0 279.803 272.389 5
 0 13 0 63.0748 255.153 5
 0 13 0 479.782 269.75 1
 0 -13 0 410.372 252.813 1
 0 13 0 658.3 463.72 3
 0 13 0 256.695 237.372 4
 0 -13 0 116.504 243.496 4
 0 -13 0 453.338 332.631 2
 0 13 0 828.113 350.036 2
 0 -13 -1 212.279 247.865 4
 0 13 1 248.519 258.452 4
 0 -13 -1 388.375 471.361 3
 0 -13 -1 247.387 224.756 1
 0 13 1 290.22 248.317 1
 0 -13 -1 -40.043 306.024 2
 0 13 1 263.015 287.186 2
 0 -13 -1 366.521 270.032 5
 0 13 1 663.964 323.272 5
 0 13 1 495.728 463.128 3
 0 13 2 -20.0474 232.934 5
 0 -13 -2 367.08 319.283 4
 0 13 2 73.4921 350.564 4
 0 13 2 525.042 310.298 2
 0 -13 -2 784.04 335.602 2
 0 -13 -2 125.448 233.19 1
 0 13 2 28.6069 226.331 1
 0 -13 -2 390.54 283.065 5
 0 -13 -2 -400.216 489.686 3
 0 13 2 26.9642 428.018 3
 0 13 3 818.035 400.637 4
 0 -13 -3 472.892 388.698 4
 0 -13 -3 210.918 316.044 2
 0 13 3 295.807 291.027 2
 0 -13 -3 14.4719 225.813 1
 0 13 3 89.4014 241.615 1
 0 -13 -3 -38.2258 242.549 5
 0 13 3 -19.3835 245.959 5
 0 -13 -3 823.775 541.534 3
 0 13 3 332.74 473.018 3
 0 13 4 1162.59 461.092 4
 0 -13 -4 938.517 440.877 4
 0 13 4 1975.87 460.108 1
 0 -13 -4 1387.9 407.897 1
 0 -13 -4 1035 393.076 2
 0 13 4 1321.81 400.759 2
 0 13 4 1291.05 407.346 5
 0 -13 -4 1287.07 400.488 5
 0 -13 -4 1671.64 637.048 3
 0 13 4 1311.14 628.089 3
 0 -13 -5 75.408 400.21 4
 0 13 5 137.306 406.998 4
 0 -13 -5 76.3328 235.34 5
 0 13 5 227.161 255.062 5
 0 13 5 819.359 563.663 3
 0 -13 -5 -29.1437 498.617 3
 0 -13 -5 914.689 346.46 2
 0 13 5 288.768 296.114 2
 0 -13 -5 1035.19 376.855 1
 0 13 5 610.041 375.924 1
 0 -13 -6 313.799 288.462 5
 0 13 6 19.1992 241.149 5
 0 13 6 830.75 515.686 3
 0 -13 -6 777.948 565.778 3
 0 13 6 468.825 294.975 2
 0 -13 -6 -11.3694 287.422 2
 0 13 6 493.842 366.966 1
 0 -13 -6 876.769 390.728 1
 0 13 7 1163.4 461.069 1
 0 -13 -7 1228.35 596.218 3
 0 13 7 1658.63 629.522 3
 0 13 7 20.0123 248.294 5
 0 -13 -7 124.155 253.791 5
 0 -13 -7 185.127 302.543 2
 0 13 7 417.011 303.838 2
 0 -13 -7 191.9 359.061 1
 0 13 8 464.341 293.132 5
 0 -13 -8 249.29 282.732 5
 0 -13 -8 941.378 439.101 1
 0 13 8 1612.08 476.61 1
 0 13 8 352.823 316.979 2
 0 -13 -8 229.235 335.188 2
 0 -13 -8 1416.58 631.737 3
 0 13 8 737.801 534.033 3
 0 13 9 46.558 240.848 5
 0 13 9 761.308 391.671 1
 0 13 9 23.6328 284.084 2
 0 -13 -9 316.857 350.777 2
 0 13 9 62.5265 503.409 3
 0 -13 -9 192.695 497.146 3
 0 -13 -10 554.342 519.526 3
 0 13 10 855.527 574.783 3
 0 13 10 617.712 343.883 5
 0 -13 -10 79.9951 327.283 5
 0 13 10 465.211 389.289 1
 0 -13 -10 437.909 387.667 1
 0 -14 3 103.232 418.015 3
 0 14 -3 721.065 350.23 5
 0 -14 3 458.467 307.348 5
 0 14 -3 509.486 249.998 1
 0 -14 3 477.81 262.428 1
 0 -14 3 1536.46 433.51 2
 0 14 -2 194.645 284.192 5
 0 -14 2 307.864 277.648 5
 0 -14 2 109.522 314.3 2
 0 14 -2 475.284 319.182 2
 0 14 -2 465.553 439.156 3
 0 -14 2 710.284 471.173 3
 0 14 -2 756.411 278.577 1
 0 -14 2 575.553 254.736 1
 0 14 -1 927.64 486.619 3
 0 -14 1 258.691 319.254 2
 0 14 -1 344.153 297.221 2
 0 -14 1 261.185 217.999 1
 0 14 -1 362.507 267.082 1
 0 -14 1 -90.2497 286.466 5
 0 14 -1 87.2449 253.595 5
 0 14 0 299.948 413.276 3
 0 -14 0 310.698 306.266 2
 0 14 0 657.921 332.349 2
 0 -14 0 191.516 227.867 1
 0 14 0 -88.5786 226.777 1
 0 -14 0 347.7 282.556 5
 0 14 0 498.153 304.894 5
 0 14 1 -115.377 270.173 5
 0 -14 -1 22.203 250.504 5
 0 -14 -1 -86.5206 309.347 2
 0 14 1 298.346 302.606 2
 0 14 1 -224.355 417.797 3
 0 -14 -1 419.652 457.688 3
 0 -14 -1 118.388 242.101 1
 0 14 1 -74.403 234.369 1
 0 14 2 387.573 312.17 2
 0 -14 -2 376.016 303.811 2
 0 -14 -2 231.448 233.688 5
 0 14 2 -86.7863 456.874 3
 0 -14 -2 515.255 475.18 3
 0 -14 -2 255.038 234.034 1
 0 14 2 107.001 235.146 1
 0 14 2 568.036 315.108 5
 0 -14 -3 661.814 315.845 5
 0 14 3 418.739 284.059 5
 0 -14 -3 264.662 432.307 3
 0 14 3 593.904 550.224 3
 0 14 3 334.139 298.56 2
 0 -14 -3 390.477 322.528 2
 0 14 3 681.082 300.376 1
 0 -14 -3 448.486 279.944 1
 0 -14 -4 346.915 282.351 5
 0 14 4 349.647 272.11 5
 0 14 4 304.709 456.414 3
 0 -14 -4 815.362 508.157 3
 0 -14 -4 248.136 297.545 2
 0 14 4 478.182 318.536 2
 0 -14 -4 515.835 281.827 1
 0 14 4 272.949 288.072 1
 0 -14 -5 -163.362 258.239 5
 0 14 5 -40.8237 255.485 5
 0 -14 -5 248.138 437.653 3
 0 14 5 93.699 461.863 3
 0 14 5 275.899 283.883 2
 0 -14 -5 125.976 274.052 2
 0 -14 -5 70.1108 253.325 1
 0 14 5 -18.8552 276.736 1
 0 -14 -6 581.033 316.394 5
 0 14 6 1025 356.011 5
 0 -14 -6 1115.99 558.674 3
 0 14 6 -63.7213 537.082 3
 0 14 6 690.137 333.335 2
 0 -14 -6 1030.64 376.839 2
 0 14 6 1034.18 424.973 1
 0 -14 -6 1178.39 445.869 1
 0 14 7 557.175 363.851 1
 0 14 7 310.717 287.843 2
 0 14 7 -20.9619 234.19 5
 0 -14 -7 -130.198 269.407 5
 0 14 7 873.349 572.865 3
 0 -14 -7 -294.065 538.1 3
 0 -14 -7 541.006 295.282 2
 0 -14 -7 266.006 318.546 1
 1 -14 -5 466.029 295.698 2
 -1 14 5 626.343 306.241 2
 1 -14 -5 41.1948 213.41 5
 -1 14 5 228.356 267.471 5
 -1 14 5 636.043 490.19 3
 1 -14 -5 739.949 528.794 3
 1 -14 -5 990.251 424.763 1
 -1 14 5 934.539 409.04 1
 1 -14 -4 1681.76 401.48 2
 -1 14 4 824.039 369.88 5
 1 -14 -4 602.668 346.531 5
 1 -14 -4 920.003 407.958 1
 -1 14 4 286.29 347.533 1
 -1 14 4 529.91 516.389 3
 -1 14 4 1868.81 408.518 2
 -1 14 3 303.493 289.622 2
 1 -14 -3 77.372 261.182 2
 1 -14 -3 212.299 237.22 5
 1 -14 -3 225.234 268.131 1
 -1 14 3 57.0548 286.057 1
 1 -14 -3 124.512 474.245 3
 -1 14 3 87.1828 258.93 5
 1 -14 -2 337.488 258.648 1
 -1 14 2 258.151 269.829 1
 -1 14 2 169.952 302.965 2
 1 -14 -2 542.637 315.884 2
 1 -14 -2 702.311 526.531 3
 -1 14 2 721.451 500.993 3
 -1 14 2 -138.112 260.29 5
 1 -14 -2 -154.913 277.546 5
 -1 14 1 527.394 290.405 1
 1 -14 -1 154.937 253.843 1
 1 -14 -1 341.896 290.863 2
 -1 14 1 336.031 273.278 2
 1 -14 -1 -30.0523 448.793 3
 -1 14 1 -295.898 496.72 3
 1 -14 -1 491.432 326.232 5
 -1 14 1 205.533 228.118 5
 -1 14 0 -107.978 243.584 1
 1 -14 0 90.4005 213.323 1
 1 -14 0 155.274 279.912 2
 -1 14 0 562.666 305.171 2
 -1 14 0 609.388 483.654 3
 1 -14 0 265.124 419.419 3
 -1 14 0 354.302 277.724 5
 1 -14 0 45.9777 246.337 5
 1 -14 1 373.278 254.607 1
 -1 14 -1 165.206 235.099 1
 -1 14 -1 521.477 311.039 2
 1 -14 1 464.015 304.552 2
 -1 14 -1 85.6133 403.652 3
 1 -14 1 115.966 426.435 3
 1 -14 1 66.5011 261.058 5
 -1 14 -1 65.6751 242.214 5
 -1 14 -2 373.097 273.406 5
 1 -14 2 704.036 331.459 5
 1 -14 2 234.377 246.1 1
 -1 14 -2 476.857 273.703 1
 -1 14 -2 420.498 322.482 2
 1 -14 2 946.488 535.756 3
 -1 14 -2 -27.9515 462.692 3
 1 -14 2 354.642 312.941 2
 1 -13 -9 983.08 547.062 3
 -1 13 9 99.1215 478.962 3
 -1 13 9 305.921 343.881 1
 1 -13 -9 280.945 340.142 1
 -1 13 9 554.511 312.839 5
 1 -13 -9 68.6998 250.974 5
 -1 13 8 -9.78822 246.022 2
 1 -13 -8 684.449 301.033 2
 1 -13 -8 146.42 371.754 1
 -1 13 8 575.423 401.516 1
 1 -13 -8 106.014 259.115 5
 -1 13 8 363.978 291.872 5
 -1 13 8 161.133 484.767 3
 1 -13 -8 607.623 527.415 3
 -1 13 7 1507.91 633.212 3
 -1 13 7 1156.14 485.786 1
 1 -13 -7 1419.21 507.846 1
 1 -13 -7 1309.32 602.941 3
 -1 13 7 1377.27 406.041 5
 1 -13 -7 1577.96 431.487 5
 -1 13 7 1336.87 369.86 2
 1 -13 -7 1176.81 364.124 2
 -1 13 6 666.027 397.283 1
 1 -13 -6 197.77 362.17 1
 1 -13 -6 38.5576 199.435 5
 -1 13 6 191.347 241.488 5
 -1 13 6 91.892 528.79 3
 1 -13 -6 375.738 273.695 2
 -1 13 6 498.712 282.625 2
 1 -13 -5 2864.86 617.978 1
 -1 13 5 3350.95 659.016 1
 -1 13 5 1975.33 507.19 5
 1 -13 -5 2447.2 544.636 5
 1 -13 -5 1631.03 677.803 3
 1 -13 -5 1942.27 470.563 2
 -1 13 5 1550.37 442.882 2
 -1 13 5 1851.16 688.271 3
 -1 13 4 1194.13 387.632 5
 1 -13 -4 884.518 369.18 5
 -1 13 4 584.45 530.391 3
 1 -13 -4 1035.22 441.98 1
 -1 13 4 1399.71 491.194 1
 1 -13 -4 1648.12 410.705 2
 1 -13 -3 402.32 316.133 4
 -1 13 3 -54.5786 310.526 1
 1 -13 -3 370.715 295.63 1
 1 -13 -3 118.033 228.188 5
 -1 13 3 220.318 263.964 5
 -1 13 3 347.845 280.76 2
 1 -13 -3 -70.9102 268.058 2
 1 -13 -3 -349.657 491.29 3
 -1 13 2 506.814 307.253 1
 1 -13 -2 138.563 261.472 1
 1 -13 -2 85.6167 413.752 3
 1 -13 -2 -111.545 239.862 4
 -1 13 2 551.606 316.811 4
 -1 13 2 64.1411 266.802 5
 1 -13 -2 596.103 312.399 5
 1 -13 -2 474.95 323.494 2
 -1 13 2 601.414 324.683 2
 1 -13 -1 929.024 328.836 1
 -1 13 1 722.111 314.705 1
 1 -13 -1 28.0425 468.717 3
 -1 13 1 -165.665 461.554 3
 1 -13 -1 199.608 191.935 4
 -1 13 1 205.443 213.939 4
 -1 13 1 254.623 281.809 5
 1 -13 -1 630.55 340.173 5
 1 -13 -1 353.476 296.445 2
 -1 13 1 148.962 274.711 2
 1 -13 0 98.5284 226.443 1
 -1 13 0 43.0252 233.55 1
 -1 13 0 542.718 455.55 3
 1 -13 0 964.159 529.825 3
 1 -13 0 148.098 204.318 4
 -1 13 0 254.941 218.164 4
 1 -13 0 317.236 266.294 5
 -1 13 0 185.272 248.389 5
 1 -13 0 299.384 301.628 2
 -1 13 0 483.446 298.43 2
 -1 13 -1 143.334 305.818 2
 1 -13 1 537.212 347.959 2
 1 -13 1 512.289 470.79 3
 -1 13 -1 26.6409 431.62 3
 1 -13 1 291.497 246.417 1
 -1 13 -1 237.283 252.843 1
 1 -13 1 309.339 283.019 5
 -1 13 -1 344.796 283.185 5
 -1 13 -1 158.574 241.393 4
 1 -13 1 139.33 263.989 4
 1 -13 2 3326.13 646.582 5
 -1 13 -2 2255.52 603.894 5
 -1 13 -2 2713.94 559.159 1
 1 -13 2 1868.62 560.061 4
 1 -13 2 2191.42 531.075 1
 -1 13 -2 3473.59 614.143 2
 -1 13 -2 2813.22 783.217 3
 1 -13 2 3222.02 818.705 3
 -1 13 -2 3020.11 571.418 4
 -1 13 -3 1387.04 427.83 2
 1 -13 3 1725.1 462.966 2
 1 -13 3 2564.48 552.741 5
 -1 13 -3 2318.7 543.857 5
 1 -13 3 1001.29 471.251 4
 -1 13 -3 1021.58 456.995 4
 -1 13 -3 1150.69 590.118 3
 1 -13 3 2930.39 740.494 3
 -1 13 -3 1566.22 395.416 1
 1 -13 3 1598.95 398.408 1
 -1 13 -4 -127.822 228.583 1
 1 -13 4 200.928 214.097 1
 1 -13 4 71.7314 307.295 2
 -1 13 -4 387.176 312.709 2
 1 -13 4 431.546 472.034 4
 -1 13 -4 651.755 441.764 4
 -1 13 -4 778.408 337.588 5
 1 -13 4 869.668 357.166 5
 -1 13 -4 630.823 487.808 3
 1 -13 4 79.0169 434.729 3
 -1 13 -5 1641.67 380.85 1
 1 -13 5 2142.48 414.796 1
 1 -13 5 1141.32 544.349 3
 -1 13 -5 1124.82 564.168 3
 -1 13 -5 1898.54 515.647 5
 1 -13 5 765.963 390.337 5
 1 -13 5 1754.03 452.805 2
 -1 13 -5 1231.13 428.9 2
 1 -13 6 309.238 289.585 5
 -1 13 -6 -48.6108 285.89 5
 1 -13 6 358.076 416.769 3
 -1 13 -6 271.971 387.804 3
 -1 13 -6 212.504 207.561 1
 1 -13 6 493.621 300.959 2
 -1 13 -6 578.891 330.661 2
 1 -13 6 76.1869 191.147 1
 1 -12 -11 64.878 477.796 3
 -1 12 11 1045.23 585.545 3
 1 -12 -11 374.038 364.354 1
 -1 12 11 132.834 381.56 1
 1 -12 -11 869.021 440.429 5
 -1 12 11 100.408 286.043 5
 1 -12 -10 -221.314 509.637 3
 -1 12 10 765.636 542.489 3
 -1 12 10 21.6233 369.171 1
 1 -12 -10 981.729 417.659 1
 1 -12 -10 533.135 353.077 5
 1 -12 -9 958.506 376.772 2
 -1 12 9 971.32 339.869 2
 -1 12 9 280.105 483.039 3
 1 -12 -9 339.034 536.514 3
 1 -12 -9 1329.6 484.906 1
 -1 12 9 671.673 417.066 1
 1 -12 -9 244.395 312.311 5
 -1 12 9 354.228 310.48 5
 1 -12 -8 420.907 290.106 2
 -1 12 8 306.215 268.596 2
 1 -12 -8 222.996 267.87 5
 -1 12 8 19.3782 243.912 5
 -1 12 8 100.672 316.067 1
 1 -12 -8 158.763 331.549 1
 -1 12 8 968.56 574.081 3
 1 -12 -8 90.1079 492.048 3
 -1 12 7 1603.27 473.458 1
 1 -12 -7 1440.37 461.23 1
 -1 12 7 765.992 549.869 3
 1 -12 -7 277.825 270.5 2
 -1 12 7 109.1 259.536 2
 -1 12 7 91.7073 236.374 5
 1 -12 -7 526.608 277.692 5
 1 -12 -7 -321.592 480.44 3
 -1 12 6 18.9405 339.332 1
 1 -12 -6 74.6805 346.205 1
 1 -12 -6 558.222 307.376 2
 -1 12 6 187.691 256.225 2
 -1 12 6 344.181 497.41 3
 1 -12 -6 -143.4 491.952 3
 1 -12 -6 89.8825 221.175 5
 -1 12 6 177.589 229.995 5
 1 -12 -5 3595.32 615.58 2
 -1 12 5 3662.93 605.406 2
 1 -12 -5 2626.06 837.418 3
 -1 12 5 2615.88 849.262 3
 1 -12 -5 4190.33 755.546 1
 -1 12 5 2878.38 698.363 1
 -1 12 5 3041.37 644.361 5
 1 -12 -5 3126.22 651.777 5
 1 -12 -4 1630.53 436.451 5
 1 -12 -4 486.29 407.831 4
 1 -12 -4 1735.13 527.424 1
 -1 12 4 2602.19 564.532 1
 -1 12 4 663.561 426.902 4
 1 -12 -4 2763.08 472.224 2
 -1 12 4 2242.67 455.329 2
 -1 12 4 1090.97 651.765 3
 -1 12 4 1969.32 479.787 5
 -1 12 3 455.829 311.566 2
 1 -12 -3 1181.73 349.97 2
 -1 12 3 -107.31 533.29 3
 1 -12 -3 570.121 530.52 3
 -1 12 3 640.747 321.675 5
 1 -12 -3 706.589 315.199 5
 -1 12 3 957.448 407.99 1
 1 -12 -3 1117.08 404.964 1
 1 -12 -3 734.27 338.757 4
 -1 12 3 402.788 346.702 4
 -1 12 2 1158.39 460.917 4
 1 -12 -2 3436.5 799.405 3
 -1 12 2 2284.61 505.73 2
 -1 12 2 3699.45 635.696 5
 1 -12 -2 2815.02 570.658 5
 1 -12 -2 1939.2 432.539 4
 1 -12 -2 1745.94 488.749 2
 -1 12 2 2725.36 552.027 1
 1 -12 -2 2732.67 533.353 1
 -1 12 1 594.644 324.78 5
 1 -12 -1 1024.33 409.112 5
 1 -12 -1 1230.07 335.996 1
 -1 12 1 1103.96 358.26 1
 -1 12 1 183.145 221.525 4
 1 -12 -1 606.375 235.219 4
 1 -12 -1 949.594 366.811 2
 -1 12 1 193.578 310.58 2
 -1 12 1 1338.64 558.316 3
 1 -12 -1 1640.08 572.255 3
 -1 12 0 209.308 248.307 5
 1 -12 0 -19.5487 252.622 5
 1 -12 0 26.1619 239.106 1
 -1 12 0 200.297 255.708 1
 1 -12 0 6.39701 206.267 4
 -1 12 0 112.204 203.917 4
 1 -12 0 127.628 452.059 3
 -1 12 0 -277.593 480.545 3
 -1 12 0 408.261 301.331 2
 1 -12 0 383.717 302.077 2
 -1 12 -1 1265.65 387.611 2
 1 -12 1 1121.69 392.874 2
 1 -12 1 678.284 338.344 4
 -1 12 -1 705.593 311.108 4
 1 -12 1 1192.82 346.521 1
 -1 12 -1 1573.47 372.288 1
 1 -12 1 1754.83 631.269 3
 -1 12 -1 568.8 516.24 3
 1 -12 1 986.871 388.587 5
 -1 12 -1 1238.42 392.092 5
 -1 12 -2 3306.17 794.167 3
 -1 12 -2 2562.52 591.56 4
 1 -12 2 1692.58 585.038 4
 1 -12 2 3420.18 606.008 1
 -1 12 -2 3965.39 629.33 1
 -1 12 -2 3023.83 623.909 2
 1 -12 2 3430.52 649.945 2
 -1 12 -2 3761.09 689.064 5
 1 -12 2 4170.11 719.259 5
 1 -12 2 4115.91 876.124 3
 -1 12 -3 -103.636 377.763 4
 1 -12 3 920.922 464.054 4
 -1 12 -3 333.915 243.61 1
 1 -12 3 416.935 241.751 1
 1 -12 3 -122.538 444.938 3
 -1 12 -3 236.784 405.956 3
 1 -12 3 613.828 340.679 2
 -1 12 -3 400.756 327.704 2
 -1 12 -3 383.522 292.777 5
 1 -12 3 466.492 315.201 5
 1 -12 4 646.222 508.066 4
 -1 12 -4 634.825 468.148 4
 -1 12 -4 842.933 286.46 1
 1 -12 4 1259.55 313.674 1
 1 -12 4 146.178 481.892 3
 -1 12 -4 377.791 467.4 3
 -1 12 -4 77.3364 303.844 2
 1 -12 4 1035.08 370.379 2
 1 -12 4 894.651 383.207 5
 -1 12 -4 85.1841 304.787 5
 1 -12 5 200.649 538.434 4
 -1 12 -5 20.3228 512.51 4
 -1 12 -5 300.42 216.582 1
 1 -12 5 485.253 234.9 1
 1 -12 5 526.695 465.061 3
 -1 12 -5 629.505 468.377 3
 -1 12 -5 40.1201 279.652 2
 1 -12 5 162.233 294.04 2
 -1 12 -5 328.634 325.758 5
 1 -12 5 130 278.86 5
 1 -12 6 364.454 630.006 4
 -1 12 -6 240.697 554.357 4
 1 -12 6 757.082 341.27 2
 -1 12 -6 181.316 292.286 2
 -1 12 -6 321.279 419.892 3
 1 -12 6 118.574 440.138 3
 -1 12 -6 221.473 218.066 1
 -1 12 -6 344.205 311.818 5
 1 -12 6 134.358 284.927 5
 1 -12 6 165.199 210.146 1
 -1 12 -7 362.255 598.031 4
 1 -12 7 652.995 725.367 4
 -1 12 -7 340.966 358.705 5
 1 -12 7 607.184 364.38 5
 -1 12 -7 231.971 295.325 2
 1 -12 7 393.093 324.378 2
 -1 12 -7 499.402 421.595 3
 1 -12 7 794.624 480.65 3
 1 -12 7 345.977 207.962 1
 -1 12 -7 534.123 231.112 1
 -1 12 -8 677.589 353.104 2
 1 -12 8 695.449 350.269 2
 1 -12 8 821.353 268.76 1
 -1 12 -8 409.185 232.614 1
 1 -12 8 24.8083 254.662 5
 -1 12 -8 602.176 462.205 3
 1 -12 8 46.0643 402.33 3
 -1 12 -8 132.95 326.228 5
 -1 12 -9 449.856 219.338 1
 1 -12 9 138.871 197.598 1
 -1 12 -9 31.4642 293.721 2
 1 -12 9 47.0555 278.813 2
 1 -12 9 563.203 452.985 3
 -1 12 -9 702.868 408.396 3
 -1 12 -9 477.059 384.651 5
 1 -12 9 921.622 422.983 5
 1 -11 -13 660.062 391.043 1
 -1 11 13 422.188 380.259 1
 1 -11 -13 955.485 450.413 5
 -1 11 13 798.466 427.703 5
 -1 11 13 220.917 471.38 3
 1 -11 -13 96.4149 461.958 3
 -1 11 12 800.931 494.953 5
 -1 11 12 129.516 382.56 1
 1 -11 -12 128.424 373.451 1
 1 -11 -12 872.651 563.249 5
 -1 11 12 971.027 625.201 3
 1 -11 -12 783.725 557.962 3
 -1 11 11 1300.35 472.625 1
 1 -11 -11 1825.46 525.849 1
 -1 11 11 312.12 417.215 5
 1 -11 -11 1233.9 522.527 5
 -1 11 11 1448 459.943 2
 -1 11 11 1104.95 603.22 3
 1 -11 -11 1069.92 613.47 3
 1 -11 -10 1518.16 496.464 1
 -1 11 10 1179.67 469.356 1
 -1 11 10 1323.37 469.891 5
 1 -11 -10 1644.1 519.213 5
 1 -11 -10 547.572 423.105 2
 -1 11 10 923.795 407.17 2
 1 -11 -10 1279.44 636.221 3
 -1 11 10 1466.68 660.078 3
 -1 11 9 1309.05 492.928 1
 1 -11 -9 1135.4 487.373 1
 -1 11 9 1292.67 478.442 5
 1 -11 -9 1587.22 493.755 5
 1 -11 -9 1841 433.763 2
 -1 11 9 1379.46 403.802 2
 -1 11 9 2011.76 694.172 3
 1 -11 -9 1273.46 627.127 3
 -1 11 8 1911.29 509.194 1
 1 -11 -8 28.0921 535.08 3
 -1 11 8 537.864 546.171 3
 -1 11 8 1048.75 350.149 2
 1 -11 -8 1244.46 388.094 2
 -1 11 8 1102.41 396.807 5
 1 -11 -8 733.689 374.643 5
 1 -11 -7 191.08 502.904 3
 -1 11 7 1014.27 315.602 2
 -1 11 7 1798.32 506.092 1
 1 -11 -7 1978.77 517.826 1
 -1 11 7 467.635 496.755 3
 -1 11 7 823.134 340.301 5
 1 -11 -7 683.287 324.052 5
 1 -11 -7 735.797 328.559 2
 1 -11 -6 1192.31 484.474 1
 -1 11 6 1290.49 482.742 1
 -1 11 6 1413.65 413.222 5
 1 -11 -6 2317.24 468.336 5
 -1 11 6 1309.92 628.919 3
 1 -11 -6 801.94 551.848 3
 1 -11 -6 1198.55 376.008 2
 -1 11 6 1168.58 354.465 2
 1 -11 -5 7030.82 985.818 2
 -1 11 5 7984.46 992.497 2
 -1 11 5 7404.93 1072.28 5
 1 -11 -5 7127.52 1074.26 5
 1 -11 -5 6226.07 1242.23 3
 -1 11 5 5281.59 1174.68 3
 -1 11 5 4422.02 1023.46 1
 1 -11 -5 6153.95 1084.31 1
 -1 11 4 760.16 429.038 1
 -1 11 4 -25.3262 518.364 3
 1 -11 -4 406.348 386.013 4
 1 -11 -4 886.635 429.443 1
 1 -11 -4 64.9527 263.571 5
 -1 11 4 49.0541 237.508 5
 1 -11 -4 1288.18 357.229 2
 1 -11 -3 1568.76 381.358 2
 -1 11 3 1077.91 358.24 2
 -1 11 3 651.15 362.213 4
 1 -11 -3 360.048 345.522 4
 1 -11 -3 1107.69 371.489 5
 -1 11 3 484.119 309.759 5
 -1 11 3 791.411 414.922 1
 1 -11 -3 1004.05 435.241 1
 -1 11 3 397.796 545.929 3
 1 -11 -3 327.072 527.369 3
 1 -11 -2 3361.1 619.091 2
 -1 11 2 3624.77 687.838 5
 1 -11 -2 3665.81 668.534 5
 1 -11 -2 2803.99 565.396 4
 -1 11 2 4071.09 611.742 4
 1 -11 -2 3176.19 629.581 1
 -1 11 2 3281.88 652.419 1
 -1 11 2 4334.45 916.561 3
 1 -11 -2 3991.21 878.07 3
 -1 11 2 1959.11 575.516 2
 1 -11 -1 42.0492 303.889 2
 -1 11 1 639.01 324.759 2
 1 -11 -1 866.069 374.15 5
 -1 11 1 327.335 292.656 5
 -1 11 1 258.742 218.057 4
 1 -11 -1 185.348 204.157 4
 1 -11 -1 404.537 264.174 1
 -1 11 1 517.308 300.775 1
 -1 11 1 -310.015 525.511 3
 1 -11 -1 48.2332 505.791 3
 -1 11 0 279.916 496.769 3
 1 -11 0 377.715 506.186 3
 -1 11 0 778.833 252.449 4
 1 -11 0 533.178 307.67 5
 -1 11 0 364.373 307.383 5
 1 -11 0 335.357 236.927 4
 -1 11 0 1237.62 398.262 2
 -1 11 0 543.105 318.61 1
 1 -11 0 689.691 299.498 1
 -1 11 -1 1003.53 564.559 3
 1 -11 1 673.524 552.373 3
 -1 11 -1 1047.88 365.466 5
 1 -11 1 1164.6 402.389 5
 -1 11 -1 1181.04 390.293 2
 1 -11 1 1245.72 358.932 4
 -1 11 -1 1112.92 339.067 4
 1 -11 1 963.847 384.479 2
 -1 11 -1 1011 349.225 1
 1 -11 1 1732.57 382.045 1
 -1 11 -2 70.6573 257.297 5
 1 -11 2 -34.8428 268.972 5
 -1 11 -2 -108.94 322.153 4
 1 -11 2 490.25 382.48 4
 -1 11 -2 507.563 333.253 2
 1 -11 2 440.875 331.628 2
 1 -11 2 527.033 268.713 1
 -1 11 -2 224.307 257.93 1
 -1 11 -2 290.359 488.612 3
 1 -11 2 1215.62 570.558 3
 -1 11 -3 624.102 339.897 5
 1 -11 3 872.981 376.827 5
 1 -11 3 1656.22 520.193 4
 -1 11 -3 590.649 416.329 4
 -1 11 -3 1556.31 412.745 2
 1 -11 3 1757.91 423.586 2
 -1 11 -3 290.031 250.107 1
 1 -11 3 530.535 262.617 1
 1 -11 3 410.229 470.884 3
 -1 11 -3 528.68 481.083 3
 -1 11 -4 395.424 328.375 5
 1 -11 4 923.019 378.16 5
 -1 11 -4 814.168 527.861 4
 1 -11 4 551.191 560.896 4
 1 -11 4 969.476 360.64 2
 -1 11 -4 693.272 345.395 2
 1 -11 4 666.434 276.789 1
 -1 11 -4 737.345 277.969 1
 1 -11 4 983.462 532.803 3
 -1 11 -4 1063.75 534.033 3
 1 -11 5 304.125 276.125 5
 -1 11 -5 288.657 299.852 5
 1 -11 5 531.159 621.598 4
 -1 11 -5 796.387 585.415 4
 1 -11 5 -50.1726 310.84 2
 -1 11 -5 612.126 332.597 2
 -1 11 -5 370.232 222.078 1
 1 -11 5 170.568 197.346 1
 -1 11 -5 494.899 489.765 3
 1 -11 5 -198.819 421.794 3
 -1 11 -6 367.529 317.681 5
 1 -11 6 443.901 324.509 5
 -1 11 -6 913.256 484.123 3
 1 -11 6 304.712 441.623 3
 1 -11 6 618.203 669.225 4
 -1 11 -6 280.806 217.828 1
 1 -11 6 467.374 237.732 1
 -1 11 -6 -156.385 298.906 2
 1 -11 6 444.952 318.217 2
 -1 11 -7 448.613 313.368 2
 1 -11 7 778.013 352.013 2
 1 -11 7 111.501 258.101 5
 -1 11 -7 215.225 320.129 5
 1 -11 7 1075.18 496.169 3
 -1 11 -7 754.097 457.544 3
 1 -11 7 208.395 208.116 1
 -1 11 -7 230.412 216.512 1
 1 -11 8 427.072 232.657 1
 -1 11 -8 175.667 206.313 1
 -1 11 -8 1066.24 746.55 4
 1 -11 8 524.597 457.153 3
 -1 11 -8 349.454 424.205 3
 1 -11 8 317.402 318.227 5
 -1 11 -8 685.336 415.176 5
 1 -11 8 483.457 331.069 2
 -1 11 -8 285.237 311.405 2
 1 -11 9 2066.62 373.635 1
 -1 11 -9 1535.35 356.18 1
 1 -11 9 1943.76 483.523 2
 -1 11 -9 1601.17 446.286 2
 1 -11 9 485.953 455.486 3
 -1 11 -9 626.521 513.96 3
 -1 11 -9 2531.61 596.933 5
 1 -11 9 1478.39 514.328 5
 1 -11 10 387.079 336.66 2
 -1 11 -10 943.695 402.274 2
 -1 11 -10 912.927 276.24 1
 1 -11 10 890.847 266.606 1
 1 -11 10 1977.52 519.318 3
 -1 11 -10 804.288 439.27 3
 -1 11 -10 512.615 373.482 5
 1 -11 10 915.175 432.586 5
 -1 11 -11 16.5116 290.362 2
 1 -11 11 113.406 272.65 2
 1 -11 11 409.438 372.267 3
 -1 11 -11 -26.2665 293.657 5
 1 -11 11 262.228 293.173 5
 1 -11 11 310.177 191.32 1
 -1 11 -11 273.035 208.562 1
 -1 10 14 725.215 536.464 3
 1 -10 -14 92.8304 469.529 3
 -1 10 14 -25.9503 324.041 5
 1 -10 -14 648.537 388.661 5
 1 -10 -14 563.016 408.643 1
 -1 10 13 1748.12 627.023 3
 1 -10 -13 664.415 585.624 3
 1 -10 -13 127.407 329.692 5
 -1 10 13 415.333 381.797 5
 1 -10 -13 209.213 363.381 1
 -1 10 13 -380.55 388.428 1
 -1 10 12 815.819 567.783 3
 1 -10 -12 499.565 510.118 3
 1 -10 -12 691.749 426.097 5
 -1 10 12 391.969 421.562 5
 1 -10 -12 222.877 390.474 1
 -1 10 12 551.709 423.718 1
 -1 10 11 728.945 488.142 5
 1 -10 -11 216.07 359.854 1
 -1 10 11 474.192 360.123 1
 1 -10 -11 1172.92 579.693 3
 -1 10 11 343.526 503.563 3
 1 -10 -11 1106.23 549.143 5
 -1 10 10 3915.9 792.109 2
 -1 10 10 7422.83 1038 5
 1 -10 -10 4297 928.524 5
 -1 10 10 4194.47 988.32 3
 1 -10 -10 5587.3 1050.05 3
 -1 10 10 3543.98 841.716 1
 1 -10 -10 4707.08 893.113 1
 1 -10 -9 2159.22 698.411 3
 -1 10 9 1549.81 636.749 3
 1 -10 -9 1752.81 519.027 1
 -1 10 9 778.668 439.635 1
 -1 10 9 618.977 391.688 5
 1 -10 -9 1319.8 482.272 5
 -1 10 9 1009.25 399.966 2
 -1 10 8 1057 610.205 3
 1 -10 -8 1389.04 605.366 3
 1 -10 -8 801.455 450.277 1
 -1 10 8 721.829 453.539 1
 -1 10 8 790.633 374.505 5
 1 -10 -8 1337.52 413.207 5
 -1 10 8 411.652 342.027 2
 1 -10 -8 1200.61 380.195 2
 -1 10 7 408.879 535.743 3
 1 -10 -7 380.387 541.468 3
 -1 10 7 639.153 312.767 2
 1 -10 -7 492.111 326.113 2
 -1 10 7 103.545 397.608 1
 1 -10 -7 1480.43 464.95 1
 -1 10 7 295.794 295.414 5
 1 -10 -7 380.52 302.351 5
 -1 10 6 -469.835 571.293 3
 1 -10 -6 109.945 270.329 5
 -1 10 6 162.575 288.684 2
 1 -10 -6 451.694 316.381 2
 1 -10 -6 -297.394 549.299 3
 1 -10 -5 3281 885.194 3
 -1 10 5 2682.64 863.157 3
 1 -10 -5 3165.55 683.242 5
 -1 10 5 3682.9 697.011 5
 -1 10 5 3235.47 631.015 2
 1 -10 -5 3558.1 636.181 2
 -1 10 4 591.782 296.923 5
 1 -10 -4 191.736 269.661 5
 1 -10 -4 496.817 319.215 2
 -1 10 4 306.422 301.65 2
 1 -10 -4 -197.016 382.668 1
 -1 10 4 61.7047 362.617 1
 1 -10 -4 71.3337 527.074 3
 1 -10 -3 2250.81 732.254 4
 -1 10 3 2318.74 736.516 4
 1 -10 -3 4471.99 1014.97 3
 1 -10 -3 3861.91 768.267 2
 -1 10 3 4377.12 769.038 2
 1 -10 -2 3407.72 672.658 5
 -1 10 2 3268.97 677.563 5
 -1 10 2 5242.31 749.746 1
 1 -10 -2 5078.99 729.653 1
 1 -10 -2 3395.29 888.558 3
 -1 10 2 4014.39 619.259 4
 1 -10 -2 2613.02 589.393 4
 1 -10 -2 3079.98 621.856 2
 -1 10 2 2242.75 598.169 2
 -1 10 2 4516.18 899.215 3
 1 -10 -1 116.98 196.559 4
 -1 10 1 18.9122 218.128 4
 1 -10 -1 688.469 317.78 1
 -1 10 1 975.583 342.985 1
 1 -10 -1 568.28 336.825 2
 -1 10 1 492.151 320.5 2
 1 -10 -1 1894.93 454.415 5
 -1 10 1 1985.91 470.92 5
 -1 10 1 219.347 559.472 3
 1 -10 -1 1105.1 556.576 3
 -1 10 0 -51.7576 204.348 4
 -1 10 0 363.511 303.851 5
 1 -10 0 226.643 294.196 5
 -1 10 0 406.664 538.128 3
 1 -10 0 303.727 519.464 3
 1 -10 0 432.651 278.087 1
 -1 10 0 427.367 280.401 1
 -1 10 0 192.315 323.303 2
 1 -10 0 558.386 361.072 2
 -1 10 -1 742.244 348.676 2
 1 -10 1 236.945 307.789 5
 -1 10 -1 328.512 300.94 5
 1 -10 1 491.342 566.972 3
 -1 10 -1 981.548 564.553 3
 1 -10 1 301.114 301.547 4
 -1 10 -1 232.073 283.742 4
 -1 10 -1 433.162 267.583 1
 1 -10 1 439.967 292.217 1
 1 -10 1 630.256 342.606 2
 -1 10 -2 1391.55 420.88 2
 1 -10 2 2456.83 483.603 2
 1 -10 2 1230.13 632.63 3
 -1 10 -2 1310.62 610.512 3
 1 -10 2 1814.21 449.518 5
 -1 10 -2 1169.45 425.474 5
 -1 10 -2 1504.25 387.721 1
 1 -10 2 1812.08 399.992 1
 -1 10 -2 947.375 423.802 4
 1 -10 2 1392.88 489.508 4
 -1 10 -3 797.992 522.369 4
 1 -10 3 430.345 531.351 4
 1 -10 3 1185.28 621.013 3
 -1 10 -3 650.081 535.81 3
 1 -10 3 1776.38 442.955 2
 -1 10 -3 1146.48 403.72 2
 1 -10 3 1488.04 351.738 1
 -1 10 -3 1502.63 372.138 1
 -1 10 -3 1946.48 486.114 5
 1 -10 3 1277.72 448.358 5
 1 -10 4 6786.35 949.471 2
 -1 10 -4 5478 912.827 2
 -1 10 -4 3826.96 1037.03 4
 1 -10 4 2746.78 1047.15 4
 1 -10 4 7350.4 901.805 1
 -1 10 -4 6061.95 875.528 1
 -1 10 -4 4740.4 1048.95 3
 1 -10 4 7313.12 1135.67 3
 -1 10 -4 5576.53 993.875 5
 1 -10 4 6220.04 998.751 5
 1 -10 5 410.552 227.588 1
 1 -10 5 720.752 716.374 4
 -1 10 -5 946.127 672.652 4
 -1 10 -5 393.813 339.481 2
 1 -10 5 46.4591 316.274 2
 -1 10 -5 1423.96 536.841 3
 1 -10 5 202.683 518.766 3
 1 -10 5 188.656 288.856 5
 -1 10 -5 691.701 383.089 5
 -1 10 -5 -115.675 236.339 1
 1 -10 6 1193.69 393.711 2
 -1 10 -6 715.756 385.992 2
 -1 10 -6 554.353 247.339 1
 1 -10 6 477.188 235.665 1
 1 -10 6 1547.8 570.283 3
 -1 10 -6 1828.85 573.455 3
 -1 10 -6 -166.52 320.801 5
 1 -10 6 119.637 279.092 5
 -1 10 -7 894.447 287.474 1
 1 -10 7 960.245 279.172 1
 -1 10 -7 911.014 725.506 4
 -1 10 -7 409.337 342.114 2
 1 -10 7 89.2758 328.466 2
 1 -10 7 552.909 405.634 5
 -1 10 -7 266.622 445.264 3
 1 -10 7 136.105 443.296 3
 -1 10 -8 1402.46 442.05 2
 1 -10 8 2232.92 500.535 2
 -1 10 -8 1319 340.814 1
 1 -10 8 1407.63 342.463 1
 1 -10 8 3366.34 661.23 5
 -1 10 -8 543.412 499.029 3
 1 -10 8 1665.01 565.963 3
 1 -10 9 1301.02 293.987 1
 -1 10 -9 609.637 259.358 1
 -1 10 -9 1468.61 461.164 5
 1 -10 9 1212.95 435.299 5
 -1 10 -9 412.846 356.859 2
 1 -10 9 590.153 357.214 2
 1 -10 9 1357.75 487.093 3
 1 -10 10 197.558 175.21 1
 -1 10 -10 95.2985 177.46 1
 -1 10 -10 431.654 341.672 5
 1 -10 10 -119.528 312.023 5
 -1 10 -10 150.058 297.591 2
 1 -10 10 -118.314 309.883 2
 -1 10 -10 863.925 429.57 3
 1 -10 10 513.442 384.181 3
 1 -10 11 250.993 198.086 1
 -1 10 -11 505.231 211.699 1
 1 -10 11 73.8099 300.204 5
 -1 10 -11 1409.75 454.811 5
 1 -10 11 92.9596 300.884 2
 -1 10 -11 142.246 279.029 2
 1 -10 11 -382.591 385.258 3
 -1 10 -11 758.902 400.289 3
 1 -10 12 520.098 211.496 1
 -1 10 -12 -19.7805 168.522 1
 -1 10 -12 453.157 356.55 5
 1 -10 12 583.841 371.004 5
 1 -10 12 521.02 354.312 2
 -1 10 -12 281.133 316.261 2
 1 -10 13 930.453 408.379 5
 -1 10 -13 258.936 312.025 5
 -1 10 -13 187.105 179.184 1
 1 -10 13 223.192 176.616 1
 -1 9 15 999.818 532.699 3
 1 -9 -15 146.997 449.159 3
 -1 9 15 126.253 308.376 5
 1 -9 -15 344.183 336.978 5
 1 -9 -14 722.042 512.12 3
 -1 9 14 -56.2274 443.801 3
 -1 9 14 169.363 334.244 5
 1 -9 -14 295.043 333.759 5
 -1 9 13 330.865 480.011 3
 1 -9 -13 677.631 546.474 3
 1 -9 -13 1013.4 431.16 5
 -1 9 13 305.525 356.66 5
 1 -9 -12 -219.737 519.839 3
 -1 9 12 -54.3819 488.18 3
 1 -9 -12 326.327 386.989 1
 1 -9 -12 735.979 369.459 5
 -1 9 12 653.673 391.197 5
 -1 9 11 1119.92 618.641 3
 1 -9 -11 1307.65 611.552 3
 1 -9 -11 1976.57 570.434 5
 -1 9 11 1744.74 579.507 5
 1 -9 -11 1651.21 516.822 1
 -1 9 11 1046.98 473.253 1
 -1 9 10 1617.16 614.036 5
 1 -9 -10 2332.3 686.553 3
 -1 9 10 1717.29 672.893 3
 1 -9 -10 2147.39 635.804 5
 -1 9 10 1261.79 500.529 1
 1 -9 -10 1071.91 492.527 1
 -1 9 9 538.963 424.638 1
 1 -9 -9 1171.7 475.25 1
 -1 9 9 1437.76 660.317 3
 1 -9 -9 1702.64 650.959 3
 1 -9 -9 722.016 502.022 5
 -1 9 9 1527.53 505.722 5
 -1 9 9 894.754 460.98 2
 -1 9 8 585.923 453.209 1
 1 -9 -8 1986.64 537.528 1
 1 -9 -8 573.595 420.737 2
 -1 9 8 1136.25 392.074 2
 -1 9 8 1027.37 615.231 3
 1 -9 -8 291.128 584.645 3
 1 -9 -8 825.226 437.339 5
 -1 9 8 1128.12 429.764 5
 -1 9 7 3486.12 625.009 2
 1 -9 -7 3181.3 640.553 2
 -1 9 7 2698.65 725.157 1
 1 -9 -7 5685.94 798.106 5
 -1 9 7 4687.98 751.631 5
 1 -9 -7 3064.51 735.485 1
 -1 9 7 3445.91 887.647 3
 1 -9 -7 3735.31 895.706 3
 1 -9 -6 936.214 588.259 3
 -1 9 6 1150.69 387.293 5
 -1 9 6 1055.8 342.091 2
 -1 9 6 667.136 433.686 1
 1 -9 -6 701.111 448.426 1
 1 -9 -6 831.595 361.566 2
 -1 9 6 1048.08 616.593 3
 1 -9 -5 2382.93 546.295 1
 -1 9 5 2142.35 535.862 1
 -1 9 5 633.488 346.677 5
 1 -9 -5 1172.9 386.159 5
 -1 9 5 1783.16 648.804 3
 1 -9 -5 1697.64 662.65 3
 1 -9 -5 1347.55 369.783 2
 -1 9 5 1308.62 364.226 2
 1 -9 -4 1852.76 682.902 3
 1 -9 -4 1818.49 403.964 2
 1 -9 -4 678.396 447.344 1
 -1 9 4 839.766 465.91 1
 -1 9 4 1054.35 368.881 2
 1 -9 -4 2033.86 435.653 5
 -1 9 4 1863.17 419.862 5
 -1 9 3 7432.16 1218.7 5
 1 -9 -3 8402.17 1237.42 5
 1 -9 -3 9717.33 1447.22 3
 -1 9 3 8195.71 1259.53 1
 1 -9 -3 9644.89 1281.06 1
 1 -9 -3 10101.4 1190.98 2
 -1 9 3 8466.31 1174.12 2
 1 -9 -3 6324.67 1147.37 4
 1 -9 -2 2670.7 505.589 2
 -1 9 2 2969.17 512.163 2
 1 -9 -2 2902.23 566.713 1
 -1 9 2 1587.45 533.082 1
 1 -9 -2 3728.4 791.053 3
 -1 9 2 2666.64 520.232 5
 1 -9 -2 2385.61 520.18 5
 -1 9 2 1761.48 720.491 3
 1 -9 -2 1567.52 451.611 4
 -1 9 2 1631.05 451.081 4
 -1 9 1 -180.114 510.568 3
 1 -9 -1 161.325 493.351 3
 -1 9 1 -49.5943 289.636 2
 1 -9 -1 -83.9068 299.658 2
 1 -9 -1 1028.08 338.856 1
 -1 9 1 419.45 313.733 1
 -1 9 1 467.85 224.09 4
 1 -9 -1 171.873 192.188 4
 -1 9 0 660.475 249.164 4
 -1 9 0 1635.33 569.002 3
 1 -9 0 753.308 550.627 3
 1 -9 0 1578.27 386.99 2
 -1 9 0 634.915 345.241 2
 1 -9 0 1505.36 405.614 5
 -1 9 0 1468.68 383.069 5
 1 -9 0 887.439 315.69 1
 -1 9 0 798.712 323.163 1
 1 -9 0 483.948 259.829 4
 1 -9 1 134.024 307.77 4
 -1 9 -1 649.917 318.224 2
 1 -9 1 1109.99 566.562 3
 -1 9 -1 1415.16 575.423 3
 1 -9 1 355.411 274.858 5
 -1 9 -1 70.9069 261.953 5
 -1 9 -1 312.458 275.752 1
 1 -9 1 145.374 237.14 1
 1 -9 1 372.988 325.471 2
 1 -9 2 2907.76 496.064 2
 -1 9 -2 1680.23 488.929 4
 1 -9 2 1327.93 600.514 3
 -1 9 -2 56.3161 525.737 3
 -1 9 -2 1093.05 423.364 5
 1 -9 2 1868.25 465.871 5
 -1 9 -2 2310.64 457.42 2
 -1 9 -2 1772.13 410.016 1
 1 -9 2 2401.71 426.108 1
 -1 9 -3 449.32 337.468 2
 1 -9 3 -183.489 341.307 2
 1 -9 3 128.27 538.348 4
 -1 9 -3 697.613 527.199 4
 -1 9 -3 36.221 239.505 1
 1 -9 3 299.349 237.872 1
 1 -9 3 1151.08 383.947 5
 -1 9 -3 1225.31 393.682 5
 -1 9 -3 -259.543 494.817 3
 1 -9 3 245.515 492.34 3
 1 -9 4 2930.47 586.745 5
 -1 9 -4 2058.79 771.411 4
 1 -9 4 1853.1 433.347 1
 -1 9 -4 1907.72 448.067 1
 1 -9 4 2738.6 547.476 2
 -1 9 -4 1884.47 502.985 2
 -1 9 -4 1693.24 542.647 5
 -1 9 -4 3436.1 721.729 3
 1 -9 4 4294.7 805.505 3
 -1 9 -5 9808.75 1706.47 3
 1 -9 5 10702.2 1738.18 3
 1 -9 5 15156.6 1768.13 5
 -1 9 -5 16013 1783.5 5
 1 -9 5 9415.81 1593.42 2
 -1 9 -5 9318.69 1594.77 2
 -1 9 -5 12502.4 1572.45 1
 1 -9 5 12486.3 1573.37 1
 1 -9 6 3544.53 689.4 2
 -1 9 -6 2887.11 672.458 2
 1 -9 6 3820.96 612.582 1
 -1 9 -6 4583.95 633.454 1
 1 -9 6 3490.27 818.298 3
 -1 9 -6 2179.78 991.224 4
 1 -9 6 4740.73 813.155 5
 -1 9 -6 3498.9 764.278 5
 -1 9 -6 3085.45 793.511 3
 -1 9 -7 348.189 375.631 2
 1 -9 7 942.567 395.178 2
 1 -9 7 888.124 441.838 5
 -1 9 -7 681.842 415.81 5
 1 -9 7 1098.52 509.301 3
 -1 9 -7 808.212 493.868 3
 1 -9 7 622.48 257.624 1
 -1 9 -7 869.932 290.769 1
 1 -9 8 833.213 377.058 2
 -1 9 -8 -38.4325 345.405 2
 1 -9 8 771.092 407.794 5
 -1 9 -8 2120.41 519.138 5
 -1 9 -8 956.996 481.478 3
 1 -9 8 520.95 434.463 3
 -1 9 -8 849.884 267.307 1
 1 -9 8 1260.7 290.773 1
 1 -9 9 160.466 314.812 2
 -1 9 -9 732.91 365.941 2
 -1 9 -9 21.6568 318.031 5
 1 -9 9 -86.3504 319.421 5
 1 -9 9 62.4844 380.789 3
 -1 9 -9 1445.19 474.059 3
 1 -9 9 533.842 206.531 1
 -1 9 -9 318.381 197.741 1
 1 -9 10 -14.0772 314.438 2
 -1 9 -10 301.572 327.996 2
 -1 9 -10 471.594 207.446 1
 1 -9 10 147.614 178.364 1
 -1 9 -10 111.548 328.292 5
 1 -9 10 22.3515 294.925 5
 -1 9 -10 90.0454 365.532 3
 1 -9 10 167.511 378.96 3
 1 -9 11 177.876 370.381 3
 1 -9 11 1352.11 422.889 2
 -1 9 -11 813.46 415.074 2
 -1 9 -11 917.977 265.499 1
 1 -9 11 1534.69 308.105 1
 -1 9 -11 1077.05 408.275 3
 1 -9 11 618.464 379.086 5
 -1 9 -11 1734.46 498.154 5
 1 -9 12 1989.55 532.573 2
 -1 9 -12 1276.14 502.151 2
 -1 9 -12 2196.12 534.364 3
 1 -9 12 2636.52 563.859 3
 -1 9 -12 2434.79 606.94 5
 1 -9 12 1715.42 542.634 5
 -1 9 -12 1887.44 388.174 1
 1 -9 12 2085.71 383.581 1
 -1 9 -13 459.817 345.398 2
 1 -9 13 163.795 318.076 2
 -1 9 -13 168.251 168.437 1
 -1 9 -13 -122.672 349.685 5
 1 -9 13 267.782 305.475 5
 1 -9 13 214.427 173.224 1
 1 -9 14 581.143 360.974 5
 1 -9 14 631.462 353.123 2
 -1 9 -14 17.0894 316.613 2
 -1 9 -14 245.953 171.959 1
 1 -9 14 229.603 168.094 1
 -1 8 16 392.566 397.125 5
 1 -8 -16 554.985 454.753 5
 1 -8 -16 891.101 470.563 3
 -1 8 16 871.509 495.949 3
 -1 8 15 1103.67 473.186 5
 1 -8 -15 543.023 443.639 5
 1 -8 -15 572.025 486.62 3
 -1 8 15 449.767 480.235 3
 -1 8 14 1900.63 544.129 5
 1 -8 -14 1243.53 538.199 5
 -1 8 14 1635.6 644.735 3
 1 -8 -14 1496.28 625.684 3
 -1 8 13 2192.39 560.371 5
 1 -8 -13 3269.42 664.809 5
 -1 8 13 1051.78 579.267 3
 1 -8 -13 1151.99 615.363 3
 -1 8 12 402.142 346.581 5
 1 -8 -12 1699.05 485.511 5
 1 -8 -12 127.633 489.232 3
 -1 8 12 926.627 532.813 3
 -1 8 11 1471.91 476.6 5
 1 -8 -11 595.909 436.216 5
 1 -8 -11 855.76 456.328 1
 1 -8 -11 817.221 579.125 3
 -1 8 11 465.761 559.615 3
 -1 8 10 1709.05 554.275 5
 1 -8 -10 1477.42 538.639 5
 -1 8 10 1353.58 525.431 1
 1 -8 -10 756.161 487.58 1
 -1 8 10 1707.56 691.86 3
 1 -8 -10 2682.79 698.717 3
 1 -8 -9 467.2 428.643 1
 -1 8 9 194.908 429.868 1
 1 -8 -9 741.042 628.47 3
 -1 8 9 2119.95 672.809 3
 1 -8 -9 1388.59 616.829 5
 -1 8 8 2495.93 676.853 1
 -1 8 8 3369.05 661.788 2
 1 -8 -8 4217.24 898.215 3
 -1 8 8 2458.05 697.57 5
 1 -8 -8 4839 826.601 5
 1 -8 -8 4348.01 748.708 1
 -1 8 8 2812.22 851.364 3
 1 -8 -7 241.525 360.508 2
 -1 8 7 -158.334 324.799 2
 -1 8 7 454.641 576.592 3
 1 -8 -7 -150.843 546.873 3
 -1 8 7 215.927 302.221 5
 1 -8 -7 617.239 395.427 5
 1 -8 -7 74.501 385.125 1
 -1 8 7 359.244 408.044 1
 1 -8 -6 2027.66 506.046 1
 -1 8 6 318.315 442.021 1
 -1 8 6 1477.3 359.37 2
 1 -8 -6 1600.11 392.675 2
 -1 8 6 187.565 542.222 3
 -1 8 6 1131.76 381.613 5
 1 -8 -6 1419.24 403.949 5
 1 -8 -6 814.569 561.37 3
 1 -8 -5 509.28 564.919 3
 -1 8 5 847.646 584.331 3
 1 -8 -5 997.846 418.074 1
 -1 8 5 902.224 421.872 1
 1 -8 -5 1248.01 365.346 5
 -1 8 5 756.51 315.402 2
 1 -8 -5 690.538 321.209 2
 -1 8 4 766.995 587.068 3
 1 -8 -4 475.602 533.048 3
 1 -8 -4 1194.67 360.144 2
 -1 8 4 1398.68 352.309 2
 -1 8 4 900.216 351.431 5
 1 -8 -4 1866.6 412.741 5
 1 -8 -4 2191.2 489.707 1
 -1 8 4 2160 510.339 1
 -1 8 3 7450.22 1317.62 1
 1 -8 -3 7658.29 1321.69 1
 -1 8 3 11620.6 1283.37 2
 1 -8 -3 8303.17 1254.14 2
 1 -8 -3 11176.2 1347.1 5
 -1 8 3 9213.96 1319.44 5
 1 -8 -3 10443.5 1500.98 3
 -1 8 3 7951.3 1444.73 3
 -1 8 2 631.294 537.506 3
 1 -8 -2 1314.39 575.077 3
 1 -8 -2 307.783 318.629 4
 -1 8 2 398.148 335.702 4
 1 -8 -2 393.227 307.837 5
 -1 8 2 313.631 292.646 5
 -1 8 1 222.962 223.65 4
 1 -8 -1 594.873 211.416 4
 1 -8 -1 241.63 309.578 2
 -1 8 1 100.892 293.036 2
 1 -8 -1 177.081 283.959 1
 -1 8 1 273.868 307.475 1
 1 -8 -1 109.354 492.216 3
 -1 8 1 -90.3851 484.995 3
 -1 8 0 809.383 333.22 5
 1 -8 0 972.901 341.462 5
 1 -8 0 1152.84 375.518 2
 -1 8 0 1140.25 366.653 2
 1 -8 0 432.546 261.72 4
 1 -8 0 1416.1 330.489 1
 -1 8 0 1454.65 338.033 1
 -1 8 0 1057.41 569.815 3
 1 -8 0 1793.19 581.121 3
 -1 8 0 993.878 260.03 4
 -1 8 -1 2121.61 605.316 3
 1 -8 1 138.966 258.422 5
 -1 8 -1 330.584 284.27 5
 1 -8 1 144.522 295.995 2
 -1 8 -1 15.5823 288.482 2
 1 -8 1 667.125 340.907 4
 -1 8 -1 489.995 307.028 4
 -1 8 -1 542.249 266.636 1
 1 -8 1 129.876 233.564 1
 -1 8 -2 1526.26 378.021 1
 1 -8 2 1154.86 361.036 1
 1 -8 2 2027.41 621.218 3
 -1 8 -2 1677.5 608.265 3
 -1 8 -2 1662.03 415.677 2
 1 -8 2 1250.98 410.574 2
 1 -8 2 1237.89 547.022 4
 -1 8 -2 1093.16 504.422 4
 -1 8 -3 9758.95 1233.66 1
 1 -8 3 10177.9 1235.82 1
 -1 8 -3 7294.59 1364.77 3
 1 -8 3 10367.3 1443.52 3
 -1 8 -3 9848.3 1343.98 5
 1 -8 3 10162.6 1353.86 5
 1 -8 3 5533.33 1382.39 4
 -1 8 -3 6010 1360.9 4
 -1 8 -3 7891.75 1249.89 2
 1 -8 3 9850.38 1269.91 2
 1 -8 4 19425.9 2743.93 3
 -1 8 -4 14315.7 2679.3 3
 -1 8 -4 19337.2 2695.5 5
 1 -8 4 21699.4 2721.84 5
 1 -8 4 22352.1 2599.17 1
 -1 8 -4 23067.3 2601.94 1
 -1 8 -4 17798 2612.03 2
 1 -8 4 20062.9 2627.86 2
 -1 8 -5 5248.95 971.715 3
 1 -8 5 5606.35 996.661 3
 1 -8 5 6021.93 943.026 5
 -1 8 -5 4363.7 903.475 5
 1 -8 5 4894.55 781.073 1
 -1 8 -5 5234.59 787.846 1
 -1 8 -5 5152.76 852.486 2
 1 -8 5 6129.66 872.979 2
 -1 8 -6 9551.83 1426.68 3
 1 -8 6 10875.1 1452.13 3
 1 -8 6 9916.3 1444.28 5
 -1 8 -6 9112.99 1431.27 5
 1 -8 6 11351.5 1358.19 2
 -1 8 -6 9158.16 1332.2 2
 1 -8 6 8392.85 1252.02 1
 -1 8 -6 7952.66 1249.63 1
 -1 8 -7 2936.6 519.146 1
 1 -8 7 2556.02 506.064 1
 -1 8 -7 4406.15 766.873 3
 1 -8 7 3224.77 638.406 2
 -1 8 -7 3642.31 644.914 2
 1 -8 7 2214.74 677.593 3
 1 -8 7 3620.54 707.903 5
 -1 8 -7 3436.63 703.585 5
 1 -8 8 655.232 373.927 5
 -1 8 -8 985.997 439.497 5
 -1 8 -8 -325.63 377.384 2
 1 -8 8 525.565 376.938 2
 1 -8 8 505.562 219.527 1
 -1 8 -8 548.608 229.214 1
 1 -8 8 579.401 461.931 3
 -1 8 -8 -28.1882 421.781 3
 1 -8 9 805.003 424.846 5
 -1 8 -9 717.716 419.808 5
 1 -8 9 1041.68 432.725 2
 -1 8 -9 924.091 447.617 2
 1 -8 9 1419.26 475.776 3
 -1 8 -9 1367.56 294.02 1
 1 -8 9 1426.34 298.077 1
 -1 8 -9 1410.02 479.631 3
 -1 8 -10 1108.33 400.183 5
 1 -8 10 514.43 368.883 5
 -1 8 -10 555.167 403.83 3
 1 -8 10 349.271 380.476 3
 1 -8 10 957.263 257.12 1
 -1 8 -10 150.76 197.373 1
 1 -8 10 644.045 380.036 2
 -1 8 -10 40.6662 365.439 2
 -1 8 -11 1992.23 532.806 2
 1 -8 11 2637.52 589.928 3
 -1 8 -11 2062.91 416.315 1
 1 -8 11 2542.55 429.536 1
 1 -8 11 2398.68 561.332 2
 1 -8 11 3313.71 647.648 5
 -1 8 -11 1817.83 569.154 5
 -1 8 -11 3911.19 643.186 3
 -1 8 -12 -26.1233 373.163 3
 1 -8 12 27.7182 391.424 3
 1 -8 12 297.539 332.105 2
 -1 8 -12 -267.926 346.131 2
 1 -8 12 22.1596 310.388 5
 -1 8 -12 22.3413 302.25 5
 1 -8 13 -14.5146 366.149 3
 -1 8 -13 66.5112 353.483 3
 -1 8 -13 685.631 356.884 2
 1 -8 13 637.885 355.222 2
 1 -8 13 254 325.227 5
 -1 8 -13 124.629 162.205 1
 1 -8 13 502.217 185.045 1
 -1 8 -14 266.133 162.37 1
 1 -8 14 205.26 154.101 1
 1 -8 14 356.761 314.663 2
 -1 8 -14 617.433 350.231 2
 -1 8 -15 235.346 167.031 1
 1 -8 15 149.383 160.522 1
 1 -8 15 270.381 303.572 2
 -1 8 -15 525.859 329.877 2
 -1 7 17 270.067 438.037 5
 -1 7 17 -78.3928 407.145 3
 1 -7 -17 708.722 458.243 3
 -1 7 16 198.741 394.976 5
 1 -7 -16 549.068 443.774 5
 -1 7 16 380.984 424.59 3
 1 -7 -16 927.552 487.254 3
 -1 7 15 1322.58 530.845 5
 1 -7 -15 191.411 398.236 5
 1 -7 -15 2267.99 635.817 3
 -1 7 15 1232.29 545.989 3
 -1 7 14 847.379 419.882 5
 1 -7 -14 98.3216 437.558 3
 -1 7 14 596.856 468.95 3
 1 -7 -13 300.396 369.318 5
 -1 7 13 484.667 378.61 5
 1 -7 -13 432.698 489.595 3
 -1 7 13 1084.69 528.954 3
 1 -7 -12 1244.62 469.535 5
 -1 7 12 658.056 397.05 5
 1 -7 -12 634.03 529.303 3
 -1 7 12 391.143 510.546 3
 -1 7 11 2798.54 850.988 3
 -1 7 11 5226.68 864.202 5
 1 -7 -11 4161.77 811.468 5
 1 -7 -11 4286.04 924.226 3
 1 -7 -10 440.512 554.156 3
 -1 7 10 -154.053 533.355 3
 -1 7 10 546.024 401.701 5
 1 -7 -9 1378.08 601.782 3
 -1 7 9 1748.9 628.152 3
 1 -7 -9 1399.11 504.703 5
 -1 7 9 733.355 465.077 5
 1 -7 -9 45.2281 402.643 1
 -1 7 8 3321.79 766.078 1
 1 -7 -8 4367.03 812.271 1
 -1 7 8 4805.18 936.888 3
 1 -7 -8 6328.54 1026.22 3
 -1 7 7 906.075 594.748 3
 1 -7 -7 1548.86 626.179 3
 -1 7 7 1692.82 448.648 2
 -1 7 7 897.432 434.489 1
 1 -7 -7 989.992 468.551 1
 1 -7 -7 2232.92 546.098 5
 -1 7 7 1295.28 466.679 5
 -1 7 6 895.356 463.525 1
 1 -7 -6 2834.53 566.162 1
 1 -7 -6 1702.25 418.641 2
 -1 7 6 963.751 578.944 3
 1 -7 -6 1552.95 620.963 3
 -1 7 6 2037.5 415.633 2
 1 -7 -6 2222.81 481.116 5
 -1 7 6 2192.21 484.42 5
 1 -7 -5 187.523 289.201 5
 -1 7 5 261.78 286.586 5
 -1 7 5 710.104 421.087 1
 1 -7 -5 663.256 403.25 1
 -1 7 5 692.908 523.745 3
 1 -7 -5 239.268 515.857 3
 -1 7 5 962.809 295.152 2
 1 -7 -5 981.312 313.317 2
 -1 7 4 1324.67 314.418 2
 -1 7 4 344.033 394.553 1
 1 -7 -4 -47.1187 359.433 1
 -1 7 4 460.242 521.757 3
 1 -7 -4 249.715 506.457 3
 1 -7 -4 962.001 306.984 5
 -1 7 4 440.283 276.981 5
 -1 7 3 14465.7 1478.31 1
 1 -7 -3 7628.04 1492.98 3
 -1 7 3 7055.73 1480.54 3
 -1 7 3 13206.7 1349.96 2
 1 -7 -3 10897.8 1335.19 2
 1 -7 -3 11281.7 1435.11 1
 1 -7 -3 7627.17 1351.04 5
 -1 7 3 7070.3 1344.61 5
 1 -7 -2 4265.93 689.897 1
 -1 7 2 4240.78 702.899 1
 1 -7 -2 3798.04 611.558 2
 1 -7 -2 3922.6 820.759 3
 -1 7 2 3480.45 632.041 5
 1 -7 -2 4346.99 656.566 5
 -1 7 2 2495.42 749.465 3
 -1 7 2 3265.71 569.809 4
 1 -7 -2 2253.9 556.054 4
 -1 7 1 15262.8 1989.16 5
 1 -7 -1 18721.9 2025.87 5
 1 -7 -1 11246.2 1824.55 4
 -1 7 1 13742.8 1840.84 4
 -1 7 1 13129.1 2050.52 3
 -1 7 1 21918.6 2023.96 1
 1 -7 -1 19341.6 1987.67 1
 1 -7 -1 17886.6 1923.49 2
 -1 7 1 16111.1 1910.36 2
 1 -7 -1 14283.2 2076.48 3
 -1 7 0 4515.98 763.284 4
 1 -7 0 4639.9 772.888 4
 1 -7 0 5261.39 1023.86 3
 -1 7 0 4696.23 1005.73 3
 -1 7 0 7645.59 867.53 2
 1 -7 0 8201.37 877.253 2
 1 -7 0 6667.99 908.923 5
 -1 7 0 6620.4 898.819 5
 1 -7 0 5740.04 847.183 1
 -1 7 0 6360.12 864.569 1
 -1 7 -1 202.493 464.92 3
 1 -7 1 1801.21 571.535 3
 -1 7 -1 107.811 270.967 2
 1 -7 1 425.795 297.276 2
 1 -7 1 448.144 267.595 5
 -1 7 -1 113.221 251.109 5
 -1 7 -1 444.513 323.258 4
 1 -7 1 633.414 354.057 4
 -1 7 -1 185.572 231.209 1
 1 -7 1 221.45 228.006 1
 -1 7 -2 1910.19 633.713 3
 1 -7 2 635.453 606.01 3
 -1 7 -2 3743.84 673.133 4
 -1 7 -2 2736.71 496.353 2
 1 -7 2 2387.76 526.228 5
 -1 7 -2 2587.29 528.455 5
 1 -7 2 1251.84 629.189 4
 1 -7 2 2835.85 464.042 1
 -1 7 -2 2298.93 450.85 1
 -1 7 -3 1684.85 425.774 2
 1 -7 3 1614.33 357.541 1
 -1 7 -3 1318.55 342.571 1
 1 -7 3 1884.69 434.562 2
 1 -7 3 2784.27 638.729 3
 -1 7 -3 3011.55 647.447 3
 1 -7 3 1794.21 446.617 5
 -1 7 -3 1669.18 459.407 5
 1 -7 4 454.604 304.967 5
 -1 7 -4 -43.9941 325.352 5
 -1 7 -4 705.136 245.038 1
 1 -7 4 266.525 208.342 1
 -1 7 -4 628.718 331.727 2
 1 -7 4 1176.54 364.284 2
 1 -7 4 1494.9 542.56 3
 -1 7 -4 860.083 491.914 3
 -1 7 -5 1383.81 553.149 3
 1 -7 5 1521.33 558.347 3
 -1 7 -5 1416.03 311.523 1
 1 -7 5 1389.8 308.447 1
 1 -7 5 874.702 395.364 2
 -1 7 -5 1236.33 404.741 2
 1 -7 5 1638.72 477.639 5
 -1 7 -5 1243.31 464.188 5
 1 -7 6 951.051 494.192 3
 -1 7 -6 1270.69 520.201 3
 -1 7 -6 1563.32 324.705 1
 1 -7 6 1323.96 314.042 1
 1 -7 6 1435.05 435.57 2
 -1 7 -6 1281.29 425.835 2
 -1 7 -6 2482.09 533.186 5
 1 -7 6 1886.21 511.975 5
 1 -7 7 1799.31 550.782 3
 -1 7 -7 2028.34 554.235 3
 -1 7 -7 1540.44 344.122 1
 1 -7 7 1620.44 340.152 1
 -1 7 -7 2449.5 553.625 5
 1 -7 7 2274.04 542.228 5
 1 -7 7 1993.81 500.308 2
 -1 7 -7 1707.08 484.851 2
 1 -7 8 46.725 173.566 1
 -1 7 -8 33.3984 186.227 1
 1 -7 8 1164.23 457.566 3
 1 -7 8 1327.68 430.011 2
 -1 7 -8 1716.41 446.368 2
 -1 7 -8 -17.6051 308.412 5
 1 -7 8 159.65 322.09 5
 -1 7 -8 596.284 422.971 3
 1 -7 9 159.214 422.569 3
 -1 7 -9 554.876 449.593 3
 1 -7 9 803.463 248.482 1
 -1 7 -9 751.38 244.052 1
 -1 7 -9 469.519 365.899 2
 1 -7 9 216.139 368.186 2
 1 -7 9 127.574 313.222 5
 -1 7 -9 274.428 371.706 5
 1 -7 10 2513.88 561.05 2
 -1 7 -10 993.667 532.855 3
 -1 7 -10 1940.25 395.139 1
 1 -7 10 3053.08 428.117 1
 -1 7 -10 2551.6 596.822 5
 1 -7 10 2208.16 571.878 5
 -1 7 -10 2005.74 531.131 2
 1 -7 10 2840.62 617.52 3
 -1 7 -11 338.378 447.112 3
 1 -7 11 519.356 393.145 5
 1 -7 11 698.591 238.09 1
 -1 7 -11 749.722 394.817 2
 1 -7 11 1029.26 411.64 2
 1 -7 12 6.76337 138.294 1
 -1 7 -12 -6.8252 147.502 1
 1 -7 12 13.2097 392.155 3
 -1 7 -12 -287.358 381.736 3
 -1 7 -12 493.21 338.721 2
 1 -7 12 238.653 336.485 2
 -1 7 -13 806.315 215.641 1
 1 -7 13 439.536 187.411 1
 -1 7 -13 1156.86 471.052 3
 1 -7 13 259.471 438.146 3
 -1 7 -13 932.751 382.161 2
 1 -7 13 103.093 340.953 2
 -1 7 -14 2530.37 590.232 3
 1 -7 14 1662.95 502.462 2
 -1 7 -14 1256.47 478.111 2
 1 -7 14 2951.5 403.943 1
 -1 7 -14 1745.19 361.419 1
 1 -7 15 418.97 367.779 2
 -1 7 -15 534.948 381.224 2
 -1 7 -15 968.368 237.055 1
 1 -7 15 969.841 242.354 1
 1 -7 16 538.833 341.812 2
 -1 7 -16 220.062 332.541 2
 1 -7 16 234.643 165.193 1
 -1 7 -16 270.999 175.082 1
 1 -6 -17 459.212 405.237 3
 -1 6 17 -121.333 399.723 3
 1 -6 -16 141.863 413.177 3
 -1 6 16 800.294 463.057 3
 1 -6 -15 832.891 497.656 3
 -1 6 15 638.624 473.231 3
 -1 6 15 757.581 485.293 5
 -1 6 14 529.377 451.31 3
 1 -6 -14 112.767 405.931 3
 -1 6 14 197.879 414.914 5
 1 -6 -14 -75.0132 386.509 5
 1 -6 -13 679.6 479.108 3
 -1 6 13 193.252 457.932 3
 -1 6 13 272.681 390.136 5
 1 -6 -13 -164.432 396.502 5
 1 -6 -12 1046.62 572.284 3
 -1 6 12 502.858 539.058 3
 1 -6 -12 1281.86 517.734 5
 -1 6 11 1166.16 584.217 3
 1 -6 -11 521.344 521.769 3
 -1 6 11 219.003 387.395 5
 1 -6 -11 -153.215 400.456 5
 1 -6 -10 944.508 554.698 3
 -1 6 10 1002.31 545.016 3
 -1 6 10 1321.59 440.136 5
 1 -6 -10 356.789 398.795 5
 -1 6 9 1277.74 654.453 3
 1 -6 -9 1891.44 648.109 3
 -1 6 9 1766.32 550.707 5
 -1 6 8 2842.14 709.494 5
 1 -6 -8 5134.42 780.14 5
 1 -6 -8 4135.87 845.204 3
 -1 6 8 3217.78 819.818 3
 -1 6 7 3832.97 838.742 3
 1 -6 -7 3408.94 806.408 3
 1 -6 -7 4575.14 754.999 1
 -1 6 7 3843.21 733.603 1
 -1 6 6 -48.0204 351.665 1
 1 -6 -6 167.779 358.339 1
 -1 6 6 888.408 364.156 2
 -1 6 6 1983.59 581.915 3
 1 -6 -6 1818.01 572.573 3
 1 -6 -6 288.763 330.525 5
 -1 6 6 338.077 309.639 5
 1 -6 -5 1150.77 562.323 3
 -1 6 5 521.182 563.205 3
 -1 6 5 1943.42 386.023 2
 -1 6 5 2353.15 460.251 5
 1 -6 -5 533.287 441.401 1
 -1 6 5 1436.33 467.701 1
 1 -6 -5 1817.78 392.796 2
 1 -6 -4 1891.78 407.593 5
 -1 6 4 1244.7 341.413 2
 1 -6 -4 1709.84 361.5 2
 1 -6 -4 1082.92 582.483 3
 1 -6 -4 945.951 458.033 1
 -1 6 4 1448.67 473.992 1
 -1 6 3 24628.5 3150.24 5
 1 -6 -3 27829.7 3167.29 5
 1 -6 -3 25963.7 3284.22 3
 -1 6 3 22661.7 3255.21 3
 -1 6 3 23427.3 3087.15 2
 1 -6 -3 25052.1 3092.55 2
 1 -6 -3 24334.5 3176.42 1
 -1 6 3 22248.3 3164.2 1
 1 -6 -2 503.355 320.754 5
 -1 6 2 524.162 314.624 5
 1 -6 -2 -223.081 535.864 3
 -1 6 2 -368.782 532.483 3
 1 -6 -2 473.841 386.04 1
 -1 6 2 706.05 392.875 1
 1 -6 -1 15673.9 2389.21 4
 -1 6 1 16817.7 2400.05 4
 -1 6 1 21188 2463.97 2
 1 -6 -1 23035.4 2472.73 2
 -1 6 1 23561.5 2562.03 5
 1 -6 -1 25664.3 2573.8 5
 -1 6 1 24247.3 2537.08 1
 1 -6 -1 24044.8 2534.56 1
 1 -6 -1 24245.8 2671.77 3
 -1 6 1 18713.8 2610.83 3
 1 -6 0 1378.77 384.657 5
 -1 6 0 2247.33 405.126 1
 1 -6 0 2333.98 397.297 1
 -1 6 0 1448.22 370.988 2
 1 -6 0 1341 376.768 2
 1 -6 0 1295.75 311.07 4
 -1 6 0 986.018 296.538 4
 -1 6 0 1797.43 628.359 3
 1 -6 0 1828.08 616.333 3
 -1 6 0 2367 418.649 5
 1 -6 1 1731.01 456.855 4
 -1 6 -1 53.1049 390.842 4
 -1 6 -1 281.288 244.345 1
 1 -6 1 693.823 261.74 1
 -1 6 -1 742.585 311.024 2
 1 -6 1 481.077 302.007 2
 -1 6 -1 934.67 526.646 3
 1 -6 1 376.287 503.921 3
 -1 6 -1 527.111 299.518 5
 1 -6 1 538.936 287.271 5
 1 -6 2 4398.96 627.341 1
 -1 6 -2 3127.31 605.294 1
 1 -6 2 5309.98 865.593 4
 -1 6 -2 2725.42 781.998 3
 1 -6 2 4442 695.197 5
 -1 6 -2 4690.09 707.462 5
 1 -6 2 3570.36 796.245 3
 -1 6 -2 4768.65 656.654 2
 1 -6 2 3866.54 642.468 2
 -1 6 -3 4042.33 637.328 1
 1 -6 3 4146.52 638.693 1
 1 -6 3 5453.91 772.059 5
 -1 6 -3 4322.63 749.585 5
 -1 6 -3 3298.67 806.92 3
 1 -6 3 3818 831.168 3
 -1 6 -3 4410.92 691.013 2
 1 -6 3 5030.65 698.078 2
 -1 6 -4 11054 1474.3 1
 1 -6 4 10519 1470.06 1
 1 -6 4 11246.8 1598.07 5
 -1 6 -4 9655.45 1578.92 5
 1 -6 4 12126.4 1627.94 3
 1 -6 4 12563 1529.92 2
 -1 6 -4 11825.9 1527.36 2
 1 -6 5 2652.28 460.949 1
 -1 6 -5 3359.1 477.108 1
 -1 6 -5 2829.65 561.347 2
 1 -6 5 3010.36 559.878 2
 1 -6 5 2728.19 639.625 3
 -1 6 -5 2710.81 640.459 3
 -1 6 -5 2328.26 591.77 5
 1 -6 5 2708.19 594.925 5
 1 -6 6 1854.95 317.621 1
 -1 6 -6 723.465 280.532 1
 -1 6 -6 1709.09 464.069 5
 1 -6 6 1510.65 455.405 5
 -1 6 -6 378.437 444.685 3
 1 -6 6 977.691 478.914 3
 -1 6 -7 292.561 189.096 1
 1 -6 7 268.013 174.257 1
 -1 6 -7 206.724 340.42 2
 1 -6 7 638.463 369.867 2
 1 -6 7 153.105 329.879 5
 -1 6 -7 -76.4241 310.26 5
 1 -6 7 750.765 444.972 3
 -1 6 -8 514.264 219.24 1
 1 -6 8 822.378 234.944 1
 -1 6 -8 336.154 374.352 2
 1 -6 8 1040.13 389.498 2
 1 -6 8 622.372 375.726 5
 -1 6 -8 753.31 383.898 5
 1 -6 8 253.606 426.044 3
 -1 6 -8 956.386 456.605 3
 -1 6 -9 373.135 192.514 1
 1 -6 9 429.84 185.234 1
 1 -6 9 721.815 465.138 3
 -1 6 -9 800.552 442.017 3
 1 -6 9 -256.919 348.492 2
 -1 6 -9 100.745 334.257 2
 -1 6 -9 34.0082 352.698 5
 1 -6 9 725.691 371.974 5
 -1 6 -10 807.243 244.751 1
 1 -6 10 676.225 390.632 2
 -1 6 -10 642.229 400.257 2
 1 -6 10 2132.48 551.201 3
 -1 6 -10 1352.16 498.92 3
 1 -6 10 1131.22 250.134 1
 1 -6 11 3308.83 614.864 2
 -1 6 -11 1729.8 561.938 2
 1 -6 11 3514.1 465.993 1
 -1 6 -11 2988.36 457.809 1
 -1 6 -11 2020.2 652.936 3
 1 -6 11 2111.47 672.944 3
 1 -6 12 598.753 208.631 1
 -1 6 -12 619.826 213.861 1
 -1 6 -12 319.71 359.699 2
 1 -6 12 529.687 398.515 2
 1 -6 13 291.279 180.524 1
 -1 6 -13 287.037 184.155 1
 1 -6 13 1702.9 437.219 2
 -1 6 -13 912.09 388.259 2
 1 -6 14 343.842 184.177 1
 -1 6 -14 416.091 191.577 1
 1 -6 14 616.02 382.323 2
 -1 6 -14 765.129 361.713 2
 1 -6 15 122.365 157.604 1
 -1 6 -15 343.181 171.218 1
 -1 6 -15 491.834 326.505 2
 1 -6 15 261.265 340.35 2
 1 -6 16 1395.52 287.677 1
 -1 6 -16 966.52 258.128 1
 -1 6 -16 1023.72 400.842 2
 1 -6 16 820.481 390.115 2
 1 -6 17 428.711 202.295 1
 -1 6 -17 329.677 189.821 1
 1 -6 17 654.137 347.699 2
 -1 6 -17 331.816 313.966 2
 1 -5 -18 -346.819 388.031 3
 -1 5 18 23.2359 333.962 3
 1 -5 -17 447.858 386.91 3
 -1 5 17 831.079 447.196 3
 -1 5 16 21.6963 365.658 3
 1 -5 -16 86.5422 374.962 3
 1 -5 -15 2002.86 603.318 3
 -1 5 15 2345.91 628.449 3
 -1 5 14 990.593 510.736 3
 1 -5 -14 266.588 421.521 3
 -1 5 13 1573.48 603.35 3
 1 -5 -13 1911.08 597.238 3
 -1 5 12 1075.54 524.176 3
 1 -5 -12 1425.57 535.049 3
 1 -5 -12 63.2445 466.389 5
 -1 5 12 -251.268 470.936 5
 1 -5 -11 1882.6 576.733 3
 -1 5 11 1992.15 597.041 3
 -1 5 11 113.975 409.461 5
 1 -5 -11 687.289 470.233 5
 -1 5 10 125.634 465.423 3
 1 -5 -10 979.94 505.7 3
 1 -5 -10 648.281 446.854 5
 -1 5 10 653.969 435.616 5
 -1 5 9 1758.34 602.779 3
 1 -5 -9 1371.88 558.985 3
 1 -5 -9 1534.4 494.352 5
 -1 5 9 1263.69 456.216 5
 -1 5 8 6148.98 1038.39 5
 1 -5 -8 7393.08 1061.83 5
 1 -5 -8 6343.53 1115.29 3
 -1 5 8 6670.69 1139.16 3
 -1 5 7 1004.94 417.236 5
 -1 5 7 205.933 484.614 3
 1 -5 -7 1465.33 538.698 3
 1 -5 -6 4282.27 728.028 1
 -1 5 6 2987.09 770.305 3
 1 -5 -6 4392.59 811.46 3
 1 -5 -5 -326.527 385.221 1
 -1 5 5 -71.6492 359.306 1
 -1 5 5 1072.94 379.801 5
 1 -5 -5 43.3386 331.863 5
 1 -5 -5 477.641 468.33 3
 1 -5 -4 3174.16 548.999 2
 -1 5 4 3720.54 543.576 2
 -1 5 4 3677.44 605.514 5
 1 -5 -4 3846.86 616.932 5
 -1 5 4 3031.12 656.522 1
 1 -5 -4 3874.51 668.22 1
 1 -5 -4 4111.64 793.46 3
 -1 5 4 3899.78 791.524 3
 -1 5 3 803.369 311.803 5
 1 -5 -3 332.784 284.454 5
 1 -5 -3 952.39 419.266 1
 -1 5 3 889.753 281.993 2
 1 -5 -3 428.409 550.019 3
 -1 5 3 66.6834 542.687 3
 -1 5 2 85144.5 10080.7 3
 1 -5 -2 98602.8 10109.1 3
 -1 5 2 70474.5 9925.68 2
 1 -5 -2 90222.9 9938.34 2
 1 -5 -2 82454.6 10000.2 1
 -1 5 2 73735.1 9987.5 1
 -1 5 2 77653.8 9981.46 5
 1 -5 -2 78370.9 9981.1 5
 -1 5 1 90547.1 10975.8 2
 1 -5 -1 92952.5 10977.6 2
 1 -5 -1 89752.2 11025.3 1
 -1 5 1 91617.6 11027.1 1
 1 -5 -1 101410 11125.3 3
 -1 5 1 83550.6 11092.6 3
 1 -5 -1 78502 11022.1 5
 -1 5 1 79335.7 11023.7 5
 -1 5 0 17670.3 2181.87 2
 1 -5 0 18028.6 2185.08 2
 -1 5 0 14731.8 2308.18 3
 1 -5 0 17067.3 2338.59 3
 -1 5 0 19056.1 2239.34 5
 1 -5 0 18967.7 2240.47 5
 -1 5 0 16578.5 2143.55 4
 1 -5 0 16409.6 2149.33 4
 -1 5 0 15886 2207.61 1
 1 -5 0 16574.8 2210.31 1
 1 -5 1 2800.59 486.644 2
 -1 5 -1 3117.44 491.065 2
 -1 5 -1 2460.18 467.554 1
 1 -5 1 2268.56 458.346 1
 -1 5 -1 2901.84 519.15 5
 1 -5 1 2279.06 490.732 5
 -1 5 -1 2314.25 672.032 3
 1 -5 1 2726.78 698.54 3
 -1 5 -2 653.36 333.62 2
 1 -5 2 717.168 332.019 2
 1 -5 2 1446.66 303.694 1
 -1 5 -2 870.281 358.678 5
 1 -5 2 304.409 326.827 5
 1 -5 2 2178.63 591.234 3
 -1 5 -2 1033.36 543.922 3
 -1 5 -3 859.601 489.776 3
 1 -5 3 1491.62 527.691 3
 -1 5 -3 371.804 206.983 1
 1 -5 3 112.212 194.052 1
 -1 5 -3 470.122 315.504 2
 1 -5 3 122.463 294.48 2
 -1 5 -3 1446.66 427.667 5
 1 -5 4 4930.14 756.449 5
 -1 5 -4 5408.84 761.619 5
 -1 5 -4 4219.83 597.867 1
 1 -5 4 4247.82 594.745 1
 -1 5 -4 3624.9 669.723 2
 1 -5 4 3525.8 661.411 2
 -1 5 -4 3357.09 737.382 3
 1 -5 4 2980.77 732.921 3
 1 -5 5 5499.13 906.392 2
 -1 5 -5 5534.17 907.241 2
 1 -5 5 4608.62 815.55 1
 -1 5 -5 5960.73 830.096 1
 1 -5 5 14704.3 1145.94 5
 -1 5 -5 14638 1151.25 5
 1 -5 5 5296.01 947.68 3
 -1 5 -5 5381.42 954.021 3
 1 -5 6 13842.8 1702.87 1
 1 -5 6 12247.5 1769.24 2
 -1 5 -6 11110.1 1761.23 2
 -1 5 -6 13432.7 1703.12 1
 1 -5 6 12097.6 1821.19 5
 -1 5 -6 13837.2 1844.57 5
 1 -5 6 14058.8 1815.41 3
 -1 5 -6 14861.4 1820.8 3
 1 -5 7 550.523 412.458 5
 -1 5 -7 -207.559 381.321 5
 1 -5 7 916.883 405.418 2
 -1 5 -7 386.969 376.751 2
 1 -5 8 2011.37 444.484 2
 -1 5 -8 1312.57 411.03 2
 1 -5 8 1425.31 434.952 5
 1 -5 8 1163.33 486.066 3
 1 -5 8 1024.03 240.635 1
 -1 5 -8 1091.15 251.496 1
 -1 5 -9 5607.77 822 3
 1 -5 9 3634.31 782.06 3
 1 -5 9 3899.89 720.224 2
 -1 5 -9 3296.74 708.946 2
 1 -5 9 4534.71 596.519 1
 -1 5 -9 3969.88 590.896 1
 1 -5 10 499.513 370.495 2
 -1 5 -10 534.595 380.874 2
 -1 5 -10 137.112 154.703 1
 1 -5 10 133.266 147.936 1
 1 -5 11 495.459 375.582 2
 -1 5 -11 247.748 357.644 2
 -1 5 -11 439.619 197.636 1
 1 -5 11 485.952 190.487 1
 -1 5 -12 472.551 365.708 2
 1 -5 12 200.122 362.831 2
 1 -5 12 592.607 208.863 1
 -1 5 -12 980.443 232.687 1
 -1 5 -13 221.842 330.599 2
 1 -5 13 395.783 360.301 2
 -1 5 -13 479.746 196.25 1
 1 -5 13 528.176 203.286 1
 1 -5 14 1343.86 415.661 2
 -1 5 -14 1149.9 409.586 2
 1 -5 14 574.667 234.266 1
 -1 5 -14 1075.14 251.355 1
 1 -5 15 391.175 345.569 2
 -1 5 -15 213.217 178.75 1
 1 -5 15 204.366 178.194 1
 -1 5 -15 353.802 337.16 2
 1 -5 16 1932.05 460.569 2
 1 -5 16 424.371 209.688 1
 -1 5 -16 331.519 211.137 1
 -1 5 -16 2288.44 485.26 2
 1 -5 17 1120.16 407.246 2
 -1 5 -17 681.493 378.689 2
 1 -5 17 138.634 181.743 1
 -1 5 -17 93.4832 179.017 1
 1 -4 -18 276.591 383.816 3
 -1 4 18 128.761 348.274 3
 1 -4 -18 374.439 333.952 2
 1 -4 -17 369.721 389.371 3
 -1 4 17 206.791 416.158 3
 -1 4 17 262.076 331.348 2
 1 -4 -17 412.912 355.677 2
 1 -4 -16 1584.12 536.897 3
 -1 4 16 1092.53 510.126 3
 -1 4 16 1958.23 474.346 2
 1 -4 -15 2609.49 626.123 3
 -1 4 15 2120.4 602.438 3
 -1 4 15 1934.77 503.769 2
 1 -4 -14 18.2813 403.42 3
 -1 4 14 642.452 448.847 3
 -1 4 14 -89.2262 340.627 2
 1 -4 -13 1735.54 541.257 3
 -1 4 13 176.247 438.071 3
 -1 4 12 909.559 455.555 3
 1 -4 -12 724.968 482.687 3
 -1 4 11 623.981 463.876 3
 1 -4 -11 780.524 466.07 3
 -1 4 10 119.859 417.441 5
 1 -4 -10 370.941 449.73 3
 -1 4 10 317.506 426.639 3
 -1 4 9 274.834 413.802 5
 1 -4 -9 798.516 464.234 5
 -1 4 9 1246.57 501.092 3
 1 -4 -9 1326.84 504.61 3
 1 -4 -8 10341.5 1568.1 3
 -1 4 8 10021.5 1582.05 3
 -1 4 8 12283.5 1567.43 5
 1 -4 -8 10293.3 1544.56 5
 -1 4 7 708.063 481.03 3
 1 -4 -7 1021.87 488.771 3
 1 -4 -7 272.063 313.75 5
 -1 4 7 145.305 308.808 5
 -1 4 6 2064.65 554.441 3
 1 -4 -6 605.018 384.108 5
 -1 4 6 272.691 345.792 5
 1 -4 -6 2226.25 565.078 3
 1 -4 -4 407.868 483.502 3
 -1 4 4 573.647 468.458 3
 -1 4 4 246.488 292.996 5
 1 -4 -4 348.067 297.756 5
 1 -4 -4 655.494 308.688 2
 -1 4 4 711.224 281.209 2
 -1 4 4 -16.9493 366.642 1
 1 -4 -4 355.102 367.709 1
 -1 4 3 1772.03 469.502 1
 1 -4 -3 1883.71 404.725 5
 -1 4 3 1845.44 407.264 5
 1 -4 -3 940.495 570.79 3
 -1 4 3 1451.11 590.754 3
 1 -4 -3 2496.31 362.168 2
 -1 4 3 2507.67 357.531 2
 1 -4 -3 2297.24 496.062 1
 -1 4 2 550.047 282.183 5
 1 -4 -2 850.629 290.307 5
 1 -4 -2 907.813 526.731 3
 -1 4 2 230.443 512.987 3
 1 -4 -2 758.139 387.833 1
 -1 4 2 1598.28 420.886 1
 1 -4 -2 1500.22 312.122 2
 1 -4 -1 52377.8 7078.79 5
 -1 4 1 52489.4 7077.74 5
 -1 4 1 56440.6 7080.62 1
 1 -4 -1 58844.8 7157.97 3
 -1 4 1 52340.6 7142.58 3
 1 -4 -1 59065 7084.95 1
 1 -4 -1 61396.3 7034.62 2
 -1 4 1 56005.3 7031.09 2
 -1 4 0 45820 5361.93 4
 1 -4 0 47235.8 5422.19 5
 -1 4 0 46847 5419.95 5
 -1 4 0 45035.1 5374.9 2
 1 -4 0 47628.3 5377.93 2
 1 -4 0 37232.4 5399.25 1
 -1 4 0 31913.3 5389.27 1
 -1 4 0 38782.6 5473.85 3
 1 -4 0 45116 5496.79 3
 1 -4 1 989.754 311.13 5
 -1 4 -1 794.447 304.063 5
 -1 4 -1 1179.41 509.47 3
 1 -4 1 2023.68 534.438 3
 1 -4 1 190.156 217.678 1
 -1 4 -1 617.497 245.393 1
 1 -4 1 920.334 283.529 2
 -1 4 -1 741.49 284.067 2
 -1 4 -2 1243.38 435.487 5
 1 -4 2 1532.59 436.039 5
 -1 4 -2 1466.01 557.212 3
 1 -4 2 811.636 525.655 3
 -1 4 -2 1765.63 416.565 2
 1 -4 2 1326.76 405.576 2
 -1 4 -3 3474.05 669.456 3
 1 -4 3 4038.84 687.073 3
 -1 4 -3 2886.98 486.91 1
 1 -4 3 3757.35 494.516 1
 1 -4 3 4275.28 583.068 2
 -1 4 -3 3227.78 571.979 2
 1 -4 3 2852.39 600.124 5
 -1 4 -3 2455.67 594.786 5
 1 -4 4 10212.7 1512.44 3
 -1 4 -4 9950.13 1517.1 3
 1 -4 4 9503.52 1497.41 5
 -1 4 -4 9726.03 1506.8 5
 -1 4 -4 11302.3 1412.83 1
 1 -4 4 12054.2 1413.41 1
 -1 4 -4 10693.4 1463.31 2
 1 -4 4 11328.4 1468.02 2
 -1 4 -5 2047.65 427.547 2
 -1 4 -5 1200.25 267.726 1
 1 -4 5 1661.01 422.494 2
 1 -4 5 1343.25 511.207 3
 -1 4 -5 1252.01 431.137 5
 1 -4 5 1654.89 434.608 5
 1 -4 5 967.302 253.903 1
 1 -4 6 2936.4 615.868 3
 -1 4 -6 2039.65 600.494 3
 -1 4 -6 2275.71 526.417 2
 1 -4 6 2120.89 528.768 2
 -1 4 -6 3064.33 423.173 1
 1 -4 6 2842.25 418.457 1
 1 -4 6 2237.58 575.845 5
 -1 4 -7 14468.9 1688.9 1
 1 -4 7 15917.8 1693.12 1
 -1 4 -7 9775.23 1740.57 2
 1 -4 7 10241.6 1745.39 2
 1 -4 7 12277.6 1809.12 3
 -1 4 -7 12630.3 1805.67 3
 1 -4 8 1750.01 471.502 2
 -1 4 -8 1719.67 463.577 2
 -1 4 -8 1826.41 320.332 1
 1 -4 8 2274.17 329.412 1
 -1 4 -9 2986.01 643.502 2
 1 -4 9 3061.03 651.254 2
 -1 4 -9 3998.79 541.244 1
 1 -4 9 3970.44 542.089 1
 1 -4 10 1539.14 282.764 1
 -1 4 -10 806.536 264.755 1
 1 -4 11 967.614 414.702 2
 1 -4 11 1190.81 252.453 1
 -1 4 -11 631.959 227.431 1
 -1 4 -11 1601.43 440.726 2
 1 -4 12 384.738 370.21 2
 -1 4 -12 299.984 357.921 2
 1 -4 12 367.262 199.199 1
 -1 4 -12 517.828 208.901 1
 -1 4 -13 244.984 402.85 2
 1 -4 13 1552.35 465.029 2
 1 -4 13 939.748 280.374 1
 -1 4 -14 744.978 398.964 2
 1 -4 14 396.563 366.43 2
 1 -4 14 194.072 196.742 1
 -1 4 -14 279.513 196.353 1
 1 -4 15 847.846 387.037 2
 -1 4 -15 939.569 390.31 2
 -1 4 -15 227.262 193.889 1
 1 -4 15 341.883 216.475 1
 -1 4 -16 311.022 360.959 2
 1 -4 16 361.401 341.097 2
 -1 4 -16 321.05 207.51 1
 -1 4 -17 1115.92 436.008 2
 1 -4 17 1294.04 420.305 2
 -1 4 -18 497.716 373.199 2
 1 -4 18 610.669 367.937 2
 -1 3 19 -144.302 361.163 3
 1 -3 -19 445.598 366.066 3
 1 -3 -19 1045.95 403.102 2
 -1 3 19 154.433 325.061 2
 -1 3 18 177.471 351.44 3
 1 -3 -18 350.59 357.685 3
 -1 3 18 -39.8904 325.59 2
 1 -3 -18 209.744 362.255 2
 1 -3 -17 2357.3 622.983 3
 -1 3 17 3147.45 592.651 2
 -1 3 17 2685.56 650.918 3
 1 -3 -17 1926.49 570.516 2
 -1 3 16 5523.52 945.702 3
 1 -3 -16 4973.27 931.68 3
 -1 3 16 5313.81 866.137 2
 1 -3 -16 4819.69 867.82 2
 1 -3 -15 396.042 391.217 3
 -1 3 15 -69.1931 411.227 3
 -1 3 15 21.9035 361.801 2
 -1 3 14 4745.52 797.129 3
 1 -3 -14 3099.02 724.291 3
 -1 3 14 3028.23 666.905 2
 1 -3 -14 4418.92 725.054 2
 -1 3 13 1305.38 440.983 2
 1 -3 -13 1639.65 472.519 2
 -1 3 13 977.358 495.81 3
 1 -3 -13 1177.55 507.684 3
 1 -3 -12 1001.2 403.546 2
 -1 3 12 255.549 421.746 3
 1 -3 -12 1057.41 445.971 3
 -1 3 11 771.134 361.302 2
 1 -3 -11 737.719 364.945 2
 -1 3 11 1169.42 463.171 3
 1 -3 -11 204.618 403.603 3
 -1 3 10 316.749 335.398 2
 1 -3 -10 2292.19 524.279 3
 -1 3 10 1172.44 465.989 3
 1 -3 -9 2034.77 579.969 3
 -1 3 9 2798.73 622.199 3
 -1 3 8 331.19 435.095 3
 1 -3 -8 469.446 399.983 3
 -1 3 8 370.831 415.89 5
 -1 3 7 5240.01 794.045 5
 1 -3 -7 3870.25 762.378 5
 -1 3 7 2810.61 766.625 3
 1 -3 -7 5493.28 831.332 3
 -1 3 6 3436.7 644.991 5
 1 -3 -6 2884.57 628.91 5
 -1 3 6 3392.94 708.863 3
 1 -3 -6 5023.89 755.789 3
 -1 3 5 2066.57 553.161 3
 1 -3 -5 1555.33 442.551 5
 -1 3 5 2316.1 467.89 5
 -1 3 4 1330.39 512.94 3
 1 -3 -4 1505.76 512.628 3
 1 -3 -3 1946.83 535.204 3
 -1 3 3 1196.16 517.571 3
 1 -3 -3 1563.24 282.279 2
 -1 3 3 1147.79 337.384 5
 1 -3 -3 1469.31 345.384 5
 1 -3 -3 1032.19 415.602 1
 -1 3 2 1015.36 206.733 2
 1 -3 -2 224.918 196.409 2
 1 -3 -2 779.648 348.037 1
 -1 3 2 635.959 362.892 1
 1 -3 -2 72.9409 203.129 5
 -1 3 2 432.847 220.159 5
 1 -3 -2 876.174 513.107 3
 -1 3 2 1239.23 515.41 3
 1 -3 -1 38490.6 4755.84 1
 -1 3 1 35830.9 4751.69 1
 1 -3 -1 31955.5 4735.28 5
 -1 3 1 29270.6 4731.53 5
 1 -3 -1 41053.1 4831.48 3
 -1 3 1 33357.7 4805.79 3
 -1 3 1 41778.2 4701.85 2
 1 -3 -1 42676.3 4702.99 2
 1 -3 0 922.604 260.008 2
 -1 3 0 1034.35 259.36 2
 1 -3 0 560.524 310.46 1
 -1 3 0 838.378 311.299 1
 1 -3 0 1518.09 534.802 3
 -1 3 0 911.105 532.545 3
 -1 3 0 692.514 276.024 5
 1 -3 0 569.953 271.99 5
 -1 3 -1 20798.3 2941.39 3
 1 -3 1 22259.4 2947.9 3
 -1 3 -1 22726.9 2866.53 1
 1 -3 1 22017.3 2862.77 1
 -1 3 -1 23021.9 2900.65 5
 1 -3 1 25222.6 2909.97 5
 -1 3 -1 22644.2 2862.16 2
 1 -3 1 23046.4 2863.38 2
 -1 3 -2 16232.1 2178.43 3
 1 -3 2 17740.8 2188.06 3
 -1 3 -2 14644.2 2083.59 1
 1 -3 2 16575.4 2087.55 1
 -1 3 -2 18315.4 2168.61 5
 1 -3 2 18144.3 2167.44 5
 1 -3 2 17523.5 2111.61 2
 -1 3 -2 15754.1 2105.23 2
 -1 3 -3 5637.56 977.354 2
 1 -3 3 6908.01 986.066 2
 -1 3 -3 7430.78 1058.94 3
 1 -3 3 6525.02 1052.49 3
 1 -3 3 6720.92 1029.01 5
 -1 3 -3 8104.74 1046.06 5
 1 -3 3 8189.64 939.677 1
 -1 3 -3 7070.08 935.35 1
 -1 3 -4 1944.43 473.118 5
 1 -3 4 1490.11 447.184 5
 1 -3 4 1803.14 432.438 2
 -1 3 -4 1931.21 434.541 2
 -1 3 -4 1882.3 320.549 1
 1 -3 4 2624.28 330.22 1
 1 -3 4 1647.11 526.483 3
 -1 3 -4 1383.34 511.78 3
 -1 3 -5 19046.6 2274.14 3
 1 -3 5 18488.5 2272.49 3
 -1 3 -5 20323 2160.81 1
 1 -3 5 16842.2 2152.76 1
 1 -3 5 13955.3 2198.56 2
 -1 3 -5 13451.6 2193.88 2
 1 -3 6 2730.09 380.721 1
 -1 3 -6 2169.59 376.223 1
 1 -3 6 2753.83 529.036 2
 -1 3 -6 3442.75 549.931 2
 -1 3 -7 623.168 183.357 1
 1 -3 7 677.002 181.755 1
 1 -3 7 810.251 380.726 2
 -1 3 -7 609.304 378.824 2
 -1 3 -8 10880.5 1356.64 1
 1 -3 8 11075.8 1357.38 1
 -1 3 -8 9466.8 1450.97 2
 1 -3 8 9209.23 1444.89 2
 -1 3 -9 201.488 192.274 1
 1 -3 9 1760.45 441.845 2
 -1 3 -9 1567.97 437.871 2
 -1 3 -10 1014.31 234.375 1
 1 -3 10 804.904 226.659 1
 1 -3 10 1292.91 419.031 2
 -1 3 -10 1195.1 433.145 2
 1 -3 11 671.911 212.03 1
 -1 3 -11 472.574 208.836 1
 -1 3 -11 618.083 396.056 2
 1 -3 11 782.576 423.406 2
 -1 3 -12 8384.6 1050.95 1
 1 -3 12 7581.48 1043.17 1
 -1 3 -12 6163.27 1139.12 2
 1 -3 12 8080.42 1168.04 2
 1 -3 13 859.449 458.119 2
 -1 3 -13 1579.21 494.435 2
 1 -3 14 1069.5 434.976 2
 -1 3 -14 957.322 443.433 2
 1 -3 15 435.511 373.047 2
 -1 3 -15 -273.195 379.146 2
 -1 3 -16 363.619 368.456 2
 1 -3 16 429.271 357.145 2
 -1 3 -17 271.265 380.866 3
 1 -3 17 -171.121 354.42 2
 -1 3 -17 -128.46 328.248 2
 -1 3 -18 1272.69 434.949 3
 -1 3 -18 656.588 383.903 2
 1 -3 18 456.698 379.569 2
 -1 3 -19 677.549 385.036 2
 1 -3 19 257.837 343.137 2
 -1 2 19 472.383 359.472 3
 1 -2 -19 73.9308 314.887 3
 1 -2 -19 546.11 367.996 2
 -1 2 19 83.6305 311.105 2
 -1 2 18 108.323 317.216 3
 1 -2 -18 300.893 356.951 3
 1 -2 -18 166.399 350.718 2
 -1 2 18 248.803 310.372 2
 1 -2 -17 1285.72 474.837 3
 -1 2 17 1721.85 490.944 3
 -1 2 17 1752.06 464.443 2
 1 -2 -17 1323.3 456.024 2
 1 -2 -16 2186.59 535.968 2
 -1 2 16 1683.72 537.12 3
 1 -2 -16 2518.85 570.822 3
 -1 2 16 2529.89 538.502 2
 -1 2 15 2332.23 520.419 2
 -1 2 15 1213.05 513.218 3
 1 -2 -15 2461.33 573.309 3
 1 -2 -15 2583.6 539.829 2
 1 -2 -14 1243.74 482.532 3
 -1 2 14 1281.5 493.936 3
 1 -2 -14 2033.36 489.368 2
 -1 2 14 1573.31 455.655 2
 1 -2 -13 1653.32 505.048 3
 -1 2 13 1839.82 524.262 3
 -1 2 13 1609.73 441.908 2
 1 -2 -13 1371.41 462.529 2
 -1 2 12 579.593 410.819 3
 1 -2 -12 986.178 416.275 3
 1 -2 -12 916.035 380.252 2
 -1 2 12 790.16 362.562 2
 1 -2 -11 1062.7 401.238 3
 -1 2 11 758.919 382.513 3
 1 -2 -11 78.0997 321.832 2
 -1 2 11 150.528 324.735 2
 -1 2 10 1471.66 459.692 3
 1 -2 -10 921.704 427.22 3
 -1 2 10 1157.13 381.742 2
 1 -2 -10 1263.77 402.664 2
 1 -2 -9 4910.13 927.184 3
 -1 2 9 4552.36 924.221 3
 1 -2 -9 6847.1 891.274 2
 -1 2 9 6928.53 882.934 2
 -1 2 8 654.797 431.445 3
 1 -2 -8 882.445 430.681 3
 1 -2 -8 1696.24 405.566 2
 -1 2 8 1011.41 374.159 2
 -1 2 7 18936.6 2763.52 3
 1 -2 -7 19670.7 2765.07 3
 1 -2 -7 24660.2 2702.27 2
 -1 2 7 20048.9 2685.79 2
 -1 2 6 9172.28 1427.62 3
 1 -2 -6 9574.2 1425.56 3
 -1 2 6 10876.2 1337.9 2
 1 -2 -6 10196.3 1338.83 2
 -1 2 5 1810.14 344.904 2
 -1 2 5 1750.7 460.256 5
 -1 2 5 1715.79 493.03 3
 1 -2 -5 1495.49 482.565 3
 1 -2 -5 2304.93 486.354 5
 1 -2 -4 2769.5 539.377 5
 -1 2 4 3452.03 543.503 5
 1 -2 -4 3564.65 638.211 3
 -1 2 4 3446.24 641.57 3
 -1 2 3 2185.56 553.004 3
 1 -2 -3 2437.02 560.048 3
 1 -2 -2 24331.7 3080.23 2
 -1 2 2 24555.6 3080.14 2
 -1 2 2 21153.5 3174.63 4
 1 -2 -2 22027.6 3176.42 4
 -1 2 2 28522.2 3128.84 5
 1 -2 -2 29179.8 3131.11 5
 -1 2 2 25171.5 3206.89 3
 1 -2 -2 27771.9 3221.35 3
 -1 2 1 2339.08 591.675 1
 1 -2 -1 3149.42 601.231 1
 1 -2 -1 3898.42 502.521 2
 -1 2 1 3908.68 501.466 2
 -1 2 1 4134.3 531.507 4
 1 -2 -1 4447.28 531.423 4
 1 -2 -1 4801.53 740.892 3
 -1 2 1 2978.1 708.563 3
 1 -2 -1 3381.92 546.202 5
 -1 2 1 3491.65 549.049 5
 -1 2 0 56224.6 6908.21 3
 1 -2 0 60826.1 6916.14 3
 1 -2 0 47082.8 6850.45 5
 -1 2 0 52904.6 6856.57 5
 1 -2 0 58200.3 6832.69 2
 -1 2 0 57272.4 6832 2
 1 -2 0 53950.6 6858.26 1
 -1 2 0 55111.9 6859.46 1
 1 -2 1 125031 14200.3 3
 -1 2 -1 116900 14195.2 3
 -1 2 -1 116815 14151.5 1
 1 -2 1 97435.4 14142.9 1
 -1 2 -1 109285 14174.1 5
 1 -2 1 100978 14170.3 5
 -1 2 -1 121272 14144 2
 1 -2 1 128962 14145.9 2
 1 -2 2 16411.6 2106 2
 -1 2 -2 16392.6 2108.58 2
 -1 2 -2 16350.3 2163.97 3
 1 -2 2 16930.8 2167.61 3
 -1 2 -2 16372 2076.21 1
 -1 2 -2 16038.5 2133.29 5
 1 -2 2 17935.5 2141.98 5
 1 -2 2 16455.2 2075.27 1
 -1 2 -3 14223.8 1567.81 3
 1 -2 3 14222.8 1570.07 3
 -1 2 -3 9750.34 1417.42 1
 1 -2 3 11029.6 1420.24 1
 1 -2 3 12328.2 1482.74 2
 -1 2 -3 12138.4 1482.72 2
 -1 2 -4 5005.69 740.385 2
 1 -2 4 5701.88 740.545 2
 1 -2 4 4593.33 633.871 1
 -1 2 -4 4734.34 635.486 1
 1 -2 5 6891.8 888.795 2
 -1 2 -5 6495.86 884.088 2
 -1 2 -5 5761.45 769.688 1
 1 -2 5 5823.41 770.41 1
 -1 2 -6 1215.96 392.59 2
 1 -2 6 1322.12 399.324 2
 1 -2 6 395.161 154.418 1
 -1 2 -6 635.351 164.87 1
 -1 2 -7 4266.29 746.884 2
 1 -2 7 4641.67 748.153 2
 -1 2 -7 4742.69 611.037 1
 1 -2 7 4221.04 605.937 1
 -1 2 -8 9205.27 1420.57 2
 1 -2 8 9520.89 1420.54 2
 -1 2 -8 10410.7 1326.72 1
 1 -2 8 10847.5 1329.09 1
 -1 2 -9 1370.19 470.305 2
 1 -2 9 1613.59 473.799 2
 -1 2 -9 1758.03 306.425 1
 1 -2 10 1802.54 476.703 2
 -1 2 -10 1825.47 498.768 2
 1 -2 11 2504.32 565.088 2
 -1 2 -11 2316.22 568.23 2
 1 -2 12 4317.22 744.671 2
 -1 2 -12 3606.45 742.823 2
 1 -2 13 688.618 419.851 2
 -1 2 -13 62.5836 404.996 2
 1 -2 14 390.544 405.339 2
 -1 2 -14 538.22 441.572 2
 -1 2 -14 -317.481 458.328 3
 1 -2 15 3244.72 707.18 2
 -1 2 -15 4795.14 784.995 2
 -1 2 -15 3413.55 748.835 3
 1 -2 15 3703.55 783.532 3
 -1 2 -16 2579.9 586.179 2
 1 -2 16 1401.27 511.934 2
 1 -2 16 1908.04 574.16 3
 -1 2 -16 2137.96 548.698 3
 -1 2 -17 254.45 368.323 2
 1 -2 17 92.3159 329.329 2
 1 -2 17 266.918 399.5 3
 -1 2 -17 -14.8121 355.411 3
 1 -2 18 485.264 383.376 2
 -1 2 -18 1130.32 443.911 2
 1 -2 18 577.265 423.125 3
 -1 2 -18 1245.77 438.606 3
 1 -2 19 237.511 361.497 2
 -1 2 -19 813.928 410.242 2
 1 -2 19 796.973 441.439 3
 -1 2 -19 535.572 372.711 3
 -1 1 19 -138.305 312.382 3
 1 -1 -19 335.831 323.95 3
 1 -1 -19 -43.8952 288.418 2
 -1 1 19 83.2319 285.802 2
 -1 1 18 493.081 359.593 3
 1 -1 -18 335.747 322.684 3
 -1 1 18 601.797 324.233 2
 1 -1 -18 179.388 310.139 2
 -1 1 17 621.435 354.36 3
 1 -1 -17 440.364 336.51 3
 1 -1 -17 538.563 345.986 2
 -1 1 17 -184.398 311.906 2
 -1 1 16 88.2435 341.88 3
 1 -1 -16 302.093 322.078 3
 -1 1 16 -80.5274 306.799 2
 1 -1 -16 395.99 323.618 2
 -1 1 15 939.983 429.288 3
 1 -1 -15 1619.71 449.868 3
 1 -1 -15 1061.79 417.189 2
 -1 1 15 1446.49 421.914 2
 -1 1 14 949.808 410.12 3
 1 -1 -14 475.066 380.938 3
 1 -1 -14 759.293 395.3 2
 -1 1 14 362.785 362.308 2
 1 -1 -13 7162.67 1070.14 3
 -1 1 13 6241.59 1052.44 3
 1 -1 -13 7461.65 1044.48 2
 -1 1 13 6606.71 1019.76 2
 1 -1 -12 327.988 354.881 3
 -1 1 12 854.015 385.729 3
 1 -1 -12 431.481 341.112 2
 -1 1 12 98.9548 321.821 2
 -1 1 11 31.7793 322.296 3
 1 -1 -11 -31.6855 328.075 3
 1 -1 -11 100.587 304.065 2
 -1 1 11 373.382 305.343 2
 -1 1 10 1270.72 451.344 3
 1 -1 -10 2276.7 483.278 3
 1 -1 -10 1897.12 440.77 2
 -1 1 10 2712.69 450.901 2
 -1 1 9 1853.45 467.909 3
 1 -1 -9 1377.14 458.532 3
 -1 1 9 2748.04 437.37 2
 1 -1 -9 1833.52 426.931 2
 1 -1 -8 1091.72 411.288 3
 1 -1 -8 1428.26 375.98 2
 -1 1 8 907.251 348.606 2
 1 -1 -7 11234.9 1557.28 3
 -1 1 7 11060.6 1559.74 3
 1 -1 -7 11151.4 1497.34 2
 -1 1 7 11983.3 1496.49 2
 -1 1 6 10607.5 1479.2 3
 1 -1 -6 9150 1461.6 3
 1 -1 -6 11531 1413.44 2
 -1 1 6 11269.3 1411.09 2
 1 -1 -5 5910.93 803.041 3
 1 -1 -5 5105.28 698.241 2
 -1 1 5 4768.33 693.163 2
 1 -1 -4 1784.25 305.424 2
 -1 1 4 1875.53 298.753 2
 1 -1 -4 1672.58 452.506 3
 -1 1 4 1430.79 454.428 3
 1 -1 -3 22120.6 2942.35 5
 -1 1 3 21616.1 2939.08 5
 -1 1 3 25074 2893.54 2
 1 -1 -3 21594.5 2891.65 2
 -1 1 3 21413.4 3072.5 4
 1 -1 -3 25444.6 3091.28 4
 -1 1 3 24907.4 2985.52 3
 1 -1 -3 27214.7 2992.92 3
 1 -1 -2 7557.2 938.14 2
 -1 1 2 7107.08 937.696 2
 1 -1 -2 10110.1 1110.69 3
 -1 1 2 8307.67 1097.14 3
 1 -1 -2 9567.46 1122.86 4
 -1 1 2 8473.53 1127.91 4
 -1 1 1 4709.61 651.558 4
 1 -1 -1 4682.09 653.492 4
 -1 1 1 4676.46 620.59 5
 1 -1 -1 4440.37 618.925 5
 1 -1 -1 5302.28 761.73 3
 -1 1 1 5648.74 770.117 3
 -1 1 0 16841.2 2231.73 3
 1 -1 0 16570.8 2228.69 3
 -1 1 0 14363.8 2165.27 5
 1 -1 0 15575.3 2167.28 5
 -1 1 0 20503.7 2180.37 4
 1 -1 0 20714.8 2180.04 4
 -1 1 -1 2732.92 448.175 5
 1 -1 1 3194.96 454.186 5
 -1 1 -1 1624.71 607.958 3
 1 -1 1 2577.74 608.276 3
 -1 1 -1 2918.39 411.932 1
 1 -1 1 2572.89 406.899 1
 -1 1 -2 20598.9 2623.01 1
 1 -1 2 17879.6 2665.78 2
 -1 1 -2 20205.4 2671.62 2
 1 -1 2 22973.8 2624.28 1
 -1 1 -3 765.514 387.16 2
 1 -1 3 1113.82 380.775 2
 1 -1 3 303.056 118.419 1
 -1 1 -3 392.435 119.883 1
 1 -1 4 698.474 394.164 2
 -1 1 -4 526.315 385.35 2
 1 -1 4 289.683 127.407 1
 -1 1 -4 915.948 140.535 1
 -1 1 -5 4406.26 555.914 1
 1 -1 5 3895.62 553.78 1
 -1 1 -5 4627.16 701.053 2
 1 -1 5 4139.42 691.627 2
 1 -1 6 1635.3 446.142 2
 -1 1 -6 1168.65 455.112 2
 -1 1 -7 7448.35 1225.69 2
 1 -1 7 10070.3 1251.48 2
 -1 1 -8 12342.4 1576.09 2
 1 -1 8 10373.3 1557.4 2
 -1 1 -9 1101.84 461.117 2
 1 -1 9 504.68 435.473 2
 -1 1 -10 4774.46 709.05 3
 1 -1 10 3469.22 687.507 3
 1 -1 10 2606.92 632.166 2
 -1 1 -10 2843.92 635.754 2
 -1 1 -11 1866.44 562.533 2
 1 -1 11 2049.21 566.827 2
 -1 1 -11 1566.97 538.755 3
 1 -1 11 2470.18 577.424 3
 -1 1 -12 16500.9 2083.04 3
 1 -1 12 16715 2095.55 3
 -1 1 -12 13271.8 2055.45 2
 1 -1 12 14310 2055.78 2
 1 -1 13 1586.08 579.156 3
 -1 1 -13 1815.23 574.914 3
 1 -1 13 3469.5 678.328 2
 -1 1 -13 2292.67 643.055 2
 -1 1 -14 16115.7 2187.95 3
 1 -1 14 18015.2 2217.19 3
 -1 1 -14 14951.8 2189.06 2
 1 -1 14 14461.9 2174.12 2
 -1 1 -15 3772.25 739.445 2
 1 -1 15 1725.98 642.618 3
 -1 1 -15 2191.56 633.186 3
 1 -1 15 4130.48 720.87 2
 -1 1 -16 203.241 385.053 3
 1 -1 16 -245.501 418.004 3
 1 -1 16 594.919 414.112 2
 -1 1 -16 699.951 448.692 2
 1 -1 17 338.799 388.107 3
 -1 1 -17 595.922 377.956 3
 1 -1 17 214.801 371.313 2
 -1 1 -17 -64.3583 396.765 2
 -1 1 -18 144.319 335.839 3
 1 -1 18 238.397 384.244 3
 1 -1 18 808.755 406.315 2
 -1 1 -18 729.406 427.972 2
 -1 1 -19 453.63 373.244 3
 1 -1 19 71.0355 364.366 3
 1 -1 19 476.222 377.771 2
 -1 1 -19 499.418 402.419 2
 1 0 -19 1002.13 398.021 2
 -1 0 19 338.471 325.383 2
 1 0 -19 1741.01 425.977 3
 -1 0 19 957.669 387.242 3
 1 0 -18 1129.96 383.14 2
 -1 0 18 596.573 347.879 2
 1 0 -18 948.197 375 3
 -1 0 18 429.374 348.764 3
 1 0 -17 -257.874 317.861 2
 -1 0 17 150.103 291.349 2
 -1 0 17 362.135 316.469 3
 1 0 -17 203.041 310.471 3
 1 0 -16 278.79 323.543 2
 -1 0 16 623.291 352.844 2
 -1 0 16 547.234 351.65 3
 1 0 -16 635.637 344.916 3
 -1 0 15 1212.01 404.413 2
 1 0 -15 494.833 383.514 2
 -1 0 15 817.248 392.263 3
 1 0 -15 297.444 343.625 3
 1 0 -14 9125.51 1405.26 3
 -1 0 14 11738.7 1447.39 3
 -1 0 14 9974.54 1412.08 2
 1 0 -14 9255.86 1410.89 2
 -1 0 13 1120.55 398.55 2
 1 0 -13 498.358 387.377 2
 -1 0 13 324.708 377.446 3
 1 0 -13 61.7377 341.846 3
 -1 0 12 1791.93 420.065 2
 1 0 -12 1526.23 417.532 2
 -1 0 12 751.212 376.002 3
 1 0 -12 1121.4 386.637 3
 1 0 -11 564.99 334.322 2
 -1 0 11 1478.19 355.863 2
 1 0 -11 820.907 326.412 3
 -1 0 11 406.163 323.47 3
 -1 0 10 1067.62 317.226 2
 1 0 -10 771.474 322.541 2
 1 0 -10 630.947 310.648 3
 -1 0 10 264.917 297.294 3
 -1 0 9 1735.78 353.711 2
 1 0 -9 1278.78 354.409 2
 1 0 -9 1006.79 340.776 3
 -1 0 9 857.055 334.182 3
 -1 0 8 4476.2 733.702 3
 1 0 -8 3751.87 721.12 3
 -1 0 8 4614.77 714.744 2
 1 0 -8 6693.92 739.555 2
 1 0 -7 1563.76 402.002 3
 1 0 -7 1251.48 358.609 2
 -1 0 7 1920.98 420.504 3
 -1 0 7 2052.01 377.32 2
 -1 0 6 1316.32 372.186 3
 -1 0 6 1309.56 330.695 2
 1 0 -6 1199.9 331.875 2
 1 0 -5 999.575 333.805 3
 -1 0 5 781.525 329.75 3
 1 0 -5 1051.16 286.548 2
 -1 0 5 1716.04 297.728 2
 -1 0 4 14544.6 2044.53 3
 1 0 -4 14663.7 2048.04 3
 1 0 -4 16179.1 2017.47 2
 -1 0 4 17791.7 2020.42 2
 1 0 -4 14791.4 2281.63 4
 -1 0 4 15387.1 2290.19 4
 -1 0 3 12680.5 1884.81 3
 1 0 -3 16847.3 1899.43 3
 -1 0 3 14529 1844.48 2
 1 0 -3 13824.3 1843.81 2
 -1 0 3 18312.6 2082.65 4
 1 0 -3 19173.9 2083.14 4
 1 0 -2 8203.1 1112.76 2
 -1 0 2 8200.73 1112.7 2
 -1 0 2 8045.62 1163.38 3
 1 0 -2 8576.94 1162.99 3
 -1 0 2 11077.7 1249.9 4
 1 0 -2 13344.1 1257.41 4
 1 0 -1 5100.12 829.445 3
 -1 0 1 5392.45 838.221 3
 1 0 -1 8875.01 788.591 4
 -1 0 1 8420.29 788.947 4
 1 0 -1 4761.37 688.919 5
 -1 0 1 6742.28 738.105 2
 1 0 -1 7065.61 738.356 2
 1 0 0 7569.42 1064.81 4
 -1 0 0 7672.9 1073.01 4
 1 0 2 2718.62 337.639 1
 -1 0 -2 2707.51 337.774 1
 1 0 5 2538.41 552.994 2
 1 0 6 7219.55 1027.27 2
 -1 0 -6 8569.88 1045.43 2
 1 0 6 4695.93 1027.08 3
 -1 0 -6 7396.06 1052.47 3
 -1 0 -7 9882.61 1365.9 2
 1 0 7 9894.54 1359.67 2
 1 0 7 9453.45 1375.9 3
 -1 0 -7 9254.09 1369.78 3
 -1 0 -8 3207.65 665.552 2
 1 0 8 3037.08 648.105 2
 -1 0 -8 2557.83 651.546 3
 1 0 8 3909.92 692.776 3
 1 0 9 796.174 443.877 2
 -1 0 -9 774.479 452.954 2
 1 0 9 327.111 440.627 3
 -1 0 -9 670.836 424.622 3
 1 0 10 839.215 456.295 2
 -1 0 -10 353.956 417.812 2
 -1 0 -10 170.982 377.995 3
 1 0 10 209.703 410.583 3
 1 0 11 3569.89 668.802 2
 -1 0 -11 3049.1 645.687 2
 -1 0 -11 2180.08 587.655 3
 1 0 11 2674.65 624.933 3
 -1 0 -12 1022.9 505.249 2
 1 0 12 1620.41 530.294 2
 -1 0 -12 692.456 433.814 3
 1 0 12 579.127 456.518 3
 -1 0 -13 7109.04 1055.12 2
 1 0 13 5811.01 1022.19 2
 -1 0 -13 5340.73 982.142 3
 1 0 13 5808.7 1015.53 3
 -1 0 -14 13042.8 2040.42 2
 1 0 14 15697.8 2066.53 2
 1 0 14 15540.2 2069.36 3
 -1 0 -14 14471.2 2044.45 3
 1 0 15 60.2449 469.298 3
 -1 0 -15 425.04 458.242 3
 -1 0 -15 -289.236 513.651 2
 1 0 15 446.305 492.824 2
 1 0 16 -15.9277 377.112 3
 -1 0 -16 434.163 377.759 3
 1 0 16 571.783 419.688 2
 -1 0 -16 292.553 452.726 2
 1 0 17 1463.04 481.12 3
 -1 0 -17 1131.75 466.8 3
 -1 0 -17 1306.69 500.249 2
 1 0 17 1213.09 475.431 2
 1 0 18 672.56 424.693 3
 -1 0 -18 1018.38 440.94 3
 -1 0 -18 1143.45 471.844 2
 1 0 18 584.799 426.657 2
 1 0 19 594.133 400.116 3
 -1 0 -19 109.018 338.514 3
 1 0 19 308.259 354.813 2
 -1 0 -19 305.867 411.638 2
 1 1 -18 521.999 349.083 2
 -1 -1 18 713.525 346.896 2
 1 1 -18 470.449 317.102 3
 -1 -1 18 739.104 342.013 3
 1 1 -17 -185.49 318.171 2
 -1 -1 17 238.646 299.123 2
 1 1 -17 498.871 298.775 3
 -1 -1 17 100.069 271.906 3
 -1 -1 16 608.35 312.246 2
 1 1 -16 408.535 350.799 2
 1 1 -16 88.7327 285.858 3
 -1 -1 16 57.5763 269.909 3
 1 1 -15 218.426 358.738 2
 -1 -1 15 170.079 317.08 3
 1 1 -15 585.103 332.641 3
 1 1 -14 5926.98 954.498 2
 -1 -1 14 4244.16 914.495 2
 1 1 -14 6802.56 945.064 3
 -1 -1 14 7874.34 967.385 3
 -1 -1 13 863.521 405.624 2
 1 1 -13 1132.67 406.941 2
 -1 -1 13 1690.09 417.475 3
 1 1 -13 1083.6 382.745 3
 1 1 -12 2694.35 490.931 3
 -1 -1 12 3093.86 511.1 3
 1 1 -12 2065.22 496.145 2
 -1 -1 12 2003.36 507.768 2
 -1 -1 11 1232.84 345.824 3
 1 1 -11 946.133 363.301 2
 -1 -1 11 843.997 366.872 2
 1 1 -11 1755.13 358.719 3
 1 1 -10 690.558 321.431 2
 -1 -1 10 1232.94 345.449 2
 -1 -1 10 809.806 290.257 3
 1 1 -10 618.156 283.498 3
 1 1 -9 1005.02 324.112 2
 -1 -1 9 417.895 281.237 2
 -1 -1 9 196.188 237.912 3
 1 1 -9 86.4511 230.429 3
 1 1 -8 1519.4 367.5 2
 -1 -1 8 2088.59 387.316 2
 -1 -1 8 1010.4 305.369 3
 1 1 -8 1279.76 316.581 3
 1 1 -7 2644.92 440.363 3
 -1 -1 7 2553.33 437.114 3
 1 1 -7 2828.29 478.9 2
 -1 -1 7 2285.57 474.985 2
 -1 -1 6 2658.47 420.356 3
 1 1 -6 2542.73 419.947 3
 1 1 -6 1943.33 450.966 2
 -1 -1 6 2960.96 469.74 2
 1 1 -5 2330.72 905.264 4
 1 1 -5 222.135 214.157 3
 -1 -1 5 297.037 211.196 3
 -1 -1 5 361.981 258.219 2
 1 1 -5 161.675 250.147 2
 1 1 -4 28861.8 3653.46 3
 -1 -1 4 27806.3 3652.2 3
 -1 -1 4 30077.8 3670.37 2
 1 1 -4 29900.2 3670 2
 1 1 -4 32816 3901.39 4
 -1 -1 4 32509.7 3905.21 4
 1 1 -3 326.906 262.325 2
 -1 -1 3 476.745 262.273 2
 1 1 -3 373.794 270.664 3
 -1 -1 3 1017.43 644.982 4
 1 1 -3 232.081 595.057 4
 -1 -1 2 1039.16 295.937 2
 1 1 -2 971.943 296.891 2
 1 1 -2 1359.36 470.858 4
 -1 -1 2 963.805 463.485 4
 1 1 -2 941.422 222.121 5
 -1 -1 2 937.718 222.858 5
 -1 -1 1 13572.1 1778.63 2
 1 1 -1 13377.2 1779.2 2
 1 1 -1 13033.9 1752.01 5
 -1 -1 1 13344.5 1753.11 5
 1 1 -1 14034.5 1761.83 1
 -1 -1 1 14755.2 1763.41 1
 1 1 -1 17367.7 1813.51 4
 -1 -1 1 16945.6 1811.66 4
 1 1 0 36.0047 401.561 4
 -1 -1 0 257.095 147.562 1
 1 1 0 115.25 143.291 1
 -1 -1 0 -3.54507 428.45 4
 1 1 0 -562.329 393.891 2
 1 1 1 7113.56 1191.16 5
 -1 -1 -1 7704.91 1180.42 5
 1 1 1 8669.48 1103.22 1
 -1 -1 -1 9341.34 1104.6 1
 -1 -1 -1 9464.97 1273.46 4
 1 1 1 9254.85 1262.32 4
 -1 -1 -2 1502.05 209.866 1
 1 1 2 1238.56 208.789 1
 1 1 2 1095.96 512.551 3
 -1 -1 -2 1169.37 495.819 3
 1 1 3 4692.82 612.153 1
 -1 -1 -3 4531.96 610.357 1
 -1 -1 -3 4669.52 770.273 3
 1 1 3 3866.09 761.863 3
 -1 -1 -4 5842.88 899.928 3
 1 1 4 5332.41 896.431 3
 -1 -1 -5 208.463 413.16 3
 1 1 5 52.9324 443.831 3
 1 1 6 1638.32 509.551 3
 -1 -1 -6 1743.24 488.417 3
 1 1 7 3246.39 624.913 3
 -1 -1 -7 2206.92 585.985 3
 1 1 8 150.635 442.667 3
 -1 -1 -8 1818.38 502.023 3
 -1 -1 -9 227.217 397.038 3
 1 1 9 283.134 413.394 3
 1 1 10 489.403 420.018 2
 1 1 10 1085.93 429.212 3
 -1 -1 -10 245.928 383.344 3
 -1 -1 -11 1359.77 497.013 2
 1 1 11 1154.21 478.165 2
 1 1 11 1259.3 487.812 3
 -1 -1 -11 1776.12 506.149 3
 -1 -1 -12 434.347 447.994 2
 1 1 12 207.693 420.214 2
 -1 -1 -12 297.341 420.928 3
 1 1 12 504.355 452.164 3
 -1 -1 -13 1714.46 557.435 2
 1 1 13 890.339 498.505 2
 1 1 13 1629.97 539.035 3
 -1 -1 -13 995.691 492.527 3
 -1 -1 -14 2297.97 659.728 2
 -1 -1 -14 3983.97 723.553 3
 1 1 14 2473.03 672.733 3
 1 1 15 3359.28 750.695 2
 -1 -1 -15 3791.98 770.616 2
 -1 -1 -15 2964.2 742.626 3
 1 1 15 5085.16 816.934 3
 1 1 16 550.448 439.858 2
 -1 -1 -16 459.142 457.185 2
 -1 -1 -16 324.241 442.45 3
 1 1 16 1195.16 483.548 3
 1 1 17 944.255 459.573 2
 1 1 17 657.646 444.466 3
 -1 -1 -17 734.266 436.138 3
 1 1 18 -115.842 381.809 2
 -1 -1 -18 663.737 425.95 2
 -1 -1 -18 715.811 420.098 3
 1 1 18 634.105 406.757 3
 1 1 19 1071.87 468.032 2
 -1 -1 -19 1349.17 490.782 2
 1 1 19 221.399 403.006 3
 -1 -1 -19 314.638 394.118 3
 -1 -1 -20 940.94 471.643 2
 1 1 20 1202.6 474.697 2
 -1 -1 -20 327.751 402.491 3
 1 1 20 716.502 445.521 3
 -1 -2 18 428.994 315.319 2
 1 2 -18 200.15 307.577 2
 1 2 -18 325.775 275.426 3
 -1 -2 18 767.857 338.446 3
 -1 -2 17 277.252 287.211 2
 1 2 -17 160.627 304.928 2
 -1 -2 17 146.855 288.617 3
 1 2 -17 -281.13 265.358 3
 -1 -2 16 464.174 308.187 3
 1 2 -16 514.56 288.221 3
 1 2 -16 337.904 330.082 2
 -1 -2 16 652.036 344.381 2
 -1 -2 15 3081.61 623.696 2
 1 2 -15 2510.51 607.618 2
 1 2 -15 3842.83 589.947 3
 -1 -2 15 3339.56 588.667 3
 -1 -2 14 915.962 340.581 3
 1 2 -14 306.008 296.219 3
 -1 -2 14 479.153 375.143 2
 1 2 -14 323.203 365.904 2
 -1 -2 13 6089.9 990.196 2
 1 2 -13 5974.79 987.578 2
 1 2 -13 6735.89 931.71 3
 -1 -2 13 6478.46 938.97 3
 -1 -2 12 10741.8 1591.96 2
 1 2 -12 7989.74 1561.95 2
 1 2 -12 13850.8 1549.1 3
 -1 -2 12 13031.4 1551.61 3
 1 2 -11 9426.02 1497.05 2
 -1 -2 11 10143 1508.5 2
 1 2 -11 11746.1 1453.63 3
 -1 -2 11 11815.7 1460.68 3
 -1 -2 10 292.001 241.671 3
 1 2 -10 552.237 240.992 3
 -1 -2 10 1100.3 361.189 2
 1 2 -10 743.368 331 2
 -1 -2 9 1148.01 272.672 3
 1 2 -9 1253.13 263.138 3
 1 2 -9 813.006 351.128 2
 -1 -2 9 1158.2 363.765 2
 1 2 -8 4413.12 822.509 2
 -1 -2 8 4746.11 827.137 2
 1 2 -8 6131.44 751.68 3
 -1 -2 8 5950.8 752.758 3
 -1 -2 7 223.356 168.489 3
 1 2 -7 536.257 175.816 3
 -1 -2 7 346.84 308.216 2
 1 2 -7 913.05 330.233 2
 1 2 -6 6562.84 871.799 2
 -1 -2 6 7459.78 881.333 2
 -1 -2 6 5634.47 773.435 3
 -1 -2 6 6154.33 1343.29 4
 1 2 -6 5948.23 1346.53 4
 -1 -2 5 768.609 126.321 3
 -1 -2 5 1329.93 865.856 4
 1 2 -5 131.121 792.222 4
 1 2 -5 329.945 119.438 3
 -1 -2 5 1134.64 315.12 2
 1 2 -5 916.542 313.642 2
 -1 -2 4 6455.38 978.6 5
 1 2 -4 7802.86 1269.79 4
 -1 -2 4 7214.15 1259.7 4
 1 2 -4 7193.88 975.779 2
 -1 -2 4 7588.34 976.166 2
 1 2 -4 6897.76 945.582 1
 -1 -2 4 7318.39 946.804 1
 -1 -2 3 2423.1 395.9 1
 1 2 -3 2799.85 401.257 1
 -1 -2 3 3197 473.423 2
 1 2 -3 2471.42 462.749 2
 1 2 -3 2163.65 437.633 5
 -1 -2 3 2589.29 445.183 5
 -1 -2 3 2364.77 675.331 4
 1 2 -3 3057.11 704.025 4
 1 2 -2 376.704 215.777 5
 1 2 -2 594.456 410.643 4
 -1 -2 2 199.794 410.096 4
 1 2 -2 242.966 300.618 2
 -1 -2 2 410.765 298.67 2
 -1 -2 2 -29.6082 163.611 1
 1 2 -2 2.26792 165.056 1
 -1 -2 2 558.167 258.873 3
 1 2 -2 415.06 267.368 3
 1 2 -1 228.699 315.598 4
 -1 -2 1 -20.0615 332.068 4
 -1 -2 1 1378.45 318.816 2
 1 2 -1 995.094 317.569 2
 1 2 -1 673.584 171.727 1
 -1 -2 1 495.525 166.241 1
 1 2 -1 957.093 328.447 3
 -1 -2 1 937.185 310.788 3
 1 2 -1 425.497 208.372 5
 -1 -2 1 840.794 221.875 5
 1 2 0 33847.9 3808.36 3
 -1 -2 0 32176.4 3803.84 3
 -1 -2 0 34072.8 3771.48 5
 1 2 0 32767.1 3769.1 5
 1 2 0 30489.6 3797.01 4
 -1 -2 0 27908.5 3791.68 4
 1 2 0 34328 3783.76 2
 -1 -2 0 34248.7 3782.37 2
 1 2 0 27547.5 3750.61 1
 -1 -2 0 24822.5 3748.17 1
 -1 -2 -1 1981.59 678.809 4
 1 2 1 1874.32 670.016 4
 1 2 1 2835.95 635.722 2
 -1 -2 -1 2523.63 633.533 2
 1 2 1 1998.33 617.582 3
 -1 -2 -1 2628.29 616.736 3
 -1 -2 -2 5803.06 768.744 1
 1 2 2 6370.47 769.396 1
 1 2 2 5856.11 854.162 5
 -1 -2 -2 6243.38 857.139 5
 1 2 2 4963.75 900.622 3
 -1 -2 -2 4584.37 891.044 3
 -1 -2 -3 27072.4 3152.39 1
 1 2 3 27143 3152.87 1
 1 2 3 21083.8 3221.2 5
 -1 -2 -3 21231.6 3222.92 5
 -1 -2 -3 23284.5 3223.71 3
 1 2 3 25579.8 3236.31 3
 -1 -2 -4 14864 1968.38 1
 1 2 4 15897.4 1970.23 1
 -1 -2 -4 17934.6 2088.6 3
 1 2 4 13773.9 2064.01 3
 -1 -2 -5 59159.1 7244.35 3
 1 2 5 56085.2 7239.01 3
 -1 -2 -6 13960 1926.38 3
 1 2 6 14076.7 1933.09 3
 -1 -2 -7 5637.89 961.937 3
 1 2 7 5704.49 966.448 3
 -1 -2 -8 4307.74 757.931 3
 1 2 8 2770.2 734.986 3
 1 2 9 -199.576 470.072 3
 -1 -2 -9 370.429 446.782 3
 -1 -2 -10 977.192 448.316 3
 1 2 10 254.692 448.404 3
 -1 -2 -11 1363.74 504.675 3
 1 2 11 1169.67 502.826 3
 -1 -2 -12 913.288 484.73 3
 1 2 12 957.05 496.768 3
 -1 -2 -13 -173.939 437.068 3
 1 2 13 338.486 448.361 3
 1 2 14 630.65 513.398 3
 -1 -2 -14 1020.09 508.597 3
 1 2 15 111.224 433.77 2
 1 2 15 826.704 493.2 3
 -1 -2 -15 -70.5294 417.499 3
 1 2 16 73.9418 407.648 2
 1 2 16 359.083 432.551 3
 -1 -2 -16 184.533 392.37 3
 -1 -2 -17 541.956 415.585 2
 1 2 17 514.379 418.98 2
 1 2 17 59.4795 410.691 3
 -1 -2 -17 367.814 405.658 3
 -1 -2 -18 539.588 421.88 2
 1 2 18 -115.284 370.219 2
 1 2 18 20.7539 375.918 3
 -1 -2 -18 626.39 402.462 3
 -1 -2 -19 177.858 403.024 2
 1 2 19 572.12 391.625 2
 1 2 19 -21.6814 384.217 3
 -1 -2 -19 -63.3269 356.173 3
 -1 -2 -20 1026.9 500.163 2
 1 2 20 633.05 455.008 3
 -1 -2 -20 1232.71 497.56 3
 1 3 -18 -146.63 313.14 2
 -1 -3 18 -220.726 308.572 2
 1 3 -17 9.19786 230.356 3
 -1 -3 17 452.35 267.682 3
 1 3 -17 14.0339 286.29 2
 -1 -3 17 140.15 283.655 2
 1 3 -16 149.662 234.478 3
 -1 -3 16 115.574 244.617 3
 1 3 -16 668.909 360.265 2
 -1 -3 16 598.82 343.549 2
 -1 -3 15 1112.52 357.859 3
 -1 -3 15 1901.46 459.661 2
 1 3 -15 1608.79 443.466 2
 1 3 -15 1544.33 358.151 3
 -1 -3 14 456.663 284.638 3
 1 3 -14 891.377 293.11 3
 1 3 -14 646.635 380.143 2
 -1 -3 14 725.156 371.977 2
 -1 -3 13 2206.64 586.901 2
 1 3 -13 3463.2 620.377 2
 1 3 -13 3227.83 508.12 3
 -1 -3 13 2868.63 510.717 3
 1 3 -12 2790.82 463.309 3
 -1 -3 12 3013.74 474.176 3
 -1 -3 12 2158.55 551.012 2
 1 3 -12 2288.75 555.875 2
 1 3 -11 1247.53 292.599 3
 -1 -3 11 1288.15 300.751 3
 -1 -3 11 1340.07 416.164 2
 1 3 -11 1685.93 431.71 2
 1 3 -10 754.937 213.355 3
 -1 -3 10 930.619 233.218 3
 1 3 -10 358.746 337.454 2
 -1 -3 10 557.93 351.179 2
 1 3 -9 1130.64 228.861 3
 -1 -3 9 943.621 234.053 3
 1 3 -8 7361.21 898.272 2
 -1 -3 8 7351.77 897.099 2
 1 3 -8 5533.86 736.094 3
 -1 -3 8 5599.2 742.532 3
 1 3 -7 145.895 207.926 1
 -1 -3 7 345.181 215.721 1
 1 3 -7 92.2854 49.7144 3
 -1 -3 7 -48.4069 297.813 2
 1 3 -7 229.645 302.836 2
 1 3 -7 1164.09 933.535 4
 1 3 -6 786.648 115.003 3
 -1 -3 6 2089.67 388.132 2
 1 3 -6 1716.76 374.427 2
 -1 -3 6 633.466 118.373 3
 1 3 -6 3129.38 964.604 4
 -1 -3 6 1942.4 288.189 1
 1 3 -6 1546.11 268.715 1
 1 3 -5 3760.53 699.165 2
 -1 -3 5 3963.86 704.601 2
 -1 -3 5 5451.14 738.672 5
 1 3 -5 5662.15 745.006 5
 -1 -3 5 4289.89 651.062 1
 1 3 -5 4739.27 654.012 1
 -1 -3 5 5714.73 1118.68 4
 1 3 -5 4826.28 1098.48 4
 1 3 -5 4797.07 603.785 3
 -1 -3 5 4623.01 601.799 3
 -1 -3 4 830.626 302.017 5
 1 3 -4 1056.22 316.928 5
 -1 -3 4 975.434 692.8 4
 -1 -3 4 1897.87 352.707 2
 -1 -3 4 1114.52 219.137 3
 1 3 -4 602.051 215.429 3
 1 3 -4 621.65 217.649 1
 -1 -3 4 752.21 223.739 1
 -1 -3 3 -120.417 504.251 4
 1 3 -3 612.737 499.836 4
 -1 -3 3 617.617 246.017 3
 1 3 -3 262.478 245.417 3
 -1 -3 3 517.862 291.612 5
 1 3 -3 1124.88 310.666 5
 1 3 -3 629.18 317.298 2
 -1 -3 3 648.149 328.768 2
 -1 -3 2 901.761 454.952 4
 1 3 -2 1064.31 453.551 4
 -1 -3 2 962.191 334.883 3
 1 3 -2 1365.03 344.95 3
 -1 -3 2 2018.85 339.356 5
 -1 -3 2 1136.89 247.634 1
 1 3 -2 1044.31 249.901 1
 -1 -3 2 1385.73 388.165 2
 1 3 -2 1286.73 389.012 2
 1 3 -1 3127.14 523.215 5
 1 3 -1 3338.88 567.631 3
 -1 -3 1 3282.58 572.19 3
 1 3 -1 2975.57 485.076 1
 -1 -3 1 2710.9 480.852 1
 -1 -3 1 3342.55 524.749 5
 1 3 -1 2838.35 565.989 4
 -1 -3 1 2292.15 558.149 4
 -1 -3 0 5909.52 1025.26 4
 1 3 0 7194.13 1034.29 4
 -1 -3 0 6741.59 973.937 1
 1 3 0 7701.15 979.323 1
 1 3 0 9094.03 1039.58 2
 1 3 0 8021.46 1009.94 5
 -1 -3 0 8137.56 1009.16 5
 -1 -3 0 6961.82 1057.82 3
 1 3 0 6695.79 1058.22 3
 -1 -3 0 9079.05 1039.99 2
 -1 -3 -1 1112.65 223.635 1
 1 3 1 727.25 297.264 5
 -1 -3 -1 932.886 317.045 5
 1 3 1 742.326 224.147 1
 -1 -3 -1 1379.81 413.173 2
 1 3 1 1515.46 430.508 2
 -1 -3 -1 997.095 464.762 3
 1 3 1 1396.2 460.538 3
 -1 -3 -2 40758.3 4858.72 1
 1 3 2 40907 4858.42 1
 -1 -3 -2 37060.8 4906.16 2
 1 3 2 40344.9 4910.26 2
 -1 -3 -2 35028.9 4925.36 4
 1 3 2 34368.5 4921.3 4
 -1 -3 -2 40528.6 4938.67 3
 1 3 2 38388.1 4934.71 3
 1 3 3 22676.3 2598.44 1
 -1 -3 -3 22499.6 2596.73 1
 1 3 3 18586.4 2650.95 5
 -1 -3 -3 21625.9 2663.39 5
 1 3 3 17679.8 2684.68 3
 -1 -3 -3 15515.3 2667.94 3
 -1 -3 -4 3533.2 583.803 5
 1 3 4 1835.81 521.836 5
 1 3 4 2066.4 613.433 3
 -1 -3 -4 3283.84 624.018 3
 1 3 4 1851.35 395.999 1
 -1 -3 -4 1788.22 398.355 1
 -1 -3 -5 1450.86 339.088 1
 -1 -3 -5 1100.2 505.597 3
 1 3 5 1008.35 518.159 3
 1 3 5 862.054 314.617 1
 -1 -3 -5 281.812 458.95 5
 1 3 5 984.159 497.561 5
 -1 -3 -6 13009.8 1717.42 3
 1 3 6 13318.2 1728.22 3
 -1 -3 -6 11610.7 1597.7 1
 1 3 6 11652.8 1596.34 1
 1 3 7 13471.6 1870.1 3
 -1 -3 -7 12991 1855.81 3
 1 3 8 4928.05 930.314 3
 -1 -3 -8 5280.91 932.556 3
 1 3 9 3983.92 858.426 3
 -1 -3 -9 5505.52 893.052 3
 1 3 10 622.56 508.444 3
 -1 -3 -10 1296.99 509.944 3
 1 3 11 990.085 503.607 3
 -1 -3 -11 942.487 508.781 3
 1 3 12 1655.75 578.003 3
 -1 -3 -12 1665.49 572.916 3
 1 3 13 5322.41 999.328 3
 -1 -3 -13 5523.14 1001.87 3
 1 3 14 1870.74 609.31 3
 -1 -3 -14 180.838 468.89 3
 1 3 15 -195.124 483.389 3
 -1 -3 -15 322.348 432.009 3
 -1 -3 -16 924.034 465.964 3
 1 3 16 -244.989 468.034 3
 1 3 17 447.688 454.909 3
 -1 -3 -17 718.558 447.833 3
 -1 -3 -18 -64.2006 407.907 3
 1 3 18 -311.105 447.577 3
 1 3 19 546.29 395.437 2
 -1 -3 -19 -222.702 404.802 3
 1 3 19 300.627 422.38 3
 -1 -4 17 457.326 338.197 2
 1 4 -17 787.6 359.091 2
 1 4 -16 55.5543 201.769 3
 -1 -4 16 -60.5923 229.878 3
 1 4 -16 990.863 365.825 2
 -1 -4 16 267.167 309.722 2
 -1 -4 15 664.36 272.445 3
 1 4 -15 1069.19 272.361 3
 -1 -4 15 321.138 333.661 2
 1 4 -15 388.818 330.759 2
 1 4 -14 533.888 230.058 3
 -1 -4 14 266.453 246.998 3
 1 4 -14 229.342 317.465 2
 -1 -4 14 775.909 369.989 2
 1 4 -13 495 230.465 3
 -1 -4 13 390.288 264.153 3
 1 4 -13 530.178 365.514 2
 -1 -4 13 252.882 351.424 2
 -1 -4 12 5707.17 885.502 2
 1 4 -12 5329.79 880.086 2
 1 4 -12 5253.1 739.562 3
 1 4 -11 343.121 196.292 3
 -1 -4 11 1130 406.293 2
 1 4 -11 856.575 389.263 2
 1 4 -11 1221.77 294.252 1
 1 4 -10 813.197 372.884 2
 -1 -4 10 1217.88 383.837 2
 1 4 -10 633.525 257.994 1
 -1 -4 10 1179.55 278.728 1
 1 4 -9 689.147 359.353 2
 -1 -4 9 773.1 367.44 2
 -1 -4 9 1148.46 290.882 1
 1 4 -9 1599.17 302.548 1
 -1 -4 8 2288.87 434.384 2
 -1 -4 8 2212.79 333.867 1
 1 4 -8 2309.24 334.543 1
 1 4 -8 1840.94 407.984 2
 1 4 -8 1165.21 219.767 3
 -1 -4 8 1047.75 231.963 3
 -1 -4 8 3250.72 1100.29 4
 1 4 -7 5030.58 1128.22 4
 -1 -4 7 3679.44 449.347 1
 1 4 -7 3597.93 444.333 1
 1 4 -7 2368.54 510.434 2
 -1 -4 7 3166.2 533.426 2
 1 4 -7 2219.26 370.89 3
 -1 -4 7 2888.9 546.236 5
 1 4 -7 2382.93 527.866 5
 -1 -4 7 2110.19 379.083 3
 -1 -4 6 2274.96 428.601 1
 1 4 -6 2686.71 436.843 1
 -1 -4 6 2809.84 415.251 3
 1 4 -6 3243.5 417.243 3
 1 4 -6 2205.87 505.002 2
 -1 -4 6 2489.2 523.565 2
 -1 -4 6 3099.95 987.411 4
 1 4 -6 3525.09 980.449 4
 -1 -4 6 2724.63 533.418 5
 1 4 -6 3993.11 583.607 5
 1 4 -5 5479.98 716.626 5
 -1 -4 5 5306.46 708.555 5
 -1 -4 5 4855.54 1020.61 4
 1 4 -5 4148.96 998.524 4
 1 4 -5 3515.12 566.414 3
 -1 -4 5 4006.19 578.027 3
 -1 -4 5 2743.56 636.713 2
 1 4 -5 2849.07 636.459 2
 -1 -4 5 4320.28 585.186 1
 1 4 -5 4700.77 587.349 1
 -1 -4 4 14358.8 2249.46 4
 1 4 -4 16077.3 2249.71 4
 1 4 -4 13882 2098.89 2
 -1 -4 4 16750.2 2115.11 2
 1 4 -4 16818.2 2062.48 3
 -1 -4 4 15306.2 2058.8 3
 -1 -4 4 17059.1 2142.09 5
 1 4 -4 17561.3 2147.12 5
 1 4 -4 16673.3 2054.76 1
 -1 -4 4 16449.4 2053.68 1
 1 4 -3 1001.68 246.825 1
 1 4 -3 2117.09 367.145 5
 -1 -4 3 1901.2 560.029 4
 1 4 -3 1158.24 529.232 4
 1 4 -3 1028.52 321.435 3
 -1 -4 3 1281.72 327.312 3
 -1 -4 3 1604.46 338.93 5
 -1 -4 3 625.435 232.021 1
 1 4 -2 14094.6 1815.37 5
 -1 -4 2 16319.7 1825.72 5
 -1 -4 2 13988.9 1823.36 2
 1 4 -2 12075.6 1811.8 2
 1 4 -2 13558.2 1810.12 3
 -1 -4 2 16258 1822.45 3
 1 4 -2 12405.8 1839.47 4
 -1 -4 2 12400.2 1843.9 4
 1 4 -2 13893.6 1777.48 1
 -1 -4 2 13794.5 1775.96 1
 -1 -4 1 1271.47 410.173 3
 -1 -4 1 1616.55 291.721 1
 1 4 -1 1348.85 286.75 1
 1 4 -1 1989.5 434.619 3
 1 4 -1 2615.17 423.213 2
 -1 -4 1 2288.94 423.239 2
 -1 -4 1 1493.55 359.543 5
 1 4 -1 1552.54 363.583 5
 -1 -4 1 1237.64 398.195 4
 1 4 -1 1461.08 395.697 4
 -1 -4 0 6700.14 945.37 1
 1 4 0 6638.43 946.267 1
 -1 -4 0 7455.71 1000.76 2
 1 4 0 7820.42 1001.95 2
 1 4 0 7935.84 1046.45 3
 -1 -4 0 7362.01 1037.74 3
 -1 -4 0 8283 1005.14 4
 1 4 0 6762.9 992.975 4
 -1 -4 0 7385.84 985.09 5
 1 4 0 6285.15 973.06 5
 1 4 1 3760.22 543.989 1
 -1 -4 -1 3849.14 544.608 1
 -1 -4 -1 2948.38 659.481 3
 1 4 1 3396.6 677.99 3
 1 4 1 5192.92 641.439 2
 -1 -4 -1 5044.24 640.669 2
 1 4 1 2649.76 573.621 5
 -1 -4 -1 3907.45 591.881 5
 1 4 1 3438.94 720.78 4
 -1 -4 -1 4311.4 737.602 4
 1 4 2 1199.43 546.413 3
 -1 -4 -2 885.355 524.207 3
 1 4 2 1230.87 628.883 4
 1 4 2 1509.06 460.106 5
 -1 -4 -2 1188.81 448.521 5
 -1 -4 -3 7898.06 1131.3 3
 1 4 3 7909.77 1132.06 3
 -1 -4 -3 8233.32 1119.89 2
 1 4 3 6861.33 1105.14 2
 -1 -4 -3 7191.86 995.687 1
 1 4 3 7218.49 996.027 1
 1 4 4 1571.68 471.802 5
 1 4 4 2055.66 398.183 1
 -1 -4 -4 2263.26 407.227 1
 1 4 4 1816.16 551.083 3
 -1 -4 -4 1059.3 513.2 3
 -1 -4 -4 2146.17 503.452 5
 -1 -4 -5 2513.19 654.548 3
 -1 -4 -5 3015.5 517.939 1
 1 4 5 2879.09 516.893 1
 1 4 5 2907.47 658.547 3
 1 4 5 2791.84 624.557 5
 -1 -4 -5 3161.09 623.01 5
 -1 -4 -6 5157.89 798.853 1
 1 4 6 4543.49 787.34 1
 1 4 6 5124.16 935.287 3
 -1 -4 -6 5568.57 937.292 3
 -1 -4 -6 5870.91 927.643 5
 1 4 6 6016.48 940.002 5
 1 4 7 357.967 489.346 5
 -1 -4 -7 181.865 510.549 5
 -1 -4 -7 641.167 528.4 3
 1 4 7 451.279 512.346 3
 1 4 7 608.811 332.742 1
 -1 -4 -7 90.9792 318.236 1
 -1 -4 -8 13084.6 1703.5 1
 -1 -4 -8 11674 1793.39 3
 1 4 8 12734.1 1818.33 3
 -1 -4 -9 6863.23 1103.7 3
 1 4 9 6381.44 1107.38 3
 -1 -4 -10 662.295 451.95 3
 1 4 10 -288.41 475.344 3
 -1 -4 -11 -315.43 421.125 3
 1 4 11 168.683 448.031 3
 -1 -4 -12 -104.604 432.089 3
 1 4 12 375.086 459.969 3
 1 4 13 1122.89 546.483 3
 -1 -4 -13 1589.24 559.519 3
 1 4 14 986.772 545.608 3
 -1 -4 -14 596.641 500.923 3
 -1 -4 -15 7371.66 1104.75 3
 1 4 15 4531 1023.82 3
 -1 -4 -16 3934.13 831.453 3
 1 4 16 3657.67 850.088 3
 1 4 17 855.44 507.195 3
 -1 -4 -17 435.326 449.687 3
 1 4 18 165.155 407.169 3
 -1 -4 -18 180.852 392.315 3
 1 4 19 415.999 458.092 3
 -1 -4 -19 93.7875 379.832 3
 1 5 -17 514.847 337.159 2
 -1 -5 17 716.591 360.535 2
 1 5 -16 522.758 327.334 2
 -1 -5 16 745.228 353.34 2
 1 5 -15 526.871 336.927 2
 -1 -5 15 611.946 353.969 2
 1 5 -15 892.461 273.182 1
 1 5 -15 862.768 253.3 3
 1 5 -14 267.17 208.033 1
 1 5 -14 285.275 349.865 2
 -1 -5 14 391.545 342.581 2
 1 5 -13 994.417 314.163 1
 -1 -5 13 1287.26 332.84 1
 -1 -5 13 1942.46 479.6 2
 1 5 -13 1949.64 470.273 2
 1 5 -12 385.524 237.884 1
 -1 -5 12 457.81 244.218 1
 -1 -5 12 480.257 365.299 2
 1 5 -12 1134.08 406.437 2
 -1 -5 11 6027.5 727.299 1
 1 5 -11 4826.06 706.156 1
 -1 -5 11 3952.04 777.591 2
 1 5 -11 3308.18 759.402 2
 1 5 -10 95.6845 323.131 2
 -1 -5 10 210.639 331.776 2
 1 5 -10 -308.623 925.331 4
 1 5 -10 35.7402 164.761 3
 -1 -5 10 119.974 201.149 3
 1 5 -10 437.265 211.752 1
 -1 -5 10 157.683 191.269 1
 -1 -5 9 1307.51 409.23 2
 1 5 -9 997.79 390.664 2
 1 5 -9 1716.89 1029.15 4
 -1 -5 9 1735.48 1008.3 4
 -1 -5 9 1167.58 262.743 3
 1 5 -9 1237.84 263.897 3
 1 5 -9 1503.61 300.685 1
 -1 -5 9 1196.84 288.741 1
 -1 -5 9 2109.42 471.264 5
 -1 -5 8 370.262 294.001 5
 1 5 -8 256.506 314.549 5
 1 5 -8 996.79 901.685 4
 -1 -5 8 1074.64 959.582 4
 1 5 -8 863.333 230.838 1
 -1 -5 8 471.121 211.193 1
 1 5 -8 1047.92 237.619 3
 -1 -5 8 1228.54 264.889 3
 1 5 -8 1131.94 384.387 2
 -1 -5 8 1467.01 385.312 2
 -1 -5 7 1126.76 370.71 5
 1 5 -7 857.173 358.395 5
 -1 -5 7 1441.79 879.22 4
 1 5 -7 1120.47 861.276 4
 1 5 -7 872.734 345.881 2
 -1 -5 7 580.543 331.207 2
 1 5 -7 946.459 232.753 1
 -1 -5 7 769.167 224.711 1
 -1 -5 7 821.481 256.69 3
 1 5 -7 813.478 243.593 3
 1 5 -6 1327.98 310.774 3
 1 5 -6 1579.11 423.741 5
 -1 -5 6 868.965 365.603 5
 -1 -5 6 1313.52 280.982 1
 -1 -5 6 1313.03 816.073 4
 1 5 -6 1414.33 773.586 4
 1 5 -6 1228.16 389.153 2
 -1 -5 6 1171.55 390.464 2
 -1 -5 5 430.537 185.783 1
 1 5 -5 267.51 180.078 1
 1 5 -5 762.993 277.911 3
 -1 -5 5 692.9 279.454 3
 1 5 -5 16.1214 604.564 4
 -1 -5 5 1791.58 729.365 4
 -1 -5 5 989.188 347.107 5
 1 5 -5 885.852 355.889 5
 1 5 -5 1359.68 363.831 2
 -1 -5 5 1304.56 378.563 2
 -1 -5 4 5623.09 940.902 2
 1 5 -4 5170.88 931.13 2
 1 5 -4 6370.24 1091.53 4
 -1 -5 4 6021.8 1102.8 4
 1 5 -4 5920.38 901 3
 -1 -5 4 5726.71 898.717 3
 -1 -5 4 6411.39 867.51 1
 1 5 -4 8198.58 883.816 1
 -1 -5 4 7697.16 973.948 5
 1 5 -4 5991.6 950.572 5
 1 5 -3 641.57 505.148 4
 -1 -5 3 643.808 512.553 4
 1 5 -3 1379.18 388.38 5
 1 5 -3 955.805 396.607 3
 -1 -5 3 319.446 376.465 3
 1 5 -3 1700.22 452.925 2
 -1 -5 3 1965.91 461.267 2
 -1 -5 3 2013.27 403.731 5
 1 5 -2 1535.43 411.841 3
 -1 -5 2 1078.74 383.622 3
 -1 -5 2 697.274 246.554 1
 1 5 -2 1012.3 251.414 1
 -1 -5 2 2214.04 444.38 2
 1 5 -2 2395.56 440.448 2
 1 5 -2 1233.95 332.933 5
 -1 -5 2 1301.72 334.825 5
 1 5 -2 726.749 413.405 4
 -1 -5 2 772.224 417.73 4
 -1 -5 1 10133.6 1151.58 5
 1 5 -1 8903.55 1135.56 5
 -1 -5 1 8397.33 1136.47 2
 1 5 -1 7812.28 1127.51 2
 -1 -5 1 7468.82 1064.15 1
 1 5 -1 7691.2 1068.34 1
 -1 -5 1 7509.78 1149.28 3
 1 5 -1 7557.57 1145.52 3
 1 5 -1 7601.52 1115.37 4
 -1 -5 1 8238.11 1121.84 4
 1 5 0 15207.8 1871.15 5
 -1 -5 0 14860 1869.27 5
 -1 -5 0 11623.2 1840.69 4
 1 5 0 11175 1839.44 4
 -1 -5 0 16998.2 1877.61 2
 1 5 0 16596.7 1874.52 2
 1 5 0 13822 1822.78 1
 -1 -5 0 14515.8 1827.13 1
 1 5 0 14799.4 1911.7 3
 -1 -5 0 14641.4 1910.11 3
 -1 -5 -1 6155.23 1241.81 4
 1 5 1 5603.75 1237.15 4
 1 5 1 7507.16 1120.14 1
 -1 -5 -1 8259.48 1126.14 1
 1 5 1 9139.57 1262.33 3
 -1 -5 -1 9870.89 1256.71 3
 1 5 1 9283.08 1178.66 5
 -1 -5 -1 9546.09 1182.19 5
 -1 -5 -1 9928.87 1186.55 2
 1 5 1 9800.86 1180.75 2
 1 5 2 3606.53 825.07 4
 -1 -5 -2 3695.11 830.263 4
 1 5 2 4449.27 821.919 3
 1 5 2 6282.32 758.562 2
 -1 -5 -2 5887.54 762.214 2
 -1 -5 -2 4077.42 807.392 3
 1 5 2 6158.4 746.887 5
 -1 -5 -2 6453.64 768.64 5
 1 5 2 3649.48 671.063 1
 -1 -5 -2 3753.61 668.924 1
 -1 -5 -3 2064.17 622.556 4
 1 5 3 913.376 503.249 3
 -1 -5 -3 966.046 502.303 3
 1 5 3 764.397 293.338 1
 -1 -5 -3 985.06 291.076 1
 -1 -5 -3 1126.93 471.6 2
 1 5 3 1775.17 478.416 2
 -1 -5 -3 1362.09 436.398 5
 1 5 3 2091.59 457.014 5
 -1 -5 -4 5418.2 934.407 2
 1 5 4 4792.38 921.636 2
 1 5 4 6087.1 823.365 1
 -1 -5 -4 4711.02 794.075 1
 -1 -5 -4 5472.57 935.804 3
 1 5 4 6378.63 958.133 3
 -1 -5 -5 7326.96 975.981 1
 1 5 5 5784.37 961.874 1
 -1 -5 -5 5657.01 1069.16 3
 1 5 5 5849.19 1077.42 3
 1 5 5 8161.91 1085.22 5
 -1 -5 -5 7209.16 1066.71 5
 -1 -5 -6 724.027 344.344 1
 1 5 6 607.638 327.555 1
 -1 -5 -6 1065.43 430.16 5
 1 5 6 1358.08 454.823 5
 1 5 6 96.4745 502.354 3
 -1 -5 -6 453.017 497.975 3
 -1 -5 -7 20360.8 2300.7 1
 1 5 7 16818 2276.55 1
 -1 -5 -7 12680 2320.55 5
 1 5 7 18158.5 2374.03 5
 1 5 7 17637.7 2385.99 3
 -1 -5 -7 18653.5 2392.61 3
 -1 -5 -8 3933.39 748.504 3
 1 5 8 2303.83 534.203 1
 -1 -5 -8 3081.32 554.793 1
 1 5 8 1939.55 647.732 5
 1 5 8 2297.76 679.54 3
 -1 -5 -8 4015.87 732.352 5
 1 5 9 5454.55 907.647 1
 -1 -5 -9 7452.69 941.688 1
 -1 -5 -9 6328.99 1042.7 3
 1 5 9 5471.07 1019.18 3
 -1 -5 -9 4797.78 1035.36 5
 1 5 9 5265.13 1049.09 5
 1 5 10 121.467 466.635 3
 -1 -5 -10 770.741 507.156 3
 1 5 10 385.992 472.69 5
 -1 -5 -11 3370.68 791.557 3
 1 5 11 4004.22 822.954 3
 1 5 12 3973.31 839.915 3
 -1 -5 -12 3317.76 794.925 3
 -1 -5 -13 216.247 474.418 3
 1 5 13 160.432 509.047 3
 -1 -5 -14 7142.64 1117.14 3
 1 5 14 4985.98 1070.67 3
 1 5 15 21.8685 434.616 3
 -1 -5 -15 64.2548 439.514 3
 -1 -5 -16 311.256 447.644 3
 1 5 16 411.724 475.03 3
 -1 -5 -17 115.235 405.301 3
 1 5 17 521.657 458.807 3
 1 5 18 371.343 444.155 3
 -1 -5 -18 548.825 434.839 3
 -1 -5 -19 444.187 410.909 3
 1 5 19 256.009 423.606 3
 1 6 -16 282.594 215.229 1
 -1 -6 16 153.747 200.575 1
 1 6 -16 -347.077 346.895 2
 -1 -6 16 125.439 316.886 2
 1 6 -15 57.227 185.84 1
 -1 -6 15 224.512 210.303 1
 -1 -6 15 418.48 336.099 2
 1 6 -15 528.498 356.649 2
 -1 -6 14 645.312 244.546 1
 1 6 -14 654.643 250.955 1
 -1 -6 14 707.468 370.449 2
 1 6 -14 634.562 369.06 2
 -1 -6 13 559.321 237.936 1
 1 6 -13 840.251 253.369 1
 1 6 -13 668.83 352.063 2
 -1 -6 13 511.114 348.896 2
 1 6 -12 133.978 184.812 1
 -1 -6 12 169.218 196.01 1
 1 6 -12 323.86 192.529 3
 1 6 -12 450.558 336.763 2
 -1 -6 12 380.599 323.916 2
 1 6 -11 647.045 997.042 4
 -1 -6 11 550.426 337.335 2
 1 6 -11 145.482 325.194 2
 -1 -6 11 314.37 239.368 3
 -1 -6 11 386.383 325.85 5
 1 6 -11 127.177 206.572 3
 -1 -6 11 547.523 222.399 1
 1 6 -11 95.8576 190.55 1
 -1 -6 10 538.959 219.539 1
 1 6 -10 551.846 224.804 1
 -1 -6 10 531.918 248.694 3
 1 6 -10 463.175 373.345 5
 -1 -6 10 776.304 368.236 5
 1 6 -10 1782.27 1024.53 4
 -1 -6 10 1201.04 1053.11 4
 -1 -6 10 564.835 366.691 2
 1 6 -10 771.961 375.774 2
 1 6 -9 908.99 257.43 1
 -1 -6 9 1093.89 263.83 1
 1 6 -9 589.686 283.411 3
 -1 -6 9 1237.38 320.526 3
 -1 -6 9 645.392 350.244 5
 1 6 -9 1009.49 397.902 5
 1 6 -9 1127.09 904.609 4
 -1 -6 9 967.644 960.179 4
 1 6 -9 1717.12 433.115 2
 -1 -6 9 1497 427.646 2
 -1 -6 8 1721.45 307.786 1
 1 6 -8 1194.64 288.236 1
 -1 -6 8 1254.89 331.896 3
 1 6 -8 986.383 300.807 3
 -1 -6 8 1220.85 432.406 5
 1 6 -8 892.664 399.479 5
 1 6 -8 1767.61 927.789 4
 -1 -6 8 1218.92 906.396 4
 1 6 -8 1152.38 404.153 2
 -1 -6 8 1581.28 412.079 2
 -1 -6 7 890.916 216.649 1
 1 6 -7 485.94 196.987 1
 -1 -6 7 213.05 262.058 3
 1 6 -7 -166.713 772.775 4
 -1 -6 7 1117.57 803.068 4
 -1 -6 7 673.738 335.794 5
 1 6 -7 261.453 324.827 5
 1 6 -7 792.084 350.401 2
 -1 -6 7 584.487 347.045 2
 1 6 -6 715.396 347.441 2
 -1 -6 6 1258.13 363.803 2
 -1 -6 6 208.083 659.901 4
 1 6 -6 1286.02 723.982 4
 -1 -6 6 643.641 212.363 1
 1 6 -6 663.17 221.404 1
 1 6 -6 478.048 294.673 3
 -1 -6 5 500.958 302.398 5
 -1 -6 5 459.19 643.628 4
 1 6 -5 935.541 632.965 4
 -1 -6 5 1004.39 238.477 1
 1 6 -5 582.316 223.034 1
 -1 -6 5 461.85 306.616 3
 1 6 -5 867.41 324.978 3
 1 6 -5 1025.24 343.346 5
 -1 -6 5 681.226 367.403 2
 1 6 -5 896.886 368.804 2
 -1 -6 4 627.818 394.611 2
 1 6 -4 85.0176 357.795 2
 -1 -6 4 941.361 550.994 4
 1 6 -4 763.614 526.214 4
 -1 -6 4 1084.07 377.508 3
 1 6 -4 753.058 353.015 3
 1 6 -4 876.997 340.875 5
 -1 -6 3 474.256 432.251 4
 1 6 -3 941.664 368.472 2
 -1 -6 3 1202.01 402.137 2
 -1 -6 3 1347.72 343.701 5
 1 6 -3 979.784 306.052 5
 1 6 -3 1356.66 370.802 3
 -1 -6 3 634.205 356.281 3
 1 6 -3 389.57 215.136 1
 -1 -6 3 591.023 224.253 1
 -1 -6 2 2381.1 473.009 5
 1 6 -2 1868.88 454.691 5
 1 6 -2 3163.56 551.222 2
 -1 -6 2 3746.16 572.284 2
 -1 -6 2 2317.12 530.718 4
 1 6 -2 1316.48 503.43 4
 1 6 -2 2595.64 434.111 1
 -1 -6 2 2537.49 423.381 1
 1 6 -2 2404.04 529.87 3
 -1 -6 2 4225.05 592.084 3
 -1 -6 1 3183.03 560.544 5
 1 6 -1 2851.3 545.246 5
 -1 -6 1 2719.55 572.094 2
 1 6 -1 2741.82 567.843 2
 1 6 -1 2425.96 596.541 3
 -1 -6 1 2919.67 612.506 3
 1 6 -1 2319.7 534.319 4
 -1 -6 1 2490.1 541.394 4
 -1 -6 1 3649.39 497.93 1
 1 6 -1 3651.24 506.116 1
 1 6 0 15158.9 1911.7 2
 -1 -6 0 16265.5 1925.53 2
 1 6 0 13589.8 1966.48 3
 -1 -6 0 14486.2 1973.99 3
 1 6 0 13110.8 1887.91 4
 -1 -6 0 12707.2 1885.38 4
 -1 -6 0 17225.9 1943.53 5
 1 6 0 17696.3 1948.67 5
 -1 -6 0 13362.2 1864.31 1
 1 6 0 13724.5 1866.72 1
 1 6 1 60500.8 6799.23 2
 -1 -6 -1 63810.7 6803.93 2
 -1 -6 -1 39030.8 6789.69 4
 1 6 1 39618.4 6793.27 4
 -1 -6 -1 56568.9 6861.92 3
 1 6 1 56245.4 6864.88 3
 1 6 1 54240.2 6810.49 5
 -1 -6 -1 55733.9 6812.5 5
 1 6 1 59620.8 6773.57 1
 -1 -6 -1 58098 6771.39 1
 1 6 2 3889.07 600.14 2
 -1 -6 -2 4010.12 616.766 2
 1 6 2 2091.69 539.572 5
 -1 -6 -2 2081.62 541.976 5
 -1 -6 -2 3148.07 521.231 1
 1 6 2 4133.03 540.548 1
 1 6 2 1975.18 683.789 3
 -1 -6 -2 2564.72 680.114 3
 1 6 2 4219.87 717.781 4
 -1 -6 -2 3323.97 706.972 4
 1 6 3 1180.94 392.01 5
 -1 -6 -3 638.707 387.517 5
 1 6 3 929.233 504.437 3
 -1 -6 -3 836.516 512.679 3
 -1 -6 -3 1142.7 314.962 1
 1 6 3 911.583 323.22 1
 -1 -6 -3 737.519 454.697 2
 1 6 3 1637.91 471.81 2
 1 6 3 1342.11 609.234 4
 -1 -6 -3 1471.17 636.41 4
 -1 -6 -4 962.906 509.674 2
 1 6 4 -242.563 496.906 2
 1 6 4 771.709 506.479 3
 -1 -6 -4 1707.76 553.612 3
 1 6 4 1889.63 444.566 5
 -1 -6 -4 575.356 384.406 5
 1 6 4 592.019 296.077 1
 -1 -6 -4 477.093 297.803 1
 -1 -6 -5 8337.73 1157.29 1
 1 6 5 8395.67 1157.5 1
 1 6 5 8079.68 1224.24 2
 1 6 5 8107.15 1278.32 3
 -1 -6 -5 7038.34 1246.3 3
 -1 -6 -6 1731.63 441.617 1
 -1 -6 -6 1462.94 487.994 5
 1 6 6 956.661 464.659 5
 1 6 6 957.073 572.344 3
 -1 -6 -6 612.442 546.194 3
 1 6 7 1699.9 424.989 1
 -1 -6 -7 1819.57 422.894 1
 1 6 7 2347.12 540.638 5
 -1 -6 -7 1032.18 452.561 5
 -1 -6 -7 597.454 550.063 3
 1 6 7 715.997 553.111 3
 -1 -6 -8 10656.9 1606.34 5
 1 6 8 11849.3 1626.36 5
 -1 -6 -8 11146.2 1535.39 1
 1 6 8 11034.8 1529.86 1
 -1 -6 -8 10123.4 1631.55 3
 1 6 8 10614.9 1636.26 3
 -1 -6 -9 960.11 500.223 5
 1 6 9 288.532 417.372 5
 1 6 9 1006.79 524.882 3
 -1 -6 -9 1016.29 515.619 3
 1 6 9 503.231 335.837 1
 -1 -6 -9 377.959 349.863 1
 1 6 10 1271.52 550.848 5
 -1 -6 -10 1382.77 586.43 3
 1 6 10 923.118 558.592 3
 -1 -6 -10 1747.02 465.485 1
 1 6 10 1324.43 439.301 1
 1 6 11 559.305 502.833 5
 -1 -6 -11 756.449 514.749 5
 1 6 11 591.478 528.838 3
 -1 -6 -11 876.159 517.713 3
 -1 -6 -11 1019.5 412.154 1
 -1 -6 -12 3783.4 752.928 3
 1 6 12 1258.65 632.952 3
 1 6 12 2271.56 689.47 5
 -1 -6 -12 1843.5 697.21 5
 1 6 13 1457.44 622.568 3
 -1 -6 -13 1647.99 612.182 3
 1 6 14 268.489 475.532 3
 -1 -6 -14 -572.115 520.473 3
 1 6 15 -23.3365 450.184 3
 -1 -6 -15 113.985 426.064 3
 -1 -6 -16 924.069 506.416 3
 1 6 16 1424.75 556.219 3
 1 6 17 -376.869 437.784 3
 -1 -6 -17 685.754 446.917 3
 -1 -6 -18 885.068 480.643 3
 1 6 18 882.059 476.598 3
 1 6 19 -161.64 412.993 3
 -1 -6 -19 260.855 385.761 3
 1 7 -16 332.143 332.686 2
 -1 -7 16 -98.2803 297.415 2
 1 7 -16 513.044 232.975 1
 -1 -7 16 425.257 218.538 1
 1 7 -15 286.148 325.691 2
 -1 -7 15 187.007 296.121 2
 -1 -7 15 -19.6361 184.826 1
 1 7 -15 409.602 202.657 1
 1 7 -14 679.208 357.422 2
 -1 -7 14 327.137 305.033 2
 -1 -7 14 582.905 221.22 1
 1 7 -14 280.091 199.678 1
 -1 -7 13 774.404 280.53 3
 1 7 -13 707.27 236.221 1
 -1 -7 13 618.688 237.247 1
 1 7 -13 532.54 241.094 3
 1 7 -13 515.378 337.007 2
 -1 -7 13 1297.86 375.528 2
 -1 -7 12 13.4034 314.978 2
 1 7 -12 420 329.438 2
 -1 -7 12 415.078 235.388 3
 1 7 -12 1291.38 958.556 4
 -1 -7 12 49.3055 173.676 1
 1 7 -12 322.569 196.048 1
 -1 -7 12 -18.9695 296.985 5
 1 7 -12 1204.42 441.065 5
 1 7 -12 543.835 230.945 3
 1 7 -11 1917.18 1076.96 4
 -1 -7 11 1524.73 1112.19 4
 -1 -7 11 2469.94 559.984 2
 1 7 -11 1901.57 440.872 3
 -1 -7 11 2780.89 462.875 3
 1 7 -11 2026.49 541.985 2
 1 7 -11 3001.28 619.645 5
 -1 -7 11 2637.15 597.084 5
 1 7 -11 2407.67 440.031 1
 -1 -7 11 3205.53 463.346 1
 1 7 -10 7645.22 1089.54 1
 -1 -7 10 8556.01 1104.17 1
 -1 -7 10 8426.49 1201.73 2
 1 7 -10 7878.41 1189.98 2
 1 7 -10 10783.1 1321.13 5
 -1 -7 10 10966.8 1326 5
 1 7 -10 6880.86 1647.22 4
 -1 -7 10 5073.8 1546.06 4
 1 7 -10 6484.99 1084.62 3
 -1 -7 10 7749.81 1108.46 3
 -1 -7 9 1002.29 956.701 4
 1 7 -9 1990.25 973.683 4
 1 7 -9 947.914 385.598 2
 -1 -7 9 1137.63 403.306 2
 -1 -7 9 519.548 212.232 1
 1 7 -9 458.261 222.178 1
 1 7 -9 418.904 344.772 5
 -1 -7 9 453.265 349.367 5
 1 7 -9 283.099 278.788 3
 -1 -7 9 396.401 292.164 3
 1 7 -8 522.76 771.351 4
 -1 -7 8 1144.85 807.16 4
 -1 -7 8 394.414 193.246 1
 1 7 -8 333.587 200.575 1
 1 7 -8 207.424 279.496 3
 -1 -7 8 900.82 322.753 3
 -1 -7 8 1168.32 387.803 2
 1 7 -8 1024.2 373.451 2
 -1 -7 8 385.559 342.572 5
 1 7 -8 1141.6 393.291 5
 -1 -7 7 3030.9 436.819 1
 1 7 -7 2540.5 429.093 1
 1 7 -7 2402.16 562.77 5
 -1 -7 7 2623.6 588.121 5
 1 7 -7 2394.16 488.09 3
 -1 -7 7 3002.45 509.472 3
 1 7 -7 1570.13 505.327 2
 -1 -7 7 2149.9 524.027 2
 -1 -7 7 743.536 833.557 4
 1 7 -7 3392.52 963.571 4
 1 7 -6 3658.97 897.631 4
 -1 -7 6 3215.91 941.451 4
 1 7 -6 3359.14 545.334 1
 -1 -7 6 3860.48 544.541 1
 1 7 -6 3421.76 638.923 2
 -1 -7 6 2873.66 601.515 3
 1 7 -6 2895.83 593.29 3
 -1 -7 6 4016.92 669.148 2
 1 7 -6 3127.89 683.692 5
 -1 -7 6 4146.41 703.024 5
 1 7 -5 5894.93 1217.24 4
 -1 -7 5 5518.66 1235.74 4
 1 7 -5 7006.46 1071.26 3
 -1 -7 5 7325.73 1078.72 3
 1 7 -5 8153.95 1131.45 5
 -1 -7 5 6500.48 1102.72 5
 -1 -7 5 9817.25 1052.26 1
 1 7 -5 6821.39 1017.75 1
 -1 -7 5 8778.76 1125.41 2
 1 7 -5 6466.86 1080.26 2
 -1 -7 4 121.793 267.855 5
 1 7 -4 367.289 288.504 5
 1 7 -4 238.756 470.422 4
 -1 -7 4 590.606 497.565 4
 1 7 -4 438.611 360.709 2
 -1 -7 4 559.403 363.951 2
 1 7 -4 925.544 373.106 3
 -1 -7 4 1044.37 384.628 3
 1 7 -4 347.064 207.27 1
 -1 -7 4 277.026 198.397 1
 1 7 -3 1204.66 348.162 5
 -1 -7 3 862.682 322.183 5
 1 7 -3 513.449 235.706 1
 -1 -7 3 1142.61 262.629 1
 1 7 -3 680.966 362.286 2
 -1 -7 3 539.471 377.614 2
 1 7 -3 671.254 452.1 4
 -1 -7 3 1005.48 399.105 3
 1 7 -3 1628.32 410.498 3
 1 7 -2 5048.56 860.816 3
 -1 -7 2 5139.89 873.601 3
 -1 -7 2 5049.76 837.354 4
 1 7 -2 4100.22 820.644 4
 1 7 -2 5764.93 852.77 2
 -1 -7 2 7022.08 876.038 2
 1 7 -2 3968.02 802.699 5
 -1 -7 2 5521.6 837.428 5
 1 7 -2 6085.61 783.06 1
 -1 -7 2 5876.78 778.421 1
 1 7 -1 1376.31 366.074 5
 -1 -7 1 1327.7 367.093 5
 1 7 -1 923.842 370.328 4
 -1 -7 1 1131.02 363.165 4
 -1 -7 1 1067.68 276.075 1
 1 7 -1 722.103 259.395 1
 -1 -7 1 1193.45 394.51 2
 1 7 -1 923.042 371.613 2
 -1 -7 1 820.156 416.507 3
 1 7 -1 428.964 394.129 3
 -1 -7 0 1302.43 296.581 1
 1 7 0 985.485 283.567 1
 1 7 0 1713.77 424.819 2
 -1 -7 0 1379.89 427.947 2
 1 7 0 1292.16 394.282 4
 -1 -7 0 967.403 376.101 4
 -1 -7 0 1034.76 457.253 3
 1 7 0 1220.02 467.594 3
 -1 -7 0 1007.32 348.824 5
 1 7 0 1673.17 371.141 5
 -1 -7 -1 1226.81 507.827 4
 1 7 1 861.717 297.21 1
 -1 -7 -1 1112.42 302.177 1
 -1 -7 -1 1305.27 495.119 3
 1 7 1 680.483 481.998 3
 1 7 1 1294.6 398.787 2
 -1 -7 -1 1675.72 411.04 2
 1 7 1 1093.82 509.342 4
 -1 -7 -1 1223.86 343.905 5
 1 7 1 1463.01 352.68 5
 -1 -7 -2 1828.35 590.378 4
 1 7 2 1397.62 387.778 1
 -1 -7 -2 1665.77 454.557 2
 1 7 2 2571.12 486.238 2
 1 7 2 3824.67 643.166 4
 -1 -7 -2 870.7 537.706 3
 1 7 2 2775.13 629.712 3
 -1 -7 -2 2369.33 444.592 5
 1 7 2 2452.57 438.944 5
 -1 -7 -2 1563.36 385.794 1
 1 7 3 990.211 304.301 1
 -1 -7 -3 710.537 303.916 1
 1 7 3 717.669 499.521 3
 -1 -7 -3 1560.52 542.277 3
 -1 -7 -3 658.33 548.276 4
 1 7 3 835.338 553.513 4
 -1 -7 -3 1088.12 351.294 5
 1 7 3 1070.05 357.906 5
 -1 -7 -3 1594.38 439.145 2
 1 7 3 1443.73 420.231 2
 1 7 4 1197.93 320.629 1
 -1 -7 -4 1078.69 306.863 1
 1 7 4 580.863 349.159 5
 1 7 4 -15.4404 460.518 3
 -1 -7 -4 861.852 488.477 3
 -1 -7 -4 1181.05 456.018 2
 1 7 4 1020.03 434.298 2
 -1 -7 -5 2291.18 571.31 5
 1 7 5 1997.34 539.503 5
 1 7 5 2279.97 657.092 3
 -1 -7 -5 2816.87 643.338 3
 1 7 5 2760.54 520.297 1
 -1 -7 -5 1936.55 592.094 2
 1 7 5 2459.39 581.344 2
 -1 -7 -5 1799.62 470.893 1
 1 7 6 837.257 366.476 1
 -1 -7 -6 722.534 361.306 1
 1 7 6 770.792 531.344 2
 1 7 6 770.123 507.663 3
 -1 -7 -6 781.64 501.371 3
 1 7 7 4128.75 921.714 3
 -1 -7 -7 4093.26 929.516 3
 1 7 7 5625.8 932.72 5
 -1 -7 -7 6156 944.306 5
 1 7 7 4919 809.939 1
 -1 -7 -7 4698.42 801.508 1
 -1 -7 -8 5031.37 995.055 3
 1 7 8 4473.41 984.824 3
 1 7 8 6668.6 895.256 1
 -1 -7 -8 4591.65 854.65 1
 1 7 8 5503.51 959.449 5
 -1 -7 -8 5556.18 957.365 5
 -1 -7 -9 116.888 537.39 3
 1 7 9 805.294 573.836 3
 1 7 9 1509.64 555.464 5
 -1 -7 -9 863.366 499.891 5
 -1 -7 -10 7671.94 1053.14 1
 1 7 10 6419.82 1022.44 1
 -1 -7 -10 6337.69 1154.11 3
 1 7 10 5881.51 1151.33 3
 1 7 10 5719.28 1102.8 5
 -1 -7 -10 6446.35 1119.6 5
 -1 -7 -11 1008.24 518.536 5
 1 7 11 2032.19 586.969 5
 -1 -7 -11 836.889 439.52 1
 1 7 11 1155.28 451.073 1
 1 7 11 875.662 602.865 3
 -1 -7 -11 527.651 547.79 3
 1 7 12 3052.5 782.596 5
 -1 -7 -12 3167.9 811.423 5
 1 7 12 3601.76 827.192 3
 -1 -7 -12 2306.23 760.571 3
 1 7 12 2958.81 662.843 1
 -1 -7 -12 3663.6 685.982 1
 1 7 13 115.087 500.159 3
 -1 -7 -13 932.351 527.372 3
 -1 -7 -13 1570.68 465.417 1
 -1 -7 -13 -160.843 497.305 5
 1 7 13 1779.11 626.378 5
 -1 -7 -14 -366.324 482.953 5
 1 7 14 391.835 468.907 5
 -1 -7 -14 637.398 495.537 3
 1 7 14 -215.082 454.867 3
 1 7 15 761.943 500.973 5
 1 7 15 -272.764 438.357 3
 -1 -7 -15 658.457 446.656 3
 1 7 16 614.156 469.542 3
 -1 -7 -16 -126.361 423.793 3
 1 7 17 530.861 465.649 3
 -1 -7 -17 364.802 437.429 3
 1 7 18 412.757 457.795 3
 -1 -7 -18 322.112 399.433 3
 -1 -8 15 19.8569 175.745 1
 1 8 -15 38.6725 154.262 1
 1 8 -15 -215.887 303.002 2
 -1 -8 15 179.076 277.461 2
 -1 -8 14 372.677 308.889 2
 1 8 -14 237.232 298.469 2
 -1 -8 14 485.649 366.82 5
 -1 -8 14 432.684 195.108 1
 1 8 -14 451.375 197.754 1
 -1 -8 13 728.77 349.369 2
 1 8 -13 932.086 374.393 2
 1 8 -13 1089.91 903.3 4
 1 8 -13 362.684 317.839 5
 -1 -8 13 105.556 305.176 5
 1 8 -13 239.536 181.901 1
 -1 -8 13 169.925 177.518 1
 1 8 -12 420.426 890.324 4
 1 8 -12 297.293 204.067 1
 -1 -8 12 171.442 193.217 1
 -1 -8 12 993.625 384.254 2
 1 8 -12 71.4982 302.897 2
 -1 -8 12 367.712 259.583 3
 1 8 -12 826.89 278.298 3
 1 8 -12 652.905 377.179 5
 -1 -8 12 486.782 345.152 5
 -1 -8 11 3156.66 624.757 5
 1 8 -11 2803.7 590.554 5
 -1 -8 11 1548.87 1000.3 4
 1 8 -11 1580.51 978.113 4
 -1 -8 11 1848.06 395.86 1
 -1 -8 11 1921.3 522.265 2
 1 8 -11 1226.22 481.161 2
 1 8 -11 2571.83 460.157 3
 -1 -8 11 1678.44 438.301 3
 1 8 -10 1225.03 888.405 4
 1 8 -10 76.6248 294.326 5
 -1 -8 10 895.639 386.967 5
 1 8 -10 325.356 355.701 2
 -1 -8 10 457.296 359.42 2
 1 8 -10 302.871 276.775 3
 -1 -8 10 17.5666 270.837 3
 -1 -8 10 277.107 178.213 1
 1 8 -10 436.377 194.777 1
 1 8 -9 719.529 783.909 4
 -1 -8 9 227.422 781.66 4
 -1 -8 9 202.196 304.554 5
 1 8 -9 570.319 337.492 5
 1 8 -9 124.693 322.075 2
 -1 -8 9 12.494 313.089 2
 -1 -8 9 172.976 303.951 3
 1 8 -9 445.057 306.963 3
 -1 -8 9 392.734 197.579 1
 1 8 -9 247.251 198.325 1
 1 8 -8 691.903 258.489 1
 1 8 -8 1089.94 435.897 5
 -1 -8 8 1763.75 475.544 5
 -1 -8 8 317.761 764.735 4
 1 8 -8 414.294 746.922 4
 1 8 -8 642.763 377.966 2
 -1 -8 8 191.765 350.234 2
 -1 -8 8 980.746 256.306 1
 1 8 -8 1334.57 355.466 3
 -1 -8 8 532.77 342.571 3
 1 8 -7 4091.96 1103.43 4
 -1 -8 7 2916.49 1046.77 4
 1 8 -7 3853.26 802.132 2
 -1 -8 7 5415.09 838.124 2
 -1 -8 7 6651.07 836.517 3
 -1 -8 7 4847.48 874.911 5
 1 8 -7 4105.74 849.969 5
 1 8 -7 5290.36 740.492 1
 -1 -8 7 4813.15 723.67 1
 1 8 -6 1260.81 704.241 4
 -1 -8 6 186.942 684.76 4
 -1 -8 6 206.614 358.774 2
 1 8 -6 256.179 361.27 2
 -1 -8 6 684.308 389.327 3
 1 8 -6 462.096 365.611 3
 -1 -8 6 1540.91 420.94 5
 1 8 -6 743.045 367.55 5
 1 8 -6 789.907 284.401 1
 -1 -8 6 809.979 281.166 1
 -1 -8 5 2507.23 527.84 5
 1 8 -5 2718.77 434.596 1
 -1 -8 5 1643.18 400.5 1
 -1 -8 5 690.516 664.282 4
 1 8 -5 916.415 642.45 4
 1 8 -5 1681.11 480.199 5
 -1 -8 5 2114.45 528.469 3
 1 8 -5 1129.29 494.817 3
 1 8 -4 7813.99 1366.07 4
 -1 -8 4 8390.7 1379.33 4
 1 8 -4 9528.73 1314.38 2
 -1 -8 4 9685.35 1321.76 2
 1 8 -4 7926.09 1306.69 3
 -1 -8 4 9987.92 1333.57 3
 1 8 -4 9056.12 1321.14 5
 -1 -8 4 7067.26 1286.5 5
 -1 -8 4 9268.52 1226.2 1
 1 8 -4 10237.2 1240.87 1
 1 8 -3 82.1809 347.931 2
 -1 -8 3 529.456 389.504 2
 1 8 -3 450.44 290.111 5
 1 8 -3 301.779 213.654 1
 -1 -8 3 373.756 219.844 1
 1 8 -3 345.703 382.37 3
 -1 -8 3 1106.35 439.634 3
 1 8 -3 -306.869 433.108 4
 -1 -8 3 221.362 431.147 4
 1 8 -2 512.632 328.489 5
 -1 -8 2 590.102 342.728 5
 1 8 -2 1035.17 412.309 4
 1 8 -2 722.685 412.522 2
 -1 -8 2 495.593 402.724 2
 -1 -8 2 2267.24 539.346 3
 1 8 -2 879.327 457.687 3
 -1 -8 1 231.969 282.825 5
 1 8 -1 655.766 307.165 5
 -1 -8 1 756.254 373.044 2
 1 8 -1 123.398 330.936 2
 -1 -8 1 -98.1226 315.226 4
 1 8 -1 377.208 315.407 4
 1 8 -1 617.098 410.736 3
 -1 -8 1 659.836 439.38 3
 -1 -8 1 299.717 222.509 1
 1 8 -1 680.656 244.039 1
 1 8 0 1197.88 406.463 4
 -1 -8 0 1328.85 403.921 4
 -1 -8 0 1861.57 475.778 2
 1 8 0 1476.94 440.991 2
 -1 -8 0 2109.46 540.211 3
 1 8 0 1645.39 510.416 3
 1 8 0 1979.02 428.111 5
 -1 -8 0 1811.76 431.796 5
 1 8 0 1725.91 355.106 1
 -1 -8 0 1634.83 352.585 1
 1 8 1 691.237 351.439 2
 -1 -8 -1 954.464 382.563 2
 1 8 1 897.033 260.441 1
 -1 -8 -1 573.857 245.802 1
 -1 -8 -1 620.758 419.205 4
 1 8 1 525.223 286.463 5
 -1 -8 -1 867.395 303.434 5
 1 8 1 686.003 461.466 3
 -1 -8 -1 610.41 452.002 3
 1 8 1 1158.75 453.532 4
 -1 -8 -2 874.479 277.727 1
 1 8 2 298.655 252.61 1
 -1 -8 -2 539.367 276.015 5
 1 8 2 160.324 261.949 5
 -1 -8 -2 2049.71 441.961 2
 1 8 2 1256.2 398.491 2
 1 8 2 657.621 457.627 3
 -1 -8 -2 766.397 439.337 3
 1 8 2 1550.31 526.243 4
 -1 -8 -2 569.065 491.42 4
 1 8 3 4982.82 835.942 3
 -1 -8 -3 3225.48 756.33 3
 1 8 3 2329.9 739.81 4
 -1 -8 -3 2724.4 744.44 4
 1 8 3 3838.15 667.808 5
 -1 -8 -3 4325.12 679.948 5
 -1 -8 -3 4382.43 685.894 2
 1 8 3 4444.35 676.666 2
 -1 -8 -3 3681.95 604.764 1
 1 8 3 3327.27 602.917 1
 -1 -8 -4 1046.18 527.791 3
 1 8 4 860.938 498.765 3
 -1 -8 -4 524.45 310.321 5
 1 8 4 882.193 344.076 5
 1 8 4 496.344 277.304 1
 -1 -8 -4 455.553 271.549 1
 -1 -8 -4 639.092 401.149 2
 1 8 4 1009.73 400.288 2
 -1 -8 -5 2601.68 549.49 5
 1 8 5 1192.73 490.776 5
 -1 -8 -5 2636.96 563.044 2
 1 8 5 2076.82 546.777 2
 -1 -8 -5 2970.83 510.761 1
 -1 -8 -5 591.375 594.38 3
 1 8 5 1943.61 647.344 3
 1 8 6 7213.55 1189.34 2
 -1 -8 -6 7288.3 1211.1 2
 1 8 6 9720.56 1316.91 5
 -1 -8 -6 10118.4 1338.63 5
 -1 -8 -6 7518.01 1302.82 3
 1 8 6 6918.88 1295.2 3
 1 8 6 7913.81 1181.46 1
 -1 -8 -6 7976.26 1181.9 1
 1 8 7 6796.87 1118.51 2
 1 8 7 6334.12 1176.07 3
 -1 -8 -7 6897.99 1189.7 3
 -1 -8 -7 6962.17 1057.6 1
 1 8 7 6812.13 1060.25 1
 -1 -8 -8 1318.97 443.187 1
 1 8 8 127.995 382.525 1
 1 8 8 918.898 606.708 3
 -1 -8 -8 811.96 587.441 3
 1 8 8 2172.08 613.184 5
 -1 -8 -8 1470.37 553.861 5
 1 8 9 1798.26 485.74 1
 -1 -8 -9 1577.41 455.22 1
 1 8 9 440.572 444.912 5
 -1 -8 -9 956.047 489.875 5
 1 8 9 319.002 566.062 3
 -1 -8 -9 232.272 541.105 3
 1 8 10 13374.4 1743.45 5
 -1 -8 -10 12817.4 1730.29 5
 -1 -8 -10 13685.7 1815.18 3
 1 8 10 13804.4 1819.24 3
 -1 -8 -10 9956.2 1596.59 1
 1 8 10 8172.79 1571.6 1
 1 8 11 5288.69 1004.5 5
 -1 -8 -11 6373.58 1066.17 5
 1 8 11 6941.48 1148.23 3
 -1 -8 -11 5649.88 1094.91 3
 -1 -8 -11 5089.5 926.163 1
 1 8 11 4567.72 911.77 1
 -1 -8 -12 507.933 465.765 5
 1 8 12 722.829 459.607 5
 -1 -8 -12 1248.17 613.496 3
 1 8 12 858.494 564.649 3
 1 8 12 784.242 411.953 1
 -1 -8 -12 1068 422.64 1
 1 8 13 742.288 481.641 5
 -1 -8 -13 52.8737 395.163 5
 1 8 13 321.291 465.131 3
 -1 -8 -13 -24.4192 455.342 3
 -1 -8 -13 206.607 333.925 1
 1 8 13 449.751 392.807 1
 1 8 14 857.275 498.893 5
 -1 -8 -14 516.77 462.939 5
 1 8 14 102.385 410.587 3
 -1 -8 -14 176.308 447.837 3
 -1 -8 -14 266.03 357.929 1
 1 8 15 844.071 507.237 3
 -1 -8 -15 808.06 492.349 3
 1 8 15 -296.984 495.352 5
 -1 -8 -15 30.6923 447.809 5
 1 8 16 463.66 479.83 3
 -1 -8 -16 134.192 462.168 3
 -1 -8 -16 352.757 472.808 5
 1 8 16 539.864 502.167 5
 1 8 17 422.544 452.378 3
 -1 -8 -17 -194.042 442.339 3
 1 8 17 33.1823 419.68 5
 -1 -9 14 175.987 175.921 1
 1 9 -14 260.158 187.718 1
 -1 -9 14 233.065 293.42 5
 1 9 -14 212.324 317.655 5
 1 9 -14 346.905 291.063 2
 -1 -9 14 472.866 317.475 2
 1 9 -13 136.509 175.756 1
 -1 -9 13 415.379 201.16 1
 1 9 -13 158.65 284.759 5
 -1 -9 13 429.827 295.758 5
 -1 -9 13 -15.6579 270.984 2
 1 9 -13 63.0947 266.955 2
 1 9 -12 -42.1703 860.994 4
 -1 -9 12 787.183 899.676 4
 1 9 -12 709.309 364.402 2
 -1 -9 12 543.358 357.228 2
 -1 -9 12 478.27 204.507 1
 1 9 -12 490.496 210.952 1
 1 9 -12 856.198 367.085 5
 -1 -9 12 398.449 311.361 5
 1 9 -11 923.253 258.272 1
 1 9 -11 1656.54 959.561 4
 -1 -9 11 1495.32 956.999 4
 1 9 -11 1331.21 345.148 3
 -1 -9 11 933.324 349.8 3
 1 9 -11 752.931 378.039 2
 -1 -9 11 479.708 374.803 2
 -1 -9 11 1441.46 283.706 1
 -1 -9 11 1003.26 393.379 5
 1 9 -11 560.313 362.864 5
 1 9 -10 277.38 765.245 4
 -1 -9 10 657.187 797.602 4
 -1 -9 10 202.33 271.815 3
 1 9 -10 319.573 269.411 3
 1 9 -10 389.679 317.57 2
 -1 -9 10 502.426 331.176 2
 1 9 -10 -42.3291 175.817 1
 -1 -9 10 586.072 208.438 1
 -1 -9 10 249.547 313.625 5
 1 9 -10 207.163 296.334 5
 -1 -9 9 357.317 198.944 1
 1 9 -9 401.087 755.338 4
 -1 -9 9 1471.18 864.947 4
 -1 -9 9 545.491 335.926 5
 1 9 -9 305.169 350.179 5
 1 9 -9 909.354 321.178 3
 -1 -9 9 592.282 331.56 3
 -1 -9 9 821.446 373.431 2
 1 9 -9 481.096 321.877 2
 1 9 -9 794.733 246.717 1
 -1 -9 8 203.28 700.656 4
 1 9 -8 298.44 665.609 4
 1 9 -8 769.908 403.856 5
 -1 -9 8 553.649 362.141 5
 -1 -9 8 202.97 321.699 3
 -1 -9 8 236.241 200.046 1
 1 9 -8 212.81 218.381 1
 -1 -9 8 -169.088 344.376 2
 1 9 -8 372.055 345.212 2
 -1 -9 7 1192.95 434.467 3
 -1 -9 7 2036.31 472.858 5
 1 9 -7 929.079 707.246 4
 -1 -9 7 974.938 739.732 4
 -1 -9 7 933.973 414.178 2
 1 9 -7 1018.26 426.094 2
 1 9 -7 1489.18 466.414 5
 1 9 -7 1082.24 332.84 1
 -1 -9 7 1208.11 345.645 1
 1 9 -7 1439.81 437.571 3
 -1 -9 6 2534.11 625.382 2
 -1 -9 6 2843.41 908.87 4
 1 9 -6 3658.64 880.089 4
 1 9 -6 3844.22 654.782 2
 -1 -9 6 3145.07 634.832 3
 1 9 -6 2760.9 619.185 3
 -1 -9 6 2873.54 623.31 5
 1 9 -6 2909.78 624.121 5
 -1 -9 6 3016.2 530.281 1
 1 9 -6 2996.37 523.784 1
 1 9 -5 1642.51 541.988 3
 -1 -9 5 1646.03 545.377 3
 1 9 -5 2637.17 554.986 5
 -1 -9 5 2178.41 544.092 5
 1 9 -5 2360.81 562.683 2
 -1 -9 5 2445.81 580.39 2
 1 9 -5 1440.9 675.107 4
 -1 -9 5 1442.78 714.617 4
 -1 -9 5 2216.26 434.977 1
 1 9 -5 2459.7 445.456 1
 1 9 -4 17739.4 2030.95 1
 -1 -9 4 16437 2016.68 1
 1 9 -4 14204.2 2101.97 3
 -1 -9 4 15661.7 2117.3 3
 -1 -9 4 16820.4 2127.36 5
 1 9 -4 15098.3 2110.84 5
 -1 -9 4 14363.7 2079.12 2
 1 9 -4 13879.9 2067.14 2
 1 9 -4 12596.6 2117.13 4
 -1 -9 4 13964 2130.91 4
 -1 -9 3 717.726 324.672 5
 1 9 -3 1131.18 355.229 5
 1 9 -3 154.368 424.157 4
 -1 -9 3 639.175 474.617 4
 1 9 -3 869.549 437.435 2
 -1 -9 3 1708.16 479.573 2
 -1 -9 3 188.657 443.639 3
 1 9 -3 1102.16 482.634 3
 -1 -9 3 561.987 265.077 1
 1 9 -3 603.839 272.651 1
 -1 -9 2 2385.33 596.536 3
 1 9 -2 2025.34 591.328 3
 1 9 -2 2407.75 543.333 2
 1 9 -2 1592.53 495.884 4
 -1 -9 2 1994.27 538.398 2
 -1 -9 2 2607.33 444.876 1
 1 9 -2 2374.7 436.64 1
 1 9 -2 2742.27 524.077 5
 -1 -9 2 2571.98 538.755 5
 -1 -9 2 1056.05 487.143 4
 1 9 -1 1516 309.468 1
 -1 -9 1 615.581 342.536 5
 1 9 -1 497.4 315.697 5
 1 9 -1 772.843 346.192 4
 -1 -9 1 549.549 340.631 4
 -1 -9 1 618.943 266.651 1
 1 9 -1 356.725 368.056 2
 -1 -9 1 968.664 403.066 2
 -1 -9 1 991.155 484.506 3
 1 9 -1 1400.32 502.709 3
 1 9 0 459.609 318.09 4
 -1 -9 0 352.304 305.614 4
 -1 -9 0 833.171 380.942 2
 1 9 0 608.473 377.125 2
 -1 -9 0 243.97 213.97 1
 1 9 0 228.311 231.22 1
 1 9 0 1631.61 512.98 3
 -1 -9 0 1311.37 499.898 3
 -1 -9 0 332.912 284.758 5
 1 9 0 156.525 259.521 5
 1 9 1 1485.36 386.68 5
 1 9 1 703.295 270.652 1
 -1 -9 -1 672.626 261.85 1
 1 9 1 1520.24 465.455 4
 -1 -9 -1 798.959 417.955 4
 1 9 1 520.037 452.233 3
 -1 -9 -1 657.407 473.274 3
 -1 -9 -1 1961.43 408.343 5
 1 9 1 764.655 377.096 2
 -1 -9 -1 1108.21 398.811 2
 -1 -9 -2 714.983 386.222 2
 1 9 2 158.294 350.376 2
 1 9 2 -210.052 465.805 3
 -1 -9 -2 611.605 472.497 3
 1 9 2 822.844 306.609 1
 -1 -9 -2 871.91 305.434 1
 1 9 2 1286.42 534.859 4
 -1 -9 -3 232.41 466.288 4
 1 9 3 127.758 417.155 3
 -1 -9 -3 18.226 415.282 3
 -1 -9 -3 709.896 315.123 5
 1 9 3 391.085 293.289 5
 1 9 3 -45.0286 343.352 2
 -1 -9 -3 543.46 356.004 2
 -1 -9 -3 -151.1 237.615 1
 1 9 3 362.493 261.868 1
 1 9 4 274.422 265.928 1
 -1 -9 -4 128.33 251.46 1
 -1 -9 -4 915.153 416.987 2
 -1 -9 -4 -37.9247 458.458 3
 1 9 4 608.361 503.693 3
 1 9 4 620.299 328.16 5
 -1 -9 -4 918.057 367.284 5
 -1 -9 -4 450.351 531.42 4
 -1 -9 -5 749.125 524.171 3
 1 9 5 1186.85 549.694 3
 -1 -9 -5 11.0864 268.663 1
 1 9 5 267.101 300.215 1
 1 9 5 -124.19 318.514 5
 -1 -9 -5 -208.306 344.865 5
 1 9 5 1059.79 445.665 2
 -1 -9 -5 697.338 437.62 2
 1 9 6 1999.57 608.56 2
 1 9 6 3148.21 623.028 1
 -1 -9 -6 4365.1 655.427 1
 -1 -9 -6 2456.88 657.867 5
 1 9 6 3335.34 669.196 5
 -1 -9 -6 2560.1 728.319 3
 1 9 6 1809.48 715.247 3
 -1 -9 -6 3411.21 655.504 2
 1 9 7 784.538 585.879 5
 -1 -9 -7 3925.79 781.924 5
 -1 -9 -7 2267.38 664.633 2
 1 9 7 2149.85 636.396 2
 1 9 7 2113.35 749.834 3
 -1 -9 -7 1849.36 712.901 3
 1 9 7 3698.12 628.294 1
 -1 -9 -8 7561.52 1216.82 3
 1 9 8 7823.45 1224.05 3
 1 9 8 5663.17 989.828 1
 -1 -9 -8 5308.68 999.748 1
 -1 -9 -9 9106.17 1441.47 5
 1 9 9 8347.09 1448.19 5
 -1 -9 -9 8358.01 1477.03 3
 1 9 9 8779.08 1478.53 3
 -1 -9 -9 9534.21 1334.11 1
 1 9 9 8236.52 1307.21 1
 -1 -9 -10 1296.32 441.893 1
 1 9 10 322.649 395.593 1
 1 9 10 690.218 575.491 3
 -1 -9 -10 188.662 573.458 3
 -1 -9 -10 22.3649 394.675 5
 1 9 10 655.184 445.933 5
 1 9 11 3724.17 814.565 1
 -1 -9 -11 4875.07 850.473 1
 -1 -9 -11 5733.98 957.674 5
 1 9 11 5032.24 936.081 5
 1 9 11 3625.22 950.75 3
 -1 -9 -11 4076.49 951.496 3
 -1 -9 -12 383.188 412.808 5
 1 9 12 165.286 354.499 5
 1 9 12 408.496 559.05 3
 -1 -9 -12 201.921 471.52 3
 -1 -9 -12 722.576 413.437 1
 1 9 12 330.907 362.604 1
 -1 -9 -13 -361.378 422.459 5
 1 9 13 -74.4419 358.84 5
 -1 -9 -13 493.907 485.941 3
 1 9 13 52.8152 455.27 3
 -1 -9 -13 681.201 394.193 1
 1 9 13 188.904 310.491 1
 -1 -9 -14 846.502 466.216 5
 1 9 14 564.351 458.332 5
 1 9 14 1005.49 546.713 3
 -1 -9 -14 1207.21 569.624 3
 -1 -9 -14 846.188 408.973 1
 1 9 14 1015.52 425.364 1
 -1 -9 -15 91.0728 407.532 5
 1 9 15 29.0535 390.096 5
 1 9 15 420.812 517.491 3
 -1 -9 -15 -249.343 472.872 3
 -1 -9 -15 311.123 334.894 1
 1 9 15 591.798 363.827 1
 1 9 16 -93.8216 374.794 5
 -1 -9 -16 422.076 446.724 5
 1 9 16 -202.564 484.829 3
 -1 -9 -16 -113.872 471.382 3
 -1 -9 -16 209.087 339.967 1
 1 9 17 -267.668 444.373 5
 -1 -9 -17 -69.1562 432.988 5
 1 9 17 594.277 442.852 3
 -1 -9 -17 440.383 453.355 3
 1 10 -12 685.635 363.133 2
 -1 -10 12 704.349 348.09 2
 -1 -10 12 402.492 188.498 1
 1 10 -12 746.247 223.809 1
 1 10 -12 501.725 369.257 5
 -1 -10 12 189.154 290.448 5
 1 10 -11 1082.67 399.399 5
 -1 -10 11 763.084 364.408 5
 1 10 -11 569.252 329.723 2
 -1 -10 11 185.141 286.561 2
 1 10 -11 192.813 739.761 4
 -1 -10 11 162.403 768.167 4
 -1 -10 11 692.45 218.191 1
 1 10 -11 397.743 211.946 1
 -1 -10 11 171.479 286.347 3
 -1 -10 10 277.916 184.222 1
 1 10 -10 484.962 746.519 4
 -1 -10 10 1536.32 831.362 4
 1 10 -10 545.08 310.626 3
 -1 -10 10 263.657 279.889 3
 -1 -10 10 536.2 330.229 2
 1 10 -10 192.838 305.108 2
 1 10 -10 114.776 176.984 1
 1 10 -10 -22.5426 287.116 5
 -1 -10 10 655.08 365.192 5
 -1 -10 9 426.502 696.117 4
 1 10 -9 768.043 726.227 4
 -1 -10 9 849.664 355.832 2
 1 10 -9 613.046 349.627 2
 -1 -10 9 371.909 323.27 3
 1 10 -9 682.021 337.948 3
 1 10 -9 570.899 234.925 1
 -1 -10 9 568.874 216.803 1
 1 10 -9 1693.65 489.204 5
 -1 -10 9 1045.58 410.287 5
 -1 -10 8 -174.284 654.738 4
 -1 -10 8 921.405 379.851 2
 1 10 -8 676.837 335.149 2
 -1 -10 8 582.887 335.075 3
 1 10 -8 296.563 322.326 3
 -1 -10 8 100.72 296.697 5
 1 10 -8 85.1202 300.526 5
 -1 -10 8 935.968 265.715 1
 1 10 -8 883.698 260.171 1
 1 10 -7 767.936 600.74 4
 1 10 -7 258.01 338.478 2
 -1 -10 7 755.694 372.268 2
 1 10 -7 595.534 245.88 1
 -1 -10 7 1251.37 287.709 1
 1 10 -7 306.992 309.431 5
 -1 -10 7 225.119 302.953 5
 1 10 -7 646.307 370.128 3
 -1 -10 7 756.493 378.584 3
 1 10 -6 1331.52 447.577 3
 -1 -10 6 336.713 575.351 4
 1 10 -6 437.311 550.63 4
 1 10 -6 897.059 413.523 2
 -1 -10 6 839.716 370.143 5
 1 10 -6 1089.5 393.807 5
 -1 -10 6 1061.53 435.368 2
 -1 -10 6 1043.87 413.761 3
 -1 -10 6 642.156 263.319 1
 1 10 -6 1273.11 297.599 1
 -1 -10 5 179.616 505.375 4
 1 10 -5 -102.859 478.506 4
 -1 -10 5 666.399 254.614 1
 1 10 -5 311.233 238.935 1
 -1 -10 5 34.5319 265.936 5
 1 10 -5 452.713 314.027 5
 -1 -10 5 577.085 415.252 3
 1 10 -5 -209.384 401.897 3
 1 10 -5 949.305 405.539 2
 -1 -10 5 198.512 361.703 2
 -1 -10 4 439.411 518.815 4
 1 10 -4 -73.2174 460.781 4
 -1 -10 4 873.603 444.075 2
 1 10 -4 164.982 390.546 2
 -1 -10 4 302.284 300.093 5
 1 10 -4 259.099 303.947 5
 1 10 -4 485.772 253.256 1
 -1 -10 4 441.46 250.409 1
 1 10 -4 -78.8486 443.235 3
 -1 -10 4 156.297 415.071 3
 -1 -10 3 14862.5 1610.08 2
 1 10 -3 12056.2 1567.8 2
 -1 -10 3 8379.48 1533.3 4
 1 10 -3 10091 1539.72 4
 -1 -10 3 10347.5 1608.25 3
 1 10 -3 10009.5 1594.56 3
 1 10 -3 9606.96 1467.32 1
 -1 -10 3 8777.93 1455.7 1
 -1 -10 3 14609.6 1625.48 5
 1 10 -3 13386.5 1601.77 5
 -1 -10 2 3017.37 590.427 5
 1 10 -2 3353.13 598.718 5
 -1 -10 2 2077.11 540.773 4
 -1 -10 2 1706.72 640.831 3
 1 10 -2 1689.58 635.192 3
 1 10 -2 3057.15 605.517 2
 1 10 -2 1706.57 530.349 4
 -1 -10 2 2145.8 572.79 2
 1 10 -2 3171.12 511.619 1
 -1 -10 2 3097.56 512.09 1
 -1 -10 1 58.3545 363.983 2
 1 10 -1 369.567 366.199 2
 1 10 -1 150.167 220.494 1
 1 10 -1 372.928 333.188 4
 -1 -10 1 191.415 308.328 4
 1 10 -1 205.558 272.646 5
 -1 -10 1 97.8452 291.694 5
 -1 -10 1 295.031 244.985 1
 -1 -10 1 448.442 455.824 3
 1 10 -1 703.078 474.074 3
 1 10 0 1603.4 557.803 3
 -1 -10 0 2482.67 608.244 3
 1 10 0 783.777 297.42 1
 -1 -10 0 890.952 294.26 1
 1 10 0 1061.56 394.285 5
 -1 -10 0 1374.63 398.216 5
 -1 -10 0 908.238 421.727 2
 1 10 0 996.37 414.756 2
 -1 -10 0 373.097 323.495 4
 1 10 0 1120.58 374.293 4
 1 10 1 18.578 451.31 3
 -1 -10 -1 932.856 525.495 3
 -1 -10 -1 884.699 407.537 2
 1 10 1 396.113 375.797 2
 -1 -10 -1 339.045 251.629 1
 1 10 1 425.104 264.061 1
 1 10 1 573.4 389.947 4
 -1 -10 -1 937.271 407.503 4
 -1 -10 -2 643.318 305.213 1
 1 10 2 759.574 299.252 1
 -1 -10 -2 1508.29 559.92 4
 1 10 2 1024.82 555.476 4
 1 10 2 367.966 511.568 3
 -1 -10 -2 1868.17 580.562 3
 -1 -10 -2 883.606 394.156 2
 1 10 2 980.411 379.783 2
 -1 -10 -2 1209.19 367.69 5
 1 10 2 418.756 309.547 5
 -1 -10 -3 1089.7 558.819 4
 1 10 3 1540.96 586.92 4
 1 10 3 1481.04 459.077 5
 -1 -10 -3 2984.38 532.477 5
 1 10 3 2712.02 516.724 2
 -1 -10 -3 2230.7 519.109 2
 1 10 3 2949.33 487.237 1
 -1 -10 -3 2293.95 452.871 1
 1 10 3 1587.58 616.426 3
 -1 -10 -3 880.721 569.094 3
 -1 -10 -4 1341.86 418.974 2
 1 10 4 930.972 382.136 2
 1 10 4 -208.24 478.362 3
 -1 -10 -4 166.525 442.857 3
 1 10 4 1100.78 535.367 4
 -1 -10 -4 201.533 525.647 4
 1 10 4 14.7682 276.424 5
 -1 -10 -4 287.841 296.266 5
 1 10 4 530.992 291.645 1
 -1 -10 -4 250.566 281.893 1
 1 10 5 860.642 346.88 1
 -1 -10 -5 1180.5 354.023 1
 -1 -10 -5 10.4149 380.052 2
 1 10 5 251.149 372.746 2
 1 10 5 331.179 313.131 5
 -1 -10 -5 296.967 332.408 5
 1 10 5 366.758 498.462 3
 -1 -10 -5 150.852 472.945 3
 -1 -10 -5 1112.63 601.957 4
 1 10 5 880.771 584.959 4
 -1 -10 -6 1145.6 489.621 2
 1 10 6 1415.01 478.085 2
 -1 -10 -6 2018.5 475.46 1
 1 10 6 424.218 391.954 5
 1 10 6 513.839 562.428 3
 -1 -10 -6 1025.03 582.343 3
 1 10 6 2507.27 530.225 1
 1 10 7 419.52 446.246 2
 1 10 7 739.753 574.602 3
 -1 -10 -7 207.35 512.029 3
 1 10 7 1879.41 489.481 1
 -1 -10 -7 83.2677 411.563 5
 1 10 7 699.628 397.073 5
 -1 -10 -8 2206.23 524.474 1
 1 10 8 1807.53 496.813 1
 -1 -10 -8 2595.47 696.449 3
 1 10 8 741.1 587.316 3
 1 10 8 1202.36 559.436 2
 -1 -10 -8 1110.57 592.31 2
 -1 -10 -8 2419.35 670.109 5
 1 10 8 1634.06 594.929 5
 1 10 9 296.378 557.465 3
 -1 -10 -9 983.765 565.835 3
 -1 -10 -9 1027.32 427.777 1
 1 10 9 2158.36 508.193 1
 -1 -10 -10 2446.6 671.308 5
 1 10 10 1961.99 648.865 5
 -1 -10 -10 3162.81 607.37 1
 1 10 10 1620.74 525.456 1
 1 10 10 2297.24 742.115 3
 -1 -10 -10 1798.77 706.855 3
 -1 -10 -11 993.775 451.734 5
 1 10 11 150.846 352.524 5
 1 10 11 395.314 490.283 3
 -1 -10 -11 705.598 544.63 3
 1 10 11 616.633 386.285 1
 -1 -10 -11 672.166 392.335 1
 1 10 12 2450.04 670.715 5
 -1 -10 -12 2961.18 693.181 5
 1 10 12 1495.01 662.134 3
 -1 -10 -12 2154.68 719.503 3
 1 10 12 3306.79 659.074 1
 -1 -10 -12 3863.09 698.296 1
 -1 -10 -13 130.302 360.063 5
 1 10 13 -51.8288 361.11 5
 1 10 13 785.599 520.438 3
 -1 -10 -13 110.723 431.444 3
 -1 -10 -13 927.703 414.384 1
 1 10 13 164.73 359.183 1
 -1 -10 -14 360.348 376.51 5
 1 10 14 53.6923 348.271 5
 1 10 14 57.8819 448.203 3
 -1 -10 -14 1226.46 560.927 3
 1 10 14 227.613 334.223 1
 -1 -10 -14 375.563 327.426 1
 1 10 15 540.09 412.11 5
 -1 -10 -15 148.847 389.177 5
 1 10 15 -207.929 507.298 3
 -1 -10 -15 822.24 528.857 3
 1 10 15 196.1 339.509 1
 -1 -10 -15 310.674 357.487 1
 -1 -10 -16 833.119 497.485 5
 1 10 16 274.945 458.244 5
 1 10 16 91.7967 420.766 3
 -1 -10 -16 481.936 477.396 3
 1 10 16 1219.16 417.129 1
 -1 -10 -16 40.0525 329.975 1
 1 11 -11 845.591 378.801 5
 -1 -11 11 154.869 283.925 5
 -1 -11 11 507.524 303.337 2
 1 11 -11 195.432 285.537 2
 -1 -11 11 -173.908 180.572 1
 1 11 -11 212.416 200.717 1
 1 11 -10 264.074 194.88 1
 -1 -11 10 -104.217 180.714 1
 -1 -11 10 -158.751 309.668 3
 1 11 -10 275.046 311.377 3
 1 11 -10 277.616 338.205 5
 -1 -11 10 442.746 347.128 5
 -1 -11 10 -222.756 684.035 4
 1 11 -10 516.675 643.73 4
 1 11 -10 -62.8621 281.143 2
 -1 -11 10 -31.7733 284.202 2
 1 11 -9 866.496 426.737 5
 -1 -11 9 529.572 260.038 1
 1 11 -9 1368.88 304.154 1
 -1 -11 9 1066.59 401.377 5
 -1 -11 9 325.744 308.735 2
 1 11 -9 701.372 344.859 2
 -1 -11 9 133.189 670.534 4
 1 11 -9 152.836 628.842 4
 -1 -11 9 954.018 376.478 3
 1 11 -9 628.08 349.099 3
 -1 -11 8 439.202 216.953 1
 1 11 -8 503.935 235.101 1
 1 11 -8 1508.23 430.007 5
 -1 -11 8 147.657 284.387 5
 -1 -11 8 760.341 380.923 3
 1 11 -8 237.708 315.768 3
 1 11 -8 237.019 310.293 2
 -1 -11 8 244.203 315.87 2
 1 11 -8 -403.874 575.625 4
 -1 -11 8 318.763 601.246 4
 -1 -11 7 -524.458 591.832 4
 1 11 -7 606.789 561.282 4
 1 11 -7 747.862 341.414 2
 -1 -11 7 286.58 343.51 2
 1 11 -7 183.965 327.496 3
 1 11 -7 904.292 376.038 5
 -1 -11 7 100.28 255.308 5
 1 11 -7 387.789 218.432 1
 -1 -11 7 474.784 220.14 1
 -1 -11 7 472.324 350.301 3
 -1 -11 6 -43.0967 515.112 4
 1 11 -6 -363.363 470.016 4
 1 11 -6 854.074 370.945 2
 -1 -11 6 227.72 350.356 3
 -1 -11 6 557.493 366.476 2
 1 11 -6 273.92 353.12 3
 -1 -11 6 -10.1206 174.791 1
 1 11 -6 -51.8574 195.954 1
 -1 -11 6 213.07 262.118 5
 1 11 -6 -19.5866 292.016 5
 -1 -11 5 1515.4 457.017 2
 1 11 -5 773.59 396.769 2
 1 11 -5 730.57 281.321 1
 -1 -11 5 947.399 295.734 1
 -1 -11 5 1279.19 398.802 5
 -1 -11 5 200.812 387.644 3
 1 11 -5 456.681 397.339 3
 -1 -11 5 879.666 532.673 4
 1 11 -5 818.021 486.351 4
 -1 -11 4 362.342 365.606 2
 1 11 -4 -13.6918 341.795 2
 1 11 -4 639.798 262.865 1
 -1 -11 4 698.422 260.5 1
 1 11 -4 351.791 308.376 5
 -1 -11 4 -86.1987 260.991 5
 -1 -11 4 315.668 393.4 3
 1 11 -4 -35.419 381.463 3
 1 11 -4 105.874 420.288 4
 -1 -11 4 110.47 436.558 4
 1 11 -3 978.514 413.19 2
 -1 -11 3 544.062 409.715 2
 1 11 -3 685.446 260.65 1
 -1 -11 3 448.901 240.006 1
 1 11 -3 84.0545 269.3 5
 -1 -11 3 388.813 289.082 5
 -1 -11 3 91.7941 405.13 3
 1 11 -3 610.102 456.952 3
 1 11 -3 153.157 361.321 4
 -1 -11 3 80.5213 388.011 4
 -1 -11 2 -10.6084 211.822 1
 1 11 -2 147.575 215.597 1
 -1 -11 2 -105.436 368.671 2
 1 11 -2 1120.87 410.384 2
 1 11 -2 523.976 329.528 5
 -1 -11 2 51.7472 254 5
 1 11 -2 -66.6475 339.406 4
 -1 -11 2 332.041 326.155 4
 -1 -11 2 38.3425 431.692 3
 1 11 -2 627.425 468.906 3
 1 11 -1 466.186 350.123 2
 -1 -11 1 331.213 374.9 2
 1 11 -1 330.374 253.537 1
 -1 -11 1 1367.12 313.472 1
 1 11 -1 522.391 321.655 5
 -1 -11 1 772.219 370.223 5
 1 11 -1 327.976 310.946 4
 -1 -11 1 564.25 329.457 4
 1 11 -1 842.209 488.234 3
 -1 -11 1 898.321 486.831 3
 1 11 0 1187.72 414.617 2
 -1 -11 0 1498.96 442.337 2
 -1 -11 0 1045.55 313.614 1
 1 11 0 1436.81 337.99 1
 1 11 0 1026.77 389.162 5
 -1 -11 0 885.027 367.862 5
 1 11 0 1318.73 377.722 4
 -1 -11 0 73.4898 310.264 4
 -1 -11 0 368.631 493.287 3
 1 11 0 662.978 499.163 3
 1 11 1 474.25 497.379 3
 -1 -11 -1 420.973 480.306 3
 -1 -11 -1 1920.49 436.449 5
 1 11 1 1804.44 457.074 5
 -1 -11 -1 1550.8 463.874 2
 1 11 1 1599.27 458.205 2
 -1 -11 -1 869.425 400.987 4
 1 11 1 1612.73 451.957 4
 -1 -11 -1 1344.28 347.615 1
 1 11 1 1196.24 352.51 1
 -1 -11 -2 1667.08 426.974 5
 1 11 2 914.161 394.726 5
 1 11 2 1909.31 578.454 4
 -1 -11 -2 1707.7 583.828 4
 1 11 2 1015.68 563.023 3
 -1 -11 -2 1170.93 581.819 3
 1 11 2 1748.31 466.337 2
 -1 -11 -2 1680.07 481.448 2
 -1 -11 -2 1978.36 418.623 1
 1 11 2 2452.41 438.785 1
 -1 -11 -3 426.66 284.264 1
 1 11 3 174.27 274.38 1
 -1 -11 -3 507.22 323.579 5
 1 11 3 332.389 273.85 5
 1 11 3 900.285 508.899 3
 -1 -11 -3 661.923 545.841 3
 1 11 3 483.69 495.646 4
 -1 -11 -3 692.337 487.509 4
 -1 -11 -4 517.513 361.503 2
 1 11 4 1086.92 340.718 5
 -1 -11 -4 1249.81 367.488 5
 1 11 4 229.174 279.193 1
 -1 -11 -4 214.17 277.294 1
 1 11 4 471.138 353.333 2
 1 11 4 1369.04 552.62 4
 -1 -11 -4 237.869 495.426 4
 1 11 4 22.688 471.966 3
 -1 -11 -4 451.973 473.676 3
 -1 -11 -5 512.803 295.341 1
 1 11 5 476.499 313.379 1
 -1 -11 -5 140.244 468.785 3
 1 11 5 -327.823 471.524 3
 1 11 5 417.074 527.249 4
 -1 -11 -5 55.7861 512.457 4
 1 11 5 33.4624 269.457 5
 -1 -11 -5 -155.699 305.33 5
 -1 -11 -5 454.199 361.393 2
 1 11 5 508.696 355.194 2
 1 11 6 770.136 390.891 2
 -1 -11 -6 252.714 380.79 2
 -1 -11 -6 -189.727 315.305 5
 1 11 6 382.799 295.786 5
 1 11 6 -169.175 483.015 3
 -1 -11 -6 -241.342 476.395 3
 1 11 6 827.791 383.559 1
 -1 -11 -6 418.213 298.151 1
 -1 -11 -7 240.936 400.585 2
 1 11 7 556.014 377.215 1
 -1 -11 -7 1272.05 430.1 1
 1 11 7 -299.254 477.04 3
 -1 -11 -7 1019.7 541.276 3
 -1 -11 -7 229.201 333.729 5
 1 11 7 200.179 314.718 5
 -1 -11 -8 3508.68 742.615 2
 1 11 8 4478.76 757.748 2
 -1 -11 -8 4562.33 844.418 5
 1 11 8 2670.07 733.461 5
 -1 -11 -8 3226.21 855.438 3
 1 11 8 2931.84 849.283 3
 -1 -11 -8 4940.99 789.452 1
 1 11 8 3540.36 733.211 1
 1 11 9 5102.38 972.892 5
 -1 -11 -9 3870.79 944.506 5
 -1 -11 -9 2693.97 834.746 2
 -1 -11 -9 7237.36 924.252 1
 1 11 9 6183.9 903.245 1
 -1 -11 -9 3875.59 954.258 3
 1 11 9 4374.41 973.231 3
 1 11 9 3617.26 820.618 2
 -1 -11 -10 1308.36 690.856 5
 1 11 10 842.088 669.057 5
 -1 -11 -10 2442.88 760.281 3
 1 11 10 2894.59 775.256 3
 -1 -11 -10 2659.09 601.578 1
 -1 -11 -11 1125.33 492.538 5
 1 11 11 1679.67 571.493 5
 1 11 11 478.407 544.099 3
 -1 -11 -11 808.557 548.509 3
 1 11 11 506.461 375.628 1
 -1 -11 -11 178.892 355.905 1
 1 11 12 1527.21 516.186 5
 -1 -11 -12 902.527 463.581 5
 -1 -11 -12 1490.97 594.182 3
 1 11 12 1039.96 548.623 3
 1 11 12 893.476 412.715 1
 -1 -11 -12 315.106 369.799 1
 1 11 13 389.17 400.694 5
 -1 -11 -13 718.844 425.824 5
 1 11 13 -118.91 466.507 3
 -1 -11 -13 -206.347 450.244 3
 1 11 13 900.315 429.217 1
 1 11 14 537.395 378.851 5
 -1 -11 -14 993.338 464.198 5
 -1 -11 -14 544.014 499.979 3
 1 11 14 -213.952 471.238 3
 -1 -11 -14 279.476 336.288 1
 1 11 14 583.196 384.356 1
 -1 -12 9 356.474 226.391 1
 1 12 -9 641.001 242.888 1
 -1 -12 9 49.9047 314.901 3
 -1 -12 9 514.857 329.959 5
 1 12 -9 275.275 312.2 2
 -1 -12 9 365.586 331.322 2
 1 12 -9 -24.8797 307.498 5
 -1 -12 8 85.7602 314.969 3
 1 12 -8 79.1614 273.412 2
 -1 -12 8 495.326 324.493 2
 -1 -12 8 210.208 192.51 1
 1 12 -8 -11.1248 195.642 1
 -1 -12 8 223.257 274.115 5
 1 12 -8 206.792 305.536 5
 1 12 -8 80.5261 567.864 4
 -1 -12 7 150.32 230.58 5
 1 12 -7 130.953 259.502 5
 -1 -12 7 124.134 311.398 3
 1 12 -7 520.111 342.399 2
 1 12 -7 241.74 332.341 3
 1 12 -7 -211.385 484.303 4
 -1 -12 7 406.539 551.283 4
 1 12 -7 67.739 181.486 1
 -1 -12 7 242.553 197.411 1
 -1 -12 7 354.315 353.459 2
 1 12 -6 432.986 241.036 1
 -1 -12 6 435.077 234.529 1
 1 12 -6 864.819 375.216 2
 -1 -12 6 346.224 339.663 2
 1 12 -6 252.783 274.638 5
 -1 -12 6 333.104 296.461 5
 1 12 -6 830.804 392.672 3
 -1 -12 6 1370.9 553.101 4
 1 12 -6 20.4893 455.159 4
 -1 -12 6 273.49 364.98 3
 1 12 -5 494.943 248.045 1
 -1 -12 5 452.91 238.198 1
 1 12 -5 361.172 345.431 2
 -1 -12 5 508.761 381.055 2
 1 12 -5 1008.52 368.067 5
 -1 -12 5 1105.63 374.596 5
 1 12 -5 339.705 384.919 3
 -1 -12 5 699.453 494.256 4
 1 12 -5 178.567 422.911 4
 -1 -12 5 112.625 376.847 3
 1 12 -4 514.49 410.961 4
 -1 -12 4 1185.87 476.041 3
 1 12 -4 491.918 396.769 3
 1 12 -4 1000.64 312.272 1
 -1 -12 4 788.076 287.142 1
 1 12 -4 641.065 337.34 5
 -1 -12 4 595.057 302.814 5
 -1 -12 4 45.1022 326.557 2
 1 12 -4 1199.64 404.765 2
 -1 -12 3 266.344 366.873 4
 -1 -12 3 295.948 273.663 5
 1 12 -3 659.437 320.998 5
 1 12 -3 197.731 209.817 1
 -1 -12 3 315.042 216.707 1
 1 12 -3 102.29 397.847 3
 -1 -12 3 931.653 472.688 3
 -1 -12 3 -351.432 381.255 2
 1 12 -3 692.679 385.595 2
 1 12 -2 1356.57 331.426 1
 1 12 -2 886.923 430.822 2
 -1 -12 2 1509 444.29 2
 -1 -12 2 442.4 352.906 4
 1 12 -2 319.528 348.339 4
 1 12 -2 719.161 367.007 5
 -1 -12 2 1260.82 400.58 5
 -1 -12 2 1070.09 316.166 1
 1 12 -2 1816.34 559.719 3
 -1 -12 2 1477.21 548.791 3
 -1 -12 1 455.639 373.987 2
 1 12 -1 983.232 404.739 2
 1 12 -1 666.692 290.554 1
 -1 -12 1 1193.8 315.686 1
 -1 -12 1 854.324 499.448 3
 1 12 -1 537.863 483.128 3
 -1 -12 1 514.53 327.448 4
 1 12 -1 490.57 335.579 4
 -1 -12 1 1411.91 392.63 5
 1 12 -1 1026.76 367.29 5
 -1 -12 0 80.1794 324.646 2
 1 12 0 544.544 365.445 2
 -1 -12 0 1450.89 549.119 3
 1 12 0 1328.37 535.045 3
 -1 -12 0 1429.96 328.058 1
 1 12 0 1536.23 334.853 1
 1 12 0 262.846 304.204 4
 -1 -12 0 187.943 290.782 4
 1 12 0 273.824 314.177 5
 -1 -12 0 583.405 323.371 5
 1 12 1 921.925 392.841 2
 -1 -12 -1 1067.15 412.419 2
 -1 -12 -1 1140.76 379.618 5
 1 12 1 136.312 419.618 3
 -1 -12 -1 1042.13 521.412 3
 1 12 1 399.165 269.849 1
 -1 -12 -1 850.53 296.189 1
 -1 -12 -1 1033.04 366.641 4
 1 12 1 611.685 371.418 4
 1 12 1 1050.19 381.055 5
 1 12 2 1008.34 520.186 4
 -1 -12 -2 1760.55 523.634 4
 1 12 2 299.293 272.855 5
 -1 -12 -2 69.5126 256.385 5
 1 12 2 998.61 522.453 3
 -1 -12 -2 545.26 501.268 3
 -1 -12 -2 187.324 250.362 1
 1 12 2 550.646 269.525 1
 1 12 2 767.423 356.578 2
 -1 -12 -2 873.916 387.484 2
 -1 -12 -3 555.536 463.795 4
 1 12 3 1019.16 495.462 4
 1 12 3 690.089 500.701 3
 -1 -12 -3 997.541 530.422 3
 1 12 3 328.955 271.289 5
 -1 -12 -3 276.297 263.306 5
 -1 -12 -3 264.471 336.834 2
 1 12 3 396.889 332.758 2
 -1 -12 -3 -75.409 250.101 1
 1 12 3 190.245 250.253 1
 1 12 4 2847.8 836.175 3
 -1 -12 -4 1998.15 802.449 3
 1 12 4 4020.45 755.135 5
 -1 -12 -4 6000.74 825.353 5
 -1 -12 -4 5500.42 779.419 2
 1 12 4 3047.09 804.554 4
 -1 -12 -4 1548.25 729.432 4
 -1 -12 -4 5146.97 740.34 1
 1 12 4 5013.41 739.651 1
 1 12 4 5552.54 758.868 2
 -1 -12 -5 1883.14 398.109 1
 1 12 5 603.96 345.651 5
 -1 -12 -5 1275.56 416.107 5
 -1 -12 -5 1894.84 450.087 2
 -1 -12 -5 486.091 523.08 4
 1 12 5 1607.31 433.323 2
 1 12 5 1415.71 585.502 3
 -1 -12 -5 1460.49 604.281 3
 1 12 5 660.568 537.388 4
 1 12 5 1718.88 413.071 1
 1 12 6 1320.79 404.345 1
 -1 -12 -6 1177.52 369.116 1
 1 12 6 943.329 388.955 2
 -1 -12 -6 1013.14 421.565 2
 1 12 6 650.207 490.925 3
 -1 -12 -6 311.537 485.572 3
 -1 -12 -6 1150.95 381.499 5
 1 12 6 430.128 313.295 5
 -1 -12 -6 693.21 538.008 4
 1 12 7 1295.22 450.665 2
 -1 -12 -7 1236.23 458.786 2
 1 12 7 957.377 402.557 5
 -1 -12 -7 965.206 429.291 5
 1 12 7 160.574 501.038 3
 -1 -12 -7 80.1737 478.985 3
 -1 -12 -8 838.09 407.412 1
 -1 -12 -8 1718.87 485.734 5
 1 12 8 302.892 513.483 3
 -1 -12 -8 521.77 464.251 3
 1 12 8 788.31 417.18 1
 -1 -12 -8 526.851 410.423 2
 1 12 8 686.426 394.86 2
 -1 -12 -9 2447.25 603.828 5
 1 12 9 2208.94 589.333 5
 -1 -12 -9 930.342 562.873 3
 1 12 9 1387.66 639.032 3
 -1 -12 -9 1831.24 492.95 1
 1 12 9 1621.15 497.829 1
 -1 -12 -9 895.742 497.165 2
 1 12 9 1389.11 511.042 2
 1 12 10 400.591 412.35 5
 -1 -12 -10 627.009 481.78 5
 -1 -12 -10 231.419 463.307 3
 1 12 10 784.491 534.227 3
 -1 -12 -10 799.232 431.15 1
 1 12 10 261.185 354.83 1
 -1 -12 -10 979.533 506.05 2
 1 12 11 925.556 572.405 3
 -1 -12 -11 979.804 589.283 3
 1 12 11 1280.89 617.96 5
 -1 -12 -11 1350.31 470.232 1
 1 12 11 1330.69 469.847 1
 -1 -12 -11 731.024 534.714 5
 -1 -12 -12 1523.77 590.264 3
 1 12 12 1747.61 650.517 3
 -1 -12 -12 334.323 328.055 1
 1 12 12 458.523 360.515 1
 -1 -12 -12 332.019 411.54 5
 1 12 12 -32.7071 408.595 5
 1 12 13 126.021 410.977 3
 -1 -12 -13 -218.496 429.976 3
 -1 -12 -13 -89.3171 314.336 5
 1 12 13 699.945 426.388 5
 1 12 13 -41.5728 310.385 1
 -1 -12 -13 891.771 388.073 1
 -1 -13 7 216.02 331.599 3
 1 13 -7 334.184 339.509 2
 1 13 -7 -308.198 360.592 3
 -1 -13 7 51.4144 326.891 2
 -1 -13 7 252.51 288.103 5
 1 13 -7 69.6365 262.741 5
 -1 -13 7 373.765 234.547 1
 1 13 -7 308.428 211.333 1
 -1 -13 6 622.81 271.6 1
 1 13 -6 1169.88 306.437 1
 1 13 -6 540.248 389.38 3
 -1 -13 6 1292.75 461.413 3
 -1 -13 6 790.771 387.3 2
 1 13 -6 807.064 385.507 2
 1 13 -6 542.016 346.927 5
 -1 -13 6 1103.21 377.319 5
 1 13 -5 535.582 329.696 5
 -1 -13 5 866.425 357.168 5
 1 13 -5 583.442 261.434 1
 -1 -13 5 1023.74 291.18 1
 1 13 -5 -62.4934 381.514 3
 -1 -13 5 857.816 395.39 2
 1 13 -5 419.141 353.464 2
 1 13 -5 584.961 444.176 4
 -1 -13 5 520.488 462.554 4
 -1 -13 5 393.669 377.693 3
 1 13 -4 576.81 396.565 4
 -1 -13 4 -101.203 389.672 4
 -1 -13 4 721.414 323.974 5
 1 13 -4 81.1025 243.131 5
 -1 -13 4 241.033 213.398 1
 1 13 -4 545.684 244.46 1
 1 13 -4 348.05 330.524 2
 -1 -13 4 387.496 363.927 2
 -1 -13 4 -64.1517 424.865 3
 1 13 -4 367.934 420.994 3
 -1 -13 3 655.841 377.174 4
 1 13 -3 493.252 349.203 4
 -1 -13 3 1221.28 508.495 3
 1 13 -3 156.849 431.503 3
 1 13 -3 46.3744 326.295 2
 -1 -13 3 235.825 344.755 2
 -1 -13 3 984.556 363.48 5
 1 13 -3 595.721 323.551 5
 1 13 -3 1101.74 312.107 1
 -1 -13 3 327.709 241.301 1
 -1 -13 2 726.05 363.743 4
 1 13 -2 426.931 347.4 4
 -1 -13 2 2644.88 637.626 3
 1 13 -2 1661.91 560.149 3
 1 13 -2 1040.89 301.708 1
 -1 -13 2 1162.22 423.724 2
 1 13 -2 862.009 406.765 2
 1 13 -2 1184.96 404.282 5
 -1 -13 2 1851.48 456.129 5
 -1 -13 2 572.2 287.842 1
 1 13 -1 82.4614 266.82 5
 -1 -13 1 212.612 285.497 5
 1 13 -1 735.123 368.626 2
 -1 -13 1 699.157 367.055 2
 -1 -13 1 292.901 229.959 1
 1 13 -1 601.54 255.521 1
 -1 -13 1 -116.113 277.641 4
 1 13 -1 184.53 291.875 4
 1 13 -1 1323.54 524.702 3
 -1 -13 1 786.499 481.379 3
 1 13 0 487.965 320.595 5
 -1 -13 0 775.726 338.088 5
 1 13 0 314.517 336.869 2
 -1 -13 0 288.982 308.948 2
 1 13 0 313.041 224.814 1
 -1 -13 0 61.5147 205.956 1
 1 13 0 338.395 455.361 3
 -1 -13 0 910.654 474.158 3
 -1 -13 0 232.997 269.816 4
 1 13 0 202.238 262.647 4
 1 13 1 -25.2374 296.638 4
 -1 -13 -1 397.148 296.098 4
 1 13 1 319.125 332.63 2
 -1 -13 -1 264.787 324.461 2
 1 13 1 306.508 249.249 1
 -1 -13 -1 191.371 220.218 1
 1 13 1 277.943 267.277 5
 -1 -13 -1 212.715 255.677 5
 -1 -13 -1 278.222 441.434 3
 1 13 1 -272.628 448.517 3
 -1 -13 -2 852.541 347.194 2
 1 13 2 803.419 352.876 2
 1 13 2 474.938 273.711 1
 -1 -13 -2 338.524 232.951 1
 1 13 2 432.98 431.514 4
 -1 -13 -2 53.3609 351.586 4
 1 13 2 211.641 301.659 5
 -1 -13 -2 321.701 274.343 5
 -1 -13 -2 1214.35 542.914 3
 1 13 2 200.866 438.289 3
 1 13 3 274.965 233.072 1
 -1 -13 -3 681.19 275.282 1
 1 13 3 640.251 461.728 3
 -1 -13 -3 316.388 440.589 3
 -1 -13 -3 499.48 336.033 2
 1 13 3 104.356 293.666 2
 1 13 3 679.074 451.034 4
 -1 -13 -3 -15.2683 434.096 4
 1 13 3 112.985 247.892 5
 -1 -13 -3 37.5112 256.053 5
 1 13 4 495.702 279.3 1
 -1 -13 -4 485.624 272.623 1
 1 13 4 580.464 492.858 3
 -1 -13 -4 1213.96 542.422 3
 1 13 4 290.613 309.61 2
 -1 -13 -4 435.709 344.836 2
 -1 -13 -4 150.534 237.443 5
 1 13 4 131.154 252.856 5
 -1 -13 -4 648.9 443.669 4
 1 13 4 296.37 424.033 4
 -1 -13 -5 123.121 462.005 4
 1 13 5 278.158 456.214 4
 -1 -13 -5 291.143 282.117 5
 1 13 5 798.024 306.985 5
 1 13 5 806.67 372.487 2
 1 13 5 678.556 487.722 3
 -1 -13 -5 770.913 530.727 3
 -1 -13 -5 627.77 355.541 2
 -1 -13 -5 1246.93 353.617 1
 1 13 5 1003.45 333.949 1
 1 13 6 114.871 272.683 1
 -1 -13 -6 385.093 285.271 1
 -1 -13 -6 225.246 284.902 5
 1 13 6 589.363 295.904 5
 1 13 6 919.82 504.182 3
 -1 -13 -6 419.992 450.271 3
 -1 -13 -6 510.809 335.869 2
 1 13 6 963.343 350.076 2
 -1 -13 -6 353.766 488.49 4
 1 13 6 721.333 494.66 4
 1 13 7 292.399 283.089 5
 -1 -13 -7 307.761 281.283 5
 1 13 7 504.381 325.797 2
 -1 -13 -7 614.941 355.889 2
 1 13 7 -28.6012 421.957 3
 -1 -13 -7 854.558 490.083 3
 -1 -13 -7 203.291 293.493 1
 1 13 7 256.423 358.952 1
 1 13 8 1451.23 491.887 5
 1 13 8 1536.42 466.346 2
 -1 -13 -8 1017.76 446.043 2
 1 13 8 293.573 503.951 3
 -1 -13 -8 1815.07 610.73 3
 1 13 8 1712.99 507.861 1
 -1 -13 -8 2121.38 521.462 1
 1 13 9 195.606 308.212 5
 -1 -13 -9 290.256 374.108 5
 1 13 9 691.999 388.425 1
 1 13 9 383.83 370.8 2
 -1 -13 -9 28.6712 357.919 2
 1 13 9 962.766 533.813 3
 -1 -13 -9 -30.044 435.756 3
 -1 -13 -9 228.727 335.853 1
 -1 -13 -10 -39.2215 314.359 1
 1 13 10 439.622 365.856 1
 -1 -13 -10 572.134 442.113 2
 -1 -13 -10 208.428 354.036 5
 1 13 10 409.883 353.843 5
 1 13 10 123.465 425.756 3
 -1 -13 -10 184.699 424.614 3
 1 13 11 489.807 342.92 1
 -1 -13 -11 242.922 353.656 1
 1 13 11 -93.1755 381.457 5
 -1 -13 -11 35.1521 417.256 5
 -1 -13 -11 630.29 473.654 3
 1 13 11 31.6571 482.616 3
 -1 -13 -11 221.947 434.799 2
 1 13 11 225.442 420.381 2
 1 14 -4 690.064 394.165 2
 -1 -14 4 1769.15 465.13 2
 -1 -14 4 1165.16 388.84 5
 1 14 -4 544.919 320.857 5
 -1 -14 4 979.743 485.481 3
 1 14 -4 401.37 466.462 3
 -1 -14 4 478.356 274.634 1
 1 14 -4 666.702 290.676 1
 1 14 -3 3534.14 787.346 3
 -1 -14 3 3156.85 769.875 3
 -1 -14 3 3099.05 608.919 1
 1 14 -3 3678.13 628.157 1
 1 14 -3 2621.14 660.985 2
 -1 -14 3 4191.47 725.856 2
 1 14 -3 4205.02 740.421 5
 -1 -14 3 2538.81 683.974 5
 1 14 -2 75.3905 431.577 3
 -1 -14 2 698.752 482.152 3
 -1 -14 2 294.095 225.637 1
 1 14 -2 79.1064 203.964 1
 1 14 -2 225.821 333.385 2
 -1 -14 2 441.426 341.732 2
 -1 -14 2 110.782 269.912 5
 1 14 -2 259.57 260.664 5
 -1 -14 1 171.027 231.166 1
 1 14 -1 743.648 278.204 1
 1 14 -1 -360.891 448.428 3
 -1 -14 1 1313.62 529.991 3
 -1 -14 1 621.834 378.317 2
 1 14 -1 425.485 355.128 2
 -1 -14 1 988.246 385.404 5
 1 14 -1 822.023 352.917 5
 -1 -14 0 1166.45 388.659 5
 1 14 0 457.465 307.667 5
 1 14 0 817.281 289.131 1
 -1 -14 0 133.007 202.819 1
 -1 -14 0 744.098 472.999 3
 1 14 0 417.599 476.451 3
 1 14 0 346.756 290.019 4
 -1 -14 0 180.329 273.866 4
 1 14 0 506.989 334.426 2
 -1 -14 0 170.798 290.319 2
 -1 -14 -1 451.172 306.586 4
 1 14 1 463.326 328.896 4
 -1 -14 -1 587.141 330.762 5
 1 14 1 649.547 329.381 5
 -1 -14 -1 683.589 481.676 3
 1 14 1 720.989 508.781 3
 1 14 1 1421.01 404.7 2
 -1 -14 -1 1063.77 385.893 2
 -1 -14 -1 770.023 291.999 1
 1 14 1 617.607 296.027 1
 1 14 2 372.442 379.783 4
 -1 -14 -2 818.576 385.13 4
 -1 -14 -2 389.353 264.275 5
 1 14 2 270.298 275.853 5
 -1 -14 -2 233.243 319.191 2
 1 14 2 129.903 297.231 2
 -1 -14 -2 139.966 448.112 3
 1 14 2 327.017 463.26 3
 -1 -14 -2 72.9694 232.685 1
 1 14 2 438.743 266.683 1
 1 14 3 211.853 417.549 4
 -1 -14 -3 888.542 479.741 4
 1 14 3 142.63 230.978 5
 -1 -14 -3 161.877 226.505 5
 -1 -14 -3 511.026 328.244 2
 1 14 3 436.035 314.194 2
 -1 -14 -3 1368.83 558.931 3
 1 14 3 83.1374 415.096 3
 1 14 3 796.114 310.176 1
 -1 -14 -3 205.261 239.344 1
 -1 -14 -4 1092.26 378.501 5
 1 14 4 505.468 312.713 5
 -1 -14 -4 713.174 361.485 2
 1 14 4 823.021 363.231 2
 -1 -14 -4 860.556 454.19 4
 1 14 4 171.269 403.031 4
 1 14 4 422.893 449.11 3
 -1 -14 -4 319.272 455.738 3
 1 14 4 1037.27 355.926 1
 1 14 5 487.29 288.24 5
 -1 -14 -5 287.736 291.73 5
 1 14 5 437.776 323.105 2
 -1 -14 -5 935.443 360.529 2
 1 14 5 173.842 460.411 3
 -1 -14 -5 207.369 488.613 3
 -1 -14 -5 -183.912 252.728 1
 1 14 5 301.789 248.881 1
 1 14 6 228.356 265.154 5
 -1 -14 -6 212.957 260.751 5
 -1 -14 -6 618.907 330.915 2
 1 14 6 170.449 286.669 2
 1 14 6 892.046 508.148 3
 -1 -14 -6 422.275 437.517 3
 1 14 6 586.635 304.496 1
 -1 -14 -6 15.9778 256.011 1
 -1 -14 -7 -113.889 250.625 5
 1 14 7 -64.7649 246.989 5
 1 14 7 1157.73 556.03 3
 -1 -14 -7 918.135 497.771 3
 1 14 7 326.231 332.77 1
 -1 -14 -7 17.3765 247.506 1
 1 14 7 118.029 308.257 2
 -1 -14 -7 155.143 311.28 2
 -1 -14 -8 543.513 348.683 5
 1 14 8 93.117 286.135 5
 -1 -14 -8 491.83 355.387 2
 1 14 8 566.713 361.432 2
 -1 -14 -8 909.349 424.246 1
 1 14 8 1394.65 448.764 1
 -1 -14 -8 62.1369 428.51 3
 1 14 8 717.475 495.405 3
 2 -13 -7 371.334 239.808 5
 -2 13 7 444.571 277.56 5
 -2 13 7 308.23 376.663 1
 2 -13 -7 737.806 403.106 1
 2 -13 -7 267.096 458.289 3
 -2 13 6 174.331 246.031 5
 2 -13 -6 231.568 252.46 5
 2 -13 -6 164.029 468.54 3
 -2 13 6 161.51 450.196 3
 -2 13 6 813.421 422.161 1
 2 -13 -6 885.382 392.482 1
 2 -13 -6 58.7938 250.722 2
 -2 13 6 706.481 287.146 2
 -2 13 5 1573.77 405.114 5
 2 -13 -5 1728.21 419.794 5
 -2 13 5 1100.16 437.21 1
 2 -13 -5 473.669 395.616 1
 -2 13 5 1115.25 589.276 3
 2 -13 -5 -64.4471 526.204 3
 -2 13 5 635.839 303.326 2
 2 -13 -5 921.624 326.077 2
 -2 13 4 3541.14 661.515 1
 -2 13 4 2012.42 445.713 2
 2 -13 -4 907.365 405.112 2
 -2 13 4 1779.56 506.573 5
 2 -13 -4 2298.18 524.911 5
 2 -13 -4 1747.9 694.962 3
 -2 13 4 1564.13 656.843 3
 -2 13 3 141.586 253.684 2
 2 -13 -3 199.465 260.347 2
 -2 13 3 92.4763 450.371 3
 2 -13 -3 -218.712 480.267 3
 -2 13 3 235.809 353.217 1
 2 -13 -3 1230.69 442.206 1
 2 -13 -3 307.727 284.466 5
 -2 13 3 517.961 316.326 5
 2 -13 -2 1305.24 562.177 3
 -2 13 2 423.505 533.597 3
 2 -13 -2 436.817 323.214 2
 -2 13 2 301.907 278.27 2
 -2 13 2 754.462 388.01 1
 2 -13 -2 240.737 343.718 1
 2 -13 -2 789.922 377.178 5
 -2 13 2 519.706 349.033 5
 2 -13 -1 772.421 561.812 3
 -2 13 1 358.229 480.343 3
 2 -13 -1 59.1982 279.766 2
 -2 13 1 334.527 275.045 2
 -2 13 1 238.677 317.908 1
 2 -13 -1 132.996 260.194 1
 -2 13 1 726.898 328.544 5
 2 -13 -1 64.6831 242.087 5
 -2 13 0 273.211 279.156 2
 -2 13 0 949.609 543.236 3
 2 -13 0 644.728 548.039 3
 2 -13 0 536.06 300.986 2
 2 -13 0 213.94 262.697 1
 -2 13 0 533.69 296.912 1
 -2 13 0 205.411 235.896 5
 2 -13 0 291.193 261.347 5
 -2 13 -1 117.939 477.335 3
 2 -13 1 1207.2 619.739 3
 2 -13 1 888.226 343.427 5
 -2 13 -1 803.614 350.623 5
 2 -13 1 692.619 336.387 2
 -2 13 -1 551.508 309.307 2
 2 -13 1 556.9 285.549 1
 -2 13 -1 630.397 314.925 1
 2 -13 2 948.509 371.439 2
 -2 13 -2 1008.36 355.899 2
 -2 13 -2 2551.51 529.156 5
 2 -13 2 348.232 429.672 4
 -2 13 -2 1187.48 365.01 1
 2 -13 2 1193.85 359.201 1
 2 -13 2 1672.31 456.739 5
 2 -13 2 715.937 561.401 3
 -2 13 -2 668.214 581.799 3
 -2 13 -3 1352.1 594.297 3
 2 -13 3 1248.53 596.254 3
 -2 13 -3 1325.03 374.537 1
 2 -13 3 1429.4 389.496 1
 -2 13 -3 1513.71 407.76 2
 2 -13 3 941.674 388.63 2
 2 -13 3 672.886 362.862 5
 -2 13 -3 1170.58 437.234 5
 2 -13 4 469.501 528.318 3
 -2 13 -4 142.101 463.065 3
 -2 13 -4 741.222 291.824 1
 2 -13 4 206.219 224.159 1
 2 -13 4 13.5386 286.806 2
 -2 13 -4 350.785 296.034 2
 -2 13 -4 23.5372 267.236 5
 2 -13 4 209.358 292.696 5
 -2 13 -5 594.461 515.76 3
 2 -13 5 953.79 554.176 3
 2 -13 5 620.859 356.795 5
 -2 13 -5 535.559 360.822 5
 -2 13 -5 98.3734 280.357 2
 2 -13 5 791.009 357.138 2
 2 -13 5 625.226 268.384 1
 -2 13 -5 581.448 265.92 1
 -2 13 -6 51.6503 179.193 1
 2 -13 6 -12.6326 197.652 1
 2 -13 6 -74.1612 302.903 5
 -2 13 -6 76.0147 224.263 5
 -2 12 10 97.2384 456.88 3
 2 -12 -10 906.503 446.236 1
 -2 12 10 274.46 393.646 1
 -2 12 10 526.768 297.486 5
 2 -12 -9 194.571 498.513 3
 2 -12 -9 564.711 309.231 5
 -2 12 9 391.907 278.998 5
 -2 12 9 22.2654 379.182 1
 2 -12 -9 221.634 362.292 1
 2 -12 -8 -159.292 569.811 3
 -2 12 8 472.229 515.15 3
 2 -12 -8 171.028 343.833 1
 -2 12 8 980.502 415.04 1
 -2 12 8 129.822 236.903 5
 2 -12 -8 884.833 343.635 5
 2 -12 -8 1007.02 284.348 2
 -2 12 8 383.991 233.393 2
 2 -12 -7 125.535 491.866 3
 -2 12 7 63.099 330.338 1
 2 -12 -7 862.715 384.943 1
 -2 12 7 35.9102 209.698 5
 2 -12 -7 256.222 253.454 5
 2 -12 -7 547.683 260.831 2
 -2 12 7 106.805 220.543 2
 -2 12 6 1187.7 562.031 3
 2 -12 -6 431.148 540.349 3
 -2 12 6 101.126 337.016 1
 2 -12 -6 260.108 348.851 1
 -2 12 6 375.379 275.789 5
 2 -12 -6 339.768 279.654 5
 -2 12 6 845.849 288.732 2
 2 -12 -6 900.172 298.094 2
 -2 12 5 -209.101 469.885 3
 2 -12 -5 1334.23 604.563 3
 2 -12 -5 949.06 431.306 1
 -2 12 5 901.802 426.314 1
 2 -12 -5 519.479 278.874 5
 -2 12 5 162.852 233.943 5
 -2 12 5 562.514 280.476 2
 2 -12 -5 110.003 248.762 2
 -2 12 4 646.733 537.061 3
 2 -12 -4 803.274 579.465 3
 -2 12 4 1221.88 440.349 1
 2 -12 -4 828.767 405.605 1
 2 -12 -4 183.076 260.968 5
 -2 12 4 536.471 279.993 5
 2 -12 -4 249.891 297.631 2
 -2 12 4 415.459 292.113 2
 -2 12 3 244.84 228.035 4
 2 -12 -3 106.256 223.591 4
 -2 12 3 363.096 275.551 2
 2 -12 -3 622.289 309.375 2
 2 -12 -3 1932.17 488.511 1
 -2 12 3 1665.19 457.06 1
 -2 12 3 314.716 317.103 5
 2 -12 -3 341.254 304.1 5
 -2 12 3 1475.19 636.19 3
 2 -12 -3 618.525 561.047 3
 -2 12 2 2325.48 719.403 3
 2 -12 -2 3922.78 864.259 3
 -2 12 2 1035.58 343.686 4
 2 -12 -2 3550.63 618.056 1
 -2 12 2 3412.02 614.103 1
 2 -12 -2 1244.35 289.62 4
 -2 12 2 820.74 442.116 5
 2 -12 -2 1703.87 503.127 5
 -2 12 2 3096.64 492.001 2
 -2 12 1 1136.8 327.064 2
 -2 12 1 172.894 245.519 5
 2 -12 -1 319.096 271.778 5
 -2 12 1 405.093 168.542 4
 -2 12 1 1362.23 433.158 1
 2 -12 -1 936.898 389.231 1
 -2 12 1 561.143 533.934 3
 2 -12 -1 348.69 500.482 3
 2 -12 -1 75.5412 274.67 2
 2 -12 -1 241.509 163.763 4
 -2 12 0 267.602 253.901 2
 2 -12 0 390.985 302.852 2
 2 -12 0 862.581 581.526 3
 -2 12 0 1031.14 563.696 3
 2 -12 0 115.531 259.707 5
 -2 12 0 247.208 284.864 5
 -2 12 0 321.77 205.9 4
 2 -12 0 -91.611 237.756 4
 2 -12 0 230.398 275.707 1
 -2 12 0 312.823 319.842 1
 -2 12 -1 490.447 307.735 4
 2 -12 1 703.829 377.259 4
 -2 12 -1 1023.63 355.654 2
 2 -12 1 947.833 353.61 2
 2 -12 1 2173.62 459.522 5
 -2 12 -1 1149.56 395.967 5
 2 -12 1 641.868 299.565 1
 -2 12 -1 815.547 327.609 1
 -2 12 -1 1409.82 592.468 3
 2 -12 1 368.986 536.572 3
 -2 12 -2 218.069 287.463 2
 2 -12 2 408.607 308.605 2
 -2 12 -2 546.727 516.937 3
 2 -12 2 729.685 565.81 3
 2 -12 2 470.445 298.598 5
 -2 12 -2 -120.476 310.035 5
 -2 12 -2 -290.13 374.115 4
 2 -12 2 546.587 450.176 4
 -2 12 -2 458.79 275.068 1
 2 -12 3 568.987 347.625 2
 -2 12 -3 758.744 345.326 2
 -2 12 -3 970.891 582.973 3
 2 -12 3 1523.43 646.466 3
 2 -12 3 1176.32 418.205 5
 -2 12 -3 814.553 383.707 5
 2 -12 3 1640.86 623.411 4
 -2 12 -3 622.444 493.152 4
 -2 12 -3 1160.13 338.905 1
 2 -12 3 738.905 311.887 1
 -2 12 -4 680.389 337.179 2
 2 -12 4 202.441 290.387 2
 2 -12 4 821.634 561.368 3
 -2 12 -4 1287.61 576.995 3
 -2 12 -4 287.002 319.357 5
 2 -12 4 196.128 286.998 5
 -2 12 -4 582.138 556.976 4
 2 -12 4 190.661 221.875 1
 -2 12 -4 273.129 262.921 1
 2 -12 5 290.787 299.306 2
 -2 12 -5 356.318 304.5 2
 2 -12 5 674.761 538.02 3
 -2 12 -5 185.012 469.732 3
 -2 12 -5 573.968 373.365 5
 2 -12 5 857.126 355.404 5
 -2 12 -5 898.22 632.494 4
 -2 12 -5 287.569 233.076 1
 2 -12 5 83.5069 207.634 1
 -2 12 -6 129.929 456.803 3
 2 -12 6 1008.14 530.722 3
 2 -12 6 350.482 225.661 1
 -2 12 -6 722.028 250.383 1
 -2 12 -6 652.244 375.285 5
 2 -12 6 1199.21 429.14 5
 -2 12 -6 374.428 298.441 2
 2 -12 6 137.899 288.351 2
 2 -12 7 -129.675 293.703 2
 -2 12 -7 496.279 307.866 2
 2 -12 7 280.345 201.832 1
 -2 12 -7 93.4568 201.85 1
 -2 12 -7 52.755 278.244 5
 2 -12 7 -49.1952 251.798 5
 -2 12 -7 180.134 441.282 3
 2 -12 7 25.8027 430.016 3
 2 -12 8 301.893 289.773 2
 -2 12 -8 92.2362 269.04 2
 -2 12 -8 447.113 340.755 5
 2 -12 8 725.752 402.216 5
 2 -12 8 50.0065 446.478 3
 -2 12 -8 -176.116 446.942 3
 -2 12 -8 471.398 223.439 1
 2 -12 8 310.181 217.739 1
 -2 12 -9 283.826 370.594 5
 2 -12 9 455.938 375.614 5
 2 -12 9 205.042 198.881 1
 -2 12 -9 119.998 183.079 1
 -2 11 12 -184.198 381.317 1
 2 -11 -12 -227.796 381.721 1
 -2 11 12 288.412 444.758 3
 2 -11 -12 475.706 409.14 5
 -2 11 12 394.839 365.354 5
 2 -11 -11 347.927 503.75 3
 2 -11 -11 132.923 361.232 1
 -2 11 11 22.3074 395.77 1
 -2 11 11 437.751 464.904 3
 -2 11 11 953.494 394.227 5
 2 -11 -11 529.471 361.906 5
 2 -11 -10 330.121 339.832 5
 -2 11 10 539.994 348.576 5
 -2 11 10 390.678 365.97 1
 2 -11 -10 558.594 405.514 1
 -2 11 10 582.047 513.413 3
 2 -11 -9 1337.66 493.263 1
 -2 11 9 758.155 445.996 1
 2 -11 -9 882.966 608.489 3
 -2 11 9 1853.51 462.367 5
 2 -11 -9 1137.88 408.041 5
 -2 11 9 1218.72 326.881 2
 -2 11 8 117.77 221.937 2
 -2 11 8 -61.4044 366.372 1
 2 -11 -8 346.355 386.334 1
 -2 11 8 354.197 488.959 3
 2 -11 -8 239.858 459.861 3
 2 -11 -8 254.806 275.515 5
 -2 11 8 -157.646 230.872 5
 2 -11 -8 286.876 242.97 2
 2 -11 -7 470.949 387.28 1
 -2 11 7 600.013 387.976 1
 2 -11 -7 88.1434 461.519 3
 -2 11 7 87.1238 462.218 3
 2 -11 -7 582.442 299.677 5
 -2 11 7 316.096 242.075 5
 -2 11 7 173.243 231.795 2
 2 -11 -7 346.042 248.327 2
 2 -11 -6 809.601 391.181 1
 -2 11 6 996.618 407.067 1
 2 -11 -6 247.009 235.468 5
 -2 11 6 245.953 243.664 5
 -2 11 6 340.866 243.179 2
 2 -11 -6 215.507 256.217 2
 2 -11 -6 -28.8972 515.582 3
 -2 11 6 -171.452 488.514 3
 2 -11 -5 713.653 325.268 2
 -2 11 5 1519.32 353.348 2
 -2 11 5 83.9411 512.779 3
 2 -11 -5 1273.57 625.54 3
 2 -11 -5 1001.25 354.329 5
 -2 11 5 1203.03 391.084 5
 -2 11 4 109.99 492.618 3
 2 -11 -4 1505 627.468 3
 2 -11 -4 1628.29 475.578 1
 -2 11 4 1088.51 442.224 1
 -2 11 4 369.487 287.975 2
 2 -11 -4 77.2779 285.484 2
 2 -11 -4 367.895 271.245 5
 -2 11 4 320.822 270.349 5
 -2 11 3 2224.61 428.621 2
 2 -11 -3 2938.96 461.406 2
 2 -11 -3 2910.05 548.515 5
 -2 11 3 2725.49 540.906 5
 -2 11 3 1299.35 509.767 1
 2 -11 -3 1714.65 528.913 1
 -2 11 3 3918.89 868.055 3
 2 -11 -3 582.801 323.054 4
 2 -11 -2 5563.3 1011.25 3
 2 -11 -2 4876.5 755.935 1
 -2 11 2 4640.82 744.894 1
 -2 11 2 1926.06 487.629 4
 2 -11 -2 3109.16 473.476 4
 -2 11 2 6403.9 677.179 2
 2 -11 -2 5990.85 682.444 2
 -2 11 2 1874.95 624.218 5
 2 -11 -2 2700.8 669.146 5
 -2 11 2 3631.5 912.445 3
 2 -11 -1 96.8806 278.146 2
 -2 11 1 636.556 380.541 1
 2 -11 -1 187.545 151.547 4
 -2 11 1 218.867 144.23 4
 -2 11 1 104.205 276.817 2
 -2 11 1 370.803 533.275 3
 2 -11 -1 -108.61 524.205 3
 2 -11 -1 -108.814 263.017 5
 -2 11 1 -141.222 265.805 5
 2 -11 0 936.792 566.518 3
 -2 11 0 1888.91 669.95 3
 2 -11 0 1656.11 454.175 5
 2 -11 0 2056.33 434.634 1
 2 -11 0 1420.84 408.119 2
 -2 11 0 1314.07 384.335 2
 -2 11 0 1858.68 450.426 1
 -2 11 0 1286.08 300.63 4
 2 -11 0 858.309 323.078 4
 -2 11 0 2299.34 499.875 5
 2 -11 1 140.265 265.792 5
 -2 11 -1 17.74 242.814 5
 2 -11 1 149.655 360.619 4
 -2 11 -1 -220.143 294.197 4
 -2 11 -1 10.0414 263.042 2
 2 -11 1 410.159 296.513 2
 -2 11 -1 828.962 540.106 3
 2 -11 1 792.567 588.785 3
 -2 11 -1 342.023 283.923 1
 2 -11 1 253.468 242.074 1
 -2 11 -2 5276.55 881.813 5
 2 -11 2 5095.26 864.457 5
 2 -11 2 2197.18 841.05 4
 -2 11 -2 4542.31 1002.62 3
 2 -11 2 5949.47 1093.55 3
 -2 11 -2 5928.52 816.731 2
 2 -11 2 5077.99 802.544 2
 2 -11 2 5345.93 800.123 1
 -2 11 -2 5283.61 806.146 1
 -2 11 -2 3661.39 821.742 4
 -2 11 -3 417.379 312.619 5
 2 -11 3 39.4169 275.375 5
 -2 11 -3 684.259 574.58 3
 2 -11 3 669.557 576.368 3
 -2 11 -3 45.6159 492.449 4
 -2 11 -3 445.358 314.559 2
 2 -11 3 -11.1803 283.883 2
 2 -11 3 571.608 278.217 1
 -2 11 -3 119.748 246.862 1
 2 -11 4 2156.38 500.657 5
 -2 11 -4 1819.48 465.587 5
 2 -11 4 432.807 522.798 3
 -2 11 -4 -24.9299 498.232 3
 -2 11 -4 1197.03 613.618 4
 -2 11 -4 477.8 285.529 1
 2 -11 4 758.783 286.82 1
 -2 11 -4 434.023 334.251 2
 2 -11 4 763.682 344.031 2
 -2 11 -5 129.49 309.53 5
 2 -11 5 783.207 370.895 5
 -2 11 -5 74.363 277.958 2
 2 -11 5 394.379 303.773 2
 2 -11 5 186.261 202.806 1
 -2 11 -5 519.275 242.805 1
 2 -11 5 824.626 550.623 3
 -2 11 -5 172.197 454.932 3
 2 -11 6 466.415 306.497 5
 -2 11 -6 330.569 336.718 5
 2 -11 6 224.799 193.87 1
 -2 11 -6 194.662 202.538 1
 2 -11 6 246.445 277.282 2
 -2 11 -6 -196.665 285.218 2
 -2 11 -6 169.955 466.868 3
 2 -11 6 218.345 466.509 3
 2 -11 7 -218.738 309.45 2
 -2 11 -7 554.896 310.874 2
 -2 11 -7 632.649 411.87 5
 2 -11 7 688.248 392.771 5
 2 -11 7 496.288 237.433 1
 -2 11 -7 567.369 232.473 1
 2 -11 7 258.18 455.409 3
 -2 11 -8 393.475 223.408 1
 2 -11 8 384.986 224.801 1
 -2 11 -8 -137.188 446.209 3
 2 -11 8 247.835 443.479 3
 -2 11 -8 -29.2892 289.431 2
 2 -11 8 -71.7878 292.017 2
 2 -11 8 1395.73 486.477 5
 -2 11 -8 571.92 353.12 5
 -2 11 -9 455.014 227.488 1
 2 -11 9 588.251 230.146 1
 2 -11 9 109.696 404.163 3
 -2 11 -9 397.054 423.544 3
 2 -11 9 590.428 356.773 2
 -2 11 -9 586.879 352.925 2
 2 -11 9 79.7122 340.617 5
 -2 11 -9 567.154 396.38 5
 -2 11 -10 22.2182 192.057 1
 2 -11 10 -162.046 212.554 1
 -2 11 -10 343.036 337.432 5
 2 -11 10 290.01 330.343 5
 -2 11 -10 759.084 391.758 2
 2 -11 10 685 372.225 2
 -2 11 -10 170.456 420.188 3
 2 -11 10 85.9347 392.282 3
 -2 11 -11 445.365 222.206 1
 2 -11 11 693.359 233.44 1
 2 -11 11 274.719 385.11 3
 -2 11 -11 845.713 427.548 5
 2 -11 11 674.965 375.605 5
 -2 11 -11 960.086 396.65 2
 2 -11 11 899.727 399.378 2
 -2 11 -11 249.216 391.512 3
 -2 10 13 -30.8799 454.782 3
 2 -10 -13 337.072 471.247 3
 -2 10 13 283.556 391.947 5
 2 -10 -13 618.557 404.991 5
 2 -10 -12 1044.98 439.043 1
 2 -10 -12 603.422 465.756 5
 -2 10 12 -60.1935 472.031 3
 2 -10 -12 60.1865 459.281 3
 -2 10 12 1107.66 524.605 5
 2 -10 -11 -29.6626 470.643 3
 -2 10 11 95.8079 362.565 5
 2 -10 -11 270.54 423.728 5
 2 -10 -11 758.479 431.078 1
 -2 10 11 -63.7906 346.285 1
 -2 10 11 29.3235 446.811 3
 -2 10 10 1639.33 428.436 2
 2 -10 -10 2786.29 616.878 5
 -2 10 10 1800.78 524.733 5
 -2 10 10 2217.94 575.77 1
 2 -10 -10 1466.64 547.704 1
 -2 10 10 2323.54 704.741 3
 2 -10 -9 721.302 336.976 2
 2 -10 -9 1510.38 444.499 5
 -2 10 9 913.044 384.475 5
 2 -10 -9 1401.94 479.888 1
 -2 10 9 894.558 455.425 1
 2 -10 -9 797.049 594.775 3
 2 -10 -8 1213.39 338.297 2
 -2 10 8 1329.38 325.936 2
 -2 10 8 516.259 336.585 5
 2 -10 -8 1069.24 388.753 5
 2 -10 -8 1511.25 606.523 3
 2 -10 -8 2082.28 533.678 1
 -2 10 8 2425.35 585.861 1
 2 -10 -7 -50.5039 227.758 2
 -2 10 7 49.2976 220.439 2
 2 -10 -7 515.162 286.285 5
 -2 10 7 186.261 259.985 5
 2 -10 -7 273.792 514.771 3
 -2 10 7 -108.715 503.886 3
 -2 10 7 746.849 430.208 1
 2 -10 -7 1133.69 458.736 1
 -2 10 6 236.008 238.405 2
 2 -10 -6 199.315 237.969 2
 2 -10 -6 15.1289 236.364 5
 -2 10 6 -265.825 574.795 3
 2 -10 -6 698.932 554.257 3
 2 -10 -6 -196.544 388.113 1
 -2 10 6 -91.0576 380.206 1
 -2 10 5 754.712 280.587 2
 2 -10 -5 892.729 291.707 2
 -2 10 5 501.494 376.93 1
 2 -10 -5 239.619 384.545 1
 -2 10 5 359.675 266.764 5
 2 -10 -5 433.266 297.046 5
 2 -10 -5 871.059 591.697 3
 -2 10 5 52.1646 528.94 3
 -2 10 4 2058.76 445.985 2
 2 -10 -4 3541.04 495.456 2
 -2 10 4 614.037 650.867 3
 2 -10 -4 1242.72 464.293 5
 -2 10 4 1856.41 510.427 5
 -2 10 4 2686.29 616.258 1
 2 -10 -4 3274.15 643.939 1
 2 -10 -4 4037.89 867.855 3
 2 -10 -3 593.65 602.025 3
 -2 10 3 402.207 598.578 3
 -2 10 3 194.659 295.594 5
 2 -10 -3 71.3383 266.858 2
 -2 10 3 186.534 272.115 2
 2 -10 -3 392.008 290.082 5
 -2 10 3 305.177 394.438 1
 2 -10 -3 1338.58 470.24 1
 -2 10 2 358.058 253.224 4
 2 -10 -2 3834.89 622.771 5
 -2 10 2 2114.48 430.43 2
 -2 10 2 721.413 625.453 3
 2 -10 -2 3881.45 827.681 3
 -2 10 2 2481.59 555.017 1
 2 -10 -2 938.208 263.24 4
 2 -10 -1 562.633 294.934 2
 2 -10 -1 1262.17 415.818 1
 -2 10 1 49.2067 585.404 3
 2 -10 -1 -377.752 604.331 3
 2 -10 -1 140.607 140.656 4
 -2 10 1 193.098 128.882 4
 -2 10 1 565.452 291.655 2
 2 -10 -1 49.6072 255.27 5
 -2 10 1 -112.667 272.889 5
 -2 10 0 391.595 573.518 3
 2 -10 0 -49.9207 520.423 3
 -2 10 0 253.426 304.135 5
 2 -10 0 641.081 320.986 5
 2 -10 0 447.611 302.262 2
 -2 10 0 -8.62805 269.981 2
 -2 10 0 632.568 226.663 4
 2 -10 0 167.395 271.494 4
 -2 10 0 455.067 364.854 1
 2 -10 0 1014.21 376.463 1
 -2 10 -1 1708.86 697.972 3
 2 -10 1 2211.3 722.52 3
 -2 10 -1 815.312 376.669 5
 2 -10 1 1403.79 426.74 5
 -2 10 -1 1449.51 393.6 2
 2 -10 1 1382.52 409.044 2
 2 -10 1 1480.28 503.012 4
 -2 10 -1 1599.09 430.593 4
 2 -10 1 1984.25 421.041 1
 -2 10 -1 1690.09 422.84 1
 -2 10 -2 548.801 595.924 3
 2 -10 2 800.167 597.548 3
 2 -10 2 543.006 341.639 5
 -2 10 -2 568.923 325.974 5
 -2 10 -2 628.13 467.858 4
 2 -10 2 446.498 275.82 1
 -2 10 -2 -125.259 277.436 1
 -2 10 -2 551.877 328.982 2
 2 -10 2 330.075 314.086 2
 2 -10 3 4990.61 792.246 5
 -2 10 -3 5564.56 821.824 5
 2 -10 3 3783.14 663.57 2
 -2 10 -3 3440.17 656.955 2
 -2 10 -3 4035.94 658.306 1
 2 -10 3 3673.24 638.193 1
 -2 10 -3 2694.48 839.385 3
 2 -10 3 3493.69 892.768 3
 -2 10 -3 1516.59 768.984 4
 -2 10 -4 -46.1502 521.351 3
 2 -10 4 -281.321 539.663 3
 -2 10 -4 174.724 316.438 2
 2 -10 4 151.774 309.896 2
 2 -10 4 585.019 282.818 1
 -2 10 -4 740.112 299.7 1
 2 -10 4 491.716 343.525 5
 -2 10 -4 750.745 384.151 5
 -2 10 -5 227.36 534.079 3
 2 -10 5 613.4 568.831 3
 2 -10 5 678.607 377.772 2
 -2 10 -5 604.55 380.305 2
 2 -10 5 2250.16 516.982 5
 -2 10 -5 2414.25 550.151 5
 -2 10 -5 771.484 285.735 1
 2 -10 5 999.521 293.003 1
 2 -10 6 1026.68 429.407 5
 -2 10 -6 910.005 450.77 5
 -2 10 -6 255.508 225.2 1
 2 -10 6 515.939 233.995 1
 2 -10 6 -97.5516 314.244 2
 -2 10 -6 323.11 308.091 2
 2 -10 6 262.665 497.676 3
 2 -10 7 446.456 223.85 1
 -2 10 -7 195.334 204.644 1
 2 -10 7 357.368 467.883 3
 -2 10 -7 1617.7 566.062 3
 -2 10 -7 448.781 342.746 2
 2 -10 7 245.846 314.475 2
 -2 10 -8 1173.44 315.021 1
 2 -10 8 835.995 288.662 1
 -2 10 -8 20.4642 485.711 3
 2 -10 8 1736.88 559.434 3
 -2 10 -8 1225.78 495.293 5
 2 -10 8 1305.85 489.624 5
 -2 10 -9 577.629 380.965 5
 2 -10 9 216.424 324.441 5
 -2 10 -9 733.048 264.665 1
 2 -10 9 1101.82 280.776 1
 -2 10 -9 380.726 368.636 2
 2 -10 9 260.585 421.43 3
 -2 10 -9 178.356 409.078 3
 2 -10 10 146.484 185.254 1
 -2 10 -10 219.345 192.493 1
 2 -10 10 345.839 331.562 5
 -2 10 -10 -24.9395 340.739 5
 2 -10 10 117.688 396.68 3
 -2 10 -10 -153.186 307.564 2
 2 -10 10 685.167 359.196 2
 -2 10 -10 -77.3711 406.503 3
 2 -10 11 19.3707 362.268 3
 -2 10 -11 209.206 379.772 3
 -2 10 -11 137.766 166.418 1
 2 -10 11 28.851 168.142 1
 2 -10 11 25.5858 277.699 5
 -2 10 -11 481.106 342.619 5
 2 -10 11 -15.9634 309.59 2
 -2 10 -11 319.426 311.084 2
 -2 10 -12 -111.967 380.509 3
 2 -10 12 -78.0473 393.088 3
 -2 10 -12 349.194 190.706 1
 2 -10 12 85.4573 158.614 1
 -2 10 -12 -166.486 303.001 2
 2 -10 12 332.762 311.634 2
 -2 10 -12 518.379 357.227 5
 2 -10 12 389.779 342.408 5
 2 -9 -14 265.544 451.106 3
 -2 9 14 447.24 509.843 3
 2 -9 -14 549.311 377.321 5
 -2 9 14 809.813 381.215 5
 2 -9 -13 -28.7045 449.16 3
 -2 9 13 -318.193 421.388 3
 2 -9 -13 465.234 344.064 5
 -2 9 13 23.6675 286.921 5
 2 -9 -12 -28.1445 437.483 3
 -2 9 12 168.891 452.077 3
 2 -9 -12 1305.27 440.643 5
 -2 9 12 299.057 400.969 5
 2 -9 -11 -249.261 498.785 3
 -2 9 11 327.553 479.164 3
 -2 9 11 897.157 529.228 5
 2 -9 -11 299.552 409.204 1
 2 -9 -10 4372.05 777.973 5
 -2 9 10 3162.74 657.548 5
 -2 9 10 2217.53 632.871 1
 2 -9 -10 1947.62 616.97 1
 -2 9 10 1336.87 679.466 3
 2 -9 -9 1521.52 455.291 5
 -2 9 9 71.5534 286.607 5
 -2 9 9 1089.88 446.794 1
 2 -9 -9 1678.18 491.964 1
 -2 9 9 354.847 298.313 2
 2 -9 -9 362.712 348.293 2
 -2 9 9 105.139 491.553 3
 2 -9 -9 718.169 582.823 3
 2 -9 -8 2308.25 531.423 5
 -2 9 8 1067.14 516.828 1
 2 -9 -8 2105.24 719.413 3
 -2 9 8 1721.25 479.32 5
 -2 9 8 2208.54 408.367 2
 2 -9 -8 1610.3 411.643 2
 2 -9 -8 3153.3 627.493 1
 -2 9 7 4081.18 944.092 3
 2 -9 -7 5731.98 1035.96 3
 -2 9 7 4112.32 722.942 5
 2 -9 -7 3939.78 720.401 5
 -2 9 7 3254.82 783.514 1
 2 -9 -7 3987.56 802.758 1
 2 -9 -7 4266.79 628.43 2
 -2 9 7 3845.22 610.795 2
 2 -9 -6 1942.01 463.96 5
 -2 9 6 1695.94 439.057 5
 -2 9 6 2221.11 723.717 3
 2 -9 -6 2196.68 733.906 3
 -2 9 6 1029.35 518.193 1
 2 -9 -6 2624.01 584.778 1
 -2 9 6 1697.56 379.135 2
 2 -9 -6 2455.94 404.122 2
 2 -9 -5 1095.66 455.876 1
 -2 9 5 755.447 420.121 1
 -2 9 5 1426.05 647.681 3
 2 -9 -5 1298.34 653.087 3
 2 -9 -5 987.289 320.666 2
 -2 9 5 1253.62 323.802 2
 -2 9 5 903.658 344.527 5
 2 -9 -5 1119.32 349.621 5
 2 -9 -4 -260.989 403.148 1
 -2 9 4 404.658 392.806 1
 -2 9 4 480.795 296.093 5
 2 -9 -4 596.624 292.414 5
 -2 9 4 331.414 601.477 3
 2 -9 -4 895.855 642.458 3
 2 -9 -4 503.097 287.855 2
 -2 9 4 789.085 303.736 2
 -2 9 3 2168.68 524.413 1
 2 -9 -3 1721.5 498.897 1
 -2 9 3 766.147 350.323 5
 2 -9 -3 644.005 327.111 5
 -2 9 3 758.862 317.168 2
 2 -9 -3 932.029 316.802 2
 -2 9 3 396.142 572.096 3
 2 -9 -3 1339.25 651.361 3
 -2 9 2 2669.12 755.207 3
 2 -9 -2 2620.31 772.151 3
 2 -9 -2 2330.1 520.63 1
 -2 9 2 3196.14 575.862 1
 -2 9 2 646.973 229.612 4
 2 -9 -2 679.161 224.176 4
 -2 9 1 -72.6914 274.706 5
 2 -9 -1 44.3686 262.306 5
 -2 9 1 1428.67 431.597 1
 2 -9 -1 64.3391 115.923 4
 2 -9 -1 1023.7 426.707 1
 2 -9 -1 234.412 273.03 2
 -2 9 1 73.3813 266.971 2
 2 -9 -1 2076.13 711.648 3
 -2 9 1 2129.64 669.834 3
 -2 9 1 27.5589 100.378 4
 2 -9 0 218.007 298.893 2
 -2 9 0 514.517 300.503 2
 2 -9 0 671.321 341.1 4
 -2 9 0 432.226 259.445 4
 -2 9 0 1651.17 643.426 3
 2 -9 0 986.442 624.066 3
 2 -9 0 202.25 281.094 5
 -2 9 0 887.009 349.961 5
 -2 9 -1 625.341 315.085 2
 2 -9 1 1178.82 351.543 2
 -2 9 -1 840.198 350.283 5
 2 -9 1 485.27 306.713 5
 -2 9 -1 219.324 295.537 1
 2 -9 1 195.671 277.278 1
 2 -9 1 588.513 598.316 3
 -2 9 -1 1096.58 630.437 3
 -2 9 -1 898.084 421.301 4
 -2 9 -2 263.284 319.274 2
 2 -9 2 405.344 310.1 2
 -2 9 -2 601.723 340.338 5
 2 -9 2 1048.64 372.368 5
 2 -9 2 -142.117 249.851 1
 -2 9 -2 259.53 266.795 1
 2 -9 2 778.848 599.221 3
 -2 9 -2 1403.57 651.268 3
 -2 9 -3 226.721 316.288 2
 2 -9 3 328.241 322.621 2
 2 -9 3 1292 621.221 3
 -2 9 -3 -215.538 563.778 3
 2 -9 3 686.87 297.079 1
 -2 9 -3 158.436 276.392 1
 -2 9 -3 642.39 354.38 5
 2 -9 3 468.595 350.897 5
 -2 9 -4 3583.71 990.423 3
 -2 9 -4 5412.52 805.332 1
 -2 9 -4 4264.93 887.995 5
 2 -9 4 4750.63 895.287 5
 2 -9 4 5231.97 796.165 1
 2 -9 4 3960.05 1006.49 3
 -2 9 -4 6227.19 859.918 2
 2 -9 4 5844.92 846.415 2
 -2 9 -5 32.7671 345.575 2
 2 -9 5 613.612 369.409 2
 2 -9 5 577.213 372.552 5
 -2 9 -5 459.721 396.898 5
 2 -9 5 162.885 522.507 3
 -2 9 -5 184.54 541.604 3
 2 -9 5 -98.2598 246.889 1
 -2 9 -5 514.497 269.599 1
 -2 9 -6 1657.98 506.641 5
 2 -9 6 899.969 491.049 5
 2 -9 6 488.121 563.759 3
 -2 9 -6 847.713 581.998 3
 2 -9 6 1686.89 355.941 1
 -2 9 -6 1387.68 339.341 1
 -2 9 -6 2019.55 481.05 2
 2 -9 6 901.673 420.887 2
 2 -9 7 2279.86 443.502 1
 -2 9 -7 1459.93 415.448 1
 2 -9 7 2095.87 559.939 2
 -2 9 -7 3314.21 684.65 5
 2 -9 7 3051.22 675.813 5
 -2 9 -7 2060.91 658.736 3
 2 -9 7 1951.91 651.934 3
 -2 9 -7 3811.11 615.747 2
 -2 9 -8 1495.51 331.338 1
 -2 9 -8 1390.91 452.182 2
 2 -9 8 1448.31 457.871 2
 2 -9 8 964.918 289.458 1
 -2 9 -8 1652.91 483.628 5
 2 -9 8 1499.48 475.241 5
 -2 9 -8 862.795 517.364 3
 2 -9 8 501.957 477.178 3
 2 -9 9 1548.64 311.219 1
 -2 9 -9 2050.71 541.085 5
 2 -9 9 1883.08 523.01 5
 -2 9 -9 523.667 369.936 2
 2 -9 9 482.091 382.946 2
 -2 9 -9 1291.84 305.515 1
 -2 9 -9 826.345 501.605 3
 2 -9 10 -23.0917 328.618 5
 -2 9 -10 -114.97 369.365 5
 -2 9 -10 578.977 433.233 3
 2 -9 10 1084.91 495.104 3
 2 -9 10 346.738 344.968 2
 -2 9 -10 202.652 316.709 2
 -2 9 -10 408.742 206.263 1
 2 -9 10 713.377 224.704 1
 2 -9 11 449.63 376.332 5
 -2 9 -11 545.294 384.235 5
 -2 9 -11 1534.58 511.471 3
 2 -9 11 734.111 482.909 3
 2 -9 11 574.234 336.684 2
 -2 9 -11 363.37 338.411 2
 2 -9 11 463.92 194.382 1
 -2 9 -11 544.047 210.95 1
 2 -9 12 219.641 323.901 5
 -2 9 -12 344.063 363.305 5
 -2 9 -12 544.611 443.061 3
 2 -9 12 516.016 458.568 3
 -2 9 -12 15.8519 302.129 2
 2 -9 12 -31.5843 305.044 2
 2 -9 12 809.641 223.981 1
 -2 9 -12 322.531 177.201 1
 -2 9 -13 -102.256 330.38 5
 2 -9 13 607.182 404.119 5
 2 -9 13 -75.7863 395.214 3
 -2 9 -13 463.771 429.155 3
 2 -9 13 158.274 182.947 1
 -2 9 -13 197.372 177.848 1
 -2 9 -13 281.709 311.711 2
 2 -9 13 32.9682 287.832 2
 2 -9 14 341.336 382.499 5
 -2 9 -14 57.0382 157.56 1
 2 -9 14 -62.1236 147.985 1
 -2 9 -14 207.374 337.77 2
 2 -9 14 428.858 329.513 2
 2 -8 -15 878.617 489.557 3
 -2 8 15 143.099 460.736 3
 -2 8 15 356.808 337.245 5
 2 -8 -15 -50.425 351.411 5
 -2 8 14 501.332 459.448 3
 2 -8 -14 854.402 541.812 3
 -2 8 14 111.189 306.381 5
 2 -8 -14 891.954 398.544 5
 2 -8 -13 990.364 540.493 3
 -2 8 13 890.128 550.945 3
 2 -8 -13 926.815 420.631 5
 -2 8 13 1264.79 441.24 5
 2 -8 -12 1597.95 595.409 3
 -2 8 12 -183.399 508.212 3
 2 -8 -12 918.042 426.048 5
 -2 8 12 1140.9 431.141 5
 2 -8 -11 -102.916 497.278 3
 -2 8 11 -76.0738 459.184 3
 2 -8 -11 291.826 364.506 5
 -2 8 11 824.653 434.171 5
 2 -8 -10 1873.77 629.694 5
 -2 8 10 842.84 573.667 3
 -2 8 10 1326.17 580.34 5
 2 -8 -9 2094.1 588.497 1
 2 -8 -9 664.471 591.194 3
 -2 8 9 1678.03 671.127 3
 2 -8 -9 2306.35 594.231 5
 -2 8 9 1678.18 546.3 5
 -2 8 8 -761.706 622.938 3
 2 -8 -8 -120.406 516.182 3
 2 -8 -8 924.786 401.272 5
 -2 8 8 592.565 312.782 2
 2 -8 -8 667.452 364.088 2
 2 -8 -8 843.569 466.905 1
 -2 8 8 272.039 420.681 1
 -2 8 7 1683.72 587.675 1
 -2 8 7 1525.01 467.83 5
 2 -8 -7 1897.96 521.921 5
 -2 8 7 2750.69 424.232 2
 2 -8 -7 2690.85 450.05 2
 -2 8 7 1933.46 732.916 3
 2 -8 -7 2675.32 762.71 3
 2 -8 -7 3035.8 642.742 1
 -2 8 6 4057.51 650.906 2
 2 -8 -6 5102.01 667.856 2
 2 -8 -6 5703 794.058 5
 -2 8 6 4069.21 743.809 5
 2 -8 -6 4932.47 1008.71 3
 -2 8 6 4713.08 990.654 3
 2 -8 -6 4082.92 845.684 1
 -2 8 6 3380.77 811.219 1
 -2 8 5 5334.59 732.221 2
 2 -8 -5 4802.65 730.746 2
 2 -8 -5 4529.95 1047.13 3
 2 -8 -5 6207.35 940.544 1
 -2 8 5 5104.79 898.638 1
 -2 8 5 4743.37 806.862 5
 2 -8 -5 5397.69 826.623 5
 -2 8 5 4070.85 1001.01 3
 2 -8 -4 844.681 331.323 5
 -2 8 4 1092.3 339.451 5
 -2 8 4 668.445 409.748 1
 2 -8 -4 760.966 404.399 1
 -2 8 4 1258.89 310.786 2
 2 -8 -4 898.758 298.2 2
 -2 8 4 548.731 580.292 3
 2 -8 -4 581.053 605.436 3
 -2 8 3 -21.6449 544.503 3
 2 -8 -3 264.19 596.382 3
 2 -8 -3 397.076 296.353 5
 -2 8 3 828.805 276.623 2
 2 -8 -3 393.876 276.751 2
 -2 8 3 542.02 274.768 5
 -2 8 3 398.582 377.956 1
 2 -8 -3 81.5564 339.204 1
 2 -8 -2 2971.53 554.168 2
 -2 8 2 2305.23 531.044 2
 2 -8 -2 3346.11 668.807 1
 -2 8 2 2269.04 634.479 1
 -2 8 2 1245.78 752.044 3
 2 -8 -2 3065.58 843.259 3
 -2 8 1 365.042 376.602 1
 2 -8 -1 819.381 364.622 1
 -2 8 1 -4.59133 73.8015 4
 -2 8 1 841.405 552.598 3
 2 -8 -1 -601.181 615.061 3
 -2 8 1 154.714 255.36 5
 2 -8 -1 536.599 292.617 5
 2 -8 -1 247.806 103.62 4
 -2 8 0 269.917 568.755 3
 2 -8 0 2325.09 732.437 3
 -2 8 0 866.164 356.03 2
 2 -8 0 564.141 367.562 5
 -2 8 0 706.245 370.139 5
 2 -8 1 1119.59 604.726 3
 -2 8 -1 -367.765 537.173 3
 2 -8 1 538.422 316.169 5
 -2 8 -1 743.717 324.935 5
 -2 8 -1 665.553 305.16 2
 2 -8 1 361.723 299.162 1
 -2 8 -1 378.902 312.355 1
 2 -8 2 815.339 315.293 2
 -2 8 -2 -31.8942 279.679 2
 -2 8 -2 463.76 573.942 3
 2 -8 2 833.957 570.731 3
 -2 8 -2 84.2124 241.901 1
 2 -8 2 662.125 264.772 1
 -2 8 -2 308.983 296.4 5
 2 -8 2 87.8219 312.166 5
 -2 8 -3 5268.73 1031.64 3
 2 -8 3 4987.35 1037.55 3
 -2 8 -3 5326.22 822.481 2
 2 -8 3 5248.81 822.096 2
 2 -8 3 5017.5 798.357 1
 -2 8 -3 4664.27 798.308 1
 -2 8 -3 5688.54 905.999 5
 2 -8 3 5807.55 907.631 5
 -2 8 -4 2709.7 786.283 3
 -2 8 -4 3696.48 706.066 5
 2 -8 4 3762.48 707.985 5
 2 -8 4 3634.7 839.836 3
 2 -8 4 3399.63 571.57 1
 -2 8 -4 3066.8 570.902 1
 -2 8 -4 3323.36 625.68 2
 2 -8 4 3141.56 625.48 2
 -2 8 -5 6338.01 984.516 5
 2 -8 5 5704.09 961.884 5
 2 -8 5 4529.94 841.228 2
 -2 8 -5 6191.83 882.875 2
 2 -8 5 4701.82 979.901 3
 -2 8 -5 4642.55 977.735 3
 2 -8 5 4992.97 760.739 1
 -2 8 -5 4683.83 764.657 1
 2 -8 6 11605.4 1561.56 5
 -2 8 -6 10928.2 1539.6 5
 2 -8 6 10916.7 1351.35 1
 -2 8 -6 9571.69 1339.6 1
 2 -8 6 11007.4 1557.79 3
 -2 8 -6 9857.76 1534.71 3
 -2 8 -6 8242.55 1396.81 2
 2 -8 6 8391.76 1402.62 2
 2 -8 7 376.7 486.027 3
 2 -8 7 210.369 215.255 1
 -2 8 -7 184.851 225.828 1
 -2 8 -7 287.659 491.86 3
 2 -8 7 97.074 346.636 5
 -2 8 -7 446.895 410.368 5
 -2 8 -7 672.278 410.813 2
 2 -8 7 -69.5122 375.508 2
 2 -8 8 903.043 271.676 1
 -2 8 -8 1229.51 296.722 1
 -2 8 -8 363.643 363.187 5
 2 -8 8 40.3178 347.499 5
 2 -8 8 235.039 473.064 3
 -2 8 -8 448.128 507.479 3
 -2 8 -8 859.645 403.393 2
 2 -8 8 515.022 374.405 2
 -2 8 -9 628.549 230.153 1
 2 -8 9 486.43 210.146 1
 2 -8 9 745.97 385.906 5
 -2 8 -9 350.968 340.379 5
 2 -8 9 201.543 465.585 3
 -2 8 -9 1105.48 491.178 3
 2 -8 9 129.219 328.349 2
 -2 8 -9 77.6809 329.794 2
 2 -8 10 942.647 240.924 1
 -2 8 -10 918.195 250.59 1
 -2 8 -10 1008.16 442.877 5
 2 -8 10 831.732 412.612 5
 -2 8 -10 886.381 500 3
 2 -8 10 1196.93 532.732 3
 2 -8 10 762.691 399.329 2
 -2 8 -10 41.0738 333.898 2
 2 -8 11 653.955 211.091 1
 -2 8 -11 147.371 180.746 1
 -2 8 -11 313.496 354.906 5
 2 -8 11 399.821 374.289 5
 2 -8 11 708.879 485.206 3
 -2 8 -11 465.154 468.396 3
 -2 8 -11 1050.84 389.879 2
 2 -8 11 814.503 382.753 2
 -2 8 -12 676.341 218.872 1
 2 -8 12 863.429 239.93 1
 2 -8 12 346.986 385.47 5
 -2 8 -12 437.691 359.909 2
 2 -8 12 555.112 372.937 2
 -2 8 -12 269.387 420.165 3
 2 -8 12 215.601 453.379 3
 2 -8 13 172.964 340.518 2
 -2 8 -13 632.284 367.559 2
 2 -8 13 345.829 449.677 3
 -2 8 -13 121.664 427.319 3
 -2 8 -13 242.925 183.161 1
 2 -8 13 603.52 203.152 1
 2 -8 14 167.69 468.546 3
 -2 8 -14 586.742 200.046 1
 2 -8 14 572.167 190.5 1
 2 -8 14 49.3085 310.774 2
 -2 8 -14 329.768 333.726 2
 2 -8 15 315.486 159.154 1
 -2 8 -15 63.5204 146.164 1
 2 -8 15 668.461 355.522 2
 -2 8 -15 308.534 304.704 2
 2 -7 -16 443.513 391.237 5
 2 -7 -16 327.168 443.489 3
 -2 7 16 466.671 473.236 3
 -2 7 15 1142.8 463.368 5
 -2 7 15 880.992 548.582 3
 2 -7 -15 396.859 493.157 3
 2 -7 -14 797.601 453.524 5
 -2 7 14 750.715 417.134 5
 2 -7 -14 1181.15 537.862 3
 -2 7 14 906.106 565.807 3
 -2 7 13 384.928 355.053 5
 2 -7 -13 -358.271 359.382 5
 -2 7 13 326.248 435.033 3
 2 -7 -13 620.717 446.464 3
 2 -7 -12 1357.87 557.96 3
 2 -7 -12 289.81 345.444 5
 -2 7 12 172.033 314.585 5
 -2 7 12 412.277 453.702 3
 2 -7 -11 902.977 561.152 3
 -2 7 11 1733.08 606.068 3
 -2 7 11 1095.86 439.799 5
 2 -7 -11 1053 433.838 5
 2 -7 -10 1972.07 529.341 5
 -2 7 10 447.926 416.88 5
 2 -7 -9 6018.51 1023.41 5
 -2 7 9 4180.23 967.063 5
 2 -7 -9 5723.34 1066.81 3
 -2 7 8 6884.7 902.332 5
 2 -7 -8 3646.97 826.643 5
 -2 7 8 3748.09 945.829 3
 2 -7 -8 4173.06 975.912 3
 -2 7 7 277.922 548.42 3
 2 -7 -7 280.05 542.908 3
 -2 7 7 107.016 292.159 5
 2 -7 -7 -69.62 295.323 5
 -2 7 7 320.062 402.98 1
 2 -7 -7 166.788 403.733 1
 -2 7 7 903.391 277.016 2
 2 -7 -7 901.905 305.811 2
 -2 7 6 231.969 269.727 5
 2 -7 -6 84.9356 259.403 5
 -2 7 6 101.914 372.799 1
 2 -7 -6 202.594 397.299 1
 -2 7 6 625.312 556.479 3
 2 -7 -6 -315.208 546.659 3
 -2 7 6 314.579 221.933 2
 2 -7 -5 97.6079 233.153 5
 -2 7 5 450.163 255.909 5
 -2 7 5 181.158 377.276 1
 2 -7 -5 346.737 376.343 1
 -2 7 5 878.308 561.74 3
 2 -7 -5 -249.369 564.024 3
 2 -7 -5 768.096 232.676 2
 -2 7 5 -122.774 214.85 2
 -2 7 4 20.0797 549.585 3
 2 -7 -4 837.463 585.024 3
 -2 7 4 84.8341 236.819 5
 2 -7 -4 296.003 269.372 5
 2 -7 -4 291.872 393.583 1
 -2 7 4 771.643 413.928 1
 2 -7 -4 450.42 251.081 2
 -2 7 3 142.457 252.925 5
 2 -7 -3 228.318 253.385 5
 2 -7 -3 857.429 272.978 2
 -2 7 3 1073.94 275.934 2
 -2 7 3 1045.97 417.368 1
 2 -7 -3 756.2 395.188 1
 -2 7 3 278.649 549.7 3
 2 -7 -3 20.1886 530.551 3
 2 -7 -2 2739.87 591.267 2
 2 -7 -2 3521.05 707.874 1
 -2 7 2 4467 726.209 1
 -2 7 2 2939.35 851.645 3
 2 -7 -2 3596.32 885.493 3
 -2 7 2 2530.06 579.335 2
 2 -7 -1 5125.96 730.464 5
 -2 7 1 4097.38 700.922 5
 -2 7 1 3429.86 621.777 2
 2 -7 -1 3245.39 623.109 2
 -2 7 1 8333.9 1048.59 3
 2 -7 -1 8380.58 1061.6 3
 -2 7 1 4115.17 739.19 1
 2 -7 -1 4417.03 748.655 1
 2 -7 0 1965.77 468.279 5
 -2 7 0 1637.35 444.878 5
 -2 7 0 2102.38 511.482 1
 2 -7 0 2694.05 528.698 1
 -2 7 0 2758.11 757.885 3
 2 -7 0 1805.91 692.52 3
 2 -7 0 2824.76 449.216 2
 -2 7 0 2397.31 435.289 2
 -2 7 -1 2319.25 466.961 1
 2 -7 1 2113.78 441.366 1
 -2 7 -1 1490.55 646.974 3
 2 -7 1 2011.19 682.304 3
 -2 7 -1 730.667 364.566 2
 -2 7 -1 1903.71 443.594 5
 2 -7 1 2891.18 485.016 5
 2 -7 1 1572.15 384.355 2
 -2 7 -2 1514.58 395.789 2
 2 -7 2 1262.62 375.076 2
 -2 7 -2 1214.07 635.74 3
 2 -7 2 2406.51 666.096 3
 2 -7 2 1434.57 345.777 1
 -2 7 -2 899.359 335.243 1
 -2 7 -2 1975.98 449.202 5
 2 -7 2 1588.57 431.256 5
 -2 7 -3 18671.9 3311.98 3
 2 -7 3 26448.1 3379.31 3
 -2 7 -3 27603.4 3315.02 5
 2 -7 3 28293.4 3313.37 5
 2 -7 3 25104.6 3197.12 1
 -2 7 -3 29062.3 3216.55 1
 2 -7 3 23525.6 3203.8 2
 -2 7 -3 22279.6 3199.99 2
 -2 7 -4 5455.1 803.914 2
 2 -7 4 5024.52 795.074 2
 -2 7 -4 5859.9 906.034 5
 2 -7 4 6452.47 913.119 5
 2 -7 4 4080.61 924.428 3
 -2 7 -4 3745.97 912.2 3
 2 -7 4 4312.82 720.454 1
 -2 7 -4 4524.41 731.286 1
 2 -7 5 1750.29 379.543 1
 -2 7 -5 1880.55 390.571 1
 -2 7 -5 2688.21 598.378 5
 2 -7 5 2655.12 577.653 5
 -2 7 -5 1673.44 473.161 2
 2 -7 5 2820.98 524.429 2
 -2 7 -5 2248.73 644.324 3
 2 -7 5 1460.01 609.516 3
 2 -7 6 1955.61 572.692 3
 -2 7 -6 308.285 388.067 5
 2 -7 6 427.461 383.715 5
 2 -7 6 -105.065 206.682 1
 -2 7 -6 255.567 216.134 1
 -2 7 -6 1339.22 534.21 3
 -2 7 -6 282.425 351.345 2
 2 -7 6 734.825 370.36 2
 -2 7 -7 409.74 365.448 2
 2 -7 7 257.808 372.342 2
 2 -7 7 2168.48 520.354 5
 -2 7 -7 1637.51 496.512 5
 2 -7 7 1288.7 272.25 1
 2 -7 7 849.426 522.124 3
 -2 7 -7 264.209 231.607 1
 -2 7 -8 1783.13 341.377 1
 2 -7 8 1674.87 323.211 1
 -2 7 -8 920.789 446.417 2
 2 -7 8 1473.91 468.461 2
 2 -7 8 1445.52 603.359 3
 -2 7 -8 1483.91 595.58 3
 -2 7 -8 1834.82 522.705 5
 2 -7 8 827.202 446.225 5
 -2 7 -9 812.651 236.659 1
 2 -7 9 304.961 202.439 1
 -2 7 -9 1403.44 426.898 2
 2 -7 9 497.378 385.281 2
 2 -7 9 426.945 513.817 3
 -2 7 -9 735.7 543.965 3
 -2 7 -9 558.016 423.462 5
 2 -7 9 592.339 410.56 5
 2 -7 10 278.444 188.307 1
 -2 7 -10 572.518 211.281 1
 2 -7 10 308.854 366.25 2
 -2 7 -10 167.854 353.099 2
 2 -7 10 656.756 545.478 3
 -2 7 -10 451.23 488.934 3
 2 -7 10 1241.52 432.809 5
 -2 7 -10 282.462 373.682 5
 2 -7 11 335.405 509.982 3
 -2 7 -11 581.033 491.73 3
 -2 7 -11 1061.12 252.701 1
 2 -7 11 1261.9 276.266 1
 2 -7 11 420.597 370.422 2
 -2 7 -11 691.965 397.803 2
 -2 7 -12 2123.79 585.674 3
 2 -7 12 394.401 480.38 3
 2 -7 12 677.115 206.338 1
 -2 7 -12 297.704 189.753 1
 2 -7 12 599.828 372.087 2
 -2 7 -12 -85.1946 352.688 2
 -2 7 -13 844.677 224.273 1
 2 -7 13 543.98 195.816 1
 -2 7 -13 269.505 482.955 3
 2 -7 13 448.974 354.022 2
 -2 7 -13 458.898 356.415 2
 2 -7 14 569.6 207.644 1
 -2 7 -14 703.017 375.073 2
 2 -7 14 657.442 390.369 2
 -2 7 -15 290.515 154.598 1
 2 -7 15 -28.7523 128.406 1
 2 -7 15 391.457 327.519 2
 -2 7 -15 1125.39 387.042 2
 -2 7 -16 137.852 328.357 2
 2 -7 16 84.6773 304.829 2
 2 -7 16 238.931 150.793 1
 -2 7 -16 44.3636 135.824 1
 -2 6 17 233.365 432.443 3
 2 -6 -17 130.761 404.276 3
 2 -6 -16 455.547 468.033 3
 -2 6 16 812.683 497.919 3
 -2 6 16 317.562 404.641 5
 2 -6 -15 4778.81 868.969 3
 2 -6 -15 2763.46 738.389 5
 -2 6 15 2348.94 748.518 3
 -2 6 15 3636.6 796.913 5
 2 -6 -14 286.387 393.856 5
 2 -6 -14 1020.38 518.804 3
 -2 6 14 -311.028 476.327 3
 -2 6 13 925.635 416.889 5
 2 -6 -13 1433.98 497.79 5
 2 -6 -13 801.185 494.456 3
 -2 6 13 624.711 504.705 3
 -2 6 12 -220.509 335.592 5
 2 -6 -12 -19.272 326.93 5
 2 -6 -12 -111.497 456.015 3
 -2 6 12 -44.6069 470.121 3
 -2 6 11 404.009 339.095 5
 2 -6 -11 86.5637 334.398 5
 2 -6 -11 566.703 503.032 3
 -2 6 11 -386.681 500.33 3
 2 -6 -10 2273.65 544.159 5
 -2 6 10 1270.75 474.993 5
 2 -6 -10 1742.57 651.407 3
 2 -6 -9 1322.11 504.954 5
 -2 6 9 2484.51 574.606 5
 2 -6 -9 2609.66 704.369 3
 2 -6 -8 5663.88 1009.84 3
 -2 6 8 3288.93 902.856 3
 2 -6 -8 5242.34 912.49 5
 2 -6 -7 6081.63 909.106 5
 -2 6 7 5142.72 859.754 5
 2 -6 -7 6194.57 1023.27 3
 -2 6 7 3210.13 933.033 3
 2 -6 -6 857.996 456.687 1
 -2 6 6 623.894 542.054 3
 2 -6 -6 1240.71 588.825 3
 2 -6 -6 1480.89 370.434 5
 -2 6 6 996.689 352.296 5
 2 -6 -6 515.581 271.715 2
 -2 6 6 1799.43 285.456 2
 2 -6 -5 679.905 546.662 3
 -2 6 5 92.7475 501.655 3
 -2 6 5 611.271 282.913 5
 2 -6 -5 835.346 290.388 5
 -2 6 5 996.277 231.144 2
 -2 6 5 498.715 412.831 1
 2 -6 -5 776.331 417.393 1
 -2 6 4 898.187 563.669 3
 2 -6 -4 1882.97 636.917 3
 -2 6 4 446.847 257.369 5
 2 -6 -4 301.367 228.609 5
 2 -6 -4 713.227 379.877 1
 -2 6 4 291.34 380.158 1
 2 -6 -4 615.582 223.279 2
 -2 6 4 478.587 222.122 2
 2 -6 -3 2251.49 561.922 1
 -2 6 3 1622.33 543.441 1
 -2 6 3 2332.11 469.405 5
 2 -6 -3 2398.51 467.011 5
 -2 6 3 1841.37 685.869 3
 2 -6 -3 2064.88 727.989 3
 2 -6 -3 2532.16 412.976 2
 -2 6 3 2858.49 414.079 2
 -2 6 2 4259.07 898.191 3
 2 -6 -2 4240.69 917.282 3
 -2 6 2 2968.36 687.953 1
 2 -6 -2 5250.96 748.097 1
 2 -6 -2 2725.56 560.34 4
 2 -6 -2 5255.51 717.014 5
 -2 6 2 4576.03 706.338 5
 2 -6 -2 5087.18 599.32 2
 -2 6 2 3837.48 579.188 2
 2 -6 -1 1121.85 403.315 1
 -2 6 1 1071.07 415.527 1
 -2 6 1 759.289 114.474 4
 2 -6 -1 809.527 607.306 3
 -2 6 1 718.126 578.263 3
 -2 6 1 858.231 281.217 2
 2 -6 -1 552.458 270.618 2
 -2 6 1 936.096 310.118 5
 2 -6 -1 607.77 307.558 5
 -2 6 0 8081.46 1268.02 5
 2 -6 0 9456.83 1282.7 5
 -2 6 0 10076.7 1228.16 2
 2 -6 0 9266.19 1222.77 2
 2 -6 0 9472.77 1297 1
 -2 6 0 9383.72 1294.84 1
 2 -6 0 7349.39 1419.71 3
 -2 6 0 7695.54 1419.78 3
 2 -6 1 6405.82 1084.06 5
 -2 6 -1 5308.3 1067.92 5
 2 -6 1 6733.03 1040.34 2
 -2 6 -1 6031.42 1032.21 2
 -2 6 -1 18514.1 1244.63 1
 2 -6 1 11963.9 1157.42 1
 2 -6 1 5789.23 1220.5 3
 -2 6 -2 9318.96 1239.61 5
 2 -6 2 9019.64 1231.05 5
 -2 6 -2 7720.38 1152.3 2
 2 -6 2 7324.35 1146.73 2
 -2 6 -2 8817.96 1163.45 1
 2 -6 2 9626.1 1162.91 1
 -2 6 -2 6801.79 1300.26 3
 2 -6 2 7331.09 1319.19 3
 -2 6 -3 8473.59 1090.68 5
 2 -6 3 7133.89 1044.32 5
 -2 6 -3 4232.55 1058.35 3
 2 -6 3 6025.96 1111.85 3
 2 -6 3 6944.79 933.829 1
 -2 6 -3 6169.23 926.663 1
 2 -6 3 7004.54 971.532 2
 -2 6 -3 6663.6 963.554 2
 2 -6 4 1139.94 427.462 5
 -2 6 -4 796.696 413.824 5
 2 -6 4 1852.97 594.984 3
 -2 6 -4 1145.49 548.222 3
 2 -6 4 1771.85 334.242 1
 -2 6 -4 1532.44 336.416 1
 -2 6 -4 994.402 389.221 2
 2 -6 4 1064.26 392.76 2
 2 -6 5 14255.5 1620.92 1
 -2 6 -5 12956.2 1614.68 1
 2 -6 5 13683.4 1798.97 3
 -2 6 -5 6785.91 1705.27 3
 2 -6 5 14072.2 1776.05 5
 -2 6 -5 14896 1790.91 5
 -2 6 -5 11053.8 1657.7 2
 2 -6 5 11045.6 1661.95 2
 2 -6 6 10578 1198.37 1
 -2 6 -6 7988.06 1173.7 1
 2 -6 6 8935.8 1366.91 3
 -2 6 -6 9412.72 1372.16 3
 2 -6 6 10179.4 1359.68 5
 -2 6 -6 9510.37 1350.7 5
 -2 6 -6 7480.38 1246.27 2
 2 -6 6 7475.11 1246.78 2
 -2 6 -7 6510.89 852.255 1
 2 -6 7 5871.48 842.359 1
 -2 6 -7 7566.05 1084.77 3
 2 -6 7 5333.44 1038.11 3
 -2 6 -7 6895.73 1031.58 5
 2 -6 7 8202.56 1057.54 5
 -2 6 -7 4638.13 917.374 2
 2 -6 7 4852.34 922.337 2
 -2 6 -8 442.775 378.624 5
 2 -6 8 287.892 361.353 5
 2 -6 8 901.269 543.708 3
 -2 6 -8 615.362 524.331 3
 2 -6 8 235.455 369.534 2
 -2 6 -8 160.2 366.249 2
 -2 6 -8 294.28 199.117 1
 2 -6 9 2464.84 596.105 5
 -2 6 -9 2117.31 548.175 2
 2 -6 9 2106.51 554.171 2
 2 -6 9 2420.55 408.121 1
 -2 6 -9 2668.71 415.49 1
 -2 6 -9 2547.68 701.073 3
 2 -6 9 2585.6 699.293 3
 2 -6 10 3446.58 869.5 2
 -2 6 -10 4203.81 880.342 2
 -2 6 -10 6627.13 796.258 1
 2 -6 10 6538.62 796.746 1
 2 -6 10 6623.22 1053.37 3
 -2 6 -10 4123.15 979.443 3
 -2 6 -11 1433.26 459.846 2
 2 -6 11 1332.54 472.671 2
 -2 6 -11 794.9 595.238 3
 -2 6 -11 1048.81 267.379 1
 2 -6 11 1343.1 275.512 1
 2 -6 12 1623.3 520.508 2
 -2 6 -12 2210.65 559.822 2
 2 -6 12 2530.25 388.813 1
 -2 6 -12 2277.56 386.126 1
 2 -6 13 222.878 151.302 1
 -2 6 -13 203.361 152.588 1
 2 -6 13 237.804 337.499 2
 -2 6 -13 566.505 380.518 2
 -2 6 -14 433.087 170.97 1
 2 -6 14 181.15 153.217 1
 2 -6 14 -29.6084 327.012 2
 -2 6 -14 340.047 355.826 2
 -2 6 -15 430.421 173.118 1
 2 -6 15 418.253 185.15 1
 2 -6 15 314.15 335.687 2
 -2 6 -15 245.881 337.257 2
 -2 6 -16 224.958 355.781 2
 2 -6 16 -32.8155 300.213 2
 2 -6 16 312.289 158.498 1
 -2 6 -16 114.12 150.292 1
 2 -6 17 17.3684 301.384 2
 -2 6 -17 487.18 351.337 2
 -2 6 -17 608.529 187.435 1
 2 -6 17 100.701 156.66 1
 -2 5 17 -21.7311 269.511 2
 2 -5 -17 387.624 322.03 2
 2 -5 -17 -193.527 419.42 3
 -2 5 17 380.657 427.883 3
 -2 5 16 834.279 349.403 2
 -2 5 16 328.065 469.025 3
 2 -5 -16 1428.52 528.002 3
 -2 5 15 1629.2 411.064 2
 -2 5 15 1070.59 560.256 3
 2 -5 -15 1538.4 583.22 3
 -2 5 14 377.509 289.529 2
 2 -5 -14 805.933 471.175 3
 -2 5 14 483.872 478.997 3
 -2 5 13 530.608 389.955 5
 2 -5 -13 -214.556 384.54 5
 -2 5 13 190.612 463.003 3
 2 -5 -13 693.581 440.255 3
 -2 5 12 81.4192 444.599 3
 2 -5 -12 694.807 443.957 5
 2 -5 -12 203.514 438.4 3
 -2 5 11 214.989 475.08 3
 2 -5 -11 416.427 471.167 3
 -2 5 11 963.498 420.625 5
 2 -5 -11 106.051 361.956 5
 2 -5 -10 -19.2706 498.503 3
 -2 5 10 654.618 376.375 5
 2 -5 -10 629.125 394.756 5
 2 -5 -9 823.537 574.83 3
 -2 5 9 668.409 540.192 3
 -2 5 9 1291.55 443.914 5
 2 -5 -9 2053.46 476.696 5
 -2 5 8 4756.09 937.593 3
 2 -5 -8 5756.84 962.689 3
 -2 5 8 4698.48 817.407 5
 2 -5 -8 4400.72 818.004 5
 2 -5 -7 17.6603 489.139 3
 -2 5 7 210.214 476.966 3
 2 -5 -6 1023.64 553.366 3
 -2 5 6 562.793 501.489 3
 2 -5 -6 526.078 373.115 5
 -2 5 5 1327.12 225.972 2
 2 -5 -5 1417.22 249.435 2
 -2 5 5 546.698 297.607 5
 2 -5 -5 467.975 292.685 5
 -2 5 5 1377.97 584.204 3
 2 -5 -5 1333.21 600.878 3
 -2 5 4 2497.77 517.061 5
 2 -5 -4 3236.3 538.695 5
 2 -5 -4 4798.57 838.534 3
 -2 5 4 3158.45 777.184 3
 -2 5 4 4703.94 692.773 1
 2 -5 -4 4295.23 686.688 1
 -2 5 4 3191.49 462.846 2
 2 -5 -4 3147.2 462.846 2
 2 -5 -3 6394.32 881.964 2
 -2 5 3 8331.91 1208.69 3
 2 -5 -3 7174.73 1196.38 3
 2 -5 -3 7071.09 1029.84 4
 -2 5 3 6854.06 881.01 2
 -2 5 3 6243.41 951.281 5
 2 -5 -3 6317.99 948.295 5
 -2 5 3 6141.6 1011.86 1
 2 -5 -3 7645.05 1043.37 1
 -2 5 2 19519.6 3176.76 3
 2 -5 -2 29773.6 3273.98 3
 2 -5 -2 24704.2 2991.56 4
 -2 5 2 23547.3 3001.48 4
 -2 5 2 23408.8 2989.18 2
 2 -5 -2 25318 2992.89 2
 -2 5 2 23778.4 3098.04 1
 2 -5 -2 25607 3106.83 1
 -2 5 2 20162.6 3057.12 5
 2 -5 -2 22617.1 3065.7 5
 2 -5 -1 18119.3 1490.36 1
 -2 5 1 21006 1520.4 1
 -2 5 1 14299.6 1322.47 2
 2 -5 -1 15254.3 1323.41 2
 2 -5 -1 15256.1 1419.66 5
 -2 5 1 12756.7 1388.19 5
 -2 5 1 10018 1548.91 3
 2 -5 -1 12927.8 1600.27 3
 -2 5 1 7627.8 1243.15 4
 2 -5 -1 7714.57 1253.35 4
 -2 5 0 11139.4 1797.5 3
 2 -5 0 13920.7 1842.3 3
 2 -5 0 12298.1 1659.92 5
 -2 5 0 13121.1 1672.33 5
 -2 5 0 11118.4 1664.97 1
 2 -5 0 13209.5 1678.33 1
 -2 5 0 12005.2 1607.25 2
 2 -5 0 12486.2 1608.12 2
 2 -5 1 26498.9 3165.08 2
 -2 5 -1 26600 3165.9 2
 -2 5 -1 24759 3223.19 5
 2 -5 1 28282.2 3242.78 5
 2 -5 1 24610.9 3197.89 1
 -2 5 -1 20950.5 3184.06 1
 -2 5 -1 20409.3 3287.45 3
 2 -5 1 26391.5 3333.04 3
 -2 5 -2 983.031 349.792 2
 2 -5 2 1037.59 354.014 2
 -2 5 -2 1075.36 375.397 5
 2 -5 2 704.124 572.15 3
 -2 5 -2 864.957 588.081 3
 2 -5 2 1001.45 312.691 1
 -2 5 -2 1221.59 334.799 1
 2 -5 2 1027.68 358.819 5
 2 -5 3 1957.74 477.169 5
 -2 5 -3 1861.65 469.664 5
 2 -5 3 474.61 276.21 1
 -2 5 -3 759.25 294.061 1
 2 -5 3 1068.12 566.57 3
 -2 5 -3 577.506 539.159 3
 -2 5 -4 6090 984.301 1
 2 -5 4 8481.39 1199.59 3
 -2 5 -4 7230.78 1174.69 3
 2 -5 4 7648.4 1115.03 5
 -2 5 -4 7467.74 1106.44 5
 -2 5 -4 6681.01 1035.68 2
 2 -5 4 7493.69 1048.98 2
 2 -5 4 8241.06 997.755 1
 2 -5 5 1712.5 577.488 3
 -2 5 -5 747.504 379.713 5
 2 -5 5 393.808 336.095 5
 -2 5 -5 230.901 186.185 1
 2 -5 5 419.41 191.812 1
 -2 5 -5 582.333 353.001 2
 2 -5 5 538.769 357.428 2
 -2 5 -6 3976.62 637.492 2
 2 -5 6 2375.78 623.715 5
 -2 5 -6 3371.64 671.294 5
 2 -5 6 4602.5 801.465 3
 -2 5 -6 3004.95 745.358 3
 -2 5 -6 2844.62 507.374 1
 2 -5 6 3368.18 511.812 1
 2 -5 7 -55.5858 526.06 3
 -2 5 -7 297.853 534.039 3
 2 -5 7 935.721 391.927 2
 -2 5 -7 1719.03 434.198 2
 -2 5 -7 720.894 209.24 1
 2 -5 7 558.046 201.719 1
 2 -5 7 974.011 431.31 5
 -2 5 -8 699.786 385.381 2
 2 -5 8 1306.22 240.126 1
 -2 5 -8 834.627 228.865 1
 2 -5 8 955.936 388.883 2
 2 -5 8 1867.78 628.418 3
 -2 5 -8 332.486 542.207 3
 -2 5 -9 500.818 582.71 3
 2 -5 9 914.205 219.256 1
 -2 5 -9 470.985 194.701 1
 -2 5 -9 66.0546 357.112 2
 2 -5 9 1186.54 402.001 2
 -2 5 -10 994.464 243.822 1
 2 -5 10 1066.43 237.599 1
 -2 5 -10 1806.62 480.651 2
 2 -5 10 1144.68 436.336 2
 -2 5 -11 2326.04 384.229 1
 2 -5 11 2631.44 385.872 1
 -2 5 -11 1326.05 542.6 2
 2 -5 11 2552.62 584.243 2
 2 -5 12 1598.5 311.997 1
 -2 5 -12 1572.56 314.434 1
 -2 5 -12 2748.03 583.204 2
 2 -5 12 3346.24 588.052 2
 -2 5 -13 1551.5 277.979 1
 2 -5 13 1619.34 485.778 2
 -2 5 -13 1401.67 476.92 2
 2 -5 13 955.126 253.869 1
 -2 5 -14 395.262 401.616 2
 2 -5 14 237.028 378.678 2
 -2 5 -14 645.401 194.696 1
 2 -5 14 635.163 187.752 1
 2 -5 15 974.146 391.873 2
 -2 5 -15 514.274 389.95 2
 2 -5 15 385.818 185.105 1
 -2 5 -15 497.609 178.864 1
 2 -5 16 148.08 353.353 2
 -2 5 -16 841.48 416.579 2
 2 -5 16 911.583 237.873 1
 -2 5 -16 1172.35 246.376 1
 2 -5 17 1513.16 452.904 2
 -2 5 -17 371.857 387.053 2
 -2 5 -17 1265.06 271.462 1
 2 -5 17 1235.72 277.151 1
 -2 5 -18 -36.9438 325.578 2
 2 -5 18 -108.534 328.736 2
 2 -5 18 73.9067 165.82 1
 -2 5 -18 268.315 171.681 1
 2 -4 -18 200.145 317.26 2
 -2 4 18 184.513 276.611 2
 2 -4 -18 -184.208 384.245 3
 -2 4 18 848.77 423.874 3
 2 -4 -17 162.739 319.473 2
 -2 4 17 204.884 290.043 2
 2 -4 -17 111.326 349.255 3
 -2 4 17 391.668 405.504 3
 2 -4 -16 558.025 351.062 2
 -2 4 16 1042.15 356.201 2
 -2 4 16 1022.68 485.86 3
 2 -4 -16 859.624 474.247 3
 2 -4 -15 885.604 376.792 2
 -2 4 15 1347.62 378.163 2
 2 -4 -15 1116.05 499.574 3
 -2 4 15 1498.23 540.626 3
 -2 4 14 244.282 306.1 2
 -2 4 14 680.996 457.282 3
 2 -4 -14 1844.67 538.463 3
 2 -4 -13 742.47 347.971 2
 -2 4 13 1044.78 338.417 2
 2 -4 -13 267.042 454.716 3
 -2 4 13 19.2211 463.345 3
 -2 4 12 485.589 313.814 2
 2 -4 -12 1083.09 348.315 2
 -2 4 12 202.475 471.914 3
 2 -4 -12 515.296 483.401 3
 2 -4 -11 593.097 330.704 2
 -2 4 11 440.175 444.171 3
 -2 4 11 417.953 429.163 5
 2 -4 -11 553.779 463.059 3
 2 -4 -10 3318.19 771.004 5
 -2 4 10 3970.73 628.407 2
 2 -4 -10 5308.21 888.841 3
 -2 4 10 3998.23 826.926 3
 -2 4 9 3492.46 696.443 5
 2 -4 -9 4382.02 756.152 5
 2 -4 -9 3591.19 793.008 3
 -2 4 9 3450.48 780.094 3
 -2 4 8 627.154 476.189 3
 2 -4 -8 292.776 471.551 3
 -2 4 8 925.911 336.936 5
 2 -4 -8 442.929 332.747 5
 -2 4 7 93.4028 445.445 3
 2 -4 -7 206.039 442.475 3
 2 -4 -7 1053.22 345.1 5
 -2 4 7 -43.3683 280.347 5
 -2 4 6 764.21 512.951 3
 2 -4 -6 513.072 507.013 3
 2 -4 -5 4695.33 816.7 3
 -2 4 5 3593.72 770.443 3
 2 -4 -5 3615.38 572.659 5
 -2 4 5 2324 533.337 5
 -2 4 4 970.442 317.589 5
 2 -4 -4 1090.95 317.464 5
 -2 4 4 2084.16 663.956 3
 2 -4 -4 2202.21 670.749 3
 -2 4 4 1103.69 229.528 2
 2 -4 -4 2063.85 242.182 2
 2 -4 -3 1986.51 305.368 2
 -2 4 3 2038.32 302.239 2
 2 -4 -3 1856.94 378.993 5
 -2 4 3 1923.03 382.434 5
 -2 4 3 1963.25 703.281 3
 2 -4 -3 2287.85 721.72 3
 2 -4 -3 1499.11 526.424 4
 -2 4 3 2929.54 585.251 4
 -2 4 2 7347.9 962.313 4
 2 -4 -2 7396.52 953.801 4
 2 -4 -2 6838.27 1050.08 1
 -2 4 2 6481.01 1048.64 1
 2 -4 -2 6907.96 996.594 5
 -2 4 2 6225.95 995.241 5
 -2 4 2 7382.34 922.865 2
 2 -4 -2 7328.64 922.812 2
 -2 4 2 6182.25 1164.1 3
 2 -4 -2 6288.95 1175.4 3
 -2 4 1 4531.76 692.15 5
 2 -4 -1 4961.89 703.279 5
 2 -4 -1 4711.01 643.373 2
 -2 4 1 4631.24 643.905 2
 2 -4 -1 4767.04 625.366 4
 -2 4 1 4371.85 616.476 4
 -2 4 1 4904.28 923.089 3
 2 -4 -1 5201.76 930.002 3
 -2 4 1 3553.02 739.039 1
 2 -4 -1 4929.42 760.306 1
 2 -4 0 9701.28 1375.01 3
 -2 4 0 7310.01 1331.07 3
 2 -4 0 7334.12 1186.75 5
 -2 4 0 6653.45 1179.26 5
 -2 4 0 8230.05 1214.72 1
 2 -4 0 11082.9 1240.33 1
 2 -4 0 9361.87 1151.32 2
 -2 4 0 9602.41 1150.18 2
 2 -4 1 11685.1 1449.98 2
 -2 4 -1 12473.6 1452.95 2
 -2 4 -1 13344 1517.09 5
 2 -4 1 13046.3 1515.58 5
 2 -4 1 7480.38 1449.26 1
 -2 4 -1 7923.04 1455.07 1
 -2 4 -1 13589 1649.05 3
 2 -4 1 14630.2 1653.69 3
 -2 4 -2 40463.5 4009.45 2
 2 -4 2 37055.8 4000.12 2
 2 -4 2 35514.1 4129.85 3
 -2 4 -2 30595.5 4104.74 3
 -2 4 -2 19576.7 4010.45 5
 2 -4 2 23881.1 4029.33 5
 2 -4 2 36751.6 4015.94 1
 -2 4 -2 29722.8 3997.72 1
 2 -4 3 1157.44 370.647 2
 -2 4 -3 590.14 359.101 2
 2 -4 3 384.879 542.275 3
 -2 4 -3 648.318 580.185 3
 2 -4 3 527.157 225.852 1
 -2 4 -3 602.155 229.688 1
 -2 4 -3 -30.5529 338.898 5
 2 -4 3 325.415 338.913 5
 -2 4 -4 1326.02 493.226 5
 2 -4 4 864.056 463.648 5
 -2 4 -4 3215.4 721.227 3
 2 -4 4 2248.64 381.452 1
 2 -4 4 1706.58 487.312 2
 -2 4 -4 1935.22 496.588 2
 2 -4 5 21619.9 2817.13 3
 -2 4 -5 21887.9 2810.17 3
 2 -4 5 21831.7 2770.88 5
 -2 4 -5 18436.9 2749.43 5
 -2 4 -5 22084.4 2642.33 1
 2 -4 5 22369.5 2643.14 1
 2 -4 5 19369.9 2697.8 2
 -2 4 -5 17828.7 2694.95 2
 2 -4 6 443.34 592.219 3
 -2 4 -6 137.568 584.831 3
 2 -4 6 492.005 421.277 2
 -2 4 -6 616.164 426.561 2
 -2 4 -7 2209 705.549 3
 2 -4 7 1974.34 358.902 1
 -2 4 -7 2600.48 375.762 1
 -2 4 -7 2898.95 559.651 2
 2 -4 7 2668.79 550.034 2
 2 -4 8 3453.5 549.284 1
 -2 4 -8 4835.88 566.227 1
 -2 4 -8 3307.66 685.865 2
 2 -4 8 3332.9 693.407 2
 -2 4 -9 656.122 185.125 1
 2 -4 9 511.014 170.047 1
 -2 4 -9 901.659 409.494 2
 2 -4 9 1016.13 414.722 2
 -2 4 -10 1670.91 457.391 2
 2 -4 10 582.461 410.373 2
 -2 4 -10 697.044 180.486 1
 2 -4 10 566.198 174.824 1
 2 -4 11 1146.1 227.763 1
 2 -4 11 682.089 428.246 2
 -2 4 -11 1262.28 468.907 2
 -2 4 -11 767.952 212.729 1
 2 -4 12 232.915 384.878 2
 -2 4 -12 636.418 423.657 2
 2 -4 12 447.013 173.557 1
 -2 4 -12 409.654 176.196 1
 -2 4 -13 1010.68 482.888 2
 2 -4 13 1034.42 469.052 2
 2 -4 13 1871.78 300.758 1
 -2 4 -13 1311.81 281.79 1
 2 -4 14 844.328 420.723 2
 -2 4 -14 119.978 403.097 2
 -2 4 -14 492.89 203.689 1
 2 -4 14 1002.48 223.329 1
 -2 4 -15 520.938 395.019 2
 2 -4 15 720.177 391.695 2
 -2 4 -15 843.326 219.235 1
 2 -4 15 328.501 189.842 1
 2 -4 16 788.332 394.952 2
 -2 4 -16 905.24 415.965 2
 2 -4 16 785.106 241.153 1
 -2 4 -16 885.895 237.604 1
 2 -4 17 306.162 340.094 2
 -2 4 -17 140.493 359.338 2
 2 -4 17 645.976 209.311 1
 -2 4 -17 450.015 197.042 1
 2 -4 18 195.601 335.793 2
 -2 4 -18 -73.4393 366.729 2
 -2 4 -18 173.297 173.316 1
 2 -3 -18 110.691 304.281 2
 -2 3 18 68.9558 255.653 2
 2 -3 -18 20.9926 326.65 3
 -2 3 18 404.758 347.237 3
 -2 3 17 352.332 283.121 2
 2 -3 -17 605.572 333.57 2
 2 -3 -17 487.618 391.35 3
 -2 3 17 -275.928 384.68 3
 -2 3 16 1745.37 404.691 2
 2 -3 -16 1466.84 421.036 2
 2 -3 -16 1367.07 513.451 3
 -2 3 16 1171.56 497.631 3
 -2 3 15 669.33 327.349 2
 2 -3 -15 532.388 325.751 2
 2 -3 -15 131.352 394.253 3
 -2 3 15 1089.05 488.345 3
 -2 3 14 2391.51 516.924 2
 2 -3 -14 2580.4 527.403 2
 -2 3 14 3238.62 698.451 3
 2 -3 -14 2958.47 681.363 3
 -2 3 13 398.166 479.185 3
 2 -3 -13 1336.25 514.292 3
 -2 3 13 1907.59 380.594 2
 2 -3 -13 571.243 357.337 2
 -2 3 12 460.852 459.469 3
 2 -3 -12 -444.301 447.683 3
 -2 3 12 898.761 315.717 2
 2 -3 -12 606.682 319.787 2
 -2 3 11 266.385 423.826 3
 -2 3 11 725.63 291.127 2
 2 -3 -11 125.105 290.863 2
 2 -3 -11 47.6939 408.291 3
 2 -3 -10 4243.98 810.951 3
 -2 3 10 3722.73 788.433 3
 2 -3 -10 4443.61 641.22 2
 -2 3 10 3745.31 619.006 2
 -2 3 9 2961.94 486.925 2
 2 -3 -9 2809.69 498.044 2
 -2 3 9 2553.65 623.155 5
 -2 3 9 2993.58 671.245 3
 2 -3 -9 3531.43 709.758 3
 2 -3 -8 3959.16 813.623 5
 -2 3 8 4827.3 831.413 5
 2 -3 -8 5747.27 714.335 2
 -2 3 8 4916.48 699.851 2
 -2 3 8 3945.49 872.761 3
 2 -3 -8 5766.02 923.126 3
 -2 3 7 837.071 328.01 5
 2 -3 -7 266.14 327.139 5
 -2 3 7 342.067 442.16 3
 2 -3 -7 125.279 446.863 3
 2 -3 -7 186.295 250.888 2
 -2 3 7 894.791 255.492 2
 2 -3 -6 28102.9 3468.96 2
 -2 3 6 29088.2 3466.51 2
 2 -3 -6 26158.8 3646.73 3
 -2 3 6 23124.3 3624.63 3
 2 -3 -6 24929.3 3551.28 5
 -2 3 6 29433.7 3572.28 5
 -2 3 5 3289.64 479.804 2
 -2 3 5 4965.2 999.962 4
 2 -3 -5 5846.98 1009.19 4
 -2 3 5 4799.6 825.445 3
 2 -3 -5 5661.78 860.021 3
 -2 3 4 194.055 538.07 3
 2 -3 -4 1806.74 602.189 3
 -2 3 4 887.104 307.113 5
 -2 3 4 3335.44 705.636 4
 2 -3 -4 2162.35 680.678 4
 -2 3 3 1454.16 333.192 5
 -2 3 3 657.511 498.914 4
 2 -3 -3 1072.73 491.022 4
 -2 3 3 1490.84 255.646 2
 -2 3 3 1496.59 623.517 3
 2 -3 -3 2298.68 655.87 3
 2 -3 -2 7254.51 889.972 4
 -2 3 2 6789.67 891.703 4
 -2 3 2 5187.64 1054.03 3
 2 -3 -2 5833.88 1068.21 3
 2 -3 -2 6240.65 830.875 2
 -2 3 2 6162.44 832.183 2
 -2 3 2 6783.68 894.067 5
 2 -3 -2 6801.4 893.548 5
 2 -3 -1 35468.2 4106.72 2
 -2 3 1 37531.5 4109.88 2
 2 -3 -1 34213.8 4179.97 1
 -2 3 1 30690.6 4170.8 1
 -2 3 1 28317.9 4100.77 4
 2 -3 -1 28221.9 4101.82 4
 -2 3 1 31388 4251.75 3
 2 -3 -1 39569.3 4286.4 3
 2 -3 -1 38400.8 4152.42 5
 -2 3 1 35182.9 4147.85 5
 -2 3 0 27407 3268.52 4
 2 -3 0 24673.2 3265.89 4
 -2 3 0 23755 3377.41 3
 2 -3 0 27295.8 3396.96 3
 -2 3 0 26976.8 3258.45 2
 2 -3 0 25827.5 3253.68 2
 -2 3 0 25112.5 3288.57 5
 2 -3 0 26040.5 3290.92 5
 -2 3 0 23691.7 3292.88 1
 2 -3 0 27947.9 3305.45 1
 2 -3 1 3144.02 534.514 1
 -2 3 -1 3870.98 552.997 1
 -2 3 -1 2667.62 698.515 3
 2 -3 1 3302 726.897 3
 -2 3 -1 2437.97 530.998 2
 2 -3 1 2906.15 529.246 2
 -2 3 -1 3349.08 568.036 5
 2 -3 1 3457.85 568.741 5
 2 -3 2 1030.08 473.984 5
 -2 3 -2 1332.98 480.557 5
 -2 3 -2 1346.23 637.831 3
 -2 3 -2 1834.78 473.689 2
 2 -3 2 1185.07 461.991 2
 2 -3 3 221.494 327.625 5
 -2 3 -3 290.248 334.74 5
 2 -3 3 522.352 544.09 3
 -2 3 -3 204.851 537.712 3
 -2 3 -3 891.087 369.741 2
 2 -3 3 529.855 350.769 2
 -2 3 -3 492.245 208.135 1
 2 -3 3 604.037 204.165 1
 2 -3 4 3024.82 871.808 3
 -2 3 -4 2229.69 864.88 3
 -2 3 -4 3034 727.762 2
 2 -3 4 2876.86 721.626 2
 2 -3 5 549.4 633.143 3
 2 -3 5 756.067 407.559 2
 -2 3 -5 378.087 394.473 2
 2 -3 5 288.211 173.451 1
 -2 3 -5 1038.63 202.059 1
 -2 3 -6 711.616 449.258 2
 2 -3 6 688.717 444.045 2
 -2 3 -6 1194.32 265.556 1
 -2 3 -7 520.999 408.463 2
 2 -3 7 740.548 412.167 2
 -2 3 -7 610.093 187.059 1
 2 -3 7 896.763 196.523 1
 -2 3 -8 1931.76 497.338 2
 2 -3 8 1414.7 477.535 2
 -2 3 -8 1570.08 277.208 1
 2 -3 8 1802.75 277.615 1
 -2 3 -9 74.2952 125.461 1
 2 -3 9 410.824 134.789 1
 -2 3 -9 765.292 392.539 2
 2 -3 9 417.266 373.599 2
 -2 3 -10 332.397 149.4 1
 2 -3 10 375.95 148.548 1
 -2 3 -10 343.569 396.92 2
 2 -3 10 786.766 411.77 2
 2 -3 11 3302.04 433.446 1
 -2 3 -11 2883.67 423.895 1
 -2 3 -11 2122.76 603.239 2
 2 -3 11 1505.93 577.537 2
 -2 3 -12 1307.78 244.953 1
 2 -3 12 676.49 219.208 1
 -2 3 -12 834.521 470.101 2
 2 -3 12 398.519 440.768 2
 -2 3 -13 916.098 236.596 1
 2 -3 13 676.626 230.696 1
 -2 3 -13 535.003 442.884 2
 2 -3 13 601.193 449.774 2
 2 -3 14 202.393 198.189 1
 -2 3 -14 -68.4223 194.064 1
 -2 3 -14 164.032 401.519 2
 2 -3 14 231.546 378.094 2
 -2 3 -15 1084.28 251.875 1
 -2 3 -15 645.538 436.522 2
 2 -3 15 106.958 386.682 2
 2 -3 16 -32.176 354.988 2
 -2 3 -16 265.244 383.732 2
 -2 3 -17 313.393 381.404 2
 2 -3 17 -135.171 348.084 2
 -2 3 -18 295.808 373.429 2
 2 -3 18 -212.459 343.01 2
 -2 3 -19 -309.316 366.395 2
 2 -3 19 259.187 357.202 2
 -2 2 18 406.389 269.548 2
 2 -2 -18 48.9916 281.638 2
 2 -2 -18 -18.8897 300.278 3
 -2 2 18 255.374 318.574 3
 2 -2 -17 1453.02 379.101 2
 -2 2 17 807.936 332.372 2
 2 -2 -17 789.203 433.563 3
 -2 2 17 811.182 406.812 3
 -2 2 16 130.154 266.611 2
 2 -2 -16 493.92 298.966 2
 2 -2 -16 175.965 351.216 3
 -2 2 16 275.128 363.757 3
 -2 2 15 514.387 289.24 2
 2 -2 -15 -271.924 302.058 2
 -2 2 15 1034.42 442.118 3
 2 -2 -15 336.108 365.76 3
 -2 2 14 1762.18 431.382 2
 2 -2 -14 2238.29 462.53 2
 -2 2 14 1355.5 531.322 3
 2 -2 -14 1949.59 563.051 3
 2 -2 -13 4511.11 748.686 3
 -2 2 13 3177.29 714.96 3
 -2 2 13 2867.03 577.997 2
 2 -2 -13 3384.75 598.732 2
 -2 2 12 770.866 439.35 3
 -2 2 12 797.708 321.039 2
 2 -2 -12 900.452 334.925 2
 2 -2 -12 290.155 410.773 3
 -2 2 11 1373.24 478.407 3
 2 -2 -11 1001.48 343.193 2
 -2 2 11 1665.11 351.827 2
 2 -2 -10 300.236 262.604 2
 -2 2 10 526.239 256.234 2
 2 -2 -10 80.6339 397.691 3
 2 -2 -9 1951.95 383.141 2
 -2 2 9 2193.49 377.803 2
 -2 2 9 1936.06 545.225 3
 2 -2 -9 2060.75 546.554 3
 2 -2 -8 1386.45 303.443 2
 -2 2 8 1147.06 282.866 2
 -2 2 8 2176.7 505.924 3
 2 -2 -8 1244.94 485.75 3
 -2 2 7 9632.41 1308.81 3
 2 -2 -7 10867.8 1339.14 3
 -2 2 7 8822.22 1123.89 2
 2 -2 -7 7866.48 1119.33 2
 -2 2 6 2468.68 653.367 3
 2 -2 -6 3036.92 681.9 3
 -2 2 6 2719.59 410.215 2
 2 -2 -6 2977.3 416.148 2
 -2 2 6 6041.72 1107.9 4
 2 -2 -6 3908.05 1024.53 4
 2 -2 -6 2274.23 542.19 5
 -2 2 6 2121.25 537.25 5
 -2 2 5 7387.84 1159.41 4
 2 -2 -5 8235.94 1189.44 4
 -2 2 5 4425.74 940.709 3
 2 -2 -5 5642.78 984.043 3
 -2 2 5 5617.65 737.089 2
 2 -2 -5 5330.27 737.43 2
 -2 2 5 6404.86 836.235 5
 2 -2 -5 6516.89 838.075 5
 2 -2 -4 2234.7 696.956 4
 -2 2 4 3267.77 674.695 3
 2 -2 -4 4600.66 719.679 3
 -2 2 4 3882.45 749.316 4
 2 -2 -4 2505.5 356.225 2
 -2 2 4 2599.82 358.294 2
 -2 2 3 8633.36 1290.98 3
 2 -2 -3 8808.03 1296.64 3
 -2 2 3 8264.26 1117.65 5
 2 -2 -3 8299.45 1119.06 5
 2 -2 -3 9394.29 1230.7 4
 -2 2 3 9271.09 1235.02 4
 -2 2 2 1819.72 352.416 5
 2 -2 -2 2459.51 361.973 5
 2 -2 -2 2512.39 436.751 4
 -2 2 2 1961.45 433.119 4
 -2 2 2 2097.87 617.54 3
 2 -2 -2 2466.41 639.088 3
 2 -2 -1 6371.01 784.947 5
 -2 2 1 6545.12 787.668 5
 2 -2 -1 4917.48 785.769 4
 -2 2 1 5416.42 788.274 4
 2 -2 -1 4797.98 969.673 3
 -2 2 1 5254.48 975.404 3
 -2 2 0 92115.5 11429.4 4
 2 -2 0 101668 11435.3 4
 -2 2 0 85929.2 11433.4 5
 2 -2 0 87947.7 11433.9 5
 -2 2 0 89790.9 11502.6 3
 2 -2 0 97280.6 11515.5 3
 2 -2 1 14576.6 1924.94 1
 -2 2 -1 14267.6 1925.26 1
 2 -2 1 14432.2 1932.98 2
 -2 2 -1 13986.1 1933.54 2
 2 -2 1 19277.4 2105.71 3
 -2 2 -1 19011.7 2101.79 3
 2 -2 1 16262.5 1948.47 5
 -2 2 -1 13676.6 1938.82 5
 2 -2 2 2793.24 451.421 1
 -2 2 -2 3188.76 458.942 1
 -2 2 -2 3111.8 767.144 3
 -2 2 -2 3399.36 572.364 2
 2 -2 2 3051.85 765.026 3
 2 -2 2 1980.27 508.678 5
 -2 2 -2 2048.14 520.278 5
 -2 2 -3 2593.54 414.194 1
 2 -2 3 3210.29 416.317 1
 -2 2 -3 4484.07 825.096 3
 2 -2 3 4701.49 821.664 3
 -2 2 -3 1016.43 546.388 2
 2 -2 3 1594.69 553.904 2
 -2 2 -4 34318.4 4269.7 1
 2 -2 4 34510.3 4268.82 1
 2 -2 4 35191.2 4352.71 2
 -2 2 -4 33001.7 4347.61 2
 2 -2 5 20376.2 2522.13 1
 -2 2 -5 19571.4 2521.29 1
 -2 2 -5 21349.6 2638.1 2
 2 -2 5 20812.8 2635.1 2
 2 -2 6 2138.28 608.116 2
 -2 2 -6 1753.33 598.896 2
 2 -2 6 2605.35 344.197 1
 -2 2 -6 2144.27 338.483 1
 2 -2 7 24619.4 3034.18 1
 -2 2 -7 25251.6 3035.42 1
 -2 2 -7 21956.2 3158.44 2
 2 -2 7 21212.9 3148.66 2
 -2 2 -8 419.259 136.498 1
 2 -2 8 160.898 122.018 1
 -2 2 -8 268.838 457.793 2
 2 -2 8 446.816 474.408 2
 -2 2 -9 2021.62 346.74 1
 2 -2 9 2930.72 362.276 1
 2 -2 9 1951.32 575.242 2
 -2 2 -9 2073.06 574.887 2
 -2 2 -10 898.786 195.499 1
 2 -2 10 525.94 180.172 1
 2 -2 10 420.22 438.201 2
 -2 2 -10 570.587 456.719 2
 -2 2 -11 2104.04 325.753 1
 2 -2 11 1877.18 324.96 1
 2 -2 11 1404.5 524.024 2
 -2 2 -11 1179.54 539.489 2
 2 -2 12 5295.8 975.11 2
 -2 2 -12 6335.27 998.45 2
 2 -2 13 1672.54 542.139 2
 -2 2 -13 963.837 543.422 2
 2 -2 14 1034.67 523.148 2
 -2 2 -14 1672.42 587.224 2
 2 -2 15 185.237 417.581 2
 -2 2 -15 15.9597 458.797 2
 2 -2 16 -64.4616 375.13 2
 -2 2 -16 168.528 418.587 2
 2 -2 17 -16.9695 373.045 2
 -2 2 -17 157.774 399.43 2
 2 -2 18 338.652 392.432 2
 -2 2 -18 -202.543 403.992 2
 -2 2 -18 541.243 429.791 3
 2 -2 19 1420.48 503.302 2
 -2 2 -19 926.188 490.716 2
 -2 2 -19 1520.28 544.093 3
 2 -1 -18 86.6939 276.08 2
 -2 1 18 425.546 291.465 2
 -2 1 18 -98.3813 274.939 3
 2 -1 -18 16.8165 305.529 3
 -2 1 17 371.938 274.773 2
 2 -1 -17 -46.1724 283.305 2
 2 -1 -17 842.91 385.543 3
 -2 1 17 1127.02 392.42 3
 -2 1 16 1022.58 328.59 2
 2 -1 -16 525.167 317.888 2
 2 -1 -16 750.952 385.159 3
 -2 1 16 390.833 357.631 3
 -2 1 15 965.374 329.652 2
 2 -1 -15 108.76 317.73 2
 2 -1 -15 148.673 353.655 3
 -2 1 15 1403.53 432.06 3
 -2 1 14 6537.68 983.121 3
 2 -1 -14 7655.08 1007.5 3
 -2 1 14 3976.83 844.697 2
 2 -1 -14 6717.69 906.835 2
 -2 1 13 1067.74 345.776 2
 2 -1 -13 599.552 335.474 2
 2 -1 -13 238.432 416.922 3
 -2 1 13 857.936 437.407 3
 -2 1 12 -62.9605 376.505 3
 2 -1 -12 829.417 313.182 2
 2 -1 -12 552.637 395.6 3
 -2 1 12 595.501 292.257 2
 -2 1 11 746.96 404.551 3
 -2 1 11 -78.0157 268.245 2
 2 -1 -10 1305.99 333.367 2
 -2 1 10 1222.97 316.599 2
 2 -1 -10 654.562 412.26 3
 -2 1 9 446.764 262.845 2
 2 -1 -9 394.379 371.217 3
 -2 1 9 216.518 353.786 3
 2 -1 -8 1379.07 317.121 2
 -2 1 8 1375.94 312.921 2
 2 -1 -8 2000.8 477.545 3
 -2 1 8 1289.58 442.068 3
 -2 1 7 1814.63 312.581 2
 -2 1 7 3116.77 1022.78 4
 2 -1 -7 4004.13 1069.66 4
 -2 1 7 953.019 454.926 3
 2 -1 -7 1053.36 495.224 3
 2 -1 -7 1108.57 298.077 2
 -2 1 6 1017.87 847.466 4
 2 -1 -6 1919.94 850.358 4
 -2 1 6 338.909 212.574 2
 2 -1 -6 253.813 214.303 2
 2 -1 -6 1188.47 484.849 3
 -2 1 6 909.569 467.921 3
 -2 1 5 7007.35 1114.8 3
 2 -1 -5 8226.71 1131.74 3
 2 -1 -5 6837.15 951.21 2
 -2 1 5 7411.31 953.872 2
 -2 1 5 7532.07 1342.27 4
 2 -1 -5 10575.6 1379.77 4
 -2 1 4 23414.3 2476.05 4
 2 -1 -4 24133.8 2475.38 4
 -2 1 4 18095.1 2378.36 3
 2 -1 -4 21312.7 2399.92 3
 -2 1 4 19354.6 2288.08 5
 2 -1 -4 17102.1 2284.41 5
 -2 1 4 18018.7 2249.15 2
 2 -1 -4 15692.9 2244.65 2
 -2 1 3 16736.2 1806.8 4
 2 -1 -3 18901.1 1818.09 4
 2 -1 -3 11221.7 1652.34 2
 -2 1 3 12386.3 1654.2 2
 2 -1 -3 14527.6 1696.25 5
 -2 1 3 14887.7 1811.52 3
 2 -1 -3 16875 1827.13 3
 2 -1 -2 719.265 157.552 5
 -2 1 2 498.183 158.359 5
 2 -1 -2 410.813 497.275 3
 -2 1 2 902.932 508.723 3
 -2 1 2 445.22 347.814 4
 -2 1 1 17587.8 2041.56 4
 2 -1 -1 16862.5 2041.82 4
 2 -1 -1 14505.6 2148.34 3
 -2 1 1 14990.6 2154.16 3
 2 -1 -1 16198.9 2004.42 5
 -2 1 1 14876.4 2002.29 5
 -2 1 0 8022.06 1474.79 3
 2 -1 0 8662.1 1468.73 3
 2 -1 0 10795.3 1396.85 4
 -2 1 0 9713.33 1391.92 4
 -2 1 0 10783.5 1311.36 5
 2 -1 0 10235.4 1307.96 5
 2 -1 1 29871.3 3374.91 4
 -2 1 -1 31838.7 3380.72 4
 -2 1 -1 20641.9 3414.47 3
 2 -1 1 20535.6 3409.67 3
 2 -1 2 997.441 276.858 1
 -2 1 -2 1120.63 281.606 1
 -2 1 -3 1695.06 293.15 1
 2 -1 3 1872.98 293.983 1
 2 -1 4 1348.74 234.439 1
 -2 1 -4 1919.46 242.027 1
 2 -1 5 25066.9 3170.89 1
 -2 1 -5 26079.7 3171.33 1
 2 -1 6 2753.62 396.783 1
 -2 1 -6 3393.61 399.857 1
 2 -1 6 1947.71 637.343 2
 -2 1 -6 2605.31 641.24 2
 -2 1 -7 15094.2 2113.84 2
 2 -1 7 16213.5 2120.47 2
 2 -1 7 15648.2 1960.6 1
 -2 1 -7 15685.9 1960.25 1
 -2 1 -8 1283.82 548.294 2
 2 -1 8 923.477 536.142 2
 -2 1 -8 1522.3 255.246 1
 -2 1 -9 421.337 462.672 2
 2 -1 9 223.566 426.202 2
 2 -1 10 414.956 463.321 2
 -2 1 -11 5636.44 975.203 2
 2 -1 11 5411.05 956.165 2
 2 -1 12 5152.06 903.796 2
 -2 1 -12 4250.25 886.748 2
 -2 1 -13 6617.92 1073.59 2
 2 -1 13 5359.04 1037.11 2
 -2 1 -14 1118.26 583.299 3
 -2 1 -14 638.045 572.469 2
 2 -1 14 1101.81 595.333 2
 -2 1 -15 6744.59 1268.7 3
 -2 1 -15 8217.63 1282.88 2
 2 -1 15 8475.22 1285.05 2
 -2 1 -16 1882.1 598.454 2
 2 -1 16 1472.12 559.956 2
 -2 1 -16 968.057 531.887 3
 2 -1 16 218.839 524.197 3
 -2 1 -17 465.453 470.071 2
 2 -1 17 34.1273 430.893 2
 2 -1 17 344.794 500.402 3
 -2 1 -17 374.716 429.673 3
 -2 1 -18 1677.53 521.27 2
 2 -1 18 1042.02 484.99 2
 2 -1 18 1167.21 549.201 3
 -2 1 -18 38.5292 435.999 3
 -2 1 -19 978.251 472.66 2
 2 -1 19 186.293 408.49 2
 -2 1 -19 941.646 460.115 3
 2 -1 19 545.285 481.046 3
 2 0 -18 126.614 282.073 2
 -2 0 18 120.785 261.918 2
 -2 0 18 -189.058 303.055 3
 2 0 -18 191.502 270.155 3
 2 0 -17 400.162 299.347 2
 -2 0 17 354.439 283.56 2
 -2 0 17 400.32 307.52 3
 2 0 -17 269.021 287.023 3
 2 0 -16 283.315 276.951 2
 2 0 -16 531.836 328.819 3
 -2 0 16 339.696 319.672 3
 -2 0 16 312.245 270.959 2
 2 0 -15 439.559 328.273 3
 -2 0 15 451.726 333.945 3
 2 0 -15 797.642 319.028 2
 -2 0 15 403.204 293.872 2
 -2 0 14 772.107 403.687 3
 2 0 -14 1102.62 414.628 3
 -2 0 14 656.079 357.902 2
 2 0 -14 1615.89 393.629 2
 -2 0 13 8177.84 1132.99 2
 2 0 -13 7576.52 1126.09 2
 -2 0 13 7218.98 1163.61 3
 2 0 -13 8395.91 1190.06 3
 -2 0 12 542.656 393.8 3
 -2 0 12 960.718 373.879 2
 -2 0 11 4112.32 771.847 3
 2 0 -11 5653.42 814.81 3
 2 0 -11 4223.94 735.445 2
 -2 0 11 5705.44 763.519 2
 -2 0 10 803.665 305.126 2
 2 0 -10 554.373 288.17 2
 2 0 -10 697.589 358.951 3
 -2 0 10 881.297 360.234 3
 -2 0 9 276.731 256.668 2
 2 0 -9 503.353 259.658 2
 -2 0 9 115.575 315.657 3
 2 0 -9 346.806 332.6 3
 -2 0 8 7236.69 1052.85 3
 2 0 -8 8327.61 1073.91 3
 -2 0 8 6963.36 1504.96 4
 2 0 -8 8673.84 1553.96 4
 -2 0 8 7226.57 984.239 2
 2 0 -8 6348.51 977.948 2
 2 0 -7 4424.16 1144.08 4
 -2 0 7 4370.09 725.571 3
 2 0 -7 4457.77 734.626 3
 2 0 -7 4564.29 638.354 2
 -2 0 7 3905.5 629.095 2
 -2 0 6 2884.53 528.993 3
 2 0 -6 1364.13 327.723 2
 -2 0 6 1105.05 323.335 2
 -2 0 6 2335.92 899.654 4
 2 0 -6 2125.51 866.158 4
 2 0 -5 6876 1053.05 2
 -2 0 5 7353.16 1141.2 3
 2 0 -5 8793.92 1157.78 3
 -2 0 5 8616.26 1063.11 2
 -2 0 5 10742.9 1410.32 4
 2 0 -5 9693.02 1392.17 4
 -2 0 4 2099.09 621.003 4
 2 0 -4 1582.67 599.825 4
 2 0 -4 1892.72 466.449 3
 -2 0 4 1368.82 451.212 3
 -2 0 4 1413.43 315.39 2
 2 0 -4 1165.14 307.45 2
 2 0 -3 2279.74 575.094 4
 -2 0 3 3283.5 604.413 4
 -2 0 3 2003.67 558.821 3
 2 0 -3 2331.97 573.2 3
 -2 0 3 2546.85 397.522 2
 2 0 -3 1933.96 393.451 2
 2 0 -2 42894.3 5204.87 2
 -2 0 2 43651.3 5205.61 2
 2 0 -2 62443 5283.6 4
 -2 0 2 56590.4 5273.53 4
 -2 0 2 34111 5169.29 5
 2 0 -2 47127 5171.54 5
 -2 0 2 41502.6 5285.16 3
 2 0 -2 45509.7 5295.91 3
 -2 0 1 22362.5 2540.42 4
 2 0 -1 21917.6 2538.56 4
 -2 0 1 15990 2603.9 3
 2 0 -1 15852 2602.88 3
 -2 0 0 27151.8 3358.46 4
 2 0 0 25250.4 3351.51 4
 2 0 1 11688.9 1606.84 4
 -2 0 -1 11259 1610.64 4
 -2 0 -4 4986.63 632.77 1
 2 0 4 5196.69 632.675 1
 2 0 10 1106.92 515.322 2
 2 0 11 457.565 525.976 3
 -2 0 -11 -146.053 484.461 3
 2 0 11 623.988 476.649 2
 -2 0 -11 344.345 472.865 2
 -2 0 -12 356.301 528.164 3
 2 0 12 1222.18 593.658 3
 -2 0 -12 1606.77 553.134 2
 2 0 12 536.807 495.716 2
 -2 0 -13 -471.273 529.567 3
 2 0 13 264.97 547.853 3
 -2 0 -13 737.107 525.943 2
 2 0 13 820.621 534.14 2
 2 0 14 9675.36 1521.98 2
 -2 0 -14 9803.22 1529.95 2
 -2 0 -14 10571.6 1562.01 3
 2 0 14 9836.29 1565.41 3
 -2 0 -15 -123.397 501.943 3
 2 0 15 -219.024 568.631 3
 2 0 16 -151.395 486.12 3
 -2 0 -16 50.5902 442.762 2
 2 0 16 49.5251 436.517 2
 -2 0 -16 624.755 482.415 3
 -2 0 -17 673.891 499.52 2
 2 0 17 763.199 469.856 2
 2 0 17 1616.69 574.351 3
 -2 0 -17 1330.69 525.356 3
 2 0 18 1018.82 483.88 2
 2 0 18 1094.92 524.117 3
 -2 0 -18 1064.22 497.705 3
 2 0 19 152.28 413.354 2
 -2 0 -19 326.054 368.93 3
 2 0 19 64.4638 420.583 3
 -2 0 -20 794.912 475.12 2
 2 0 20 852.233 466.891 2
 -2 0 -20 799.403 476.059 3
 2 0 20 1298.43 519.292 3
 -2 -1 18 957.874 376.802 2
 2 1 -18 1886.36 432.705 2
 2 1 -18 928.249 361.893 3
 -2 -1 18 1414.83 401.468 3
 -2 -1 17 -59.8369 254.5 3
 2 1 -17 726.113 303.364 3
 2 1 -17 85.8397 280.657 2
 -2 -1 17 269.421 279.411 2
 -2 -1 16 -33.6336 265.927 3
 2 1 -16 34.7803 270.092 3
 2 1 -16 417.687 306.124 2
 -2 -1 16 473.212 304.533 2
 -2 -1 15 4591.41 672.956 2
 2 1 -15 3748.4 642.951 2
 -2 -1 15 2540.44 593.155 3
 2 1 -15 3456.4 626.314 3
 -2 -1 14 439.507 311.797 3
 2 1 -14 366.908 316.783 3
 -2 -1 14 577.51 362.935 2
 2 1 -14 857.353 360.373 2
 -2 -1 13 8647.54 1112.82 2
 2 1 -13 7597.34 1092.32 2
 2 1 -13 8070.12 1096.3 3
 -2 -1 13 5773.26 1061.46 3
 -2 -1 12 827.77 376.06 3
 2 1 -12 667.417 351.948 2
 -2 -1 12 903.682 371.111 2
 2 1 -11 1533.71 391.732 2
 -2 -1 11 1497.37 388.982 2
 -2 -1 11 1082.82 370.357 3
 2 1 -11 1305.85 376.069 3
 2 1 -10 1338.74 351.783 2
 -2 -1 10 1349.78 341.807 2
 2 1 -10 600.473 319.629 3
 -2 -1 10 410.227 293.707 3
 -2 -1 9 3094.46 623.54 3
 -2 -1 9 3326.92 1233.54 4
 2 1 -9 3291.29 1235.71 4
 2 1 -9 4697.24 662.511 3
 2 1 -9 4248.13 642.058 2
 -2 -1 9 4265.03 639.933 2
 -2 -1 8 8578.58 1422.95 3
 2 1 -8 10556.2 1442.04 3
 2 1 -8 10444.4 1883.64 4
 -2 -1 8 10304.1 1901 4
 2 1 -8 11165 1426.14 2
 -2 -1 8 12511.9 1434.06 2
 -2 -1 7 10025.2 1769.69 3
 2 1 -7 15496.6 1805.21 3
 -2 -1 7 14356.1 2184.16 4
 2 1 -7 12942.9 2135.38 4
 -2 -1 7 15156.9 1772.59 2
 2 1 -7 14033.3 1767.66 2
 -2 -1 6 359.718 329.097 3
 2 1 -6 263.5 337.67 3
 2 1 -6 401.786 270.068 2
 -2 -1 6 564.285 272.243 2
 -2 -1 6 -147.726 766.971 4
 2 1 -6 1643.59 794.347 4
 2 1 -5 1866.24 392.369 2
 -2 -1 5 1750.34 393.308 2
 2 1 -5 716.54 703.75 4
 -2 -1 5 2818.29 757.211 4
 -2 -1 5 1364.86 432.192 3
 2 1 -4 1750.53 600.632 4
 -2 -1 4 1065.4 567.743 4
 2 1 -4 973.758 332.733 2
 -2 -1 4 1143.67 333.043 2
 -2 -1 4 1878.4 449.892 3
 2 1 -4 1937.59 457.203 3
 -2 -1 3 1115.33 315.461 2
 2 1 -3 818.12 312.704 2
 -2 -1 3 220.559 467.358 4
 2 1 -3 1052.62 493.083 4
 2 1 -3 2189.79 538.607 3
 -2 -1 3 1310.21 503.217 3
 2 1 -2 40234.3 3968.29 4
 -2 -1 2 28895.7 3895.88 2
 2 1 -2 28173.2 3894.91 2
 2 1 -2 30129.5 3859.45 5
 -2 -1 2 31519 3859.23 5
 -2 -1 2 38191.6 3962.44 4
 -2 -1 1 113622 13671.7 4
 2 1 -1 124470 13677.4 4
 2 1 -1 102787 13648.9 2
 -2 -1 1 105912 13650.6 2
 2 1 0 8245.22 1246.14 4
 -2 -1 0 8573.99 1247.86 4
 -2 -1 -1 21872.3 2947.76 4
 2 1 1 23436.3 2958.43 4
 -2 -1 -2 14049 2058.51 4
 2 1 2 13409.1 2045.22 4
 2 1 2 14534.7 1857.29 1
 -2 -1 -2 15526.9 1858.53 1
 2 1 3 612.587 112.778 1
 -2 -1 -3 535.106 110.247 1
 2 1 4 2055.76 262.74 1
 -2 -1 -4 1796.68 261.53 1
 -2 -1 -7 15242.5 2091.48 3
 2 1 7 14690 2087.72 3
 -2 -1 -8 1859.84 656.911 3
 2 1 8 2069.34 692.342 3
 -2 -1 -9 2583.15 738.138 3
 2 1 9 4310.07 813.679 3
 2 1 10 219.372 503.796 3
 -2 -1 -10 115.429 468.91 3
 2 1 11 371.445 491.218 3
 -2 -1 -11 1642.21 555.724 3
 2 1 12 860.976 557.588 3
 -2 -1 -12 1562.94 556.419 3
 -2 -1 -13 630.213 504.108 3
 2 1 13 769.084 571.511 3
 2 1 14 11388.5 1772.41 3
 -2 -1 -14 12359.3 1780.13 3
 2 1 15 477.628 515.308 2
 -2 -1 -15 414.515 499.61 3
 2 1 15 600.199 552.848 3
 2 1 16 915.928 480.835 2
 -2 -1 -16 112.412 411.628 3
 2 1 16 506.231 488.269 3
 2 1 17 1150.27 494.727 2
 -2 -1 -17 296.581 465.522 2
 2 1 17 1320.7 544.473 3
 -2 -1 -17 408.333 438.141 3
 -2 -1 -18 202.606 426.148 2
 2 1 18 541.377 455.371 2
 -2 -1 -18 425.678 423.378 3
 2 1 18 380.768 438.284 3
 -2 -1 -19 387.295 435.204 2
 2 1 19 794.362 470.844 2
 -2 -1 -19 126.773 423.879 3
 2 1 19 681.693 483.523 3
 -2 -1 -20 121.666 421.052 2
 2 1 20 296.491 396.294 2
 2 1 20 615.858 476.785 3
 -2 -1 -20 284.264 412.336 3
 2 2 -18 82.89 286.868 2
 -2 -2 18 54.6702 272.856 2
 2 2 -17 381.086 240.846 3
 -2 -2 17 295.583 252.835 3
 2 2 -17 654.591 328.029 2
 -2 -2 17 168.947 273.202 2
 2 2 -16 190.724 242.61 3
 -2 -2 16 -140.771 249.362 3
 2 2 -16 322.152 307.071 2
 -2 -2 16 86.1539 276.99 2
 -2 -2 15 1086.07 318.788 3
 2 2 -15 935.679 314.889 3
 2 2 -15 582.656 356.246 2
 -2 -2 15 1931.36 421.155 2
 -2 -2 14 464.503 268.003 3
 2 2 -14 313.366 271.266 3
 2 2 -14 581.578 338.624 2
 -2 -2 14 646.84 337.751 2
 -2 -2 13 3395.9 623.246 3
 2 2 -13 4640.31 655.632 3
 2 2 -13 4070.71 704.113 2
 -2 -2 13 3762.09 696.503 2
 2 2 -12 7787.68 1078.58 3
 -2 -2 12 7020.49 1067.58 3
 -2 -2 12 8721.08 1142.06 2
 2 2 -12 7612.58 1125.72 2
 -2 -2 11 517.255 270.881 3
 2 2 -11 186.682 321.301 2
 -2 -2 11 429.236 324.487 2
 2 2 -11 62.0917 256.722 3
 2 2 -11 820.902 1034.35 4
 2 2 -10 1731.12 393.29 2
 -2 -2 10 985.066 363.893 2
 -2 -2 10 2372.66 1131.61 4
 2 2 -10 2803.66 1130.49 4
 2 2 -10 1216.32 324.334 3
 -2 -2 10 903.619 310.998 3
 -2 -2 9 2213.06 451.951 2
 2 2 -9 2179.95 456.136 2
 2 2 -9 2496.69 1090.54 4
 -2 -2 9 1897.68 1077.04 4
 2 2 -9 2538.08 429.961 3
 -2 -2 9 1870.94 405.443 3
 -2 -2 8 7639.71 1170.53 3
 2 2 -8 9341.32 1183.65 3
 2 2 -8 10146.8 1725.37 4
 -2 -2 8 8587.22 1698.39 4
 -2 -2 8 9866.87 1217.92 2
 2 2 -8 8446.3 1208.27 2
 2 2 -7 2109.53 842.382 4
 -2 -2 7 1236.27 821.833 4
 -2 -2 7 -55.0662 249.841 3
 2 2 -7 593.401 274.962 3
 -2 -2 7 1150.27 313.282 2
 2 2 -7 474.294 292.634 2
 -2 -2 6 2121.63 407.179 3
 -2 -2 6 1521.01 392.204 2
 2 2 -6 1492.37 395.922 2
 -2 -2 6 1635.22 850.774 4
 2 2 -6 1856.73 824.383 4
 2 2 -6 1776.41 404.294 3
 -2 -2 5 248.118 297.557 2
 2 2 -5 466.105 305.281 2
 2 2 -5 -85.0361 642.58 4
 -2 -2 5 807.27 666.879 4
 -2 -2 5 623.881 371.696 3
 2 2 -4 1399 564.925 4
 -2 -2 4 256.279 533.093 4
 2 2 -4 891.686 243.713 5
 -2 -2 4 528.255 230.872 5
 -2 -2 4 1223.11 337.525 2
 2 2 -4 524.805 321.857 2
 -2 -2 3 504.244 465.954 4
 2 2 -3 301.629 447.309 4
 2 2 -3 670.235 316.063 2
 -2 -2 3 519.175 319.931 2
 -2 -2 3 465.995 203.662 5
 2 2 -3 637.957 212.906 5
 2 2 -2 9410.78 1087.61 5
 -2 -2 2 9087.75 1086.39 5
 2 2 -2 9133.35 1202.58 4
 -2 -2 2 9142.68 1199.84 4
 2 2 -2 6955.82 1094.69 1
 -2 -2 2 7836.68 1133.67 2
 2 2 -2 7128.2 1130.47 2
 2 2 -1 15466.2 1974.31 5
 -2 -2 1 16779 1977.46 5
 -2 -2 1 14973.7 1980.92 1
 2 2 -1 14800.4 1980.03 1
 2 2 -1 18876.5 2065.12 4
 -2 -2 1 18755 2064.82 4
 2 2 -1 14176.2 2019.59 2
 -2 -2 1 14252.4 2019.7 2
 -2 -2 0 11888.5 1493.53 1
 2 2 0 12043.7 1494.41 1
 -2 -2 0 11128 1581.51 2
 2 2 0 11961.7 1587.56 2
 2 2 0 12097.7 1631.46 4
 -2 -2 0 10592.8 1619.13 4
 2 2 1 8569.46 1105.91 1
 -2 -2 -1 8339.62 1105.07 1
 -2 -2 -1 9947.26 1190.39 5
 2 2 1 8538.56 1181.67 5
 2 2 1 10829.5 1330.23 4
 -2 -2 -2 1065.08 206.821 1
 2 2 2 1312.86 210.09 1
 2 2 2 1882.78 695.251 4
 -2 -2 -2 1046.09 710.6 4
 -2 -2 -2 382.24 456.248 5
 2 2 2 226.166 443.461 5
 -2 -2 -3 29313.8 3944.63 3
 2 2 3 34212 3968.79 3
 2 2 3 29821.3 3789.87 1
 -2 -2 -3 30953.3 3790.4 1
 -2 -2 -4 4224.33 941.347 3
 2 2 4 4362.91 942.434 3
 -2 -2 -4 5191.08 653.016 1
 2 2 4 4873.48 652.607 1
 -2 -2 -5 2096.71 322.509 1
 2 2 5 1418.14 659.35 3
 -2 -2 -5 715.382 625.79 3
 2 2 5 1919.33 322.562 1
 2 2 6 25358.2 3282.2 3
 -2 -2 -6 23646.7 3269.61 3
 2 2 6 24717.7 3121.54 1
 -2 -2 -6 25237.1 3122.43 1
 2 2 7 37284.5 4893.14 3
 -2 -2 -7 38635 4892.03 3
 -2 -2 -8 13088.1 1970.72 3
 2 2 8 14857.9 2004.19 3
 2 2 9 1795.27 663.166 3
 -2 -2 -9 3390.81 695.806 3
 2 2 10 -136.117 485.644 3
 -2 -2 -10 -268.048 475.922 3
 -2 -2 -11 203.575 460.646 3
 2 2 11 476.272 479.983 3
 -2 -2 -12 557.96 522.079 3
 2 2 12 2194.51 618.785 3
 -2 -2 -13 705.51 521.644 3
 2 2 13 158.511 471.358 3
 -2 -2 -14 849.296 523.239 3
 2 2 14 -221.638 537.888 3
 -2 -2 -15 1135.4 564.895 3
 2 2 15 1486.99 595.312 3
 -2 -2 -16 691.153 478.7 3
 2 2 16 -383.5 465.618 3
 2 2 17 -42.0987 418.475 3
 -2 -2 -17 247.576 436.428 3
 -2 -2 -18 -86.1374 393.681 3
 2 2 18 -306.58 437.67 3
 -2 -2 -19 224.113 385.122 3
 2 2 19 525.747 473.415 3
 2 2 19 501.647 407.17 2
 -2 -2 -20 326.37 411.541 3
 2 2 20 734.482 455.891 3
 2 2 20 234.511 426.765 2
 2 3 -17 138.471 278.627 2
 -2 -3 17 -27.65 282.632 2
 2 3 -16 750.391 343.387 2
 -2 -3 16 722.982 344.571 2
 2 3 -16 1191.99 285.55 3
 -2 -3 16 871.677 272.65 3
 2 3 -15 1412.18 392.968 2
 -2 -3 15 1096.86 374.153 2
 2 3 -15 737.176 260.81 3
 -2 -3 15 810.042 269.453 3
 2 3 -14 697.607 345.949 2
 -2 -3 14 631.944 349.527 2
 -2 -3 14 144.8 198.591 3
 2 3 -14 -63.0055 206.632 3
 2 3 -13 1666.79 420.729 2
 -2 -3 13 842.429 371.82 2
 -2 -3 13 597.94 245.64 3
 2 3 -13 528.211 248.617 3
 -2 -3 12 709.178 259.554 3
 2 3 -12 176.076 332.734 2
 -2 -3 12 673.418 346.136 2
 2 3 -12 512.996 995.289 4
 -2 -3 11 4296.72 1314.4 4
 2 3 -11 4723 1316.38 4
 2 3 -11 2671.71 583.679 2
 -2 -3 11 3222.83 594.128 2
 -2 -3 11 2948.65 483.957 3
 2 3 -11 3466.88 500.438 3
 -2 -3 10 324.159 193.298 3
 2 3 -10 639.634 232.564 3
 2 3 -10 159.078 306.024 2
 -2 -3 10 403.53 317.57 2
 -2 -3 10 504.572 960.323 4
 2 3 -10 1665.19 1012.72 4
 -2 -3 9 5354.87 819.306 3
 2 3 -9 6152.22 823.923 3
 -2 -3 9 6972.93 1485.83 4
 2 3 -9 7400.56 1464.49 4
 -2 -3 9 7957.03 942.51 2
 2 3 -9 5941.64 913.075 2
 -2 -3 8 744.942 239.683 3
 -2 -3 8 1175.81 355.523 2
 2 3 -8 1243.46 354.187 2
 -2 -3 8 -313.257 869.034 4
 2 3 -8 1702.61 873.456 4
 2 3 -8 1415.3 276.095 3
 -2 -3 7 3389.76 516.166 3
 -2 -3 7 3176.63 579.256 2
 2 3 -7 3246.29 573.571 2
 -2 -3 7 4426.98 1059.81 4
 2 3 -7 3412.29 991.596 4
 -2 -3 6 13841.7 2013.76 4
 2 3 -6 14658.6 2002.3 4
 2 3 -6 10638.4 1718.17 2
 -2 -3 6 13518.6 1741.73 2
 -2 -3 6 14301.8 1741.31 5
 2 3 -6 13435.2 1736.03 5
 2 3 -5 8807.94 1245.52 1
 -2 -3 5 9649.86 1250.75 1
 -2 -3 5 11939.7 1300.56 5
 2 3 -5 10759.1 1288.42 5
 -2 -3 5 9088.81 1483.37 4
 2 3 -5 10153.9 1495.73 4
 2 3 -5 7096.7 1270.95 2
 -2 -3 5 8807.4 1287.86 2
 2 3 -4 463.901 280.988 5
 -2 -3 4 1189.68 305.154 5
 2 3 -4 652.895 518.103 4
 -2 -3 4 607.047 543.945 4
 -2 -3 4 617.56 244.761 1
 2 3 -4 714.016 249.493 1
 2 3 -4 720.529 356.759 2
 -2 -3 4 703.598 357.573 2
 -2 -3 3 9910.15 1167.79 5
 2 3 -3 9542.25 1164.03 5
 2 3 -3 8194.97 1268.7 4
 -2 -3 3 8194.26 1268.94 4
 -2 -3 3 8713.45 1198.15 2
 2 3 -3 7610.16 1191.89 2
 -2 -3 3 8345.51 1143.63 1
 2 3 -3 8567.79 1144.45 1
 -2 -3 2 5370.26 741.838 1
 2 3 -2 4900.28 740.547 1
 -2 -3 2 3883.5 832.255 3
 -2 -3 2 4467.52 845.341 4
 2 3 -2 5815.05 867.119 4
 -2 -3 2 6372.72 768.342 5
 2 3 -2 6324.83 768.41 5
 -2 -3 2 6329.77 824.919 2
 2 3 -2 5630.29 819.49 2
 -2 -3 1 4345.48 611.762 4
 -2 -3 1 3100.59 558.122 2
 2 3 -1 2909.43 564.63 2
 2 3 -1 2943.71 462.972 5
 -2 -3 1 3172.78 465.836 5
 -2 -3 1 1921.56 615.054 3
 2 3 -1 3362.71 650.106 3
 2 3 -1 2738.29 441.215 1
 -2 -3 1 2649.31 436.446 1
 -2 -3 0 1990.08 600.993 4
 2 3 0 2031.35 591.136 4
 -2 -3 0 3330.04 561.123 2
 -2 -3 0 2356.01 427.059 5
 2 3 0 2182.71 419.019 5
 2 3 0 1364.22 609.916 3
 -2 -3 0 1206.13 588.137 3
 -2 -3 0 2655.31 363.023 1
 2 3 0 2254.82 360.774 1
 2 3 1 4002.02 906.324 4
 -2 -3 -1 4647.48 916.493 4
 2 3 1 3886.66 853.201 3
 -2 -3 -1 4195.9 846.258 3
 2 3 1 4286.43 827.545 2
 -2 -3 -1 4221.6 835.753 2
 2 3 1 5083.91 648.058 1
 -2 -3 -1 4986.04 647.197 1
 -2 -3 -2 11957.5 1738.98 4
 2 3 2 12763.4 1746.01 4
 -2 -3 -2 10408 1595.95 5
 2 3 2 10739.3 1604.34 5
 2 3 2 12320.2 1692.92 3
 -2 -3 -2 11617.8 1678.55 3
 -2 -3 -2 13354.5 1518.34 1
 2 3 2 11373 1512.6 1
 -2 -3 -3 8519.97 1592.85 4
 2 3 3 11330.5 1545.52 3
 -2 -3 -3 10763.3 1539.75 3
 2 3 3 11943.8 1354.57 1
 -2 -3 -3 10154.5 1349.36 1
 2 3 3 9787.1 1479.11 5
 -2 -3 -3 8736.91 1472.74 5
 2 3 4 4779.92 688.277 1
 -2 -3 -4 5374.39 693.299 1
 -2 -3 -4 4176.83 908.065 3
 2 3 4 5046.16 936.325 3
 2 3 4 6168.58 959.558 5
 -2 -3 -4 5963.84 924.896 5
 2 3 5 11.7474 604.575 3
 -2 -3 -5 -385.074 578.892 3
 2 3 6 2571.78 442.999 1
 -2 -3 -6 3281.3 459.896 1
 -2 -3 -6 1849.08 660.326 3
 2 3 6 1870.47 658.81 3
 2 3 7 522.305 539.84 3
 -2 -3 -7 719.411 562.879 3
 -2 -3 -7 589.531 299.674 1
 2 3 7 638.778 290.858 1
 2 3 8 3655.45 818.425 3
 -2 -3 -8 4146.75 813.934 3
 -2 -3 -8 3729.09 604.63 1
 2 3 8 3733.24 605.601 1
 2 3 9 3743.53 799.749 3
 -2 -3 -9 3779.95 789.844 3
 -2 -3 -10 383.04 480.128 3
 2 3 10 722.456 524.665 3
 2 3 11 3239.14 813.299 3
 -2 -3 -11 5231.3 877.464 3
 -2 -3 -12 1439.23 571.776 3
 2 3 12 767.815 537.966 3
 2 3 13 376.114 526.577 3
 -2 -3 -13 -56.0399 491.634 3
 2 3 14 3016.87 762.092 3
 -2 -3 -14 2624.93 731.23 3
 -2 -3 -15 2008.23 666.03 3
 2 3 15 2480.11 676.96 3
 2 3 16 150.868 435.621 3
 -2 -3 -16 106.826 445.425 3
 -2 -3 -17 555.444 469.279 3
 2 3 17 292.5 466.393 3
 2 3 18 257.929 418.766 3
 -2 -3 -18 717.764 490.972 3
 2 3 19 462.717 443.295 3
 -2 -3 -19 95.9789 396.192 3
 -2 -3 -20 2068.79 614.236 3
 2 3 20 910.827 547.781 3
 -2 -4 17 510.941 332.787 2
 2 4 -17 279.094 302.785 2
 2 4 -16 98.1512 297.139 2
 -2 -4 16 221.908 305.446 2
 2 4 -15 613.454 349.403 2
 -2 -4 15 693.428 329.57 2
 2 4 -15 126.886 168.747 3
 -2 -4 15 297.14 191.416 3
 -2 -4 14 1216.64 240.981 3
 2 4 -14 1156.66 398.493 2
 -2 -4 14 1214.1 374.942 2
 2 4 -14 673.267 219.378 3
 2 4 -13 648.476 1002.81 4
 2 4 -13 805.492 196.245 3
 -2 -4 13 349.355 177.263 3
 2 4 -13 873.725 346.236 2
 -2 -4 13 570.15 334.897 2
 2 4 -12 400.613 1002.95 4
 -2 -4 12 1822.27 1067.8 4
 -2 -4 12 -32.6853 302.702 2
 2 4 -12 583.691 337.939 2
 -2 -4 12 18.9629 131.975 3
 2 4 -12 141.524 141.289 3
 -2 -4 11 523.148 994.768 4
 2 4 -11 -471.522 908.304 4
 2 4 -11 -51.5546 303.094 2
 -2 -4 11 716.438 343.329 2
 -2 -4 11 185.566 118.517 3
 2 4 -11 200.879 141.416 3
 2 4 -10 719.629 151.608 3
 -2 -4 10 552.348 141.226 3
 -2 -4 10 639.785 933.978 4
 2 4 -10 852.381 934.236 4
 2 4 -10 433.478 342.779 2
 -2 -4 10 1170.26 363.497 2
 -2 -4 9 815.712 166.793 3
 2 4 -9 1338.09 309.855 1
 2 4 -9 2798.55 984.219 4
 -2 -4 9 777.618 929.668 4
 2 4 -9 672.559 332.353 2
 -2 -4 9 755.341 341.56 2
 -2 -4 8 739.499 264.115 1
 2 4 -8 639.758 261.859 1
 -2 -4 8 3899.86 991.283 4
 2 4 -8 2389.56 915.3 4
 -2 -4 8 200.136 310.858 5
 2 4 -8 803.188 347.853 2
 -2 -4 8 1514.01 374.679 2
 2 4 -7 358.39 242.934 1
 -2 -4 7 847.259 252.384 1
 -2 -4 7 1107.37 791.649 4
 -2 -4 7 615.468 339.531 2
 2 4 -7 1308.85 358.477 2
 2 4 -7 260.719 285.723 5
 -2 -4 7 471.408 289.474 5
 2 4 -6 32277.4 3816.27 5
 -2 -4 6 30055.4 3806.65 5
 2 4 -6 30633.2 3754.83 1
 -2 -4 6 35239.9 3766.38 1
 -2 -4 6 30100.3 3732.6 3
 -2 -4 6 25073.3 3781.01 2
 2 4 -6 21464.8 3766.51 2
 2 4 -6 38544.7 4056.06 4
 -2 -4 6 35260.4 4052.15 4
 2 4 -5 2033.47 716.995 4
 -2 -4 5 2205.64 722.816 4
 2 4 -5 3571.63 501.755 5
 -2 -4 5 3263.35 496.873 5
 2 4 -5 1623.73 372.345 1
 -2 -4 5 1860.77 377.885 1
 -2 -4 5 1995.19 422.33 3
 2 4 -5 1628.36 426.47 3
 2 4 -5 2673.14 496.438 2
 -2 -4 5 3120.23 530.706 2
 2 4 -4 1765.43 625.316 4
 -2 -4 4 2324.96 655.578 4
 -2 -4 4 2691.14 445.086 5
 2 4 -4 2001.97 424.909 5
 -2 -4 4 2196.85 509.217 2
 -2 -4 4 2147.48 452.784 3
 2 4 -4 2990.3 481.135 3
 -2 -4 4 2102.13 376.063 1
 2 4 -4 2000.38 375.176 1
 2 4 -4 2204.92 502.207 2
 2 4 -3 2801.51 481.351 5
 2 4 -3 2752.32 540.568 3
 -2 -4 3 3319.04 546.912 3
 -2 -4 3 2660.87 627.91 4
 -2 -4 3 2580.69 431.87 1
 2 4 -3 2651.55 432.839 1
 -2 -4 3 2150.68 531.184 2
 2 4 -3 1539.99 528.561 2
 2 4 -3 1888.11 610.831 4
 2 4 -2 1873.18 499.492 3
 -2 -4 2 2192.32 506.252 3
 2 4 -2 1783.93 361.65 1
 -2 -4 2 1766.87 360.785 1
 2 4 -2 3061.33 553.411 4
 2 4 -2 2989.57 434.018 5
 -2 -4 2 2522.44 423.104 5
 -2 -4 2 1924.72 521.571 4
 -2 -4 1 1117.81 383.316 4
 -2 -4 1 -160.038 381.766 3
 2 4 -1 269.429 380.499 3
 -2 -4 1 226.062 165.417 1
 2 4 -1 309.206 176.549 1
 -2 -4 1 161.737 212.943 5
 2 4 -1 67.0948 205.655 5
 2 4 0 3711.17 694.078 3
 -2 -4 0 4404.1 703.637 3
 -2 -4 0 3339.56 523.424 1
 2 4 0 3414.85 522.547 1
 2 4 0 2800.66 542.84 5
 -2 -4 0 3339.49 557.443 5
 2 4 0 5282.21 656.341 2
 -2 -4 0 2986.34 682.124 4
 2 4 0 2690.79 685.386 4
 2 4 1 608.63 199.87 1
 -2 -4 -1 768.551 198.411 1
 2 4 1 1055.85 498.382 3
 -2 -4 -1 216.164 463.585 3
 -2 -4 -1 742.24 313.982 5
 -2 -4 -1 40.2566 586.76 4
 2 4 1 744.299 591.18 4
 2 4 2 14364.4 1921.05 1
 -2 -4 -2 15131.5 1923.38 1
 2 4 2 14096.6 2092.47 4
 -2 -4 -2 11406.9 2072.46 4
 2 4 2 15697.8 2071.41 3
 -2 -4 -2 17607.1 2078.08 3
 2 4 2 16507 2038.59 2
 -2 -4 -2 17728.3 2054.27 2
 2 4 3 9421.15 1268.72 5
 -2 -4 -3 9569.68 1272.74 5
 2 4 3 8425.62 1399.83 4
 -2 -4 -3 9679.71 1423.07 4
 -2 -4 -3 8158.28 1136.33 1
 2 4 3 9144.5 1140.7 1
 -2 -4 -3 8741.71 1326.25 3
 2 4 3 7397 1312.05 3
 -2 -4 -4 1075.87 243.824 1
 2 4 4 689.904 227.096 1
 -2 -4 -4 802.956 421.033 5
 2 4 4 217.932 388.1 5
 2 4 4 754.315 537.174 3
 -2 -4 -4 874.393 537.578 3
 2 4 5 656.098 252.352 1
 2 4 5 1230.04 495.115 5
 -2 -4 -5 786.343 458.92 5
 -2 -4 -5 718.43 569.542 3
 2 4 5 785.299 571.599 3
 -2 -4 -5 1566.83 280.214 1
 -2 -4 -6 12748.1 1882.98 5
 2 4 6 11394 1874.4 5
 -2 -4 -6 15072.7 1726.11 1
 2 4 6 13222.6 1717.84 1
 2 4 6 11176.2 1873.25 3
 -2 -4 -6 12131.3 1881.72 3
 -2 -4 -7 6282.29 853.552 1
 2 4 7 6339.54 853.499 1
 2 4 7 4380.06 1036.27 3
 -2 -4 -7 4928.19 1045 3
 2 4 8 9145.62 1220.24 1
 -2 -4 -8 9081.12 1219 1
 2 4 8 8713.02 1420.88 3
 -2 -4 -8 7669.71 1388.84 3
 -2 -4 -9 26663 3072.63 1
 2 4 9 22142.3 3052.59 1
 -2 -4 -9 19500.4 3172.49 3
 2 4 9 27860.8 3259.17 3
 2 4 10 2189.54 765.155 3
 -2 -4 -10 3360.63 788.212 3
 2 4 11 3254.33 820.345 3
 -2 -4 -11 3778.81 829.997 3
 -2 -4 -12 924.795 569.562 3
 2 4 12 1015.82 598.341 3
 2 4 13 491.379 567.548 3
 -2 -4 -13 1029.78 567.022 3
 -2 -4 -14 1933.13 653.249 3
 2 4 14 1343.73 641.667 3
 2 4 15 222.648 491.902 3
 -2 -4 -15 263.201 505.227 3
 -2 -4 -16 1933.26 645.975 3
 2 4 16 1902.47 665.19 3
 2 4 17 72.4048 446.806 3
 -2 -4 -17 -118.311 448.362 3
 -2 -4 -18 122.345 417.079 3
 2 4 18 -25.0711 429.733 3
 -2 -4 -19 279.197 424.323 3
 2 4 19 312.089 432.162 3
 2 4 20 242.494 449.389 3
 -2 -4 -20 1051.81 516.785 3
 2 5 -17 917.125 389.649 2
 -2 -5 17 520.495 360.4 2
 2 5 -16 59.2573 290.903 2
 -2 -5 16 101.657 272.842 2
 2 5 -15 364.564 297.39 2
 -2 -5 15 207.203 267.478 2
 2 5 -14 286.168 98.1428 3
 -2 -5 14 132.889 106.536 3
 -2 -5 14 391.83 302.236 2
 2 5 -14 -212.074 295.257 2
 2 5 -14 234.033 907.141 4
 2 5 -13 322.144 88.7824 3
 -2 -5 13 356.77 97.2441 3
 -2 -5 13 222.556 293.761 2
 2 5 -13 1149.81 346.029 2
 2 5 -13 651.222 951.989 4
 -2 -5 13 2169.05 1103.23 4
 -2 -5 12 41.0979 887.896 4
 2 5 -12 1356.32 1031.88 4
 -2 -5 12 25.2223 42.9539 3
 2 5 -12 117.844 319.416 2
 -2 -5 12 233.95 301.17 2
 2 5 -12 75.8304 45.1858 3
 2 5 -12 141.823 229.378 1
 2 5 -11 258.982 248.022 1
 -2 -5 11 1180.13 298.051 1
 2 5 -11 477.103 333.029 2
 -2 -5 11 211.66 322.025 2
 2 5 -11 1234.42 972.885 4
 -2 -5 11 25.3332 8.11932 3
 2 5 -10 938.202 353.587 2
 -2 -5 10 465.159 340.418 2
 2 5 -10 197.799 851.438 4
 -2 -5 10 1250.32 960.166 4
 -2 -5 10 240.219 65.7849 3
 2 5 -10 480.057 257.357 1
 -2 -5 10 906.852 264.804 1
 2 5 -9 451.157 243.931 1
 -2 -5 9 650.486 255.038 1
 -2 -5 9 442.443 336.24 2
 2 5 -9 548.859 336.67 2
 -2 -5 9 904.174 850.642 4
 2 5 -9 1317.71 836.667 4
 2 5 -9 485.594 141.611 3
 -2 -5 9 1106.05 355.069 5
 2 5 -9 346.044 307.087 5
 -2 -5 9 327.122 120.004 3
 -2 -5 8 78.2965 770.736 4
 2 5 -8 453.654 721.777 4
 2 5 -8 512.406 324.197 5
 -2 -5 8 179.204 286.944 5
 2 5 -8 892.721 341.469 2
 -2 -5 8 1463.89 384.691 2
 -2 -5 8 502.696 226.888 1
 2 5 -8 409.648 221.127 1
 2 5 -8 477.524 181.294 3
 -2 -5 8 134.384 161.927 3
 2 5 -7 557.536 680.236 4
 -2 -5 7 358.373 343.642 2
 2 5 -7 -92.5162 332.633 2
 -2 -5 7 101.711 283.447 5
 2 5 -7 999.925 342.078 5
 -2 -5 7 564.245 213.78 3
 2 5 -7 155.221 211.389 3
 -2 -5 7 407.51 208.968 1
 2 5 -7 383.765 206.738 1
 -2 -5 6 2222.59 761.278 4
 2 5 -6 431.182 648.969 4
 -2 -5 6 889.913 399.643 2
 2 5 -6 377.037 365.981 2
 2 5 -6 1747.41 391.906 5
 -2 -5 6 1171.58 274.038 1
 2 5 -6 1104.29 266.399 1
 -2 -5 6 794.189 283.078 3
 2 5 -6 1269.88 304.313 3
 -2 -5 5 277.128 184.219 1
 2 5 -5 270.536 189.817 1
 2 5 -5 1158 380.878 2
 -2 -5 5 759.25 367.723 2
 -2 -5 5 152.374 529.473 4
 2 5 -5 59.5767 516.241 4
 2 5 -5 481.75 274.329 3
 -2 -5 5 734.454 274.014 3
 -2 -5 5 236.362 238.916 5
 2 5 -5 165.911 272.681 5
 -2 -5 4 740.387 426.053 2
 2 5 -4 787.992 429.528 2
 2 5 -4 658.775 539.333 4
 2 5 -4 1799.24 409.648 3
 -2 -5 4 543.865 353.26 3
 2 5 -4 1188.03 352.138 5
 -2 -5 4 1127.93 352.889 5
 -2 -5 3 163.307 175.772 1
 2 5 -3 321.077 186.883 1
 2 5 -3 55.1289 361.61 2
 -2 -5 3 603.625 366.029 2
 2 5 -3 81.4304 435.454 4
 -2 -5 3 92.5325 441.74 4
 -2 -5 3 745.03 256.252 5
 2 5 -3 1136.9 286.344 5
 -2 -5 3 429.758 349.932 3
 2 5 -3 745.814 377.496 3
 2 5 -2 761.104 223.766 1
 -2 -5 2 809.712 222.839 1
 -2 -5 2 769.781 296.588 5
 2 5 -2 538.505 283.692 5
 2 5 -2 711.461 403.454 3
 -2 -5 2 811.557 405.436 3
 2 5 -2 1696.85 429.683 2
 -2 -5 2 1714.83 421.693 2
 2 5 -2 368.11 405.324 4
 -2 -5 2 43.5025 387.517 4
 2 5 -1 3333.08 578.851 1
 -2 -5 1 4039.58 588.981 1
 2 5 -1 4329.12 638.36 5
 -2 -5 1 4929.54 643.368 5
 2 5 -1 3713.79 676.238 4
 -2 -5 1 2458.86 652.964 4
 2 5 -1 4192.08 681.331 2
 -2 -5 1 5347.7 710.026 2
 2 5 -1 4183.9 724.749 3
 -2 -5 1 3599.06 706.113 3
 -2 -5 0 1858.66 441.223 2
 -2 -5 0 1200.33 330.594 5
 2 5 0 1089.35 318.988 5
 -2 -5 0 2220.07 506.438 4
 2 5 0 2205.92 533.614 4
 2 5 0 1580.92 517.306 3
 -2 -5 0 671.689 484.745 3
 -2 -5 0 1221.87 275.475 1
 2 5 0 990.919 268.84 1
 2 5 0 2180.64 454.422 2
 2 5 1 3515.07 631.878 5
 -2 -5 -1 4699.09 651.913 5
 2 5 1 4763.24 876.093 4
 2 5 1 3749.35 579.156 1
 -2 -5 -1 3573.27 576.671 1
 2 5 1 4127 701.363 2
 -2 -5 -1 4211.15 710.877 2
 2 5 1 3340.15 755.772 3
 -2 -5 -1 3702.2 764.645 3
 -2 -5 -2 5061.54 944.33 3
 2 5 2 5795.91 966.51 3
 2 5 2 6822.83 898.016 5
 -2 -5 -2 5618.5 879.605 5
 -2 -5 -2 6178.1 914.896 2
 2 5 2 6241.43 918.266 2
 -2 -5 -2 6376.76 1033.66 4
 2 5 2 8676.97 1071.38 4
 2 5 2 4813.19 762.788 1
 -2 -5 -2 4887.25 765.597 1
 -2 -5 -3 1705.87 615.907 2
 2 5 3 676.627 533.738 3
 -2 -5 -3 876.857 540.85 3
 -2 -5 -3 1966.23 720.128 4
 2 5 3 1931.77 697.687 4
 2 5 3 1358.68 283.335 1
 -2 -5 -3 1217.81 283.658 1
 2 5 4 7060.18 1048.88 5
 -2 -5 -4 7798.77 1060.44 5
 -2 -5 -4 6506.78 898.097 1
 2 5 4 6920.35 901.732 1
 2 5 4 4528.29 1056.71 3
 -2 -5 -4 5542.49 1075.14 3
 -2 -5 -5 1122.4 304.435 1
 2 5 5 1574.75 491.678 5
 -2 -5 -5 1029.46 463.572 5
 2 5 5 1351.87 309.185 1
 -2 -5 -5 1980.99 611.385 3
 2 5 5 1094.6 598.398 3
 2 5 6 631.145 476.205 5
 -2 -5 -6 129.377 468.01 5
 -2 -5 -6 -15.3654 537.674 3
 2 5 6 46.5263 560.857 3
 -2 -5 -7 216.11 481.896 5
 2 5 7 2161.96 566.234 5
 2 5 7 1182.45 618.928 3
 -2 -5 -7 1317.95 586.958 3
 -2 -5 -7 1446.68 374.274 1
 2 5 7 1449.52 370.704 1
 -2 -5 -8 5359.14 1050.1 3
 2 5 8 6293.39 1093.11 3
 2 5 8 5869.69 1074.39 5
 -2 -5 -8 4478.69 1042.57 5
 2 5 8 5514.25 873.813 1
 -2 -5 -8 7128.79 894.242 1
 2 5 9 6552.27 1154.38 3
 -2 -5 -9 6545.86 1140.74 3
 -2 -5 -9 7452.1 967.791 1
 2 5 9 6058.88 941.312 1
 2 5 9 4791.99 1098.37 5
 2 5 10 1034.95 576.071 3
 -2 -5 -10 870.992 551.468 3
 -2 -5 -10 276.878 326.057 1
 2 5 10 556.977 322.685 1
 2 5 11 301.203 538.497 3
 -2 -5 -11 1110.92 567.097 3
 2 5 11 308.538 326.381 1
 -2 -5 -11 148.441 317.077 1
 -2 -5 -12 3463.83 881.174 3
 2 5 12 4912.75 960.756 3
 -2 -5 -13 5887.42 1073.1 3
 2 5 13 4557.11 1032.66 3
 -2 -5 -14 1691.13 631.801 3
 2 5 14 593.417 610.578 3
 -2 -5 -15 793.642 523.651 3
 2 5 15 593.459 559.253 3
 2 5 16 -123.265 454.543 3
 -2 -5 -16 460.594 482.069 3
 -2 -5 -17 527.983 490.928 3
 2 5 17 946.006 532.08 3
 2 5 18 953.4 532.65 3
 -2 -5 -18 416.665 495.761 3
 -2 -5 -19 431.058 499.425 3
 2 5 19 465.769 507.795 3
 2 6 -16 -99.2944 208.213 1
 2 6 -16 15.5348 264.861 2
 -2 -6 16 -45.6849 273.827 2
 2 6 -15 -157.967 209.386 1
 -2 -6 15 289.708 284.349 2
 2 6 -15 -177.045 277.077 2
 2 6 -15 657.315 890.36 4
 -2 -6 14 193.229 290.01 2
 2 6 -14 321.611 272.39 2
 2 6 -14 565.37 842.711 4
 -2 -6 14 447.939 228.61 1
 2 6 -14 260.964 217.23 1
 2 6 -14 87.5327 37.692 3
 2 6 -13 35.0949 19.0601 3
 2 6 -13 -304.936 310.491 2
 -2 -6 13 184.553 291.715 2
 2 6 -13 475.251 231.709 1
 -2 -6 13 231.94 213.172 1
 2 6 -13 1522.95 940.056 4
 -2 -6 13 992.745 947.217 4
 2 6 -12 -358.472 857.571 4
 2 6 -12 238.607 321.122 2
 -2 -6 12 706.087 340.415 2
 -2 -6 12 26.2516 52.9862 3
 -2 -6 12 632.989 235.334 1
 2 6 -12 544.112 236.102 1
 2 6 -12 121.435 47.0257 3
 -2 -6 11 2080.8 1069.42 4
 2 6 -11 1892.81 1012.46 4
 2 6 -11 917.196 161.065 3
 2 6 -11 1499.03 403.581 2
 -2 -6 11 951.374 381.061 2
 -2 -6 11 584.712 153.595 3
 -2 -6 11 1582.14 418.221 5
 2 6 -11 1781.6 330.9 1
 -2 -6 11 1496.54 311.326 1
 2 6 -10 97.7075 831.536 4
 -2 -6 10 475.472 861.923 4
 2 6 -10 1146.81 210.491 3
 -2 -6 10 1862.26 431.098 2
 2 6 -10 446.481 374.125 2
 -2 -6 10 829.354 198.237 3
 -2 -6 10 1842.31 327.78 1
 2 6 -10 825.373 283.687 1
 2 6 -10 1081.24 390.531 5
 -2 -6 10 1206.45 373.411 5
 2 6 -9 850.653 399.669 2
 -2 -6 9 1757.96 457.302 2
 2 6 -9 2818.23 927.098 4
 -2 -6 9 2117.73 923.078 4
 -2 -6 9 1140.8 317.638 1
 2 6 -9 1002.27 309.737 1
 -2 -6 9 1945.44 441.81 5
 2 6 -9 1509.89 453.599 5
 2 6 -9 1968.33 298.696 3
 -2 -6 9 1592.28 281.958 3
 -2 -6 8 209.011 708.842 4
 -2 -6 8 700.999 365.103 2
 2 6 -8 822.255 353.894 2
 -2 -6 8 532.15 212.913 3
 2 6 -8 279.745 216.721 3
 -2 -6 8 503.439 304.037 5
 2 6 -8 832.653 349.592 5
 -2 -6 8 -62.3794 193.433 1
 2 6 -8 13.6588 186.653 1
 -2 -6 7 1964.02 832.642 4
 2 6 -7 1335 799.514 4
 2 6 -7 1807.15 534.915 2
 -2 -6 7 2261.8 425.884 1
 2 6 -7 2881.5 442.807 1
 -2 -6 7 2271.82 558.419 2
 -2 -6 7 3977.68 619.04 5
 2 6 -7 3093.6 575.526 5
 -2 -6 7 2441.05 433.122 3
 2 6 -7 2903.95 454.546 3
 -2 -6 6 4798.34 1070.38 4
 2 6 -6 6251.96 1093.73 4
 -2 -6 6 6151.3 813.239 3
 2 6 -6 6106.65 821.715 3
 2 6 -6 7995.96 957.425 5
 -2 -6 6 7430.65 927.937 5
 2 6 -6 4255.4 862.147 2
 -2 -6 6 5347.71 885.039 2
 2 6 -6 4687.56 781.279 1
 -2 -6 6 5191.91 790.343 1
 2 6 -5 358.655 342.727 2
 -2 -6 5 578.048 360.901 2
 2 6 -5 361.019 191.863 1
 -2 -6 5 719.613 202.444 1
 -2 -6 5 235.342 278.089 3
 2 6 -5 976.804 315.41 3
 -2 -6 5 877.333 553.174 4
 2 6 -5 522.328 514.15 4
 2 6 -5 571.702 298.429 5
 -2 -6 5 309.224 260.423 5
 -2 -6 4 2003.82 450.9 2
 2 6 -4 1689.89 428.557 2
 -2 -6 4 42.9582 167.195 1
 2 6 -4 315.489 191.27 1
 2 6 -4 922.926 335.668 3
 -2 -6 4 527.072 313.553 3
 -2 -6 4 1661.09 335.527 5
 2 6 -4 743.355 289.481 5
 2 6 -4 168.423 461.678 4
 -2 -6 4 473.942 487.326 4
 -2 -6 3 1390.49 395.846 3
 2 6 -3 952.781 389.475 3
 -2 -6 3 1301.94 421.633 2
 2 6 -3 1948.51 441.153 2
 2 6 -3 1813.12 369.194 5
 2 6 -3 603.361 255.678 1
 -2 -6 3 985.061 264.062 1
 -2 -6 3 706.479 454.916 4
 -2 -6 2 1110.79 489.151 4
 2 6 -2 1335.21 498.359 4
 2 6 -2 1981.38 430.066 5
 -2 -6 2 2171.14 448.25 5
 -2 -6 2 1294.72 489.79 2
 2 6 -2 1087.83 479.742 2
 2 6 -2 1867.36 512.62 3
 -2 -6 2 1660.59 487.291 3
 -2 -6 1 788.78 308.924 5
 2 6 -1 943.412 397.079 4
 -2 -6 1 946.056 399.874 4
 2 6 -1 904.803 315.082 5
 2 6 -1 719.641 244.681 1
 -2 -6 1 626.691 230.124 1
 -2 -6 1 1312.55 428.066 2
 2 6 -1 775.628 396.126 2
 -2 -6 1 860.011 461.826 3
 2 6 -1 684.864 443.053 3
 -2 -6 0 14423.3 1913.82 1
 2 6 0 14381.7 1915.33 1
 2 6 0 16430.4 1985.2 2
 -2 -6 0 11815.5 1967.76 4
 2 6 0 11666.6 1976.89 4
 -2 -6 0 16862.1 1992.64 2
 -2 -6 0 17665.8 1982.14 5
 2 6 0 18213.5 1990.47 5
 2 6 0 14042.4 2032.56 3
 -2 -6 0 14044.6 2021.65 3
 2 6 1 6013.17 1075.24 4
 -2 -6 -1 4775.63 1053.37 4
 -2 -6 -1 6994.43 833.184 1
 2 6 1 5759.23 820.307 1
 2 6 1 4575.35 976.46 3
 -2 -6 -1 4376.16 959.306 3
 2 6 1 5245.88 897.21 2
 -2 -6 -1 5341.09 899.519 2
 2 6 1 6210.4 876.5 5
 -2 -6 -1 6616.08 879.308 5
 -2 -6 -2 5922.21 1148.55 5
 2 6 2 6844.05 1146.06 5
 2 6 2 9431.4 1206.27 2
 -2 -6 -2 9776.49 1210 2
 2 6 2 9322.58 1103.88 1
 -2 -6 -2 8951.49 1102.62 1
 2 6 2 8483.39 1293.88 3
 -2 -6 -2 7090.43 1253.94 3
 2 6 2 5705.1 1262.9 4
 2 6 3 7388.8 1261.78 4
 -2 -6 -3 6457.57 1241.93 4
 -2 -6 -3 7804.78 1023.73 1
 2 6 3 7328.12 1022.53 1
 -2 -6 -3 7645.17 1155.32 5
 2 6 3 7457.82 1153.17 5
 2 6 3 8645.91 1151.88 2
 -2 -6 -3 9838.39 1173.79 2
 2 6 3 5711.96 1201.2 3
 -2 -6 -3 5816.42 1187.08 3
 2 6 4 24694.8 2516.37 2
 -2 -6 -4 21417.9 2500.35 2
 -2 -6 -4 15625.8 2509.84 4
 2 6 4 17165.3 2526.24 4
 2 6 4 20527.5 2549.27 3
 -2 -6 -4 18539.5 2526 3
 -2 -6 -4 16508.6 2348.45 1
 2 6 4 17487.9 2350.98 1
 2 6 5 4132.41 639.617 1
 -2 -6 -5 4282.33 641.417 1
 2 6 5 4942.73 818.38 5
 -2 -6 -5 4683.9 817.367 5
 2 6 5 2589.69 829.171 3
 -2 -6 -5 4381.78 905.204 3
 2 6 6 826.285 576.323 3
 2 6 6 1299.18 330.088 1
 -2 -6 -6 727.988 298.451 1
 2 6 6 297.161 407.478 5
 -2 -6 -6 208.096 404.08 5
 -2 -6 -6 944.325 584.368 3
 2 6 7 7586.34 1035.32 1
 -2 -6 -7 6061.72 1014.67 1
 2 6 7 8249.2 1261.22 3
 -2 -6 -7 5783.97 1189.32 3
 2 6 7 7895.45 1172.77 5
 -2 -6 -7 8123.58 1181.15 5
 2 6 8 14059.9 1965.17 3
 -2 -6 -8 13044.1 1940.13 3
 2 6 8 12000.8 1897.32 5
 -2 -6 -8 15299.7 1964.37 5
 -2 -6 -8 12947.5 1760.99 1
 2 6 8 12655 1764.78 1
 -2 -6 -9 3361.59 801.216 3
 -2 -6 -9 2954.98 534.333 1
 2 6 9 2029.06 506.286 1
 2 6 9 1665.08 643.335 5
 2 6 9 4009.88 842.755 3
 2 6 10 621.311 546.039 5
 -2 -6 -10 428.392 552.647 5
 2 6 10 1602.21 668.962 3
 2 6 10 1433.89 411.373 1
 -2 -6 -10 1583.39 427.47 1
 -2 -6 -10 1554.56 657.089 3
 2 6 11 644.194 597.419 5
 2 6 11 2335.45 713.71 3
 2 6 11 1273.13 426.048 1
 -2 -6 -11 1286.88 422.812 1
 -2 -6 -11 2274.36 682.338 3
 2 6 12 157.547 573.929 3
 -2 -6 -12 314.476 336.591 1
 2 6 12 -152.563 342.433 1
 -2 -6 -12 657.86 560.607 3
 2 6 13 3229.15 793.197 3
 -2 -6 -13 1674.5 528.77 1
 -2 -6 -13 2279.85 740.408 3
 2 6 14 583.022 588.75 3
 -2 -6 -14 639.049 551.125 3
 2 6 15 1158.56 633.749 3
 -2 -6 -15 2085.77 651.549 3
 2 6 16 -495.505 565.411 3
 -2 -6 -16 660.623 498.675 3
 2 6 17 27.1615 463.879 3
 -2 -6 -17 499.296 491.986 3
 2 6 18 897.952 525.574 3
 -2 -6 -18 841.617 534.567 3
 2 6 19 1042.54 533.798 3
 -2 -6 -19 308.211 453.439 3
 -2 -7 15 141.833 202.548 1
 2 7 -15 507.046 231.307 1
 2 7 -15 324.842 310.296 2
 -2 -7 15 534.372 302.593 2
 -2 -7 14 -14.648 267.978 2
 2 7 -14 604.013 337.223 2
 2 7 -14 -235.674 864.437 4
 -2 -7 14 -391.047 809.594 4
 -2 -7 14 82.8304 188.072 1
 2 7 -14 260.413 213.464 1
 2 7 -13 940.01 258.942 1
 -2 -7 13 592.875 219.572 1
 2 7 -13 1142.95 907.263 4
 -2 -7 13 1546.37 956.364 4
 2 7 -13 883.342 345.453 2
 -2 -7 13 1604.85 405.286 2
 2 7 -13 387.082 113.17 3
 -2 -7 13 624.286 341.32 5
 -2 -7 13 237.043 126.366 3
 -2 -7 12 1080.17 276.088 1
 2 7 -12 936.517 260.718 1
 2 7 -12 199.177 823.002 4
 -2 -7 12 1174.34 920.551 4
 2 7 -12 1238.18 386.428 2
 -2 -7 12 973.075 375.456 2
 2 7 -12 744.794 171.845 3
 2 7 -12 981.65 385.169 5
 -2 -7 12 1187.25 394.996 5
 -2 -7 12 482.001 173.791 3
 -2 -7 11 827.507 349.823 2
 2 7 -11 1109.73 365.859 2
 2 7 -11 1362.82 389.214 5
 -2 -7 11 68.8764 276.453 5
 2 7 -11 203.295 194.957 1
 -2 -7 11 387.724 213.932 1
 -2 -7 11 -37.8655 825.485 4
 2 7 -11 -36.4 779.935 4
 2 7 -11 425.578 171.134 3
 2 7 -10 222.114 321.101 2
 -2 -7 10 436.246 343.29 2
 -2 -7 10 669.511 341.228 5
 2 7 -10 215.553 330.006 5
 -2 -7 10 48.7158 187.675 1
 2 7 -10 200.009 196.52 1
 -2 -7 10 374.453 781.117 4
 2 7 -10 1005.75 844.018 4
 2 7 -10 174.086 191.441 3
 -2 -7 10 604.71 207.127 3
 -2 -7 9 767.77 377.096 2
 2 7 -9 261.264 347.698 2
 -2 -7 9 445.838 359.449 5
 2 7 -9 654.89 334.189 5
 2 7 -9 457.032 220.058 1
 -2 -7 9 214.559 203.249 1
 -2 -7 9 574.145 796.506 4
 2 7 -9 602.142 782.129 4
 -2 -7 9 478.317 221.765 3
 2 7 -9 338.649 228.049 3
 2 7 -8 231.832 345.54 2
 -2 -7 8 191.134 352.613 2
 2 7 -8 1531.62 758.909 4
 2 7 -8 666.738 366.245 5
 -2 -7 8 1039.36 389.466 5
 2 7 -8 319.212 225.278 1
 -2 -7 8 234.271 211.696 1
 -2 -7 8 672.546 260.815 3
 2 7 -8 142.74 236.136 3
 -2 -7 7 5776.53 776.343 2
 2 7 -7 4108.88 732.809 2
 -2 -7 7 3127.53 583.917 1
 2 7 -7 3942.42 601.29 1
 2 7 -7 4727.43 638.522 3
 -2 -7 7 3769.97 616.249 3
 -2 -7 7 2688.72 944.079 4
 2 7 -7 3055.66 900.455 4
 2 7 -7 4700.07 753.134 5
 -2 -7 7 3504.96 716.173 5
 2 7 -6 185.924 304.648 5
 -2 -7 6 723.893 343.594 5
 2 7 -6 630.185 389.412 2
 -2 -7 6 1117.6 417.206 2
 -2 -7 6 248.302 611.499 4
 2 7 -6 165.792 536.831 4
 2 7 -6 372.189 291.077 3
 -2 -7 6 444.672 293.827 3
 2 7 -6 400.178 200.931 1
 -2 -7 6 233.555 187.435 1
 -2 -7 5 1304.2 354.077 5
 2 7 -5 742.389 316.515 5
 -2 -7 5 580.468 218.306 1
 2 7 -5 276.388 208.462 1
 -2 -7 5 1193.25 574.856 4
 2 7 -5 253.464 532.833 4
 2 7 -5 331.936 376.85 2
 -2 -7 5 924.838 412.347 2
 2 7 -5 1127.42 361.462 3
 -2 -7 5 298.046 304.062 3
 2 7 -4 11870.3 1681.43 4
 -2 -7 4 11530.6 1692.57 4
 2 7 -4 8447.86 1581.13 2
 -2 -7 4 10283.6 1599.21 2
 2 7 -4 12861.8 1618.03 5
 -2 -7 4 11032.1 1592.46 5
 -2 -7 4 11952.7 1531.08 1
 2 7 -4 12041.4 1535.3 1
 2 7 -4 13869.7 1611.62 3
 -2 -7 4 12240.6 1593.31 3
 2 7 -3 1215.91 444.444 4
 -2 -7 3 492.305 425.134 4
 2 7 -3 308.176 342.547 2
 -2 -7 3 -40.1866 376.843 2
 -2 -7 3 575.682 293.844 5
 2 7 -3 957.603 302.52 5
 2 7 -3 597.898 377.652 3
 -2 -7 3 198.857 350.513 3
 -2 -7 2 3956.49 726.633 4
 2 7 -2 4040.69 728.148 4
 -2 -7 2 4883.91 632.405 1
 2 7 -2 5099.45 640.045 1
 2 7 -2 3818.3 723.362 3
 -2 -7 2 3721.37 720.377 3
 2 7 -2 3610.97 673.826 5
 -2 -7 2 4177.15 696.008 5
 2 7 -2 2528.44 683.339 2
 -2 -7 2 4518.58 722.569 2
 2 7 -1 321.039 371.012 3
 -2 -7 1 -11.6629 374.171 3
 -2 -7 1 -177.008 247.92 5
 2 7 -1 95.9238 230.762 5
 2 7 -1 864.903 375.149 4
 -2 -7 1 191.733 342.124 4
 2 7 -1 133.945 193.348 1
 -2 -7 1 434.6 203.762 1
 2 7 -1 200.401 344.892 2
 -2 -7 1 439.128 360.671 2
 -2 -7 0 1036.36 418.786 4
 2 7 0 1188.52 437.69 4
 2 7 0 647.812 418.559 3
 -2 -7 0 714.549 427.437 3
 -2 -7 0 715.745 239.697 1
 2 7 0 854.664 249.922 1
 -2 -7 0 483.192 275.217 5
 2 7 0 516.977 278.905 5
 2 7 0 2018.36 457.116 2
 -2 -7 0 1559.05 439.136 2
 2 7 1 829.19 381.77 2
 2 7 1 -40.8104 428.296 3
 -2 -7 -1 -590.644 437.78 3
 -2 -7 -1 178.084 375.177 2
 2 7 1 185.303 201.537 1
 -2 -7 -1 185.546 208.761 1
 -2 -7 -1 1147.64 329.96 5
 -2 -7 -1 1017 574.496 4
 2 7 2 4268.25 957.667 4
 2 7 2 4713.83 811.268 5
 -2 -7 -2 5066.06 825.687 5
 -2 -7 -2 8114.2 907.336 2
 2 7 2 6511.95 875.915 2
 -2 -7 -2 2686.42 934.259 4
 -2 -7 -2 4427.27 904.371 3
 2 7 2 4268.18 915.893 3
 -2 -7 -2 5284.16 758.493 1
 2 7 2 5900.4 765.363 1
 2 7 3 -73.3425 275.784 5
 2 7 3 168.762 476.978 3
 -2 -7 -3 757.065 493.311 3
 -2 -7 -3 168.821 203.708 1
 2 7 3 171.922 208.948 1
 2 7 3 834.521 628.76 4
 -2 -7 -3 1089.77 613.391 4
 -2 -7 -4 -304.9 635.331 4
 2 7 4 611.371 628.231 4
 -2 -7 -4 811.174 446.818 5
 2 7 4 294.472 387.623 5
 2 7 4 -293.231 518.469 3
 -2 -7 -4 289.083 492.383 3
 2 7 4 1408.15 534.153 2
 2 7 5 1534.81 350.179 1
 -2 -7 -5 1631.72 348.34 1
 -2 -7 -5 849.607 557.069 3
 2 7 5 1095.82 578.512 3
 2 7 5 1435.69 628.739 2
 -2 -7 -5 1996.76 656.061 2
 -2 -7 -6 4804.35 781.215 1
 2 7 6 5205.17 794.507 1
 -2 -7 -6 4828.6 989.742 3
 2 7 6 4975.1 1003.25 3
 2 7 6 7825.55 1019.27 5
 -2 -7 -6 5107.86 950.839 5
 2 7 7 12614.7 1789.73 1
 -2 -7 -7 10235.7 1764.43 1
 2 7 7 15863.1 2009.26 3
 -2 -7 -7 16686 2016.35 3
 -2 -7 -7 15852.3 1958.66 5
 2 7 7 15198.1 1942.29 5
 -2 -7 -8 5602.28 925.749 1
 2 7 8 5815.18 925.052 1
 -2 -7 -8 6984.22 1156.77 3
 2 7 8 5502.04 1129.19 3
 -2 -7 -8 6192.09 1054.05 5
 2 7 8 7414.33 1091.96 5
 2 7 9 1356.56 386.812 1
 -2 -7 -9 1078.81 385.657 1
 2 7 9 367.281 449.645 5
 -2 -7 -9 -19.9858 447.202 5
 -2 -7 -9 204.513 510.837 3
 2 7 9 540.301 571.831 3
 2 7 10 1563.82 449.956 1
 -2 -7 -10 1843.52 478.979 1
 2 7 10 1119.5 563.303 5
 -2 -7 -10 2160.98 640.081 5
 2 7 10 1788.13 675.556 3
 -2 -7 -10 1638.87 665.336 3
 2 7 11 3566.6 887.6 5
 2 7 11 2686.06 678.769 1
 -2 -7 -11 4242.43 739.09 1
 2 7 11 4350.69 937.712 3
 -2 -7 -11 5131.16 946.036 3
 -2 -7 -11 5778.61 1008.12 5
 2 7 12 759.311 404.375 1
 -2 -7 -12 1404.5 450.919 1
 2 7 12 1528.38 635.961 3
 -2 -7 -12 1133.17 601.88 3
 -2 -7 -12 1083.67 632.758 5
 2 7 12 1872.88 661.112 5
 2 7 13 1229.56 442.855 1
 -2 -7 -13 2419.9 506.87 1
 -2 -7 -13 1557.08 642.759 5
 2 7 13 1301.93 618.671 5
 2 7 13 1523.64 669.755 3
 -2 -7 -13 886.73 597.555 3
 2 7 14 679.403 378.606 1
 -2 -7 -14 589.322 383.982 1
 2 7 14 559.579 543.888 3
 -2 -7 -14 1612.37 603.416 3
 -2 -7 -15 923.25 540.104 3
 2 7 15 736.309 547.173 3
 2 7 16 -136.971 497.417 3
 -2 -7 -16 291.347 478.544 3
 2 7 17 1102.27 570.464 3
 -2 -7 -17 601.184 483.929 3
 2 7 18 903.107 541.467 3
 -2 -7 -18 338.005 469.076 3
 2 7 19 -181.65 496.088 3
 -2 -7 -19 -261.07 469.58 3
 2 8 -14 667.477 326.001 2
 -2 -8 14 171.015 301.367 2
 2 8 -14 443.798 201.625 1
 -2 -8 14 550.928 232.287 1
 -2 -8 14 126.329 270.859 5
 2 8 -14 405.239 307.44 5
 -2 -8 13 275.248 191.83 1
 2 8 -13 278.764 198.61 1
 -2 -8 13 -410.027 827.676 4
 2 8 -13 1489.86 874.88 4
 -2 -8 13 161.593 269.728 5
 2 8 -13 122.324 272.211 5
 2 8 -13 492.071 326.795 2
 -2 -8 13 44.9627 286.744 2
 2 8 -12 704.304 344.173 2
 -2 -8 12 230.438 322.523 2
 -2 -8 12 605.006 215.031 1
 2 8 -12 429.297 214.547 1
 2 8 -12 1208.84 844.948 4
 -2 -8 12 1255.41 906.163 4
 2 8 -12 520.949 196.751 3
 2 8 -12 428.668 300.939 5
 -2 -8 12 645.278 356.888 5
 -2 -8 12 412.834 194.666 3
 -2 -8 11 806.52 353.679 2
 2 8 -11 551.999 342.168 2
 2 8 -11 1058.18 394.476 5
 -2 -8 11 265.722 307.611 5
 2 8 -11 588.575 223.668 3
 -2 -8 11 654.509 238.204 1
 2 8 -11 861.962 244.889 1
 2 8 -11 797.133 781.417 4
 -2 -8 11 -151.586 766.594 4
 2 8 -10 759.006 384.452 2
 -2 -8 10 1097.28 388.947 2
 2 8 -10 1187.5 417.439 5
 -2 -8 10 893.708 377.143 5
 2 8 -10 792.538 261.82 3
 -2 -8 10 1254.25 295.932 3
 2 8 -10 1217.65 287.223 1
 -2 -8 10 671.324 251.752 1
 2 8 -10 1450.84 788.293 4
 -2 -8 10 1173.33 847.142 4
 2 8 -9 971.559 378.061 2
 -2 -8 9 410.83 365.974 2
 -2 -8 9 1018.79 375.505 5
 2 8 -9 868.963 369.088 5
 -2 -8 9 364.665 262.157 3
 2 8 -9 207.808 240.832 3
 -2 -8 9 347.325 210.413 1
 2 8 -9 592.376 241.624 1
 -2 -8 9 933.29 765.891 4
 2 8 -9 341.795 659.858 4
 -2 -8 8 1014.61 706.486 4
 2 8 -8 1111.53 702.026 4
 2 8 -8 971.629 428.695 2
 2 8 -8 1840.83 463.063 5
 -2 -8 8 2038.37 480.674 5
 -2 -8 8 591.478 298.867 3
 2 8 -8 1067.44 332.342 3
 -2 -8 8 273.353 385.538 2
 -2 -8 8 884.059 256.739 1
 2 8 -8 484.678 246.436 1
 -2 -8 7 1203.91 393.419 5
 2 8 -7 636.34 384.563 5
 -2 -8 7 837.833 357.445 3
 2 8 -7 1263.12 372.211 3
 -2 -8 7 607.809 663.301 4
 2 8 -7 216.021 619.57 4
 2 8 -7 498.296 424.756 2
 -2 -8 7 872.767 436.591 2
 2 8 -7 1409.33 300.915 1
 2 8 -6 287.278 230.623 1
 -2 -8 6 443.524 232.744 1
 2 8 -6 545.277 412.24 2
 -2 -8 6 1300.9 449.715 2
 2 8 -6 168.961 567.111 4
 -2 -8 6 349.917 584.883 4
 2 8 -6 723.817 342.634 3
 -2 -8 6 584.807 342.78 3
 -2 -8 6 256.309 300.271 5
 2 8 -6 1043.54 343.431 5
 2 8 -5 2021.68 464.796 5
 -2 -8 5 1896.36 445.68 5
 -2 -8 5 1667.59 524.293 2
 2 8 -5 1155.06 512.011 2
 2 8 -5 1494.08 348.525 1
 -2 -8 5 1250.49 335.084 1
 2 8 -5 1712.86 448.197 3
 -2 -8 5 1759.39 459.639 3
 -2 -8 5 284.517 616.537 4
 2 8 -4 6854.27 1166.67 5
 -2 -8 4 8695.26 1200.83 5
 2 8 -4 5710.07 1175.45 2
 -2 -8 4 8572.91 1223.63 2
 2 8 -4 6535.21 1168.53 3
 -2 -8 4 7626.92 1184.76 3
 -2 -8 4 6990.11 1260.98 4
 2 8 -4 7480.52 1265.49 4
 -2 -8 4 10675.4 1154.14 1
 2 8 -4 10483 1151.37 1
 2 8 -3 443.349 316.188 5
 -2 -8 3 1268.02 363.722 5
 -2 -8 3 944.105 279.108 1
 2 8 -3 1367.16 300.314 1
 2 8 -3 1941.18 505.735 4
 2 8 -3 813.43 422.343 2
 -2 -8 3 700.219 424.349 2
 2 8 -3 563.539 418.03 3
 -2 -8 3 208.729 389.754 3
 -2 -8 2 6156.62 947.558 3
 2 8 -2 7957.78 951.637 5
 -2 -8 2 4367.1 882.739 4
 2 8 -2 4126.11 880.995 4
 -2 -8 2 7192.25 935.627 5
 2 8 -2 5024.8 916.223 3
 -2 -8 2 5731.68 814.432 1
 2 8 -2 5468.6 814.515 1
 2 8 -2 5199.4 899.869 2
 -2 -8 2 6303.11 932.264 2
 2 8 -1 -74.5006 277.179 5
 -2 -8 1 -60.5208 270.279 5
 2 8 -1 26.7873 382.162 3
 -2 -8 1 212.605 387.428 3
 -2 -8 1 646.947 232.252 1
 2 8 -1 252.275 205.36 1
 -2 -8 1 284.922 339.424 4
 2 8 -1 244.63 346.282 4
 2 8 -1 223.037 371.093 2
 -2 -8 1 906.667 391.928 2
 2 8 0 196.13 266.54 5
 -2 -8 0 479.86 299.252 5
 2 8 0 14.2369 400.133 3
 -2 -8 0 1002.34 457.945 3
 2 8 0 566.683 368.465 2
 -2 -8 0 559.581 391.922 2
 2 8 0 600.231 409.901 4
 -2 -8 -1 1325.36 539.159 4
 2 8 1 902.182 267.554 1
 -2 -8 -1 906.574 269.703 1
 -2 -8 -1 751.047 405.957 2
 2 8 1 958.57 392.886 2
 2 8 1 769.229 467.356 3
 -2 -8 -1 74.7933 425.071 3
 2 8 1 1297.03 543.587 4
 -2 -8 -1 597.063 303.513 5
 2 8 1 1014.01 316.901 5
 -2 -8 -2 3708.83 587.045 2
 2 8 2 2950.88 562.996 2
 -2 -8 -2 2158.39 721.777 4
 2 8 2 2268.39 705.427 4
 2 8 2 1498.68 602.889 3
 -2 -8 -2 2292.33 628.444 3
 2 8 2 2325.95 510.379 5
 -2 -8 -2 2437.6 518.139 5
 -2 -8 -2 2488.01 445.677 1
 2 8 2 2886.17 455.8 1
 -2 -8 -3 184.17 540.917 4
 2 8 3 1883.08 616.84 4
 -2 -8 -3 218.136 209.422 1
 2 8 3 391.082 227.926 1
 2 8 3 522.045 466.669 3
 -2 -8 -3 933.186 477.318 3
 2 8 3 764.974 302.504 5
 -2 -8 -3 264.308 294.316 5
 2 8 3 1006.01 418.685 2
 -2 -8 -3 982.863 432.45 2
 -2 -8 -4 2160.37 580.096 2
 -2 -8 -4 1305.12 694.447 4
 -2 -8 -4 3150.6 593.481 5
 2 8 4 2134.47 643.413 3
 -2 -8 -4 1902.7 631.056 3
 2 8 4 2671.1 741.868 4
 2 8 4 2341.36 448.077 1
 -2 -8 -4 2778.24 465.159 1
 -2 -8 -5 841.58 298.889 1
 2 8 5 945.882 305.297 1
 2 8 5 1534.34 489.823 5
 -2 -8 -5 981.62 463.654 5
 -2 -8 -5 1396.96 667.973 4
 2 8 5 1715.21 685.22 4
 2 8 5 556.758 524.748 3
 -2 -8 -5 916.463 543.414 3
 -2 -8 -5 1249.6 550.785 2
 2 8 6 7312.31 1392.08 2
 -2 -8 -6 8257.73 1412.06 2
 -2 -8 -6 10204.1 1291.3 1
 2 8 6 10422.9 1302.56 1
 -2 -8 -6 8350.93 1446.17 3
 2 8 6 9046.02 1475.51 3
 -2 -8 -7 2072.88 488.568 1
 2 8 7 792.004 631.729 3
 -2 -8 -7 1844 676.383 3
 -2 -8 -7 1954.5 607.237 5
 2 8 7 1448.63 583.627 5
 2 8 8 1785.78 687.706 3
 -2 -8 -8 1510.45 633.795 3
 2 8 8 2434.62 505.367 1
 -2 -8 -8 1691.9 477.048 1
 -2 -8 -8 2430.62 627.933 5
 2 8 8 1694.92 552.664 5
 2 8 9 596.096 551.561 3
 -2 -8 -9 326.792 507.547 3
 -2 -8 -9 507.281 451.418 5
 2 8 9 546.206 457.436 5
 2 8 9 507.993 365.267 1
 -2 -8 -9 431.995 371.434 1
 2 8 10 668.415 610.737 3
 -2 -8 -10 813.378 598.145 3
 2 8 10 2462.36 655.12 5
 -2 -8 -10 1742.6 614.618 5
 -2 -8 -10 1101.63 425.077 1
 2 8 10 1433.34 456.553 1
 2 8 11 859.444 650.233 3
 -2 -8 -11 2827.25 756.632 3
 2 8 11 1057.46 546.809 5
 -2 -8 -11 1359.23 605.202 5
 -2 -8 -11 2306.62 514.175 1
 2 8 11 2324.15 515.445 1
 2 8 12 696.839 573.246 3
 -2 -8 -12 194.995 512.901 3
 -2 -8 -12 808.491 485.851 5
 2 8 12 404.016 468.528 5
 2 8 12 786.351 395.481 1
 -2 -8 -12 545.176 388.874 1
 -2 -8 -13 100.755 491.619 3
 2 8 13 -154.31 504.038 3
 2 8 13 248.359 474.514 5
 -2 -8 -13 396.76 513.43 5
 2 8 13 703.862 385.818 1
 -2 -8 -13 347.841 343.551 1
 -2 -8 -14 1040.14 559.522 3
 2 8 14 2434.54 694.131 3
 -2 -8 -14 2343.8 701.914 5
 2 8 14 118.351 482.224 5
 2 8 14 1679.72 461.193 1
 -2 -8 -14 1180.47 428.879 1
 -2 -8 -15 890.826 523.483 3
 2 8 15 441.465 520.815 3
 -2 -8 -15 698.013 521.835 5
 2 8 15 472.7 472.55 5
 -2 -8 -15 584.288 370.396 1
 2 8 15 79.8735 308.787 1
 -2 -8 -16 778.827 551.954 3
 2 8 16 511.744 507.358 3
 2 8 16 98.5446 448.744 5
 -2 -8 -16 708.778 377.483 1
 -2 -8 -17 200.454 472.928 3
 2 8 17 442.728 496.02 3
 -2 -8 -18 -382.944 480.164 3
 2 8 18 -121.443 463.422 3
 2 9 -13 392.093 307.592 5
 -2 -9 13 -109.597 262.949 5
 2 9 -13 348.44 194.081 1
 -2 -9 13 130.679 167.86 1
 2 9 -13 63.2751 265.295 2
 -2 -9 13 -301.41 298.079 2
 -2 -9 12 125.467 754.216 4
 2 9 -12 1042.78 799.617 4
 -2 -9 12 1154.05 387.336 2
 2 9 -12 870.35 355.769 2
 -2 -9 12 998.357 395.789 5
 2 9 -12 935.761 382.977 5
 -2 -9 12 570.953 236.309 1
 2 9 -12 758.844 250.973 1
 2 9 -11 350.027 336.712 5
 -2 -9 11 1521 442.466 5
 2 9 -11 690.61 376.732 2
 -2 -9 11 851.901 376.617 2
 2 9 -11 1006.8 291.098 3
 -2 -9 11 1158.14 294.139 1
 2 9 -11 -107.763 723.37 4
 -2 -9 11 115.081 770.862 4
 -2 -9 10 658.567 370.781 5
 2 9 -10 200.613 302.09 5
 -2 -9 10 263.311 321.391 2
 2 9 -10 -14.2547 283.208 2
 -2 -9 10 275.845 241.968 3
 2 9 -10 426.227 233.596 3
 2 9 -10 112.809 173.541 1
 -2 -9 10 105.628 167.14 1
 -2 -9 10 206.033 715.875 4
 -2 -9 9 868.21 397.632 5
 2 9 -9 1319.52 438.92 5
 -2 -9 9 853.985 695.732 4
 2 9 -9 595.087 666.824 4
 2 9 -9 294.689 336.103 2
 -2 -9 9 925.546 374.41 2
 -2 -9 9 623.85 218.991 1
 2 9 -9 444.528 208.278 1
 -2 -9 9 440.638 279.884 3
 2 9 -9 166.825 250.947 3
 2 9 -8 3022.21 850.373 4
 -2 -9 8 3567.86 923.026 4
 -2 -9 8 3196.73 474.266 1
 2 9 -8 2941.59 474.623 1
 2 9 -8 2197.61 496.02 3
 -2 -9 8 1970.33 490.161 3
 2 9 -8 1994.6 577.119 5
 -2 -9 8 2475.93 588.699 5
 -2 -9 8 3718.4 637.161 2
 2 9 -8 2175.46 570.487 2
 2 9 -7 765.557 602.903 4
 -2 -9 7 1724.64 696.355 4
 -2 -9 7 648.231 250.208 1
 -2 -9 7 421.678 319.734 3
 2 9 -7 769.808 348.484 3
 2 9 -7 323.507 372.485 2
 -2 -9 7 548.697 400.839 2
 2 9 -7 661.432 254.377 1
 -2 -9 7 542.539 327.657 5
 2 9 -7 687.245 343.198 5
 -2 -9 6 2068.67 503.091 5
 2 9 -6 1667.27 490.142 5
 2 9 -6 1455.53 530.574 2
 -2 -9 6 2200.91 567.338 2
 -2 -9 6 1030.74 465.622 3
 2 9 -6 1435.08 509.065 3
 2 9 -6 2779.03 737.461 4
 -2 -9 6 1304.81 691.479 4
 2 9 -6 2739.17 439.438 1
 -2 -9 6 2265.07 408.146 1
 2 9 -5 30825.8 4288.21 2
 -2 -9 5 39601.3 4339.33 2
 -2 -9 5 36588.1 4295.43 3
 2 9 -5 35750 4292.6 3
 -2 -9 5 32043.2 4374.59 4
 2 9 -5 34482.3 4382.47 4
 2 9 -5 28904.6 4293.23 5
 -2 -9 5 40045.1 4351.09 5
 2 9 -5 31719.9 4220.35 1
 -2 -9 5 29020 4211.46 1
 2 9 -4 1341.6 344.026 1
 -2 -9 4 1566.35 355.409 1
 2 9 -4 1234.43 402.676 5
 -2 -9 4 998.587 373.466 5
 2 9 -4 1035.21 511.814 3
 -2 -9 4 1686.24 524.196 3
 2 9 -4 2043.79 551.873 2
 -2 -9 4 1575.86 537.31 2
 2 9 -4 433.097 542.806 4
 -2 -9 4 863.026 555.464 4
 2 9 -3 2776.42 621.848 3
 2 9 -3 2387.19 477.664 1
 -2 -9 3 1962.7 576.426 3
 -2 -9 3 3454.35 590.485 5
 2 9 -3 2467.1 554.498 5
 -2 -9 3 2680.11 475.192 1
 2 9 -3 3024.24 633.209 2
 -2 -9 3 3589.72 672.527 2
 2 9 -3 2894.91 616.565 4
 -2 -9 3 2321.5 626.691 4
 -2 -9 2 252.824 386.555 4
 2 9 -2 682.85 400.84 4
 2 9 -2 -28.4561 425.448 3
 -2 -9 2 901.23 428.799 3
 -2 -9 2 868.04 414.318 2
 2 9 -2 186.934 398.425 2
 -2 -9 2 616.143 334.386 5
 2 9 -2 166.61 292.844 5
 2 9 -2 584.377 260.443 1
 -2 -9 2 1132.77 300.464 1
 2 9 -1 1074.98 407.03 4
 -2 -9 1 767.144 383.319 4
 2 9 -1 857.975 463.077 3
 -2 -9 1 1011.88 466.634 3
 -2 -9 1 944.73 422.442 2
 2 9 -1 1521.77 442.658 2
 -2 -9 1 793.331 358.718 5
 2 9 -1 540.632 323.631 5
 2 9 -1 399.43 254.954 1
 -2 -9 1 922.77 266.759 1
 -2 -9 0 -42.371 368.042 4
 2 9 0 593.138 389.596 4
 2 9 0 248.909 269.682 5
 -2 -9 0 480.042 286.028 5
 2 9 0 730.71 459.713 3
 -2 -9 0 -157.484 453.129 3
 -2 -9 0 651.18 394.873 2
 2 9 0 798.857 380.508 2
 2 9 0 361.189 226.163 1
 -2 -9 0 353.353 222.857 1
 2 9 1 700.058 526.161 4
 -2 -9 -1 895.684 536.288 4
 -2 -9 -1 1646.36 504.154 2
 2 9 1 1008.25 473.571 2
 2 9 1 668.696 524.303 3
 -2 -9 -1 829.118 516.565 3
 2 9 2 1158.86 535.719 3
 -2 -9 -2 609.837 501.322 3
 -2 -9 -2 1722.05 394.237 5
 2 9 2 1210.39 430.987 2
 -2 -9 -2 1773.74 467.989 2
 2 9 2 843.625 599.865 4
 -2 -9 -2 2101.45 658.847 4
 -2 -9 -2 1267.8 311.941 1
 2 9 2 1399.19 329.639 1
 2 9 2 1291.89 378.502 5
 2 9 3 645.653 316.413 5
 -2 -9 -3 278.167 281.129 5
 2 9 3 497.097 507.664 3
 -2 -9 -3 109.593 432.774 3
 -2 -9 -3 665.466 411.053 2
 2 9 3 1531.57 445.243 2
 -2 -9 -3 667.987 546.311 4
 2 9 3 994.151 587.348 4
 -2 -9 -3 300.113 216.669 1
 2 9 3 323.787 229.694 1
 2 9 4 1225.27 373.797 1
 -2 -9 -4 1325.9 381.01 1
 2 9 4 289.111 508.962 3
 -2 -9 -4 573.423 519.427 3
 2 9 4 2787.31 573.648 2
 -2 -9 -4 2660.14 560.746 2
 -2 -9 -4 411.43 615.763 4
 2 9 5 370.551 362.98 5
 -2 -9 -5 332.29 384.544 5
 2 9 5 132.575 227.774 1
 -2 -9 -5 224.448 246.837 1
 -2 -9 -5 708.451 658.866 4
 2 9 5 811.101 634.565 4
 -2 -9 -5 344.734 437.404 2
 2 9 5 1513.82 498.718 2
 2 9 5 422.946 482.166 3
 -2 -9 -5 656.491 497.538 3
 2 9 6 1052.13 352.448 1
 -2 -9 -6 1089.78 357.048 1
 2 9 6 2045.32 588.852 2
 -2 -9 -6 2256.6 640.269 2
 2 9 6 1255.8 607.274 3
 -2 -9 -6 975.659 574.064 3
 -2 -9 -6 1900.83 584.738 5
 2 9 7 435.236 330.24 1
 -2 -9 -7 317.118 304.251 1
 2 9 7 959.921 567.477 3
 -2 -9 -7 -411.048 587.987 3
 2 9 7 915.003 605.516 2
 -2 -9 -7 320.93 574.389 2
 -2 -9 -8 3385.59 577.113 1
 2 9 8 2680.77 681.703 5
 -2 -9 -8 1174.33 581.18 5
 2 9 8 1660.61 671.221 3
 -2 -9 -8 1636.82 667.909 3
 2 9 8 1801.87 505.096 1
 2 9 9 1507.05 688.761 3
 -2 -9 -9 978.728 630.774 3
 2 9 9 2130.25 601.717 5
 -2 -9 -9 1036.25 524.718 5
 -2 -9 -9 1320.05 461.855 1
 2 9 9 1649.74 479.907 1
 2 9 10 710.595 600.097 3
 -2 -9 -10 192.762 552.397 3
 -2 -9 -10 520.269 464.357 5
 2 9 10 406.065 468.536 5
 2 9 10 1647.89 458.799 1
 2 9 11 253.088 552.221 3
 -2 -9 -11 522.646 545.14 3
 2 9 11 605.752 442.579 5
 -2 -9 -11 236.306 460.662 5
 2 9 11 753.475 399.41 1
 -2 -9 -11 1728.23 446.291 1
 2 9 12 499.542 529.636 3
 -2 -9 -12 773.832 519.809 3
 2 9 12 74.119 383.038 5
 -2 -9 -12 382.223 428.117 5
 2 9 12 305.854 339.388 1
 2 9 13 1084.15 560.079 3
 -2 -9 -13 452.047 489.589 3
 2 9 13 376.397 436.727 5
 -2 -9 -13 -27.8685 414.525 5
 2 9 13 411.8 342.695 1
 -2 -9 -13 268.072 340.024 1
 2 9 14 646.298 537.744 3
 -2 -9 -14 468.419 504.258 3
 -2 -9 -14 2909.78 720.913 5
 2 9 14 1452.53 583.36 5
 -2 -9 -14 2407.2 499.067 1
 2 9 14 937.221 435.367 1
 2 9 15 1069.98 557.013 3
 -2 -9 -15 482.062 501.261 3
 -2 -9 -15 323.758 458.076 5
 2 9 15 1250.2 554.489 5
 -2 -9 -15 490.654 336.074 1
 2 9 15 306.926 342.774 1
 2 9 16 748.379 533.697 3
 -2 -9 -16 699.817 522.721 3
 2 9 16 267.041 459.723 5
 -2 -9 -16 721.148 511.793 5
 -2 -9 -16 963.33 383.717 1
 2 9 16 123.929 314.954 1
 2 9 17 -30.7597 416.433 3
 -2 -9 -17 329.584 456.635 3
 -2 -9 -17 236.568 321.188 1
 -2 -9 -17 534.787 523.73 5
 2 9 17 -35.2682 423.213 5
 2 10 -12 510.352 211.088 1
 2 10 -12 595.68 345.564 5
 -2 -10 12 617.519 337.484 5
 -2 -10 12 310.224 305.584 2
 2 10 -12 -177.806 327.054 2
 2 10 -11 170.951 155.208 1
 -2 -10 11 287.304 177.117 1
 -2 -10 11 991.918 767.845 4
 2 10 -11 177.946 659.242 4
 -2 -10 11 319.186 289.252 2
 2 10 -11 -188.249 289.951 2
 -2 -10 11 666.079 352.855 5
 2 10 -11 -44.5689 282.767 5
 -2 -10 10 89.0709 289.702 5
 2 10 -10 543.793 351.723 5
 -2 -10 10 236.447 263.985 3
 2 10 -10 378.068 258.493 3
 -2 -10 10 511.302 664.297 4
 2 10 -10 63.3427 620.024 4
 -2 -10 10 896.105 367.827 2
 2 10 -10 442.504 324.805 2
 -2 -10 10 315.262 188.748 1
 2 10 -10 157.767 170.114 1
 -2 -10 9 81.2872 270.578 5
 -2 -10 9 121.022 595.246 4
 2 10 -9 -197.482 613.057 4
 2 10 -9 1336.35 451.043 5
 2 10 -9 503.917 281.182 3
 -2 -10 9 222.072 270.183 3
 2 10 -9 344.181 203.952 1
 -2 -10 9 292.2 194.856 1
 2 10 -9 90.7354 316.703 2
 -2 -10 9 948.849 380.407 2
 -2 -10 8 1399.24 415.445 3
 2 10 -8 1500.43 414.87 3
 2 10 -8 1195.89 654.03 4
 -2 -10 8 316.557 627.166 4
 2 10 -8 1674.13 484.874 2
 2 10 -8 2382.51 529.828 5
 -2 -10 8 1423.16 443.82 5
 2 10 -8 1842.79 366.248 1
 -2 -10 8 1529.49 341.2 1
 -2 -10 8 1575.5 488.096 2
 2 10 -7 145.916 210.948 1
 -2 -10 7 196.77 180.87 1
 2 10 -7 -54.2659 274.021 5
 -2 -10 7 462.472 293.331 5
 -2 -10 7 310.421 356.758 2
 2 10 -7 58.1727 337.986 2
 2 10 -7 133.166 284.905 3
 -2 -10 7 -12.3552 297.522 3
 -2 -10 7 -139.294 555.135 4
 2 10 -7 265.654 510.938 4
 -2 -10 6 1231.29 321.044 1
 2 10 -6 900.983 311.614 1
 -2 -10 6 996.679 354.941 5
 2 10 -6 484.402 325.767 5
 2 10 -6 808.098 410.119 2
 -2 -10 6 851.405 428.464 2
 2 10 -6 12.8432 310.632 3
 -2 -10 6 141.771 324.445 3
 -2 -10 6 20.3208 519.294 4
 2 10 -6 274.064 536.824 4
 2 10 -5 801.053 300.085 1
 -2 -10 5 1114.11 306.862 1
 2 10 -5 601.153 345.648 5
 -2 -10 5 1007.69 359.233 5
 2 10 -5 986.898 483.234 2
 -2 -10 5 561.487 486.462 2
 -2 -10 5 879.752 415.863 3
 2 10 -5 924.26 412.43 3
 2 10 -5 396.045 516.137 4
 -2 -10 4 452.84 257.353 1
 2 10 -4 592.877 267.865 1
 2 10 -4 252.207 457.897 4
 -2 -10 4 371.113 470.417 4
 -2 -10 4 542.938 438.185 3
 2 10 -4 316.408 433.314 3
 2 10 -4 1228.89 483.448 2
 -2 -10 4 1477.23 483.92 2
 -2 -10 4 -45.4153 259.051 5
 2 10 -4 245.072 294.977 5
 -2 -10 3 11207.9 1441.08 5
 2 10 -3 7886.79 1375.97 5
 -2 -10 3 7345.56 1381.53 4
 2 10 -3 10182.8 1432.4 2
 -2 -10 3 9814.02 1429.92 2
 -2 -10 3 10761.2 1334.01 1
 2 10 -3 11489.2 1348.35 1
 -2 -10 3 9909.15 1440.69 3
 2 10 -3 9985.45 1451.14 3
 2 10 -3 6875.46 1376.16 4
 2 10 -2 220.856 367.734 4
 -2 -10 2 267.839 356.191 4
 -2 -10 2 176.103 228.754 1
 2 10 -2 272.568 245.758 1
 2 10 -2 267.15 384.564 2
 -2 -10 2 166.498 385.755 2
 -2 -10 2 462.971 334.982 5
 2 10 -2 578.025 359.204 5
 2 10 -2 462.454 471.543 3
 -2 -10 2 886.314 482.65 3
 -2 -10 1 1697.73 608.528 4
 2 10 -1 3268.15 685.922 5
 -2 -10 1 4106.24 704.721 5
 2 10 -1 3341.53 691.038 2
 -2 -10 1 3822.32 707.905 2
 2 10 -1 2578.83 630.864 4
 -2 -10 1 3503.54 763.556 3
 2 10 -1 2511.86 731.348 3
 -2 -10 0 2365.99 645.525 4
 2 10 0 2740.55 662.789 4
 -2 -10 0 3980.17 623.532 1
 2 10 0 3841.44 624.525 1
 -2 -10 0 5189.91 752.763 2
 2 10 0 3920.15 719.045 2
 2 10 0 4789.86 722.944 5
 -2 -10 0 3819.34 685.408 5
 2 10 0 2930.28 748.866 3
 -2 -10 0 3477.23 779.452 3
 2 10 1 414.81 296.51 5
 -2 -10 -1 113.638 262.616 5
 -2 -10 -1 328.589 234.291 1
 -2 -10 -1 793.283 457.164 4
 2 10 1 1200.89 508.241 4
 2 10 1 287.013 243.61 1
 -2 -10 -1 915.613 390.829 2
 2 10 1 837.843 417.919 2
 2 10 1 1176.35 524.85 3
 -2 -10 -1 109.497 455.486 3
 2 10 2 1172.6 522.368 3
 -2 -10 -2 1372.19 551.404 3
 2 10 2 808.555 339.334 5
 -2 -10 -2 897.005 360.256 5
 -2 -10 -2 915.915 301.41 1
 2 10 2 1009.33 302.996 1
 2 10 2 1274.06 434.785 2
 -2 -10 -2 1124.15 424.422 2
 -2 -10 -2 1466.8 632.944 4
 2 10 3 541.984 511.951 3
 -2 -10 -3 417.923 456.738 3
 2 10 3 873.988 350.156 5
 -2 -10 -3 563.28 304.984 5
 -2 -10 -3 954.493 426.906 2
 2 10 3 359.058 389.189 2
 -2 -10 -3 272.14 561.978 4
 2 10 3 772.19 591.833 4
 2 10 3 1004.55 287.589 1
 -2 -10 -3 592.502 269.321 1
 2 10 4 795.05 511.807 3
 -2 -10 -4 289.284 495.772 3
 2 10 4 342.177 305.792 5
 -2 -10 -4 504.409 318.265 5
 -2 -10 -4 806.393 435.423 2
 2 10 4 924.408 423.124 2
 -2 -10 -4 478.687 275.939 1
 2 10 4 -102.671 260.066 1
 -2 -10 -4 45.8751 560.418 4
 2 10 4 155.199 561.777 4
 -2 -10 -5 480.952 596.076 4
 -2 -10 -5 570.126 275.314 1
 2 10 5 345.54 257.301 1
 2 10 5 888.368 466.414 2
 2 10 5 -139.46 335.028 5
 2 10 5 609.801 526.975 3
 -2 -10 -5 451.903 516.375 3
 -2 -10 -6 912.533 686.708 4
 -2 -10 -6 1946.04 581.049 2
 2 10 6 2679.37 602.201 2
 -2 -10 -6 3264.54 651.144 5
 2 10 6 2836.84 598.834 5
 2 10 6 1127.78 629.276 3
 -2 -10 -6 2103.95 649.381 3
 -2 -10 -6 1279.88 406.117 1
 2 10 6 1222.74 388.045 1
 -2 -10 -7 788.18 580.249 2
 2 10 7 1200.96 580.458 2
 -2 -10 -7 1095.91 362.976 1
 2 10 7 968.787 380.366 1
 2 10 7 351.437 589.021 3
 -2 -10 -7 697.317 581.573 3
 -2 -10 -7 2361.67 632.877 5
 2 10 7 1316.76 544.556 5
 2 10 8 12288 1566.03 1
 -2 -10 -8 13314.5 1580.63 1
 -2 -10 -8 9343.56 1677.43 3
 2 10 8 7658.77 1657.77 3
 -2 -10 -8 8696.66 1604.32 2
 2 10 8 11166.8 1632 2
 2 10 9 4166.49 916.993 3
 -2 -10 -9 3708.77 874.772 3
 2 10 9 2859.02 661.873 1
 -2 -10 -9 4189.1 711.767 1
 2 10 9 3741.69 874.216 5
 -2 -10 -9 2537.71 758.32 5
 2 10 10 155.932 512.921 3
 -2 -10 -10 51.342 502.408 3
 -2 -10 -10 392.415 397.271 5
 2 10 10 -446.737 437.896 5
 -2 -10 -10 786.677 378.336 1
 2 10 10 983.128 392.209 1
 -2 -10 -11 1699.54 584.678 5
 2 10 11 1496.57 599.164 5
 2 10 11 1567.93 496.268 1
 2 10 11 2743.49 731.283 3
 -2 -10 -11 2284.19 695.62 3
 -2 -10 -11 2926.38 575.5 1
 2 10 12 819.456 449.479 5
 -2 -10 -12 283.188 346.146 5
 2 10 12 -55.3817 501.104 3
 -2 -10 -12 164.069 466.953 3
 2 10 12 -81.5656 321.454 1
 -2 -10 -12 544.976 354.661 1
 -2 -10 -13 1534.03 523.971 5
 2 10 13 26.5307 368.692 5
 2 10 13 -286.579 535.557 3
 -2 -10 -13 169.495 433.144 3
 2 10 13 614.47 360.702 1
 -2 -10 -13 687.497 362.169 1
 2 10 14 340.818 380.72 5
 -2 -10 -14 29.4312 336.21 5
 2 10 14 265.118 526.782 3
 -2 -10 -14 813.063 519.355 3
 -2 -10 -14 1404.68 428.839 1
 2 10 14 211.623 330.698 1
 -2 -10 -15 1014.13 535.013 5
 2 10 15 856.222 482.702 5
 2 10 15 121.803 448.097 3
 -2 -10 -15 -89.4785 422.094 3
 2 10 15 109.559 318.069 1
 -2 -10 -15 162.558 335.935 1
 -2 -10 -16 -101.939 469.343 5
 2 10 16 1236.98 537.371 5
 2 10 16 562.606 543.192 3
 -2 -10 -16 952.863 525.507 3
 2 10 16 263.824 303.512 1
 -2 -10 -16 112.13 314.015 1
 2 11 -11 266.15 292.315 2
 -2 -11 11 238.989 315.39 2
 2 11 -11 20.5485 152.629 1
 -2 -11 11 191.93 172.814 1
 2 11 -11 346.945 284.136 5
 -2 -11 11 813.097 386.218 5
 2 11 -10 618.651 335.66 2
 -2 -11 10 84.8909 307.069 2
 2 11 -10 -72.298 305.108 5
 -2 -11 10 711.375 356.921 5
 -2 -11 10 -100.623 172.105 1
 2 11 -10 297.551 194.949 1
 2 11 -9 192.192 285.847 3
 -2 -11 9 651.265 326.413 3
 -2 -11 9 253.091 201.18 1
 2 11 -9 290.715 216.158 1
 2 11 -9 154.417 257.789 5
 -2 -11 9 126.791 267.011 5
 2 11 -9 901.674 605.57 4
 -2 -11 9 -428.307 680.152 4
 2 11 -9 405.61 352.41 2
 -2 -11 9 779.209 377.068 2
 -2 -11 8 280.239 301.502 5
 2 11 -8 841.211 336.647 5
 -2 -11 8 20.6206 171.656 1
 2 11 -8 246.19 200.766 1
 -2 -11 8 180.018 287.497 3
 2 11 -8 293.154 294.987 3
 2 11 -8 152.404 509.59 4
 -2 -11 8 348.366 589.528 4
 2 11 -8 175.064 285.802 2
 -2 -11 8 97.3085 320.665 2
 2 11 -7 624.733 324.307 5
 -2 -11 7 57.613 272.3 5
 -2 -11 7 919.249 271.149 1
 -2 -11 7 -216.739 323.758 3
 2 11 -7 279.097 289.682 3
 -2 -11 7 545.907 511.056 4
 2 11 -7 381.325 517.645 4
 -2 -11 7 -94.686 346.097 2
 2 11 -7 -124.211 334.78 2
 2 11 -6 810.019 336.5 5
 -2 -11 6 828.182 353.579 5
 2 11 -6 762.639 263.169 1
 -2 -11 6 496.292 268.398 1
 2 11 -6 631.922 366.075 3
 -2 -11 6 930.093 397.084 3
 -2 -11 6 104.466 511.312 4
 2 11 -6 789.282 413.531 2
 -2 -11 6 1081.49 420.587 2
 2 11 -5 931.892 343.299 5
 -2 -11 5 377.624 307.348 5
 2 11 -5 1311.35 308.589 1
 -2 -11 5 799.182 267.238 1
 2 11 -5 1017.91 411.806 3
 -2 -11 5 402.775 368.465 3
 -2 -11 5 533.484 508.429 4
 2 11 -5 515.86 463.028 4
 -2 -11 5 287.779 415.758 2
 2 11 -5 1253.81 463.32 2
 -2 -11 4 686.153 338.591 5
 2 11 -4 1368.92 392.577 5
 -2 -11 4 730.122 251.388 1
 2 11 -4 193.464 218.608 1
 2 11 -4 130.919 364.637 2
 -2 -11 4 773.723 404.722 2
 -2 -11 4 161.199 356.293 3
 2 11 -4 517.258 379.251 3
 -2 -11 4 144.017 418.669 4
 2 11 -4 61.4937 379.847 4
 -2 -11 3 4384.84 723.662 5
 2 11 -3 4199.85 715.737 5
 2 11 -3 2559.81 665.898 4
 -2 -11 3 1905.93 658.213 4
 2 11 -3 3918.57 609.528 1
 -2 -11 3 3937.65 609.345 1
 2 11 -3 3305.59 728.142 3
 -2 -11 3 3645.42 750.6 3
 2 11 -3 3693.75 732.429 2
 -2 -11 3 3364.07 722.264 2
 -2 -11 2 1461.64 550.934 3
 2 11 -2 833.095 523.766 3
 2 11 -2 981.713 398.65 5
 -2 -11 2 1443.23 439.34 5
 -2 -11 2 1676.92 490.644 2
 2 11 -2 1607.39 481.792 2
 -2 -11 2 887.148 426.601 4
 2 11 -2 1153.22 452.408 4
 2 11 -2 1632.8 368.987 1
 -2 -11 2 1709.47 365.772 1
 -2 -11 1 532.492 461.393 3
 2 11 -1 1461.73 528.979 3
 2 11 -1 424.605 342.231 4
 -2 -11 1 402.973 367.703 4
 -2 -11 1 -68.1237 302.808 5
 2 11 -1 265.501 314.36 5
 -2 -11 1 886.712 279.915 1
 2 11 -1 327.956 248.024 1
 -2 -11 1 640.311 417.181 2
 2 11 -1 146.422 384.524 2
 2 11 0 281.2 360.995 4
 -2 -11 0 767.713 381.18 4
 2 11 0 1097.3 385.628 5
 -2 -11 0 450.405 317.224 5
 -2 -11 0 501.973 266.718 1
 2 11 0 156.174 241.225 1
 2 11 0 1774.89 476.05 2
 -2 -11 0 1604.74 447.043 2
 2 11 0 1003.98 503.852 3
 -2 -11 0 1686.39 550.403 3
 2 11 1 1258.13 496.414 4
 -2 -11 -1 860.803 457.788 4
 2 11 1 844.923 518.184 3
 -2 -11 -1 199.479 489.41 3
 2 11 1 985.153 412.692 2
 -2 -11 -1 1570.7 443.244 2
 -2 -11 -1 1288.95 322.252 1
 2 11 1 744.407 278.935 1
 -2 -11 -1 707.298 336.67 5
 2 11 1 396.163 304.8 5
 2 11 2 368.644 547.993 4
 -2 -11 -2 828.403 594.18 4
 2 11 2 745.826 280.873 1
 -2 -11 -2 470.346 260.966 1
 2 11 2 460.404 476.741 3
 -2 -11 -2 725.737 510.974 3
 -2 -11 -2 1443.16 439.571 2
 2 11 2 1034.56 424.817 2
 2 11 2 313.026 281.865 5
 -2 -11 -2 62.5339 259.444 5
 -2 -11 -3 211.748 518.323 4
 2 11 3 273.065 545.485 4
 -2 -11 -3 71.7917 353.243 2
 2 11 3 820.572 272.616 1
 -2 -11 -3 558.541 262.286 1
 2 11 3 -152.424 475.041 3
 -2 -11 -3 409.488 457.164 3
 2 11 3 344.571 368.763 2
 -2 -11 -3 384.742 279.843 5
 2 11 3 520.968 315.627 5
 2 11 4 1011.31 418.921 2
 -2 -11 -4 1302.92 447.63 2
 -2 -11 -4 1909.85 596.359 4
 2 11 4 1745.83 627.094 4
 2 11 4 -113.156 459.987 3
 -2 -11 -4 -357.97 496.043 3
 -2 -11 -4 263.93 268.01 1
 2 11 4 56.609 252.42 1
 2 11 4 181.751 279.951 5
 -2 -11 -4 657.744 343.146 5
 2 11 5 1240.28 423.568 5
 -2 -11 -5 1236.54 453.014 5
 -2 -11 -5 2039.64 411.164 1
 -2 -11 -5 1228.43 501.107 2
 2 11 5 1007.09 463.64 2
 2 11 5 1864.89 635.411 4
 2 11 5 1544.02 619.884 3
 -2 -11 -5 1182.87 591.683 3
 2 11 5 1534.94 384.015 1
 -2 -11 -5 386.931 606.458 4
 2 11 6 1238.7 358.472 1
 -2 -11 -6 1411.19 363.422 1
 -2 -11 -6 514.404 376.025 5
 2 11 6 593.036 368.007 5
 2 11 6 655.092 523.112 3
 -2 -11 -6 862.239 555.173 3
 -2 -11 -6 1178.47 506.548 2
 -2 -11 -6 1046.74 641.565 4
 2 11 6 1396.89 648.281 4
 2 11 7 379.479 320.316 1
 -2 -11 -7 247.305 290.186 1
 -2 -11 -7 2124.42 557.952 5
 2 11 7 1512.97 482.228 5
 2 11 7 653.33 562.624 3
 -2 -11 -7 -148.899 522.202 3
 2 11 7 802.065 459.61 2
 -2 -11 -8 785.831 365.28 1
 2 11 8 1399.16 436.877 1
 -2 -11 -8 1400.19 542.896 5
 2 11 8 676.96 460.959 5
 2 11 8 414.411 532.024 3
 -2 -11 -8 -77.0709 547.87 3
 2 11 8 566.613 510.027 2
 -2 -11 -8 1107.81 555.802 2
 2 11 9 4334.61 874.353 2
 2 11 9 2731.23 870.253 3
 -2 -11 -9 2989.69 877.425 3
 2 11 9 3386.88 948.808 5
 -2 -11 -9 3200.52 727.629 1
 -2 -11 -10 1662.07 457.779 1
 2 11 10 1005.79 437.364 1
 -2 -11 -10 1600.06 558.887 5
 2 11 10 681.631 498.828 5
 2 11 10 691.683 565.072 3
 -2 -11 -10 1066.35 573.92 3
 -2 -11 -11 16.6573 342.418 1
 2 11 11 16.7899 325.941 1
 -2 -11 -11 540.589 391.2 5
 2 11 11 740.955 449.426 5
 2 11 11 -199.14 506.607 3
 -2 -11 -11 56.2284 474.2 3
 2 11 12 3205.33 777.306 5
 2 11 12 2735.77 648.163 1
 -2 -11 -12 3814.02 681.61 1
 -2 -11 -12 2897.18 748.75 5
 2 11 12 2818.03 821.274 3
 -2 -11 -12 3247.94 840.096 3
 2 11 13 211.818 496.175 3
 -2 -11 -13 -357.311 519.853 3
 2 11 13 487.12 338.827 1
 -2 -11 -13 17.7977 274.897 1
 2 11 13 755.161 430.068 5
 -2 -11 -13 926.145 437.453 5
 2 11 14 310.491 445.519 3
 -2 -11 -14 276.033 470.437 3
 -2 -11 -14 388.775 334.845 1
 2 11 14 -246.716 368.029 1
 2 11 14 258.203 344.178 5
 -2 -11 -14 175.98 382.437 5
 2 11 15 -95.9391 484.395 3
 -2 -11 -15 471.764 455.637 3
 2 11 15 120.026 384.603 5
 -2 -11 -15 312.141 395.987 5
 2 11 15 272.054 357.674 1
 -2 -11 -15 386.968 356.14 1
 2 12 -9 953.052 410.931 2
 -2 -12 9 1851.22 482.221 5
 2 12 -9 622.862 358.068 5
 2 12 -9 593.931 262.773 1
 -2 -12 9 843.819 266.921 1
 -2 -12 9 722.162 398.685 2
 -2 -12 8 852.249 368.774 3
 2 12 -8 46.07 296.824 3
 2 12 -8 500.822 314.03 5
 -2 -12 8 235.535 304.061 5
 -2 -12 8 549.092 249.723 1
 2 12 -8 554.897 249.85 1
 -2 -12 8 380.782 353.395 2
 2 12 -8 220.275 347.474 2
 -2 -12 7 1037.8 386.316 5
 2 12 -7 1110.86 378.513 5
 -2 -12 7 994.174 431.181 3
 2 12 -7 891.99 390.249 3
 2 12 -7 1056.61 542.798 4
 -2 -12 7 1725.4 612.802 4
 2 12 -7 1302.18 325.92 1
 -2 -12 7 933.224 305.688 1
 -2 -12 7 1150.19 458.136 2
 2 12 -7 381.821 382.212 2
 2 12 -6 915.191 381.266 5
 -2 -12 6 757.032 329.224 5
 2 12 -6 479.743 370.968 3
 -2 -12 6 753.616 404.154 3
 2 12 -6 349.295 487.649 4
 -2 -12 6 514.999 484.51 4
 -2 -12 6 766.305 261.742 1
 2 12 -6 572.4 248.362 1
 -2 -12 6 860.924 415.596 2
 2 12 -6 309.877 367.157 2
 2 12 -5 808.714 337.918 5
 -2 -12 5 240.398 269.438 5
 2 12 -5 466.765 369.05 3
 -2 -12 5 794.158 416.241 3
 -2 -12 5 -18.974 432.02 4
 2 12 -5 72.7314 423.467 4
 -2 -12 5 545.349 234.501 1
 2 12 -5 632.319 252.902 1
 2 12 -5 1068.85 421.053 2
 -2 -12 5 1084.59 432.073 2
 2 12 -4 600.751 303.543 5
 -2 -12 4 -201.58 252.527 5
 -2 -12 4 -534.802 454.118 4
 -2 -12 4 663.636 383.242 2
 2 12 -4 15.5889 365.305 2
 -2 -12 4 452.408 234.603 1
 2 12 -4 304.299 226.253 1
 2 12 -4 54.0461 341.642 3
 -2 -12 4 -271.428 381.497 3
 -2 -12 3 328.086 380.433 4
 2 12 -3 938.004 414.21 4
 2 12 -3 1064.6 453.383 2
 -2 -12 3 1302.06 467.205 2
 2 12 -3 842.367 292.6 1
 2 12 -3 873.487 372.636 5
 -2 -12 3 1118.21 383.661 5
 -2 -12 3 1522.91 330.924 1
 2 12 -3 787.894 442.763 3
 -2 -12 3 1026.54 462.097 3
 2 12 -2 245.629 346.07 4
 -2 -12 2 162.481 343.519 4
 2 12 -2 1204.74 374.521 5
 -2 -12 2 873.619 352.422 5
 2 12 -2 473.774 371.147 2
 -2 -12 2 462.993 373.284 2
 -2 -12 2 870.973 295.172 1
 2 12 -2 1210.66 318.818 1
 -2 -12 2 194.613 383.446 3
 2 12 -2 312.298 408.062 3
 2 12 -1 399.151 326.025 4
 -2 -12 1 526.771 343.829 4
 2 12 -1 705.31 403.69 2
 -2 -12 1 1182.55 417.651 2
 -2 -12 1 856.759 337.129 5
 -2 -12 1 265.357 226.621 1
 2 12 -1 -11.5007 210.101 1
 -2 -12 1 262.569 411.255 3
 2 12 -1 182.587 408.148 3
 2 12 0 135.257 228.93 1
 -2 -12 0 591.593 243.476 1
 -2 -12 0 123.822 313.822 4
 2 12 0 246.575 332.03 4
 -2 -12 0 983.793 490.119 3
 2 12 0 294.964 423.802 3
 2 12 0 236.255 349.908 2
 -2 -12 0 1022.4 402.614 2
 2 12 0 90.5258 258.202 5
 -2 -12 0 158.717 234.955 5
 2 12 1 716.135 389.368 2
 -2 -12 -1 830.691 402.845 2
 -2 -12 -1 1433.64 547.313 3
 2 12 1 1201.96 522.919 3
 -2 -12 -1 389.748 265.826 1
 2 12 1 815.601 287.874 1
 2 12 1 659.067 435.337 4
 -2 -12 -1 598.043 408.823 4
 -2 -12 -1 1673.78 409.919 5
 2 12 1 1644.97 408.042 5
 -2 -12 -2 615.197 322.634 5
 2 12 2 257.125 287.478 5
 -2 -12 -2 511.589 503.021 4
 2 12 2 1171.68 582.404 4
 2 12 2 1110.79 533.237 3
 -2 -12 -2 540.009 475.062 3
 2 12 2 571.025 280.561 1
 -2 -12 -2 942.597 311.702 1
 2 12 2 985.817 412.326 2
 -2 -12 -2 236.476 389.642 2
 2 12 3 514.039 317.88 5
 -2 -12 -3 726.521 360.67 5
 2 12 3 533.279 534.097 4
 -2 -12 -3 1377.86 601.146 4
 2 12 3 798.635 514.782 3
 -2 -12 -3 372.668 457.635 3
 -2 -12 -3 1023.83 316.801 1
 2 12 3 1531.25 356.553 1
 2 12 3 638.04 381.085 2
 -2 -12 -3 1971.25 461.196 2
 2 12 4 470.311 269.576 1
 -2 -12 -4 213.254 236.837 1
 -2 -12 -4 329.648 493.816 4
 2 12 4 1077.99 550.172 4
 2 12 4 210.74 266.696 5
 -2 -12 -4 234.197 284.715 5
 2 12 4 194.469 446.538 3
 -2 -12 -4 745.103 486.296 3
 -2 -12 -4 1388.42 436.339 2
 2 12 4 592.312 361.542 2
 2 12 5 1904.71 663.865 3
 -2 -12 -5 1688.62 633.871 3
 2 12 5 2033.61 524.157 5
 -2 -12 -5 367.227 590.066 4
 2 12 5 722.624 631.017 4
 -2 -12 -5 2738.41 566.166 5
 2 12 5 2408.65 482.704 1
 -2 -12 -5 2548.47 473.335 1
 2 12 5 2967.82 570.492 2
 -2 -12 -5 3501.01 607.77 2
 2 12 6 428.666 401.937 2
 -2 -12 -6 579.662 413.278 2
 2 12 6 234.321 268.092 1
 -2 -12 -6 229.715 257.797 1
 2 12 6 -524.877 571.989 4
 -2 -12 -6 54.4094 547.291 4
 -2 -12 -6 169.626 303.4 5
 2 12 6 583.955 354.224 5
 2 12 6 725.987 501.208 3
 -2 -12 -6 76.991 421.124 3
 2 12 7 493.631 396.633 2
 -2 -12 -7 244.768 408.195 2
 2 12 7 251.734 259.314 1
 -2 -12 -7 413.231 261.014 1
 -2 -12 -7 -362.372 584.451 4
 2 12 7 294.833 472.867 3
 -2 -12 -7 26.4974 434.469 3
 -2 -12 -7 91.8496 306.242 5
 -2 -12 -8 1881.17 606.176 2
 2 12 8 2030.42 580.242 2
 2 12 8 2653.47 547.153 1
 2 12 8 1882.57 673.424 3
 -2 -12 -8 1880.41 675.235 3
 -2 -12 -8 2287.95 642.75 5
 2 12 8 1625.74 542.086 5
 -2 -12 -8 2011.51 489.037 1
 2 12 9 2062.53 591.292 2
 -2 -12 -9 1358.31 592.637 2
 -2 -12 -9 2242.82 511.261 1
 2 12 9 2313.82 531.302 1
 2 12 9 877.034 512.82 5
 -2 -12 -9 1270.89 601.541 5
 2 12 9 341.433 542.815 3
 -2 -12 -9 1853.77 651.544 3
 2 12 10 88.0044 461.706 3
 -2 -12 -10 115.883 440.77 3
 2 12 10 830.751 554.575 2
 2 12 10 313.131 367.26 1
 -2 -12 -10 622.213 362.249 1
 2 12 10 1883.73 673.445 5
 -2 -12 -10 -164.294 598.702 5
 -2 -12 -11 1078.7 407.321 1
 2 12 11 378.987 340.857 1
 2 12 11 210.752 502.244 3
 -2 -12 -11 446.004 521.688 3
 2 12 11 1358.66 544.982 5
 -2 -12 -11 716.473 461.749 5
 2 12 12 1857.72 513.625 1
 -2 -12 -12 1436.9 496.757 1
 2 12 12 805.984 585.462 3
 -2 -12 -12 2144.07 692.433 3
 -2 -12 -12 1443.16 562.127 5
 2 12 12 2107.36 631.996 5
 -2 -12 -13 94.2723 333.969 1
 2 12 13 748.631 378.501 1
 2 12 13 95.7213 457.695 3
 -2 -12 -13 156.986 435.866 3
 2 12 13 89.9591 329.753 5
 -2 -12 -13 -237.778 368.328 5
 -2 -12 -14 -19.5038 281.909 1
 2 12 14 219.109 296.77 1
 2 12 14 -130.753 461.245 3
 -2 -12 -14 807.595 508.785 3
 2 12 14 242.329 379.157 5
 -2 -12 -14 -334.13 410.673 5
 -2 -13 7 610.898 386.898 3
 2 13 -7 593.493 364.969 3
 2 13 -7 1010.49 389.035 5
 -2 -13 7 87.5891 259.915 5
 2 13 -7 981.622 284.411 1
 -2 -13 7 846.922 265.725 1
 -2 -13 7 918.059 419.213 2
 2 13 -7 615.679 401.303 2
 -2 -13 6 826.178 400.246 3
 2 13 -6 606.383 360.683 3
 2 13 -6 -64.801 261.073 5
 -2 -13 6 205.967 278.044 5
 -2 -13 6 555.613 223.517 1
 2 13 -6 -84.0308 198.123 1
 2 13 -6 796.701 383.448 2
 -2 -13 6 512.597 369.836 2
 -2 -13 5 224.516 345.846 2
 2 13 -5 152.822 335.946 2
 2 13 -5 485.125 292.968 5
 -2 -13 5 239.226 245.33 5
 2 13 -5 229.572 368.246 3
 -2 -13 5 353.694 373.064 3
 2 13 -5 754.107 276.871 1
 -2 -13 5 549.072 245.782 1
 -2 -13 5 -19.5576 403.561 4
 2 13 -5 -18.6856 379.819 4
 2 13 -4 371.733 365.466 4
 2 13 -4 353.794 258.812 5
 -2 -13 4 99.6007 271.925 5
 -2 -13 4 674.3 404.633 2
 2 13 -4 1014.52 410.404 2
 2 13 -4 318.071 381.939 3
 -2 -13 4 629.126 401.723 3
 -2 -13 4 217.589 212.824 1
 2 13 -4 98.5548 207.425 1
 -2 -13 4 293.189 388.481 4
 2 13 -3 1463.84 496.235 2
 -2 -13 3 1376.11 486.081 2
 -2 -13 3 417.988 395.652 4
 2 13 -3 1502.22 468.435 4
 2 13 -3 1442.43 510.516 3
 -2 -13 3 1097.06 468.385 3
 2 13 -3 1484.99 443.508 5
 -2 -13 3 1596.27 445.384 5
 2 13 -3 1581.76 375.447 1
 -2 -13 3 1635.85 373.733 1
 2 13 -2 774.241 410.094 2
 -2 -13 2 1120.79 422.224 2
 2 13 -2 1286.79 401.539 5
 -2 -13 2 442.367 329.51 5
 2 13 -2 1381.53 335.476 1
 -2 -13 2 778.412 283.859 1
 2 13 -2 874.643 463.753 3
 -2 -13 2 361.181 413.132 3
 2 13 -2 774.102 398.736 4
 -2 -13 2 412.468 372.616 4
 2 13 -1 880.101 387.798 2
 -2 -13 1 573.469 369.635 2
 2 13 -1 -44.1627 371.281 3
 -2 -13 1 -88.0852 361.629 3
 2 13 -1 860.727 372.934 5
 -2 -13 1 545.935 338.249 5
 -2 -13 1 274.417 233.046 1
 2 13 -1 -24.7799 196.387 1
 2 13 -1 473.478 320.333 4
 -2 -13 1 -39.6747 305.721 4
 2 13 0 -24.2373 183.786 1
 2 13 0 68.2131 300.215 4
 -2 -13 0 284.355 310.145 4
 -2 -13 0 365.88 256.087 5
 -2 -13 0 296.236 401.533 3
 2 13 0 22.8477 394.039 3
 2 13 0 -79.5335 246.719 5
 2 13 0 358.686 337.564 2
 -2 -13 0 330.999 356.791 2
 -2 -13 0 122.886 197.891 1
 2 13 1 495.25 327.43 5
 -2 -13 -1 733.817 336.031 5
 -2 -13 -1 651.604 374.211 4
 2 13 1 1129.27 449.909 4
 -2 -13 -1 809.205 295.765 1
 2 13 1 923.302 294.07 1
 2 13 1 742.152 381.797 2
 -2 -13 -1 1202.95 424.631 2
 -2 -13 -1 117.605 414.042 3
 2 13 1 1063.08 531.178 3
 2 13 2 1602.98 416.789 5
 -2 -13 -2 649.771 342.558 5
 -2 -13 -2 844.402 486.246 4
 2 13 2 1317.25 557.174 4
 -2 -13 -2 998.389 319.221 1
 2 13 2 988.238 322.577 1
 2 13 2 1049.94 408.7 2
 -2 -13 -2 1517.43 451.278 2
 -2 -13 -2 874.013 509.536 3
 2 13 2 1367.12 579.865 3
 -2 -13 -3 1005.62 360.696 5
 2 13 3 1650.32 426.453 5
 2 13 3 1068.32 327.403 1
 -2 -13 -3 770.221 294.921 1
 2 13 3 845.23 540.684 4
 2 13 3 507.93 377.605 2
 -2 -13 -3 923.925 420.082 2
 -2 -13 -3 1402.96 554.606 3
 2 13 3 1260.27 576.108 3
 2 13 4 824.37 341.679 5
 -2 -13 -4 902.725 354.742 5
 -2 -13 -4 565.124 383.023 2
 -2 -13 -4 871.202 301.886 1
 2 13 4 537.424 278.197 1
 2 13 4 598.082 528.876 4
 2 13 4 1112.78 395.358 2
 2 13 4 1171.42 536.396 3
 -2 -13 -4 568.428 455.331 3
 -2 -13 -5 595.883 510.691 4
 2 13 5 201.952 520.26 4
 -2 -13 -5 409.67 349.699 2
 2 13 5 469.967 365.442 2
 2 13 5 285.813 251.822 1
 -2 -13 -5 256.255 244.783 1
 2 13 5 77.7552 248.141 5
 -2 -13 -5 400.03 291.048 5
 2 13 5 -134.31 427.178 3
 -2 -13 -5 451.838 493.189 3
 2 13 6 1321.41 581.112 4
 -2 -13 -6 151.233 543.557 4
 2 13 6 2045.31 468.883 2
 -2 -13 -6 539.222 392.637 2
 -2 -13 -6 1413.8 437.665 5
 2 13 6 1198.57 395.345 5
 2 13 6 925.499 332.428 1
 -2 -13 -6 1085.3 345.868 1
 2 13 6 497.015 501.917 3
 -2 -13 -6 794.013 519.599 3
 2 13 7 287.068 364.92 2
 2 13 7 341.88 318.444 5
 2 13 7 570.314 549.36 4
 -2 -13 -7 430.206 549.685 4
 -2 -13 -7 100.226 229.988 1
 2 13 7 713.314 312.983 1
 2 13 7 -312.879 477.974 3
 -2 -13 -7 676.393 502.827 3
 2 13 8 1579.87 464.949 2
 -2 -13 -8 976.333 440.337 2
 2 13 8 29.3238 510.719 3
 -2 -13 -8 144.653 455.54 3
 2 13 8 113.78 262.739 1
 -2 -13 -8 549.258 302.533 1
 -2 -13 -8 178.353 306.176 5
 2 13 8 459.669 339.624 5
 2 13 9 1062.82 482.429 2
 -2 -13 -9 791.858 512.157 2
 2 13 9 1383.79 620.539 3
 -2 -13 -9 148.879 464.255 3
 -2 -13 -9 1997.26 467.049 1
 2 13 9 1187.22 456.719 1
 -2 -13 -9 736.588 477.878 5
 2 13 9 973.416 490.078 5
 2 13 10 1223.52 532.46 2
 -2 -13 -10 1457.38 558.487 2
 2 13 10 1146.11 581.461 3
 -2 -13 -10 489.965 498.217 3
 -2 -13 -10 808.221 534.012 5
 2 13 10 553.249 481.063 5
 2 13 10 1196.24 438.166 1
 -2 -13 -10 2010.07 484.877 1
 2 13 11 1409.89 663.992 5
 -2 -13 -11 1283.77 616.196 5
 2 13 11 1680.05 597.684 2
 2 13 11 1748.56 511.49 1
 -2 -13 -11 2002.79 531.381 1
 2 13 11 1816.93 686.521 3
 -2 -13 -11 1725.79 630.073 3
 2 13 12 217.05 402.036 5
 -2 -13 -12 226.501 429.782 5
 2 13 12 457.015 471.928 3
 -2 -13 -12 966.751 540.086 3
 -2 -13 -12 466.701 354.664 1
 2 13 12 753.143 381.984 1
 -2 -14 4 2217.07 516.452 5
 2 14 -4 2119.73 495.042 5
 2 14 -4 977.373 503.969 3
 -2 -14 4 981.574 496.502 3
 2 14 -4 1714.38 510.558 2
 -2 -14 4 1827.26 524.61 2
 2 14 -4 1352.29 376.62 1
 -2 -14 4 1387.4 382.183 1
 -2 -14 3 2768.51 594.62 5
 2 14 -3 2048.45 517.86 5
 2 14 -3 1444.37 420.238 1
 -2 -14 3 1381.66 400.947 1
 2 14 -3 3378.57 644.312 2
 -2 -14 3 3157.8 616.468 2
 2 14 -3 1752.78 562.352 3
 -2 -14 3 1169.99 553.798 3
 -2 -14 2 595.588 255.17 1
 2 14 -2 242.559 237.155 1
 -2 -14 2 181.733 277.338 5
 2 14 -2 132.159 253.898 5
 2 14 -2 -33.7268 358.162 2
 -2 -14 2 649.355 383.331 2
 2 14 -2 649.568 414.135 3
 -2 -14 2 -69.911 382.707 3
 2 14 -1 861.309 453.908 3
 -2 -14 1 166.803 385.765 3
 2 14 -1 838.024 397.864 5
 -2 -14 1 397.994 326.16 5
 2 14 -1 571.664 265.704 1
 -2 -14 1 334.414 253.796 1
 -2 -14 1 628.527 381.234 2
 2 14 -1 626.26 370.447 2
 2 14 -1 470.252 308.894 4
 -2 -14 1 768.487 355.811 4
 2 14 0 591.384 372.89 2
 -2 -14 0 1336.04 425.125 2
 -2 -14 0 623.402 312.354 5
 2 14 0 616.896 440.365 3
 -2 -14 0 516.756 427.766 3
 -2 -14 0 78.9547 227.471 1
 2 14 0 542.89 321.217 5
 2 14 0 313.377 219.573 1
 -2 -14 0 766.434 342.093 4
 2 14 0 359.753 320.14 4
 2 14 1 515.01 317.351 5
 -2 -14 -1 999.683 356.864 5
 -2 -14 -1 833.881 282.74 1
 2 14 1 289.328 231.819 1
 2 14 1 637.809 364.272 2
 -2 -14 -1 768.073 373.499 2
 2 14 1 508.915 431.539 3
 -2 -14 -1 -25.3705 399.913 3
 -2 -14 -1 -184.207 317.283 4
 2 14 1 -16.3447 351.523 4
 -2 -14 -2 779.205 453.192 4
 -2 -14 -2 520.587 343.938 2
 2 14 2 349.49 327.842 2
 2 14 2 344.618 261.314 5
 -2 -14 -2 20.0446 217.074 5
 2 14 2 94.4312 202.532 1
 -2 -14 -2 487.399 245.203 1
 -2 -14 -2 1148.77 484.587 3
 2 14 2 104.901 419.896 3
 2 14 2 76.8429 417.939 4
 -2 -14 -3 940.041 378.623 2
 2 14 3 695.595 345.867 2
 -2 -14 -3 520.081 304.123 5
 2 14 3 400.519 262.938 5
 2 14 3 398.321 253.908 1
 -2 -14 -3 54.4758 222.71 1
 -2 -14 -3 563.705 467.698 3
 2 14 3 405.288 447.376 3
 -2 -14 -3 482.725 507.862 4
 2 14 3 39.0328 452.785 4
 -2 -14 -4 602.505 365.91 2
 2 14 4 653.82 345.279 2
 -2 -14 -4 115.648 230.744 1
 2 14 4 115.928 238.574 1
 -2 -14 -4 183.189 258.831 5
 2 14 4 902.888 329.417 5
 -2 -14 -4 993.749 515.469 3
 2 14 4 1748.72 601.407 3
 2 14 4 440.101 481.11 4
 -2 -14 -4 -225.902 452.22 4
 2 14 5 -362.896 488.765 4
[truncated: 1,172,583 more chars]
