# Supplementary material for: A Metal‐Organic Polyhedron‐to‐Coordination Polymer Transition Revealed by 3D Electron Diffraction
Source: Angew Chem Int Ed Engl. 2025 Sep 6;64(43):e202514527. doi: 10.1002/anie.202514527 (PMC12535363; doi:10.1002/anie.202514527)
Supplement: Supplementary file 2 — Supporting information [file ANIE-64-e202514527-s001.zip › Crystallographic_files_for_upload/CuEtOMOP_pMOP_activated_ordered.cif]

data_CuEtOMOP_pMOP_activated_ordered
# Dehydrated, ordered phase from activation of 12Hz ball mill sample

# start Validation Reply Form
_vrf_RINTA01_CuEtOMOP_pMOP_activated_ordered
;
PROBLEM: The value of Rint is greater than 0.18
RESPONSE: The data constitue the merging of five electron diffraction data-
 sets and the Rint of the resulting dataset is entirely typical.
 This is owed to different impacts of dynamical effects across the various
 samples serving to significantly reduce internal agreement. These are
 expected to average out in merging to improve ultimate model statistics.
 This is in addition to being a crystal that has been treated to undergo a
 phase transformation via dehydration and fairly significant movement of the
 chains with respect to one another.
;
_vrf_PLAT020_CuEtOMOP_pMOP_activated_ordered
;
PROBLEM: The Value of Rint is Greater Than 0.12 .........      0.236 Report
RESPONSE: The data constitue the merging of five electron diffraction data-
 sets and the Rint of the resulting dataset is entirely typical.
 This is owed to different impacts of dynamical effects across the various
 samples serving to significantly reduce internal agreement. These are
 expected to average out in merging to improve ultimate model statistics.
 This is in addition to being a crystal that has been treated to undergo a
 phase transformation via dehydration and fairly significant movement of the
 chains with respect to one another.
;
_vrf_PLAT029_CuEtOMOP_pMOP_activated_ordered
;
PROBLEM: _diffrn_measured_fraction_theta_full value Low .      0.950 Why?  
RESPONSE: The data are from single-axis rotation electron diffraction on a
 sample crystallising in P-1. Combined with blocky crystals having preferred
 orientations, 100% completeness has not been achieved within the constraints
 placed by the quality of the data available for merging.
;
_vrf_PLAT082_CuEtOMOP_pMOP_activated_ordered
;
PROBLEM: High R1 Value ..................................       0.18 Report
RESPONSE: The data constitue the merging of five electron diffraction data-
 sets and the R1 of the resulting fit is entirely typical, if not good.
 This is owed to different impacts of dynamical effects across the various
 samples serving to significantly reduce internal agreement. Care has been
 taken to reject reflections that are more significantly affected by these
 effect and ensure that the model is robust in this context.
 This is in addition to being a crystal that has been treated to undergo a
 phase transformation via dehydration and fairly significant movement of the
 chains with respect to one another.
;
_vrf_PLAT084_CuEtOMOP_pMOP_activated_ordered
;
PROBLEM: High wR2 Value (i.e. > 0.25) ...................       0.43 Report
RESPONSE: The data constitue the merging of five electron diffraction data-
 sets and the wR2 of the resulting fit is entirely typical.
 This is owed to different impacts of dynamical effects across the various
 samples serving to significantly reduce internal agreement. Care has been
 taken to reject reflections that are more significantly affected by these
 effect and ensure that the model is robust in this context.
 This is in addition to being a crystal that has been treated to undergo a
 phase transformation via dehydration and fairly significant movement of the
 chains with respect to one another.
;
_vrf_PLAT220_CuEtOMOP_pMOP_activated_ordered
;
PROBLEM: NonSolvent   Resd 1  C   Ueq(max)/Ueq(min) Range        6.4 Ratio 
RESPONSE: This corresponds to a highly labile ethoxy substituent off the centre
 of a conjugated ligand system. Disorder of the component has already been
 modelled to a reasonable extent.
;
# end Validation Reply Form


_audit_creation_date               2025-02-05
_audit_creation_method
;
Olex2 1.5-ac7-013
(compiled 2025.01.02 svn.rf662f148 for Rigaku Oxford Diffraction, GUI svn.r7109)
;
_audit_contact_author_address      
;
 Dept. of Physics, University of Warwick, Gibbet Hill Road, Coventry, CV4 7AL
;
_audit_contact_author_email        jere.tidey@warwick.ac.uk
_audit_contact_author_name         'Jeremiah P. Tidey'
_audit_contact_author_phone        +442476574794
_publ_contact_author_id_orcid      0000-0001-5934-0454
_publ_section_references
;
Bourhis, L.J., Dolomanov, O.V., Gildea, R.J., Howard, J.A.K., Puschmann, H.
 (2015). Acta Cryst. A71, 59-75.

Dolomanov, O.V., Bourhis, L.J., Gildea, R.J, Howard, J.A.K. & Puschmann, H.
 (2009), J. Appl. Cryst. 42, 339-341.

Sheldrick, G.M. (2015). Acta Cryst. A71, 3-8.
;
_chemical_formula_moiety           'C104 H64 Cu4 O20'
_chemical_formula_sum              'C104 H64 Cu4 O20'
_chemical_formula_weight           1887.820
_chemical_oxdiff_formula           'C110 H82 Cu4 N2 O24'
_chemical_oxdiff_usercomment      
;
 NEDF Simon Parsons - 2024NCS0672, S009874, EtOMOP_12Hz_CO2, as-ball-milled and
 Gas-sorped, dispersed dry on quantifoil grid, _0672-2 then vaccd O/N and
 reintroduced at RT.
;
loop_
  _atom_type_symbol
  _atom_type_scat_dispersion_real
  _atom_type_scat_dispersion_imag
  _atom_type_scat_Cromer_Mann_a1
  _atom_type_scat_Cromer_Mann_a2
  _atom_type_scat_Cromer_Mann_a3
  _atom_type_scat_Cromer_Mann_a4
  _atom_type_scat_Cromer_Mann_b1
  _atom_type_scat_Cromer_Mann_b2
  _atom_type_scat_Cromer_Mann_b3
  _atom_type_scat_Cromer_Mann_b4
  _atom_type_scat_Cromer_Mann_c
  _atom_type_scat_source
  _atom_type_scat_dispersion_source
 C 0.00000 0.00000 0.60000 0.13600 0.54700 1.22500 40.93800 0.37400 3.27800
 13.01300 0.00000 'Custom 4-Gaussian' custom
 Cu 0.00000 0.00000 1.35500 0.59300 1.83600 1.81000 70.86400 0.36800 2.89900
 15.66900 0.00000 'Custom 4-Gaussian' custom
 H 0.00000 0.00000 0.12900 0.03600 0.12700 0.23600 37.73700 0.55300 3.77200
 13.51800 0.00000 'Custom 4-Gaussian' custom
 O 0.00000 0.00000 0.39200 0.14400 0.51100 0.93700 25.67500 0.30600 2.27200
 8.27000 0.00000 'Custom 4-Gaussian' custom

_diffrn_oxdiff_scatteringfactors_ed 
 'UCLA (2022) https://srv.mbi.ucla.edu/faes/data'
_space_group_crystal_system        'triclinic'
_space_group_IT_number             2
_space_group_name_H-M_alt          'P -1'
_space_group_name_Hall             '-P 1'
loop_
  _space_group_symop_id
  _space_group_symop_operation_xyz
 1 x,y,z
 2 -x,-y,-z

_symmetry_Int_Tables_number        2
_cell_length_a                     14.9348(7)
_cell_length_b                     16.2954(9)
_cell_length_c                     19.0622(8)
_cell_angle_alpha                  76.688(4)
_cell_angle_beta                   86.248(4)
_cell_angle_gamma                  73.103(4)
_cell_volume                       4319.6(4)
_cell_formula_units_Z              2
_cell_measurement_reflns_used      13514
_cell_measurement_temperature      150(5)
_cell_measurement_theta_max        0.8560
_cell_measurement_theta_min        0.0410
_exptl_crystal_description         'microcrystalline blocks'
_exptl_absorpt_coefficient_mu      0.000
_exptl_absorpt_correction_T_max    1.00000
_exptl_absorpt_correction_T_min    0.24983
_exptl_absorpt_correction_type     multi-scan
_exptl_absorpt_process_details
;
CrysAlisPro 1.171.44.91a (Rigaku Oxford Diffraction, 2025)
Empirical absorption correction using spherical harmonics,
implemented in SCALE3 ABSPACK scaling algorithm.
;
_exptl_crystal_density_diffrn      1.451
_exptl_crystal_F_000               713.360
_diffrn_reflns_av_R_equivalents    0.2359
_diffrn_reflns_av_unetI/netI       0.1503
_diffrn_reflns_Laue_measured_fraction_full  0.9496
_diffrn_reflns_Laue_measured_fraction_max  0.9496
_diffrn_reflns_limit_h_max         17
_diffrn_reflns_limit_h_min         -17
_diffrn_reflns_limit_k_max         19
_diffrn_reflns_limit_k_min         -19
_diffrn_reflns_limit_l_max         22
_diffrn_reflns_limit_l_min         -22
_diffrn_reflns_number              90500
_diffrn_reflns_point_group_measured_fraction_full  0.9496
_diffrn_reflns_point_group_measured_fraction_max  0.9496
_diffrn_reflns_theta_full          0.8587
_diffrn_reflns_theta_max           0.86
_diffrn_reflns_theta_min           0.04
_diffrn_ambient_environment        'vacuum'
_diffrn_ambient_temperature        150(5)
_diffrn_detector                   'Hybrid Pixel Array Detector'
_diffrn_detector_area_resol_mean   10.0000
_diffrn_detector_type              HyPix-ED
_diffrn_measured_fraction_theta_full  0.9496
_diffrn_measured_fraction_theta_max  0.9496
_diffrn_measurement_details
;
Data were colelcted upon multiple crystallites and five well-matching data-
sets constitute the merged set used with careful selection of the cell bases.

List of Runs (angles in degrees, time in seconds):

  # Type    Start    End  Width  t~exp~   \w     \q     \k     \f   Frames
--------------------------------------------------------------------------
  1  \w    -54.75  60.50   0.25    0.37    --    0.00   0.00   0.00  461
  2  \w    -57.75  42.50   0.25    0.37    --    0.00   0.00   0.00  401
  3  \w    -52.75  47.50   0.25    0.37    --    0.00   0.00   0.00  401
  4  \w    -70.00  57.50   0.25    0.37    --    0.00   0.00   0.00  510
  5  \w    -65.00  47.50   0.25    0.37    --    0.00   0.00   0.00  450
;
_diffrn_measurement_device         'electron diffractometer'
_diffrn_measurement_device_type   
 'XtaLAB Synergy-ED, HyPix-ED, electron source at 200keV'
_diffrn_measurement_method         'continuous rotation electron diffraction'
_diffrn_orient_matrix_type        
 'CrysAlisPro convention (1999,Acta A55,543-557)'
_diffrn_orient_matrix_UB_11        0.0017565000
_diffrn_orient_matrix_UB_12        -0.0004686000
_diffrn_orient_matrix_UB_13        0.0000021000
_diffrn_orient_matrix_UB_21        0.0000001000
_diffrn_orient_matrix_UB_22        0.0015828000
_diffrn_orient_matrix_UB_23        -0.0003116000
_diffrn_orient_matrix_UB_31        0.0000001000
_diffrn_orient_matrix_UB_32        0.0000001000
_diffrn_orient_matrix_UB_33        0.0013167000
_diffrn_oxdiff_digest_creation
;
CAP 1.171.44.91a, AC 1.5-ac7-013
;
_diffrn_oxdiff_digest_hkl
;
43048b1841a023443365ff679a8de6cea5740b
;
_diffrn_oxdiff_digest_hkl_ed
;
53e24df1d589016d7d3f0938f35307820cd72b
;
_diffrn_oxdiff_digest_od_ed
;

;
_diffrn_radiation_monochromator    none
_diffrn_radiation_probe            electron
_diffrn_radiation_type             electron
_diffrn_radiation_wavelength       0.0251
_diffrn_source                     'electron diffractometer'
_diffrn_source_type                'JEOL JSM-2300ED, LaB6'
_reflns_Friedel_coverage           0.0
_reflns_limit_h_max                17
_reflns_limit_h_min                -17
_reflns_limit_k_max                19
_reflns_limit_k_min                -18
_reflns_limit_l_max                22
_reflns_limit_l_min                0
_reflns_number_gt                  8656
_reflns_number_total               14617
_reflns_threshold_expression       I>=2u(I)
_computing_cell_refinement         'CrysAlisPro 1.171.44.91a (Rigaku OD, 2025)'
_computing_data_collection        
 'CrysAlisPro system (CCD 44.70a 64-bit (release 10-09-2024))'
_computing_data_reduction          'CrysAlisPro 1.171.44.91a (Rigaku OD, 2025)'
_computing_molecular_graphics      'Olex2 1.5-ac7-013 (Dolomanov et al., 2009)'
_computing_publication_material    'Olex2 1.5-ac7-013 (Dolomanov et al., 2009)'
_computing_structure_refinement   
 'olex2.refine 1.5-ac7-013 (Bourhis et al., 2015)'
_computing_structure_solution      'SHELXT  (Sheldrick, 2015)'
_refine_diff_density_max           1.1121
_refine_diff_density_min           -1.1152
_refine_diff_density_rms           0.2310
# This is necessarily not density but electron potential.
_refine_ls_d_res_high              0.8374
_refine_ls_d_res_low               18.5500
_refine_ls_extinction_coef         212(15)
_refine_ls_extinction_expression   Fc^*^=kFc[1+0.001xFc^2^\l^3^/sin(2\q)]^-1/4^
_refine_ls_goodness_of_fit_ref     1.0655
_refine_ls_hydrogen_treatment      constr
_refine_ls_matrix_type             full
_refine_ls_number_constraints      132
_refine_ls_number_parameters       1180
_refine_ls_number_reflns           14617
_refine_ls_number_restraints       1184
_refine_ls_R_factor_all            0.2342
_refine_ls_R_factor_gt             0.1757
_refine_ls_restrained_S_all        1.0215
_refine_ls_shift/su_max            -0.0004
_refine_ls_shift/su_mean           0.0000
_refine_ls_structure_factor_coef   Fsqd
_refine_ls_weighting_details      
 'w=1/[\s^2^(Fo^2^)+(0.1361P)^2^+4.2133P] where P=(Fo^2^+2Fc^2^)/3'
_refine_ls_weighting_scheme        calc
_refine_ls_wR_factor_gt            0.3933
_refine_ls_wR_factor_ref           0.4260
_refine_special_details 
;
 An extinction correction was refined to broadly account for the impact of 
 multiple diffraction on the data in the kinematic approximation.

 Distance similarity restraints (SADI) are placed across each set of
 chemically equivalent bonds within the ligands to improve resillience of
 the model against the impact of multiple diffraction.

 Global rigid bond (RIGU) restraints were employed to eliminate non-positive
 definite ADPs and improve their physical shape.

 All hydrogen atoms are refined with riding isotropic displacement parameters.

 Carbon-bound H-atoms are placed at neutron standard distances to better
 model the expected longer C-H bond length seen in electron diffraction.

 79 reflections were omitted as outliers in the final stages of refinement for
 which Fo particularly deviated from the general trend and spread or otherwise
 found to be particularly erroneously zero (a common observation with present
 software), testing these with refinement and concluding them significantly
 affected by multiple diffraction and of no merit to the refinement.
;
_olex2_refinement_description
;
1. Fixed Uiso
 At 1.2 times of:
  All C(H) groups, All C(H,H) groups, All C(H,H,H,H) groups
 At 1.5 times of:
  All C(H,H,H) groups
2. Restrained distances
 C2A-C1A = C2B-C1B = C2D-C1DB = C2D-C1DA = C2C-C1CA = C2C-C1CB
 1.52 with sigma of 0.02
 O1B-C2B \\sim O1D-C2D \\sim O1C-C2C \\sim O1A-C2A
 with sigma of 0.02
 O1C-C3C \\sim O1A-C3A \\sim O1B-C3B \\sim O1D-C3D
 with sigma of 0.02
 C4B-C3B \\sim C8B-C3B \\sim C8D-C3D \\sim C4D-C3D \\sim C8C-C3C \\sim C4C-C3C
\\sim C4A-C3A \\sim C8A-C3A
 with sigma of 0.02
 C5A-C4A \\sim C8A-C7A \\sim C8C-C7C \\sim C5C-C4C \\sim C5B-C4B \\sim C8B-C7B
\\sim C8D-C7D \\sim C5D-C4D
 with sigma of 0.02
 C6B-C5B \\sim C7B-C6B \\sim C7D-C6D \\sim C6D-C5D \\sim C6A-C5A \\sim C7A-C6A
\\sim C7C-C6C \\sim C6C-C5C
 with sigma of 0.02
 C20B-C19B \\sim C11B-C10B \\sim C11D-C10D \\sim C20D-C19D \\sim C20A-C19A
\\sim C11A-C10A \\sim C11C-
 C10C \\sim C20C-C19C
 with sigma of 0.02
 C19B-C18B \\sim C10B-C9B \\sim C10D-C9D \\sim C19D-C18D \\sim C19A-C18A \\sim
C10A-C9A \\sim C10C-C9C
 \\sim C19C-C18C
 with sigma of 0.02
 C18B-C5B \\sim C9B-C7B \\sim C9D-C7D \\sim C18D-C5D \\sim C18A-C5A \\sim
C9A-C7A \\sim C9C-C7C \\sim C18C-
 C5C
 with sigma of 0.02
 C25B-C20B \\sim C16B-C11B \\sim C16D-C11D \\sim C25D-C20D \\sim C25A-C20A
\\sim C16A-C11A \\sim C16C-
 C11C \\sim C25C-C20C
 with sigma of 0.02
 C25B-C24B \\sim C25A-C24A \\sim C16A-C15A \\sim C16B-C15B \\sim C16D-C15D
\\sim C16C-C15C \\sim C25C-
 C24C \\sim C25D-C24D
 with sigma of 0.02
 C24B-C23B \\sim C24A-C23A \\sim C15A-C14A \\sim C15B-C14B \\sim C15D-C14D
\\sim C15C-C14C \\sim C24C-
 C23C \\sim C24D-C23D
 with sigma of 0.02
 C23D-C22D \\sim C23C-C22C \\sim C14C-C13C \\sim C14D-C13D \\sim C14B-C13B
\\sim C14A-C13A \\sim C23A-
 C22A \\sim C23B-C22B
 with sigma of 0.02
 C22B-C21B \\sim C22A-C21A \\sim C13A-C12A \\sim C13B-C12B \\sim C13D-C12D
\\sim C13C-C12C \\sim C22C-
 C21C \\sim C22D-C21D
 with sigma of 0.02
 C21D-C20D \\sim C21C-C20C \\sim C12C-C11C \\sim C12D-C11D \\sim C12B-C11B
\\sim C12A-C11A \\sim C21A-
 C20A \\sim C21B-C20B
 with sigma of 0.02
 C26B-C24B \\sim C26A-C24A \\sim C17A-C15A \\sim C17B-C15B \\sim C17D-C15D
\\sim C17C-C15C \\sim C26C-
 C24C \\sim C26D-C24D
 with sigma of 0.02
 O5D-C26D \\sim O4D-C26D \\sim O4C-C26C \\sim O5C-C26C \\sim O3C-C17C \\sim
O3D-C17D \\sim O2D-C17D ~
 O2C-C17C \\sim O2A-C17A \\sim O3B-C17B \\sim O2B-C17B \\sim O3A-C17A \\sim
O5B-C26B \\sim O4B-C26B ~
 O5A-C26A \\sim O4A-C26A
 with sigma of 0.02
3. Rigid body (RIGU) restrains
 All non-hydrogen atoms
 with sigma for 1-2 distances of 0.004 and sigma for 1-3 distances of 0.004
4. Others
 Sof(H2Cc)=Sof(H2Cd)=Sof(C1CB)=Sof(H1Cd)=Sof(H1Ce)=Sof(H1Cf)=1-FVAR(1)
 Sof(H2Ca)=Sof(H2Cb)=Sof(C1CA)=Sof(H1Ca)=Sof(H1Cb)=Sof(H1Cc)=FVAR(1)
 Sof(H2Dc)=Sof(H2Dd)=Sof(C1DA)=Sof(H1Dd)=Sof(H1De)=Sof(H1Df)=1-FVAR(2)
 Sof(H2Da)=Sof(H2Db)=Sof(C1DB)=Sof(H1Da)=Sof(H1Db)=Sof(H1Dc)=FVAR(2)
5.a Secondary CH2 refined with riding coordinates:
 C2B(H2Ba,H2Bb), C2D(H2Da,H2Db), C2D(H2Dc,H2Dd), C2A(H2Aa,H2Ab), C2C(H2Ca,
 H2Cb), C2C(H2Cc,H2Cd)
5.b Aromatic/amide H refined with riding coordinates:
 C25B(H25B), C22B(H22B), C6B(H6B), C21B(H21B), C23D(H23D), C25C(H25C),
 C6D(H6D), C22D(H22D), C23A(H23A), C12D(H12D), C4B(H4B), C21D(H21D), C25D(H25D),
  C21A(H21A), C14D(H14D), C16A(H16A), C8D(H8D), C14A(H14A), C14C(H14C),
 C22A(H22A), C13B(H13B), C14B(H14B), C13D(H13D), C12B(H12B), C6A(H6A),
 C23B(H23B), C8A(H8A), C8C(H8C), C4A(H4A), C12C(H12C), C12A(H12A), C4D(H4D),
 C21C(H21C), C6C(H6C), C8B(H8B), C16D(H16D), C4C(H4C), C23C(H23C), C16C(H16C),
 C25A(H25A), C13A(H13A), C22C(H22C), C16B(H16B), C13C(H13C)
5.c Idealised Me refined as rotating group:
 C1B(H1Ba,H1Bb,H1Bc), C1A(H1Aa,H1Ab,H1Ac), C1DB(H1Da,H1Db,H1Dc), C1CA(H1Ca,
 H1Cb,H1Cc), C1CB(H1Cd,H1Ce,H1Cf), C1DA(H1Dd,H1De,H1Df)
;
_atom_sites_solution_primary       dual
_atom_sites_solution_secondary     difmap
_atom_sites_solution_hydrogen      geom
loop_
  _atom_site_label
  _atom_site_type_symbol
  _atom_site_fract_x
  _atom_site_fract_y
  _atom_site_fract_z
  _atom_site_U_iso_or_equiv
  _atom_site_adp_type
  _atom_site_occupancy
  _atom_site_refinement_flags_posn
  _atom_site_refinement_flags_adp
  _atom_site_refinement_flags_occupancy
  _atom_site_disorder_group
 Cu1 Cu 0.7741(2) 0.56130(18) 0.17459(15) 0.0240(7) Uani 1.000000 . U . .
 Cu4 Cu 0.8355(2) 0.28259(19) 0.38572(16) 0.0274(7) Uani 1.000000 . U . .
 Cu2 Cu 0.6699(2) 0.71104(18) 0.11616(15) 0.0249(7) Uani 1.000000 . U . .
 Cu3 Cu 0.7354(2) 0.43018(19) 0.32148(15) 0.0253(7) Uani 1.000000 . U . .
 C17B C 0.5878(5) 0.6081(5) 0.2282(4) 0.0224(18) Uani 1.000000 D U . .
 O3C O 0.8128(6) 0.2306(5) 0.3119(4) 0.0347(18) Uani 1.000000 D U . .
 C5D C 0.6175(6) -0.1278(6) 0.8093(5) 0.040(2) Uani 1.000000 D U . .
 O2B O 0.6651(5) 0.5533(5) 0.2388(4) 0.0295(17) Uani 1.000000 D U . .
 O5D O 1.1544(5) -0.4400(5) 0.7419(4) 0.0302(17) Uani 1.000000 D U . .
 C25B C 0.1027(6) 1.2441(6) 0.0553(4) 0.031(2) Uani 1.000000 D U . .
 H25B H 0.1660(6) 1.1909(6) 0.0544(4) 0.037(3) Uiso 1.000000 R . . .
 O4A O 0.2921(6) 1.2394(5) -0.1865(4) 0.040(2) Uani 1.000000 D U . .
 O3B O 0.5753(6) 0.6785(5) 0.1819(5) 0.040(2) Uani 1.000000 D U . .
 C22B C -0.0635(7) 1.3782(6) 0.0546(5) 0.038(2) Uani 1.000000 D U . .
 H22B H -0.1283(7) 1.4298(6) 0.0547(5) 0.046(3) Uiso 1.000000 R . . .
 O4D O 1.0634(6) -0.3195(5) 0.6727(4) 0.0349(19) Uani 1.000000 D U . .
 O2A O 0.7172(6) 0.5187(5) 0.1052(4) 0.0351(18) Uani 1.000000 D U . .
 C6B C 0.1429(6) 0.9452(5) 0.2781(5) 0.033(2) Uani 1.000000 D U . .
 H6B H 0.1940(6) 0.9403(5) 0.2351(5) 0.039(3) Uiso 1.000000 R . . .
 C26D C 1.0754(6) -0.3877(5) 0.7224(5) 0.0266(19) Uani 1.000000 D U . .
 C7B C 0.1494(6) 0.8734(5) 0.3349(5) 0.032(2) Uani 1.000000 D U . .
 O5B O 0.1425(5) 1.4054(5) -0.0980(4) 0.036(2) Uani 1.000000 D U . .
 C9A C 0.5378(7) 0.6893(6) -0.2435(5) 0.034(2) Uani 1.000000 D U . .
 C15D C 0.5829(6) 0.3200(6) 0.4922(5) 0.031(2) Uani 1.000000 D U . .
 C21B C -0.0459(7) 1.3018(6) 0.1068(5) 0.038(2) Uani 1.000000 D U . .
 H21B H -0.0986(7) 1.2935(6) 0.1474(5) 0.046(3) Uiso 1.000000 R . . .
 C1B C -0.1864(7) 1.0225(7) 0.5036(6) 0.049(3) Uani 1.000000 D U . .
 H1Ba H -0.1481(8) 0.997(2) 0.5537(6) 0.074(4) Uiso 1.000000 GR . . .
 H1Bb H -0.2390(17) 1.0829(9) 0.5064(14) 0.074(4) Uiso 1.000000 GR . . .
 H1Bc H -0.219(2) 0.975(2) 0.4943(12) 0.074(4) Uiso 1.000000 GR . . .
 C23D C 0.9881(6) -0.4875(6) 0.7927(5) 0.037(2) Uani 1.000000 D U . .
 H23D H 1.0483(6) -0.5432(6) 0.7907(5) 0.044(3) Uiso 1.000000 R . . .
 O5A O 0.1917(6) 1.3689(5) -0.2315(4) 0.0351(19) Uani 1.000000 D U . .
 C25C C 1.1286(7) -0.4073(6) 0.4271(5) 0.039(2) Uani 1.000000 D U . .
 H25C H 1.1278(7) -0.3390(6) 0.4183(5) 0.046(3) Uiso 1.000000 R . . .
 O5C O 1.2084(6) -0.4755(5) 0.6085(4) 0.0356(19) Uani 1.000000 D U . .
 O1B O -0.0502(5) 0.9596(5) 0.4419(4) 0.0325(19) Uani 1.000000 D U . .
 C5B C 0.0728(6) 1.0229(5) 0.2747(5) 0.032(2) Uani 1.000000 D U . .
 C11C C 0.7973(8) 0.1219(7) 0.1388(6) 0.049(3) Uani 1.000000 D U . .
 C20B C 0.0364(6) 1.2353(6) 0.1093(5) 0.032(2) Uani 1.000000 D U . .
 C7D C 0.5378(7) 0.0214(6) 0.7522(5) 0.043(3) Uani 1.000000 D U . .
 O4B O 0.2278(6) 1.2698(5) -0.0545(5) 0.042(2) Uani 1.000000 D U . .
 C6D C 0.6080(7) -0.0557(6) 0.7521(6) 0.044(3) Uani 1.000000 D U . .
 H6D H 0.6559(7) -0.0597(6) 0.7070(6) 0.053(3) Uiso 1.000000 R . . .
 C22D C 0.9067(6) -0.4992(6) 0.8272(5) 0.037(2) Uani 1.000000 D U . .
 H22D H 0.9017(6) -0.5650(6) 0.8503(5) 0.044(3) Uiso 1.000000 R . . .
 C24B C 0.0874(6) 1.3215(5) 0.0025(4) 0.029(2) Uani 1.000000 D U . .
 C10A C 0.5625(7) 0.6265(6) -0.1916(5) 0.039(2) Uani 1.000000 D U . .
 C26C C 1.1692(6) -0.4233(6) 0.5545(5) 0.030(2) Uani 1.000000 D U . .
 C23A C 0.1235(7) 1.2969(6) -0.3281(5) 0.037(2) Uani 1.000000 D U . .
 H23A H 0.0870(7) 1.3643(6) -0.3260(5) 0.044(3) Uiso 1.000000 R . . .
 C15C C 0.7442(7) 0.2391(6) 0.2039(5) 0.037(2) Uani 1.000000 D U . .
 O4C O 1.1428(6) -0.3410(5) 0.5437(4) 0.038(2) Uani 1.000000 D U . .
 C3B C 0.0127(6) 0.9577(5) 0.3867(5) 0.029(2) Uani 1.000000 D U . .
 O3D O 0.7269(6) 0.2621(5) 0.4394(4) 0.0353(19) Uani 1.000000 D U . .
 C12D C 0.4382(7) 0.3094(6) 0.5887(6) 0.045(3) Uani 1.000000 D U . .
 H12D H 0.3821(7) 0.3061(6) 0.6274(6) 0.054(3) Uiso 1.000000 R . . .
 C18B C 0.0660(7) 1.0955(6) 0.2171(5) 0.042(3) Uani 1.000000 D U . .
 C20D C 0.8343(6) -0.3427(6) 0.8017(5) 0.031(2) Uani 1.000000 D U . .
 C4B C 0.0077(6) 1.0299(6) 0.3307(4) 0.028(2) Uani 1.000000 D U . .
 H4B H -0.0461(6) 1.0912(6) 0.3302(4) 0.034(2) Uiso 1.000000 R . . .
 C11B C 0.3545(6) 0.6533(6) 0.3204(5) 0.034(2) Uani 1.000000 D U . .
 C21D C 0.8320(6) -0.4274(6) 0.8321(6) 0.040(2) Uani 1.000000 D U . .
 H21D H 0.7698(6) -0.4379(6) 0.8607(6) 0.048(3) Uiso 1.000000 R . . .
 C17C C 0.7541(6) 0.2778(6) 0.2644(5) 0.031(2) Uani 1.000000 D U . .
 C19A C 0.2760(8) 1.0443(6) -0.3472(6) 0.047(3) Uani 1.000000 D U . .
 C25D C 0.9133(6) -0.3296(6) 0.7629(5) 0.032(2) Uani 1.000000 D U . .
 H25D H 0.9147(6) -0.2642(6) 0.7347(5) 0.039(3) Uiso 1.000000 R . . .
 C21A C 0.1417(7) 1.1738(6) -0.3823(6) 0.045(3) Uani 1.000000 D U . .
 H21A H 0.1177(7) 1.1442(6) -0.4201(6) 0.053(3) Uiso 1.000000 R . . .
 O2C O 0.7092(6) 0.3555(5) 0.2640(5) 0.0379(19) Uani 1.000000 D U . .
 C14D C 0.5039(6) 0.3933(6) 0.4901(5) 0.041(3) Uani 1.000000 D U . .
 H14D H 0.4993(6) 0.4541(6) 0.4508(5) 0.050(3) Uiso 1.000000 R . . .
 C16A C 0.6056(6) 0.5943(6) -0.0680(5) 0.033(2) Uani 1.000000 D U . .
 H16A H 0.5808(6) 0.6641(6) -0.0694(5) 0.039(2) Uiso 1.000000 R . . .
 C3D C 0.4850(7) -0.0464(6) 0.8657(6) 0.050(3) Uani 1.000000 D U . .
 C5C C 1.0931(8) -0.2416(6) 0.1966(5) 0.047(2) Uani 1.000000 D U . .
 C8D C 0.4750(7) 0.0279(6) 0.8094(5) 0.044(3) Uani 1.000000 D U . .
 H8D H 0.4203(7) 0.0883(6) 0.8102(5) 0.053(3) Uiso 1.000000 R . . .
 C17D C 0.6574(6) 0.3268(5) 0.4382(4) 0.0245(19) Uani 1.000000 D U . .
 C14A C 0.6808(9) 0.4474(7) -0.0037(6) 0.060(3) Uani 1.000000 D U . .
 H14A H 0.7190(9) 0.4022(7) 0.0428(6) 0.072(4) Uiso 1.000000 R . . .
 C14C C 0.6706(8) 0.2821(7) 0.1539(5) 0.048(3) Uani 1.000000 D U . .
 H14C H 0.6203(8) 0.3430(7) 0.1603(5) 0.058(3) Uiso 1.000000 R . . .
 C22A C 0.0954(8) 1.2571(6) -0.3752(6) 0.052(3) Uani 1.000000 D U . .
 H22A H 0.0340(8) 1.2931(6) -0.4082(6) 0.062(3) Uiso 1.000000 R . . .
 C17A C 0.6688(7) 0.5715(6) 0.0544(5) 0.034(2) Uani 1.000000 D U . .
 C24D C 0.9904(6) -0.4021(5) 0.7608(5) 0.0260(19) Uani 1.000000 D U . .
 C24C C 1.1460(7) -0.4604(6) 0.4971(5) 0.035(2) Uani 1.000000 D U . .
 C13B C 0.4143(6) 0.4975(6) 0.3265(5) 0.035(2) Uani 1.000000 D U . .
 H13B H 0.4061(6) 0.4319(6) 0.3416(5) 0.042(3) Uiso 1.000000 R . . .
 C9B C 0.2192(6) 0.7949(6) 0.3346(6) 0.041(3) Uani 1.000000 D U . .
 C19D C 0.7579(7) -0.2691(6) 0.8068(6) 0.043(3) Uani 1.000000 D U . .
 C10B C 0.2832(7) 0.7280(6) 0.3329(6) 0.040(3) Uani 1.000000 D U . .
 C14B C 0.4946(6) 0.5110(6) 0.2913(5) 0.036(2) Uani 1.000000 D U . .
 H14B H 0.5502(6) 0.4550(6) 0.2816(5) 0.044(3) Uiso 1.000000 R . . .
 C18D C 0.6915(6) -0.2040(6) 0.8072(6) 0.041(3) Uani 1.000000 D U . .
 C13D C 0.4332(7) 0.3867(6) 0.5385(5) 0.041(2) Uani 1.000000 D U . .
 H13D H 0.3724(7) 0.4429(6) 0.5373(5) 0.049(3) Uiso 1.000000 R . . .
 C9D C 0.5277(7) 0.0945(7) 0.6952(6) 0.049(3) Uani 1.000000 D U . .
 C19B C 0.0514(7) 1.1596(6) 0.1656(5) 0.039(2) Uani 1.000000 D U . .
 C18C C 1.0951(9) -0.3172(7) 0.2493(5) 0.051(3) Uani 1.000000 D U . .
 C9C C 0.9309(8) -0.0223(7) 0.1314(6) 0.053(3) Uani 1.000000 D U . .
 C20A C 0.2210(7) 1.1275(6) -0.3394(6) 0.045(3) Uani 1.000000 D U . .
 C20C C 1.1123(7) -0.4389(6) 0.3691(5) 0.040(2) Uani 1.000000 D U . .
 C12B C 0.3453(7) 0.5673(6) 0.3422(6) 0.040(3) Uani 1.000000 D U . .
 H12B H 0.2836(7) 0.5564(6) 0.3714(6) 0.048(3) Uiso 1.000000 R . . .
 C6A C 0.4338(7) 0.8296(6) -0.2985(5) 0.042(2) Uani 1.000000 D U . .
 H6A H 0.3911(7) 0.8276(6) -0.2503(5) 0.050(3) Uiso 1.000000 R . . .
 C3A C 0.5435(9) 0.8327(7) -0.4216(6) 0.066(4) Uani 1.000000 D U . .
 C2B C -0.1204(6) 1.0397(6) 0.4430(5) 0.034(2) Uani 1.000000 D U . .
 H2Ba H -0.0884(6) 1.0892(6) 0.4509(5) 0.041(3) Uiso 1.000000 R . . .
 H2Bb H -0.1582(6) 1.0641(6) 0.3918(5) 0.041(3) Uiso 1.000000 R . . .
 C23B C 0.0033(6) 1.3881(6) 0.0018(5) 0.035(2) Uani 1.000000 D U . .
 H23B H -0.0098(6) 1.4476(6) -0.0402(5) 0.041(3) Uiso 1.000000 R . . .
 C7A C 0.5116(7) 0.7597(6) -0.3033(5) 0.034(2) Uani 1.000000 D U . .
 C8A C 0.5670(9) 0.7597(7) -0.3648(5) 0.062(3) Uani 1.000000 D U . .
 H8A H 0.6269(9) 0.7041(7) -0.3684(5) 0.074(4) Uiso 1.000000 R . . .
 O2D O 0.6492(6) 0.4002(5) 0.3970(4) 0.0327(18) Uani 1.000000 D U . .
 C15A C 0.6486(7) 0.5351(6) -0.0052(5) 0.037(2) Uani 1.000000 D U . .
 C8C C 1.0944(8) -0.0860(8) 0.1001(7) 0.068(3) Uani 1.000000 D U . .
 H8C H 1.0941(8) -0.0243(8) 0.0635(7) 0.081(4) Uiso 1.000000 R . . .
 C15B C 0.5049(6) 0.5938(5) 0.2684(5) 0.028(2) Uani 1.000000 D U . .
 C4A C 0.4657(9) 0.9035(7) -0.4174(6) 0.065(4) Uani 1.000000 D U . .
 H4A H 0.4482(9) 0.9597(7) -0.4624(6) 0.079(4) Uiso 1.000000 R . . .
 C26A C 0.2277(7) 1.2887(6) -0.2289(5) 0.033(2) Uani 1.000000 D U . .
 O3A O 0.6351(6) 0.6526(5) 0.0493(5) 0.042(2) Uani 1.000000 D U . .
 C7C C 1.0105(8) -0.0948(6) 0.1372(6) 0.051(3) Uani 1.000000 D U . .
 C12C C 0.7237(9) 0.1658(7) 0.0915(7) 0.070(4) Uani 1.000000 D U . .
 H12C H 0.7130(9) 0.1360(7) 0.0487(7) 0.084(5) Uiso 1.000000 R . . .
 C12A C 0.6276(10) 0.4739(7) -0.1246(6) 0.069(4) Uani 1.000000 D U . .
 H12A H 0.6239(10) 0.4489(7) -0.1720(6) 0.083(5) Uiso 1.000000 R . . .
 C10D C 0.5219(7) 0.1601(6) 0.6455(6) 0.050(3) Uani 1.000000 D U . .
 C10C C 0.8626(8) 0.0427(7) 0.1328(6) 0.059(3) Uani 1.000000 D U . .
 C4D C 0.5561(7) -0.1262(6) 0.8674(6) 0.048(3) Uani 1.000000 D U . .
 H4D H 0.5623(7) -0.1829(6) 0.9115(6) 0.057(3) Uiso 1.000000 R . . .
 C21C C 1.1099(10) -0.5264(7) 0.3820(6) 0.067(4) Uani 1.000000 D U . .
 H21C H 1.0977(10) -0.5535(7) 0.3379(6) 0.080(4) Uiso 1.000000 R . . .
 O1D O 0.4276(7) -0.0465(7) 0.9231(6) 0.070(3) Uani 1.000000 D U . .
 C6C C 1.0091(8) -0.1747(6) 0.1855(5) 0.049(3) Uani 1.000000 D U . .
 H6C H 0.9454(8) -0.1834(6) 0.2127(5) 0.059(3) Uiso 1.000000 R . . .
 C19C C 1.1021(7) -0.3814(6) 0.3003(5) 0.043(3) Uani 1.000000 D U . .
 C8B C 0.0801(6) 0.8769(6) 0.3887(5) 0.034(2) Uani 1.000000 D U . .
 H8B H 0.0789(6) 0.8192(6) 0.4301(5) 0.041(3) Uiso 1.000000 R . . .
 C5A C 0.4107(7) 0.9026(6) -0.3561(5) 0.045(3) Uani 1.000000 D U . .
 C16D C 0.5864(6) 0.2420(6) 0.5410(5) 0.033(2) Uani 1.000000 D U . .
 H16D H 0.6459(6) 0.1850(6) 0.5410(5) 0.040(3) Uiso 1.000000 R . . .
 C4C C 1.1739(9) -0.2309(8) 0.1598(6) 0.066(3) Uani 1.000000 D U . .
 H4C H 1.2375(9) -0.2847(8) 0.1706(6) 0.079(4) Uiso 1.000000 R . . .
 C18A C 0.3378(7) 0.9765(6) -0.3517(5) 0.042(3) Uani 1.000000 D U . .
 C23C C 1.1446(9) -0.5467(7) 0.5064(6) 0.059(3) Uani 1.000000 D U . .
 H23C H 1.1609(9) -0.5906(7) 0.5589(6) 0.071(4) Uiso 1.000000 R . . .
 C16C C 0.8010(8) 0.1586(6) 0.1968(6) 0.045(3) Uani 1.000000 D U . .
 H16C H 0.8517(8) 0.1216(6) 0.2390(6) 0.054(3) Uiso 1.000000 R . . .
 O1A O 0.5898(10) 0.8389(8) -0.4842(6) 0.100(4) Uani 1.000000 D U . .
 C25A C 0.2490(8) 1.1664(6) -0.2898(5) 0.044(3) Uani 1.000000 D U . .
 H25A H 0.3102(8) 1.1311(6) -0.2565(5) 0.053(3) Uiso 1.000000 R . . .
 C13A C 0.6641(11) 0.4166(8) -0.0626(6) 0.077(4) Uani 1.000000 D U . .
 H13A H 0.6804(11) 0.3465(8) -0.0590(6) 0.092(5) Uiso 1.000000 R . . .
 C22C C 1.1231(11) -0.5779(8) 0.4509(6) 0.073(4) Uani 1.000000 D U . .
 H22C H 1.1164(11) -0.6441(8) 0.4612(6) 0.087(5) Uiso 1.000000 R . . .
 C11A C 0.5952(7) 0.5632(6) -0.1285(5) 0.040(2) Uani 1.000000 D U . .
 C16B C 0.4357(6) 0.6657(6) 0.2838(5) 0.035(2) Uani 1.000000 D U . .
 H16B H 0.4447(6) 0.7311(6) 0.2676(5) 0.042(3) Uiso 1.000000 R . . .
 C26B C 0.1572(6) 1.3331(5) -0.0544(4) 0.027(2) Uani 1.000000 D U . .
 C24A C 0.1986(7) 1.2499(6) -0.2833(5) 0.039(2) Uani 1.000000 D U . .
 C11D C 0.5140(6) 0.2362(6) 0.5902(5) 0.033(2) Uani 1.000000 D U . .
 O1C O 1.2522(9) -0.1373(11) 0.0752(8) 0.110(5) Uani 1.000000 D U . .
 C3C C 1.1771(8) -0.1552(8) 0.1100(6) 0.068(3) Uani 1.000000 D U . .
 C2D C 0.3510(9) 0.0293(8) 0.9234(7) 0.082(4) Uani 1.000000 D U . .
 H2Da H 0.3296(9) 0.0661(8) 0.8688(7) 0.098(5) Uiso 0.575(18) R . P 1
 H2Db H 0.2912(9) 0.0121(8) 0.9524(7) 0.098(5) Uiso 0.575(18) R . P 1
 H2Dc H 0.3740(9) 0.0874(8) 0.8997(7) 0.098(5) Uiso 0.425(18) R . P 2
 H2Dd H 0.2960(9) 0.0284(8) 0.8889(7) 0.098(5) Uiso 0.425(18) R . P 2
 C1A C 0.7447(13) 0.8065(11) -0.4335(10) 0.136(7) Uani 1.000000 D U . .
 H1Aa H 0.8173(13) 0.782(5) -0.447(3) 0.204(10) Uiso 1.000000 GR . . .
 H1Ab H 0.727(5) 0.8767(11) -0.440(4) 0.204(10) Uiso 1.000000 GR . . .
 H1Ac H 0.733(5) 0.776(5) -0.3786(11) 0.204(10) Uiso 1.000000 GR . . .
 C2A C 0.6836(10) 0.7848(10) -0.4839(8) 0.105(5) Uani 1.000000 D U . .
 H2Aa H 0.6848(10) 0.7159(10) -0.4663(8) 0.125(6) Uiso 1.000000 R . . .
 H2Ab H 0.7119(10) 0.7947(10) -0.5384(8) 0.125(6) Uiso 1.000000 R . . .
 C13C C 0.6636(9) 0.2458(7) 0.0968(6) 0.064(3) Uani 1.000000 D U . .
 H13C H 0.6105(9) 0.2804(7) 0.0559(6) 0.077(4) Uiso 1.000000 R . . .
 C1DB C 0.3914(14) 0.0788(13) 0.9617(11) 0.073(6) Uani 0.575(18) D U P 1
 H1Da H 0.439(5) 0.107(5) 0.927(2) 0.109(9) Uiso 0.575(18) GR . P 1
 H1Db H 0.3363(16) 0.130(4) 0.977(4) 0.109(9) Uiso 0.575(18) GR . P 1
 H1Dc H 0.428(5) 0.0351(17) 1.009(3) 0.109(9) Uiso 0.575(18) GR . P 1
 C2C C 1.3399(10) -0.1831(13) 0.1075(10) 0.124(6) Uani 1.000000 D U . .
 H2Ca H 1.3344(10) -0.1786(13) 0.1586(10) 0.148(7) Uiso 0.48(2) R . P 1
 H2Cb H 1.3506(10) -0.2459(13) 0.1073(10) 0.148(7) Uiso 0.48(2) R . P 1
 H2Cc H 1.3361(10) -0.2390(13) 0.1398(10) 0.148(7) Uiso 0.52(2) R . P 2
 H2Cd H 1.3868(10) -0.1973(13) 0.0697(10) 0.148(7) Uiso 0.52(2) R . P 2
 C1CA C 1.427(2) -0.159(3) 0.078(2) 0.147(13) Uani 0.48(2) D U P 1
 H1Ca H 1.448(9) -0.124(13) 0.113(7) 0.220(19) Uiso 0.48(2) GR . P 1
 H1Cb H 1.482(5) -0.218(3) 0.076(11) 0.220(19) Uiso 0.48(2) GR . P 1
 H1Cc H 1.413(5) -0.118(11) 0.025(5) 0.220(19) Uiso 0.48(2) GR . P 1
 C1CB C 1.370(2) -0.128(2) 0.1505(17) 0.129(11) Uani 0.52(2) D U P 2
 H1Cd H 1.334(10) -0.131(10) 0.201(4) 0.194(17) Uiso 0.52(2) GR . P 2
 H1Ce H 1.445(3) -0.153(7) 0.160(8) 0.194(17) Uiso 0.52(2) GR . P 2
 H1Cf H 1.355(11) -0.061(3) 0.120(5) 0.194(17) Uiso 0.52(2) GR . P 2
 C1DA C 0.310(2) 0.038(2) 0.9952(13) 0.086(9) Uani 0.425(18) D U P 2
 H1Dd H 0.354(6) 0.062(9) 1.023(3) 0.129(13) Uiso 0.425(18) GR . P 2
 H1De H 0.241(4) 0.084(7) 0.9886(13) 0.129(13) Uiso 0.425(18) GR . P 2
 H1Df H 0.306(10) -0.025(3) 1.026(3) 0.129(13) Uiso 0.425(18) GR . P 2

loop_
  _atom_site_aniso_label
  _atom_site_aniso_U_11
  _atom_site_aniso_U_22
  _atom_site_aniso_U_33
  _atom_site_aniso_U_12
  _atom_site_aniso_U_13
  _atom_site_aniso_U_23
 Cu1 0.0264(15) 0.0164(15) 0.0190(14) 0.0044(11) 0.0045(11) 0.0016(11)
 Cu4 0.0227(15) 0.0243(16) 0.0245(15) 0.0045(11) 0.0039(12) 0.0005(12)
 Cu2 0.0245(15) 0.0175(15) 0.0216(15) 0.0052(11) 0.0044(12) 0.0021(11)
 Cu3 0.0230(15) 0.0226(15) 0.0200(15) 0.0042(11) 0.0026(11) 0.0015(11)
 C17B 0.020(3) 0.025(4) 0.017(4) 0.0035(17) 0.0019(19) -0.007(2)
 O3C 0.039(4) 0.027(4) 0.030(4) -0.001(2) 0.002(2) -0.001(2)
 C5D 0.027(4) 0.029(4) 0.053(5) 0.000(2) 0.017(3) -0.005(2)
 O2B 0.025(3) 0.029(3) 0.023(3) 0.0059(17) 0.0054(19) -0.0001(19)
 O5D 0.027(3) 0.031(4) 0.024(4) 0.003(2) 0.009(2) -0.006(3)
 C25B 0.033(4) 0.030(4) 0.024(4) -0.005(3) 0.005(3) 0.001(2)
 O4A 0.054(5) 0.026(4) 0.030(4) 0.000(3) -0.004(3) -0.003(3)
 O3B 0.034(4) 0.033(4) 0.039(4) 0.003(2) 0.007(2) 0.003(2)
 C22B 0.035(5) 0.034(5) 0.034(5) -0.002(3) 0.015(3) 0.002(3)
 O4D 0.032(4) 0.026(4) 0.036(4) 0.001(3) 0.006(3) 0.000(2)
 O2A 0.038(4) 0.027(4) 0.032(4) 0.000(2) 0.006(2) -0.004(2)
 C6B 0.031(4) 0.025(4) 0.035(4) -0.004(2) 0.014(3) -0.003(2)
 C26D 0.021(3) 0.024(4) 0.028(4) 0.001(2) 0.007(2) -0.004(2)
 C7B 0.029(4) 0.023(4) 0.035(4) 0.000(2) 0.014(3) -0.003(2)
 O5B 0.028(4) 0.029(4) 0.036(4) 0.004(3) 0.018(3) 0.001(2)
 C9A 0.038(5) 0.027(4) 0.032(4) -0.009(3) 0.001(3) 0.001(2)
 C15D 0.027(4) 0.028(4) 0.028(4) -0.002(2) 0.007(2) -0.001(2)
 C21B 0.037(4) 0.036(4) 0.033(5) -0.006(3) 0.012(3) 0.001(3)
 C1B 0.039(6) 0.052(7) 0.050(6) -0.004(4) 0.017(4) -0.016(5)
 C23D 0.028(4) 0.022(4) 0.051(6) 0.003(2) 0.017(3) -0.006(3)
 O5A 0.046(5) 0.021(3) 0.032(4) -0.006(2) 0.004(3) 0.001(2)
 C25C 0.044(6) 0.030(5) 0.035(4) -0.006(3) -0.002(3) -0.002(2)
 O5C 0.035(4) 0.030(4) 0.033(4) 0.000(3) 0.005(3) -0.001(2)
 O1B 0.031(4) 0.027(4) 0.033(4) -0.003(2) 0.012(3) -0.004(3)
 C5B 0.035(4) 0.020(4) 0.033(4) -0.004(2) 0.011(3) -0.002(2)
 C11C 0.064(6) 0.036(4) 0.043(5) -0.008(3) -0.001(3) -0.011(3)
 C20B 0.038(4) 0.024(4) 0.030(4) -0.008(2) 0.009(3) -0.003(2)
 C7D 0.037(5) 0.030(4) 0.049(5) 0.000(3) 0.017(3) -0.002(2)
 O4B 0.048(4) 0.029(4) 0.032(4) 0.003(3) 0.018(3) 0.004(3)
 C6D 0.033(5) 0.032(4) 0.056(5) 0.000(3) 0.018(3) -0.003(2)
 C22D 0.031(4) 0.034(4) 0.039(5) -0.002(2) 0.013(3) -0.008(3)
 C24B 0.033(4) 0.025(4) 0.020(4) -0.003(2) 0.007(2) -0.001(2)
 C10A 0.042(6) 0.031(4) 0.036(4) -0.009(3) -0.000(3) 0.004(2)
 C26C 0.026(5) 0.028(4) 0.029(4) -0.005(3) 0.007(3) -0.000(2)
 C23A 0.047(5) 0.024(4) 0.035(5) -0.006(3) -0.004(3) -0.001(3)
 C15C 0.039(5) 0.035(4) 0.032(4) -0.008(3) 0.004(3) -0.005(2)
 O4C 0.048(5) 0.031(4) 0.025(4) -0.004(3) 0.006(3) 0.000(2)
 C3B 0.028(4) 0.027(4) 0.029(4) -0.007(2) 0.007(2) -0.005(2)
 O3D 0.033(4) 0.027(4) 0.035(4) 0.000(2) 0.010(2) -0.001(2)
 C12D 0.029(4) 0.042(4) 0.052(6) -0.003(3) 0.018(3) -0.001(3)
 C18B 0.050(6) 0.026(4) 0.038(4) -0.003(3) 0.015(3) 0.002(2)
 C20D 0.023(4) 0.034(4) 0.033(5) -0.003(2) 0.004(3) -0.011(3)
 C4B 0.028(4) 0.028(4) 0.026(4) -0.007(3) 0.007(2) -0.005(2)
 C11B 0.027(4) 0.028(4) 0.035(5) 0.006(2) 0.005(3) -0.004(2)
 C21D 0.026(4) 0.033(4) 0.056(6) -0.003(2) 0.013(3) -0.011(3)
 C17C 0.035(5) 0.024(4) 0.028(4) -0.004(2) 0.004(2) 0.0006(19)
 C19A 0.063(6) 0.027(4) 0.041(6) 0.003(3) -0.010(4) -0.007(3)
 C25D 0.026(4) 0.025(4) 0.039(5) 0.002(2) 0.007(3) -0.007(3)
 C21A 0.051(5) 0.030(4) 0.049(6) -0.004(3) -0.012(3) -0.008(3)
 O2C 0.044(4) 0.027(3) 0.033(4) -0.000(2) 0.003(3) -0.0023(19)
 C14D 0.032(4) 0.034(5) 0.042(5) 0.003(3) 0.017(3) 0.004(3)
 C16A 0.032(5) 0.027(4) 0.035(4) -0.010(3) 0.005(3) 0.001(2)
 C3D 0.044(5) 0.030(4) 0.053(5) 0.009(3) 0.023(3) 0.003(3)
 C5C 0.069(5) 0.039(4) 0.024(4) -0.000(3) 0.006(3) -0.010(3)
 C8D 0.038(5) 0.029(5) 0.050(5) 0.004(3) 0.016(3) 0.000(3)
 C17D 0.022(4) 0.029(4) 0.020(4) -0.0044(19) 0.002(2) -0.005(2)
 C14A 0.101(9) 0.027(4) 0.042(5) -0.001(3) -0.016(4) -0.004(2)
 C14C 0.052(6) 0.042(5) 0.047(5) -0.008(3) -0.011(3) -0.007(3)
 C22A 0.057(6) 0.035(5) 0.059(6) -0.000(3) -0.019(4) -0.013(3)
 C17A 0.041(5) 0.025(4) 0.029(4) -0.001(2) 0.005(2) -0.0028(19)
 C24D 0.024(3) 0.025(4) 0.024(4) 0.001(2) 0.005(2) -0.008(2)
 C24C 0.035(5) 0.028(4) 0.034(4) -0.001(3) 0.000(3) -0.002(2)
 C13B 0.032(4) 0.024(4) 0.040(6) -0.000(2) 0.006(3) -0.005(3)
 C9B 0.034(5) 0.028(4) 0.048(6) 0.006(2) 0.011(4) -0.006(3)
 C19D 0.037(5) 0.036(4) 0.048(6) 0.003(2) 0.011(4) -0.009(3)
 C10B 0.035(5) 0.029(4) 0.041(6) 0.010(2) 0.013(4) -0.003(3)
 C14B 0.033(4) 0.021(4) 0.046(6) 0.002(2) 0.009(3) -0.005(3)
 C18D 0.026(4) 0.027(4) 0.066(7) -0.002(2) 0.011(4) -0.012(3)
 C13D 0.028(4) 0.040(5) 0.047(5) -0.004(3) 0.013(3) -0.006(3)
 C9D 0.036(6) 0.040(5) 0.054(5) -0.002(3) 0.013(4) 0.007(3)
 C19B 0.038(5) 0.032(4) 0.039(4) -0.008(3) 0.011(3) 0.006(2)
 C18C 0.084(8) 0.037(5) 0.027(4) -0.007(3) -0.002(4) -0.008(2)
 C9C 0.079(6) 0.039(5) 0.031(6) -0.001(3) -0.001(4) -0.010(3)
 C20A 0.054(5) 0.030(4) 0.045(6) 0.002(3) -0.013(3) -0.011(3)
 C20C 0.047(6) 0.032(4) 0.034(4) -0.002(3) -0.005(3) -0.003(2)
 C12B 0.033(5) 0.031(4) 0.045(6) 0.004(2) 0.010(3) -0.005(3)
 C6A 0.054(5) 0.026(4) 0.036(5) -0.001(3) 0.000(3) -0.002(2)
 C3A 0.093(7) 0.034(5) 0.046(5) 0.001(3) 0.025(3) 0.011(3)
 C2B 0.033(5) 0.036(5) 0.033(5) -0.005(3) 0.003(3) -0.015(3)
 C23B 0.037(4) 0.026(4) 0.030(5) -0.001(3) 0.011(3) 0.003(3)
 C7A 0.047(5) 0.025(4) 0.027(4) -0.009(3) 0.000(3) -0.001(2)
 C8A 0.089(7) 0.026(5) 0.048(5) 0.003(4) 0.026(3) 0.006(3)
 O2D 0.031(4) 0.028(3) 0.031(4) -0.001(2) 0.006(2) -0.002(2)
 C15A 0.048(6) 0.025(4) 0.031(4) -0.006(3) 0.002(3) -0.001(2)
 C8C 0.067(5) 0.060(6) 0.053(7) -0.005(3) 0.008(3) 0.012(4)
 C15B 0.026(4) 0.018(4) 0.033(5) 0.0047(19) 0.007(2) -0.005(2)
 C4A 0.090(7) 0.036(5) 0.049(5) 0.002(3) 0.017(3) 0.003(3)
 C26A 0.043(5) 0.020(4) 0.028(4) -0.005(2) 0.000(3) 0.001(2)
 O3A 0.048(5) 0.029(3) 0.041(4) 0.003(2) -0.006(3) -0.007(2)
 C7C 0.070(5) 0.036(4) 0.036(5) -0.006(2) 0.007(3) -0.002(3)
 C12C 0.092(7) 0.049(6) 0.060(6) 0.002(4) -0.023(4) -0.017(3)
 C12A 0.119(10) 0.029(4) 0.047(5) -0.001(3) -0.026(4) -0.004(2)
 C10D 0.037(6) 0.040(5) 0.056(6) -0.004(3) 0.014(4) 0.008(3)
 C10C 0.081(6) 0.037(5) 0.051(7) -0.002(3) -0.000(4) -0.012(3)
 C4D 0.036(5) 0.032(5) 0.059(5) 0.004(3) 0.021(3) -0.001(3)
 C21C 0.111(10) 0.040(5) 0.047(5) -0.021(4) -0.026(4) -0.000(3)
 O1D 0.062(6) 0.051(5) 0.062(5) 0.012(3) 0.038(3) 0.006(3)
 C6C 0.070(6) 0.038(4) 0.030(5) -0.003(3) 0.010(3) -0.004(3)
 C19C 0.044(6) 0.041(5) 0.034(4) -0.001(3) -0.001(3) -0.002(2)
 C8B 0.029(4) 0.030(4) 0.037(5) -0.004(2) 0.016(3) -0.004(3)
 C5A 0.060(5) 0.028(4) 0.038(5) -0.002(3) -0.002(3) -0.001(2)
 C16D 0.025(4) 0.033(4) 0.031(5) -0.002(3) 0.009(3) 0.003(3)
 C4C 0.071(6) 0.064(6) 0.039(6) 0.001(3) 0.008(3) 0.007(3)
 C18A 0.059(5) 0.030(4) 0.029(5) 0.003(3) -0.015(4) -0.007(3)
 C23C 0.102(9) 0.035(5) 0.038(5) -0.021(3) -0.021(4) 0.003(3)
 C16C 0.056(6) 0.034(4) 0.040(5) -0.005(3) -0.002(3) -0.007(3)
 O1A 0.134(8) 0.061(7) 0.062(5) 0.003(5) 0.054(4) 0.013(4)
 C25A 0.060(6) 0.027(4) 0.039(5) -0.001(3) -0.012(3) -0.006(3)
 C13A 0.139(12) 0.027(5) 0.052(5) 0.000(4) -0.034(4) -0.007(3)
 C22C 0.130(12) 0.038(5) 0.050(5) -0.023(4) -0.032(4) 0.000(3)
 C11A 0.048(6) 0.030(4) 0.039(4) -0.009(3) -0.000(3) 0.001(2)
 C16B 0.029(4) 0.027(4) 0.042(6) 0.004(2) 0.010(3) -0.012(3)
 C26B 0.032(4) 0.023(4) 0.022(4) -0.006(2) 0.007(2) -0.003(2)
 C24A 0.050(5) 0.024(4) 0.036(5) -0.006(2) -0.006(3) -0.000(2)
 C11D 0.025(4) 0.034(4) 0.035(4) -0.007(2) 0.010(3) -0.001(2)
 O1C 0.071(6) 0.119(10) 0.098(9) -0.010(4) 0.019(4) 0.031(5)
 C3C 0.065(5) 0.066(6) 0.047(7) 0.001(3) 0.006(3) 0.011(4)
 C2D 0.072(7) 0.065(7) 0.072(8) 0.021(4) 0.034(5) -0.006(4)
 C1A 0.149(12) 0.067(12) 0.157(16) 0.008(7) 0.022(7) -0.014(9)
 C2A 0.126(8) 0.067(9) 0.085(9) -0.003(5) 0.063(5) 0.005(6)
 C13C 0.087(7) 0.046(6) 0.053(6) -0.000(4) -0.026(4) -0.013(3)
 C1DB 0.082(12) 0.045(10) 0.048(11) 0.023(5) 0.023(6) 0.017(5)
 C2C 0.072(7) 0.130(13) 0.129(13) -0.003(4) 0.005(5) 0.017(7)
 C1CA 0.089(10) 0.19(3) 0.14(2) -0.033(8) 0.018(7) -0.002(12)
 C1CB 0.091(15) 0.14(2) 0.122(18) -0.019(9) 0.008(7) 0.020(11)
 C1DA 0.092(14) 0.060(15) 0.075(11) 0.011(7) 0.047(7) -0.007(6)

loop_
  _geom_bond_atom_site_label_1
  _geom_bond_atom_site_label_2
  _geom_bond_distance
  _geom_bond_site_symmetry_2
  _geom_bond_publ_flag
 Cu1 Cu2 2.527(4) . ?
 Cu1 O2B 1.990(7) . ?
 Cu1 O5D 2.264(8) 2_756 ?
 Cu1 O2A 1.967(9) . ?
 Cu1 O5B 1.941(7) 2_675 ?
 Cu1 O5A 1.926(9) 2_675 ?
 Cu4 Cu3 2.512(4) . ?
 Cu4 O3C 1.895(9) . ?
 Cu4 O4D 1.970(8) 2_756 ?
 Cu4 O4C 1.909(9) 2_756 ?
 Cu4 O3D 1.932(8) . ?
 Cu2 O4A 1.908(9) 2_675 ?
 Cu2 O3B 1.935(8) . ?
 Cu2 O4B 1.919(8) 2_675 ?
 Cu2 O3A 1.933(9) . ?
 Cu3 O2B 2.269(8) . ?
 Cu3 O5D 1.999(7) 2_756 ?
 Cu3 O5C 1.997(9) 2_756 ?
 Cu3 O2C 1.944(9) . ?
 Cu3 O2D 1.940(8) . ?
 C17B O2B 1.232(10) . ?
 C17B O3B 1.248(10) . ?
 C17B C15B 1.462(10) . ?
 O3C C17C 1.253(11) . ?
 C5D C6D 1.388(11) . ?
 C5D C18D 1.409(11) . ?
 C5D C4D 1.390(10) . ?
 O5D C26D 1.259(10) . ?
 C25B H25B 1.0830 . ?
 C25B C20B 1.394(10) . ?
 C25B C24B 1.391(10) . ?
 O4A C26A 1.255(11) . ?
 C22B H22B 1.0830 . ?
 C22B C21B 1.371(11) . ?
 C22B C23B 1.386(10) . ?
 O4D C26D 1.259(10) . ?
 O2A C17A 1.245(11) . ?
 C6B H6B 1.0830 . ?
 C6B C7B 1.385(11) . ?
 C6B C5B 1.379(11) . ?
 C26D C24D 1.475(10) . ?
 C7B C9B 1.396(10) . ?
 C7B C8B 1.407(10) . ?
 O5B C26B 1.244(10) . ?
 C9A C10A 1.236(11) . ?
 C9A C7A 1.401(11) . ?
 C15D C14D 1.409(11) . ?
 C15D C17D 1.475(10) . ?
 C15D C16D 1.380(10) . ?
 C21B H21B 1.0830 . ?
 C21B C20B 1.378(11) . ?
 C1B H1Ba 1.0770 . ?
 C1B H1Bb 1.0770 . ?
 C1B H1Bc 1.0770 . ?
 C1B C2B 1.500(10) . ?
 C23D H23D 1.0830 . ?
 C23D C22D 1.385(10) . ?
 C23D C24D 1.394(10) . ?
 O5A C26A 1.250(10) . ?
 C25C H25C 1.0830 . ?
 C25C C24C 1.407(11) . ?
 C25C C20C 1.385(11) . ?
 O5C C26C 1.230(10) . ?
 O1B C3B 1.364(9) . ?
 O1B C2B 1.420(10) . ?
 C5B C18B 1.402(11) . ?
 C5B C4B 1.397(10) . ?
 C11C C12C 1.381(13) . ?
 C11C C10C 1.397(12) . ?
 C11C C16C 1.384(11) . ?
 C20B C19B 1.408(11) . ?
 C7D C6D 1.383(11) . ?
 C7D C8D 1.393(10) . ?
 C7D C9D 1.394(11) . ?
 O4B C26B 1.243(10) . ?
 C6D H6D 1.0830 . ?
 C22D H22D 1.0830 . ?
 C22D C21D 1.378(11) . ?
 C24B C23B 1.399(11) . ?
 C24B C26B 1.473(10) . ?
 C10A C11A 1.400(11) . ?
 C26C O4C 1.255(10) . ?
 C26C C24C 1.467(11) . ?
 C23A H23A 1.0830 . ?
 C23A C22A 1.371(11) . ?
 C23A C24A 1.378(12) . ?
 C15C C17C 1.471(11) . ?
 C15C C14C 1.410(12) . ?
 C15C C16C 1.371(11) . ?
 C3B C4B 1.382(11) . ?
 C3B C8B 1.400(11) . ?
 O3D C17D 1.243(10) . ?
 C12D H12D 1.0830 . ?
 C12D C13D 1.383(11) . ?
 C12D C11D 1.381(11) . ?
 C18B C19B 1.235(11) . ?
 C20D C21D 1.377(11) . ?
 C20D C25D 1.395(10) . ?
 C20D C19D 1.411(11) . ?
 C4B H4B 1.0830 . ?
 C11B C10B 1.421(10) . ?
 C11B C12B 1.411(11) . ?
 C11B C16B 1.402(10) . ?
 C21D H21D 1.0830 . ?
 C17C O2C 1.247(10) . ?
 C19A C20A 1.401(11) . ?
 C19A C18A 1.234(11) . ?
 C25D H25D 1.0830 . ?
 C25D C24D 1.395(10) . ?
 C21A H21A 1.0830 . ?
 C21A C22A 1.366(11) . ?
 C21A C20A 1.402(12) . ?
 C14D H14D 1.0830 . ?
 C14D C13D 1.367(10) . ?
 C16A H16A 1.0830 . ?
 C16A C15A 1.409(11) . ?
 C16A C11A 1.397(11) . ?
 C3D C8D 1.399(12) . ?
 C3D C4D 1.415(11) . ?
 C3D O1D 1.345(11) . ?
 C5C C18C 1.393(12) . ?
 C5C C6C 1.393(12) . ?
 C5C C4C 1.390(12) . ?
 C8D H8D 1.0830 . ?
 C17D O2D 1.249(10) . ?
 C14A H14A 1.0830 . ?
 C14A C15A 1.362(11) . ?
 C14A C13A 1.396(12) . ?
 C14C H14C 1.0830 . ?
 C14C C13C 1.376(12) . ?
 C22A H22A 1.0830 . ?
 C17A C15A 1.480(11) . ?
 C17A O3A 1.253(10) . ?
 C24C C23C 1.382(11) . ?
 C13B H13B 1.0830 . ?
 C13B C14B 1.383(10) . ?
 C13B C12B 1.372(10) . ?
 C9B C10B 1.229(10) . ?
 C19D C18D 1.225(11) . ?
 C14B H14B 1.0830 . ?
 C14B C15B 1.370(10) . ?
 C13D H13D 1.0830 . ?
 C9D C10D 1.241(11) . ?
 C18C C19C 1.238(11) . ?
 C9C C7C 1.401(12) . ?
 C9C C10C 1.243(12) . ?
 C20A C25A 1.396(11) . ?
 C20C C21C 1.401(12) . ?
 C20C C19C 1.413(12) . ?
 C12B H12B 1.0830 . ?
 C6A H6A 1.0830 . ?
 C6A C7A 1.386(11) . ?
 C6A C5A 1.396(12) . ?
 C3A C8A 1.387(12) . ?
 C3A C4A 1.392(12) . ?
 C3A O1A 1.338(12) . ?
 C2B H2Ba 1.0910 . ?
 C2B H2Bb 1.0910 . ?
 C23B H23B 1.0830 . ?
 C7A C8A 1.390(11) . ?
 C8A H8A 1.0830 . ?
 C8C H8C 1.0830 . ?
 C8C C7C 1.425(12) . ?
 C8C C3C 1.399(13) . ?
 C15B C16B 1.393(10) . ?
 C4A H4A 1.0830 . ?
 C4A C5A 1.383(11) . ?
 C26A C24A 1.479(11) . ?
 C7C C6C 1.417(12) . ?
 C12C H12C 1.0830 . ?
 C12C C13C 1.372(12) . ?
 C12A H12A 1.0830 . ?
 C12A C13A 1.358(13) . ?
 C12A C11A 1.379(12) . ?
 C10D C11D 1.411(11) . ?
 C4D H4D 1.0830 . ?
 C21C H21C 1.0830 . ?
 C21C C22C 1.377(13) . ?
 O1D C2D 1.419(13) . ?
 C6C H6C 1.0830 . ?
 C8B H8B 1.0830 . ?
 C5A C18A 1.383(11) . ?
 C16D H16D 1.0830 . ?
 C16D C11D 1.395(10) . ?
 C4C H4C 1.0830 . ?
 C4C C3C 1.384(12) . ?
 C23C H23C 1.0830 . ?
 C23C C22C 1.368(12) . ?
 C16C H16C 1.0830 . ?
 O1A C2A 1.422(15) . ?
 C25A H25A 1.0830 . ?
 C25A C24A 1.379(11) . ?
 C13A H13A 1.0830 . ?
 C22C H22C 1.0830 . ?
 C16B H16B 1.0830 . ?
 O1C C3C 1.336(14) . ?
 O1C C2C 1.406(16) . ?
 C2D H2Da 1.0910 . ?
 C2D H2Db 1.0910 . ?
 C2D H2Dc 1.0910 . ?
 C2D H2Dd 1.0910 . ?
 C2D C1DB 1.469(15) . ?
 C2D C1DA 1.481(16) . ?
 C1A H1Aa 1.0770 . ?
 C1A H1Ab 1.0770 . ?
 C1A H1Ac 1.0770 . ?
 C1A C2A 1.528(15) . ?
 C2A H2Aa 1.0910 . ?
 C2A H2Ab 1.0910 . ?
 C13C H13C 1.0830 . ?
 C1DB H1Da 1.0770 . ?
 C1DB H1Db 1.0770 . ?
 C1DB H1Dc 1.0770 . ?
 C2C H2Ca 0.9900 . ?
 C2C H2Cb 0.9900 . ?
 C2C H2Cc 0.9900 . ?
 C2C H2Cd 0.9900 . ?
 C2C C1CA 1.501(17) . ?
 C2C C1CB 1.521(17) . ?
 C1CA H1Ca 1.0770 . ?
 C1CA H1Cb 1.0770 . ?
 C1CA H1Cc 1.0770 . ?
 C1CB H1Cd 1.0770 . ?
 C1CB H1Ce 1.0770 . ?
 C1CB H1Cf 1.0770 . ?
 C1DA H1Dd 1.0770 . ?
 C1DA H1De 1.0770 . ?
 C1DA H1Df 1.0770 . ?

loop_
  _geom_angle_atom_site_label_1
  _geom_angle_atom_site_label_2
  _geom_angle_atom_site_label_3
  _geom_angle
  _geom_angle_site_symmetry_1
  _geom_angle_site_symmetry_3
  _geom_angle_publ_flag
 O2B Cu1 Cu2 84.6(2) . . ?
 O5D Cu1 Cu2 162.1(2) 2_756 . ?
 O5D Cu1 O2B 81.4(3) 2_756 . ?
 O2A Cu1 Cu2 84.9(3) . . ?
 O2A Cu1 O2B 88.0(3) . . ?
 O2A Cu1 O5D 105.6(3) . 2_756 ?
 O5B Cu1 Cu2 81.2(3) 2_675 . ?
 O5B Cu1 O2B 165.5(4) 2_675 . ?
 O5B Cu1 O5D 113.1(3) 2_675 2_756 ?
 O5B Cu1 O2A 87.7(4) 2_675 . ?
 O5A Cu1 Cu2 80.6(3) 2_675 . ?
 O5A Cu1 O2B 89.9(3) 2_675 . ?
 O5A Cu1 O5D 88.2(3) 2_675 2_756 ?
 O5A Cu1 O2A 165.5(4) 2_675 . ?
 O5A Cu1 O5B 90.7(4) 2_675 2_675 ?
 O3C Cu4 Cu3 90.6(3) . . ?
 O4D Cu4 Cu3 83.6(3) 2_756 . ?
 O4D Cu4 O3C 89.7(4) 2_756 . ?
 O4C Cu4 Cu3 86.6(3) 2_756 . ?
 O4C Cu4 O3C 176.8(4) 2_756 . ?
 O4C Cu4 O4D 88.6(4) 2_756 2_756 ?
 O3D Cu4 Cu3 89.2(3) . . ?
 O3D Cu4 O3C 92.2(4) . . ?
 O3D Cu4 O4D 172.6(4) . 2_756 ?
 O3D Cu4 O4C 89.2(4) . 2_756 ?
 O4A Cu2 Cu1 90.0(3) 2_675 . ?
 O3B Cu2 Cu1 84.9(3) . . ?
 O3B Cu2 O4A 89.7(4) . 2_675 ?
 O4B Cu2 Cu1 88.8(3) 2_675 . ?
 O4B Cu2 O4A 91.2(4) 2_675 2_675 ?
 O4B Cu2 O3B 173.6(4) 2_675 . ?
 O3A Cu2 Cu1 86.1(3) . . ?
 O3A Cu2 O4A 175.9(4) . 2_675 ?
 O3A Cu2 O3B 88.9(4) . . ?
 O3A Cu2 O4B 89.8(4) . 2_675 ?
 O2B Cu3 Cu4 165.5(2) . . ?
 O5D Cu3 Cu4 87.2(3) 2_756 . ?
 O5D Cu3 O2B 81.1(3) 2_756 . ?
 O5C Cu3 Cu4 84.1(3) 2_756 . ?
 O5C Cu3 O2B 103.6(3) 2_756 . ?
 O5C Cu3 O5D 87.1(3) 2_756 2_756 ?
 O2C Cu3 Cu4 79.8(3) . . ?
 O2C Cu3 O2B 91.4(3) . . ?
 O2C Cu3 O5D 88.6(3) . 2_756 ?
 O2C Cu3 O5C 163.5(4) . 2_756 ?
 O2D Cu3 Cu4 80.5(3) . . ?
 O2D Cu3 O2B 111.6(3) . . ?
 O2D Cu3 O5D 167.2(4) . 2_756 ?
 O2D Cu3 O5C 87.8(3) . 2_756 ?
 O2D Cu3 O2C 93.0(4) . . ?
 O3B C17B O2B 122.2(8) . . ?
 C15B C17B O2B 121.8(8) . . ?
 C15B C17B O3B 116.0(8) . . ?
 C17C O3C Cu4 117.2(7) . . ?
 C18D C5D C6D 118.1(8) . . ?
 C4D C5D C6D 121.7(8) . . ?
 C4D C5D C18D 120.2(9) . . ?
 Cu3 O2B Cu1 98.8(3) . . ?
 C17B O2B Cu1 122.7(6) . . ?
 C17B O2B Cu3 138.5(6) . . ?
 Cu3 O5D Cu1 98.7(3) 2_756 2_756 ?
 C26D O5D Cu1 142.5(6) . 2_756 ?
 C26D O5D Cu3 118.5(6) . 2_756 ?
 C20B C25B H25B 120.1(5) . . ?
 C24B C25B H25B 120.1(5) . . ?
 C24B C25B C20B 119.8(8) . . ?
 C26A O4A Cu2 117.0(7) . 2_675 ?
 C17B O3B Cu2 125.0(7) . . ?
 C21B C22B H22B 120.6(5) . . ?
 C23B C22B H22B 120.6(6) . . ?
 C23B C22B C21B 118.8(9) . . ?
 C26D O4D Cu4 124.7(7) . 2_756 ?
 C17A O2A Cu1 120.5(7) . . ?
 C7B C6B H6B 119.2(5) . . ?
 C5B C6B H6B 119.2(5) . . ?
 C5B C6B C7B 121.7(8) . . ?
 O4D C26D O5D 123.8(8) . . ?
 C24D C26D O5D 120.1(8) . . ?
 C24D C26D O4D 116.0(8) . . ?
 C9B C7B C6B 119.7(8) . . ?
 C8B C7B C6B 119.8(8) . . ?
 C8B C7B C9B 120.2(8) . . ?
 C26B O5B Cu1 126.1(6) . 2_675 ?
 C7A C9A C10A 178.7(10) . . ?
 C17D C15D C14D 118.7(8) . . ?
 C16D C15D C14D 119.8(8) . . ?
 C16D C15D C17D 121.3(7) . . ?
 H21B C21B C22B 118.8(5) . . ?
 C20B C21B C22B 122.4(8) . . ?
 C20B C21B H21B 118.8(5) . . ?
 H1Bb C1B H1Ba 109.5 . . ?
 H1Bc C1B H1Ba 109.5 . . ?
 H1Bc C1B H1Bb 109.5 . . ?
 C2B C1B H1Ba 109.5 . . ?
 C2B C1B H1Bb 109.5 . . ?
 C2B C1B H1Bc 109.5 . . ?
 C22D C23D H23D 120.9(5) . . ?
 C24D C23D H23D 120.9(5) . . ?
 C24D C23D C22D 118.3(8) . . ?
 C26A O5A Cu1 127.0(8) . 2_675 ?
 C24C C25C H25C 118.7(5) . . ?
 C20C C25C H25C 118.7(6) . . ?
 C20C C25C C24C 122.6(9) . . ?
 C26C O5C Cu3 118.7(7) . 2_756 ?
 C2B O1B C3B 118.4(7) . . ?
 C18B C5B C6B 121.6(8) . . ?
 C4B C5B C6B 119.3(8) . . ?
 C4B C5B C18B 119.1(8) . . ?
 C10C C11C C12C 123.9(10) . . ?
 C16C C11C C12C 115.9(10) . . ?
 C16C C11C C10C 120.1(11) . . ?
 C21B C20B C25B 118.9(8) . . ?
 C19B C20B C25B 121.5(8) . . ?
 C19B C20B C21B 119.6(8) . . ?
 C8D C7D C6D 120.8(9) . . ?
 C9D C7D C6D 121.0(8) . . ?
 C9D C7D C8D 118.3(8) . . ?
 C26B O4B Cu2 118.2(7) . 2_675 ?
 C7D C6D C5D 120.4(8) . . ?
 H6D C6D C5D 119.8(5) . . ?
 H6D C6D C7D 119.8(6) . . ?
 H22D C22D C23D 119.9(5) . . ?
 C21D C22D C23D 120.2(9) . . ?
 C21D C22D H22D 119.9(5) . . ?
 C23B C24B C25B 119.7(8) . . ?
 C26B C24B C25B 120.8(7) . . ?
 C26B C24B C23B 119.5(8) . . ?
 C11A C10A C9A 172.0(11) . . ?
 O4C C26C O5C 127.1(9) . . ?
 C24C C26C O5C 117.3(8) . . ?
 C24C C26C O4C 115.5(9) . . ?
 C22A C23A H23A 120.5(6) . . ?
 C24A C23A H23A 120.5(5) . . ?
 C24A C23A C22A 119.1(9) . . ?
 C14C C15C C17C 120.0(8) . . ?
 C16C C15C C17C 121.8(9) . . ?
 C16C C15C C14C 118.0(9) . . ?
 C26C O4C Cu4 120.7(7) . 2_756 ?
 C4B C3B O1B 122.1(8) . . ?
 C8B C3B O1B 115.8(8) . . ?
 C8B C3B C4B 122.1(7) . . ?
 C17D O3D Cu4 117.1(6) . . ?
 C13D C12D H12D 119.7(5) . . ?
 C11D C12D H12D 119.7(5) . . ?
 C11D C12D C13D 120.7(8) . . ?
 C19B C18B C5B 174.0(12) . . ?
 C25D C20D C21D 118.9(8) . . ?
 C19D C20D C21D 122.0(8) . . ?
 C19D C20D C25D 119.1(8) . . ?
 C3B C4B C5B 119.2(8) . . ?
 H4B C4B C5B 120.4(5) . . ?
 H4B C4B C3B 120.4(5) . . ?
 C12B C11B C10B 122.2(8) . . ?
 C16B C11B C10B 118.8(8) . . ?
 C16B C11B C12B 119.0(8) . . ?
 C20D C21D C22D 121.9(8) . . ?
 H21D C21D C22D 119.1(5) . . ?
 H21D C21D C20D 119.1(5) . . ?
 C15C C17C O3C 116.3(8) . . ?
 O2C C17C O3C 123.9(9) . . ?
 O2C C17C C15C 119.6(9) . . ?
 C18A C19A C20A 168.3(12) . . ?
 H25D C25D C20D 120.5(5) . . ?
 C24D C25D C20D 119.0(8) . . ?
 C24D C25D H25D 120.5(5) . . ?
 C22A C21A H21A 120.9(7) . . ?
 C20A C21A H21A 120.9(6) . . ?
 C20A C21A C22A 118.3(10) . . ?
 C17C O2C Cu3 126.6(8) . . ?
 H14D C14D C15D 120.4(5) . . ?
 C13D C14D C15D 119.1(9) . . ?
 C13D C14D H14D 120.4(6) . . ?
 C15A C16A H16A 120.0(5) . . ?
 C11A C16A H16A 120.0(6) . . ?
 C11A C16A C15A 120.1(9) . . ?
 C4D C3D C8D 123.1(8) . . ?
 O1D C3D C8D 121.9(8) . . ?
 O1D C3D C4D 114.9(9) . . ?
 C6C C5C C18C 117.8(10) . . ?
 C4C C5C C18C 121.0(11) . . ?
 C4C C5C C6C 121.1(10) . . ?
 C3D C8D C7D 117.6(9) . . ?
 H8D C8D C7D 121.2(6) . . ?
 H8D C8D C3D 121.2(5) . . ?
 O3D C17D C15D 119.0(8) . . ?
 O2D C17D C15D 117.0(7) . . ?
 O2D C17D O3D 123.9(8) . . ?
 C15A C14A H14A 120.4(6) . . ?
 C13A C14A H14A 120.4(7) . . ?
 C13A C14A C15A 119.2(11) . . ?
 H14C C14C C15C 120.4(6) . . ?
 C13C C14C C15C 119.1(10) . . ?
 C13C C14C H14C 120.4(7) . . ?
 C21A C22A C23A 122.7(11) . . ?
 H22A C22A C23A 118.7(6) . . ?
 H22A C22A C21A 118.7(7) . . ?
 C15A C17A O2A 117.1(8) . . ?
 O3A C17A O2A 125.9(9) . . ?
 O3A C17A C15A 117.1(9) . . ?
 C23D C24D C26D 119.5(7) . . ?
 C25D C24D C26D 119.0(7) . . ?
 C25D C24D C23D 121.6(7) . . ?
 C26C C24C C25C 119.0(8) . . ?
 C23C C24C C25C 116.9(9) . . ?
 C23C C24C C26C 124.0(9) . . ?
 C14B C13B H13B 120.0(5) . . ?
 C12B C13B H13B 120.0(6) . . ?
 C12B C13B C14B 120.0(9) . . ?
 C10B C9B C7B 177.2(10) . . ?
 C18D C19D C20D 176.5(12) . . ?
 C9B C10B C11B 172.0(12) . . ?
 H14B C14B C13B 119.4(5) . . ?
 C15B C14B C13B 121.2(8) . . ?
 C15B C14B H14B 119.4(5) . . ?
 C19D C18D C5D 177.5(12) . . ?
 C14D C13D C12D 120.9(9) . . ?
 H13D C13D C12D 119.5(5) . . ?
 H13D C13D C14D 119.5(6) . . ?
 C10D C9D C7D 177.4(13) . . ?
 C18B C19B C20B 176.9(11) . . ?
 C19C C18C C5C 173.6(13) . . ?
 C10C C9C C7C 173.7(12) . . ?
 C21A C20A C19A 121.6(9) . . ?
 C25A C20A C19A 118.8(10) . . ?
 C25A C20A C21A 119.6(9) . . ?
 C21C C20C C25C 118.0(9) . . ?
 C19C C20C C25C 117.7(9) . . ?
 C19C C20C C21C 124.3(9) . . ?
 C13B C12B C11B 120.1(8) . . ?
 H12B C12B C11B 119.9(5) . . ?
 H12B C12B C13B 119.9(5) . . ?
 C7A C6A H6A 120.2(5) . . ?
 C5A C6A H6A 120.2(6) . . ?
 C5A C6A C7A 119.7(9) . . ?
 C4A C3A C8A 120.8(10) . . ?
 O1A C3A C8A 123.5(10) . . ?
 O1A C3A C4A 115.6(10) . . ?
 O1B C2B C1B 108.2(8) . . ?
 H2Ba C2B C1B 110.1(5) . . ?
 H2Ba C2B O1B 110.1(5) . . ?
 H2Bb C2B C1B 110.1(6) . . ?
 H2Bb C2B O1B 110.1(5) . . ?
 H2Bb C2B H2Ba 108.4 . . ?
 C24B C23B C22B 120.3(9) . . ?
 H23B C23B C22B 119.8(6) . . ?
 H23B C23B C24B 119.8(5) . . ?
 C6A C7A C9A 119.3(8) . . ?
 C8A C7A C9A 119.1(9) . . ?
 C8A C7A C6A 121.6(9) . . ?
 C7A C8A C3A 118.2(10) . . ?
 H8A C8A C3A 120.9(6) . . ?
 H8A C8A C7A 120.9(6) . . ?
 C17D O2D Cu3 126.7(6) . . ?
 C14A C15A C16A 120.0(9) . . ?
 C17A C15A C16A 118.3(8) . . ?
 C17A C15A C14A 121.2(9) . . ?
 C7C C8C H8C 119.2(6) . . ?
 C3C C8C H8C 119.2(7) . . ?
 C3C C8C C7C 121.5(11) . . ?
 C14B C15B C17B 121.0(7) . . ?
 C16B C15B C17B 119.2(7) . . ?
 C16B C15B C14B 119.8(8) . . ?
 H4A C4A C3A 119.7(6) . . ?
 C5A C4A C3A 120.5(10) . . ?
 C5A C4A H4A 119.7(6) . . ?
 O5A C26A O4A 124.8(9) . . ?
 C24A C26A O4A 116.8(8) . . ?
 C24A C26A O5A 118.2(9) . . ?
 C17A O3A Cu2 121.2(8) . . ?
 C8C C7C C9C 120.5(10) . . ?
 C6C C7C C9C 118.9(10) . . ?
 C6C C7C C8C 120.4(10) . . ?
 H12C C12C C11C 118.8(6) . . ?
 C13C C12C C11C 122.5(11) . . ?
 C13C C12C H12C 118.8(7) . . ?
 C13A C12A H12A 119.3(7) . . ?
 C11A C12A H12A 119.3(6) . . ?
 C11A C12A C13A 121.4(11) . . ?
 C11D C10D C9D 178.4(11) . . ?
 C9C C10C C11C 169.9(13) . . ?
 C3D C4D C5D 116.4(9) . . ?
 H4D C4D C5D 121.8(6) . . ?
 H4D C4D C3D 121.8(5) . . ?
 H21C C21C C20C 120.0(6) . . ?
 C22C C21C C20C 119.9(11) . . ?
 C22C C21C H21C 120.0(7) . . ?
 C2D O1D C3D 118.4(10) . . ?
 C7C C6C C5C 117.2(10) . . ?
 H6C C6C C5C 121.4(6) . . ?
 H6C C6C C7C 121.4(6) . . ?
 C20C C19C C18C 164.9(11) . . ?
 C3B C8B C7B 117.5(8) . . ?
 H8B C8B C7B 121.2(5) . . ?
 H8B C8B C3B 121.2(5) . . ?
 C4A C5A C6A 119.2(9) . . ?
 C18A C5A C6A 121.7(9) . . ?
 C18A C5A C4A 119.0(9) . . ?
 H16D C16D C15D 119.7(5) . . ?
 C11D C16D C15D 120.5(8) . . ?
 C11D C16D H16D 119.7(5) . . ?
 H4C C4C C5C 118.3(7) . . ?
 C3C C4C C5C 123.4(12) . . ?
 C3C C4C H4C 118.3(7) . . ?
 C5A C18A C19A 176.9(12) . . ?
 H23C C23C C24C 119.2(6) . . ?
 C22C C23C C24C 121.5(10) . . ?
 C22C C23C H23C 119.2(7) . . ?
 C15C C16C C11C 123.7(11) . . ?
 H16C C16C C11C 118.2(7) . . ?
 H16C C16C C15C 118.2(6) . . ?
 C2A O1A C3A 117.2(12) . . ?
 H25A C25A C20A 120.0(6) . . ?
 C24A C25A C20A 120.1(10) . . ?
 C24A C25A H25A 120.0(6) . . ?
 C12A C13A C14A 120.4(11) . . ?
 H13A C13A C14A 119.8(7) . . ?
 H13A C13A C12A 119.8(7) . . ?
 C23C C22C C21C 120.9(11) . . ?
 H22C C22C C21C 119.6(7) . . ?
 H22C C22C C23C 119.6(7) . . ?
 C16A C11A C10A 116.7(9) . . ?
 C12A C11A C10A 124.5(10) . . ?
 C12A C11A C16A 118.2(10) . . ?
 C15B C16B C11B 119.8(8) . . ?
 H16B C16B C11B 120.1(5) . . ?
 H16B C16B C15B 120.1(5) . . ?
 O4B C26B O5B 124.6(8) . . ?
 C24B C26B O5B 118.2(7) . . ?
 C24B C26B O4B 117.2(8) . . ?
 C26A C24A C23A 120.7(8) . . ?
 C25A C24A C23A 120.2(9) . . ?
 C25A C24A C26A 119.1(9) . . ?
 C10D C11D C12D 120.0(8) . . ?
 C16D C11D C12D 118.9(8) . . ?
 C16D C11D C10D 120.7(8) . . ?
 C2C O1C C3C 117.1(13) . . ?
 C4C C3C C8C 116.4(11) . . ?
 O1C C3C C8C 115.8(11) . . ?
 O1C C3C C4C 127.5(12) . . ?
 H2Da C2D O1D 111.5(7) . . ?
 H2Db C2D O1D 111.5(7) . . ?
 H2Db C2D H2Da 109.3 . . ?
 H2Dc C2D O1D 108.4(7) . . ?
 H2Dc C2D H2Da 59.9 . . ?
 H2Dc C2D H2Db 139.601697870(17) . . ?
 H2Dd C2D O1D 108.4(9) . . ?
 H2Dd C2D H2Da 49.0 . . ?
 H2Dd C2D H2Db 65.5 . . ?
 H2Dd C2D H2Dc 107.5 . . ?
 C1DB C2D O1D 101.4(14) . . ?
 C1DB C2D H2Da 111.5(10) . . ?
 C1DB C2D H2Db 111.5(9) . . ?
 C1DB C2D H2Dc 53.1(10) . . ?
 C1DB C2D H2Dd 148.9(10) . . ?
 C1DA C2D O1D 115.5(16) . . ?
 C1DA C2D H2Da 132.7(13) . . ?
 C1DA C2D H2Db 47.3(16) . . ?
 C1DA C2D H2Dc 108.4(14) . . ?
 C1DA C2D H2Dd 108.4(16) . . ?
 C1DA C2D C1DB 64.6(16) . . ?
 H1Ab C1A H1Aa 109.5 . . ?
 H1Ac C1A H1Aa 109.5 . . ?
 H1Ac C1A H1Ab 109.5 . . ?
 C2A C1A H1Aa 109.5 . . ?
 C2A C1A H1Ab 109.5 . . ?
 C2A C1A H1Ac 109.5 . . ?
 C1A C2A O1A 111.0(14) . . ?
 H2Aa C2A O1A 109.4(9) . . ?
 H2Aa C2A C1A 109.4(9) . . ?
 H2Ab C2A O1A 109.4(7) . . ?
 H2Ab C2A C1A 109.4(9) . . ?
 H2Ab C2A H2Aa 108.0 . . ?
 C12C C13C C14C 120.2(12) . . ?
 H13C C13C C14C 119.9(7) . . ?
 H13C C13C C12C 119.9(7) . . ?
 H1Da C1DB C2D 109.5 . . ?
 H1Db C1DB C2D 109.5 . . ?
 H1Db C1DB H1Da 109.5 . . ?
 H1Dc C1DB C2D 109.5 . . ?
 H1Dc C1DB H1Da 109.5 . . ?
 H1Dc C1DB H1Db 109.5 . . ?
 H2Ca C2C O1C 107.0(11) . . ?
 H2Cb C2C O1C 107.0(12) . . ?
 H2Cb C2C H2Ca 106.76353856(2) . . ?
 H2Cc C2C O1C 109.5(10) . . ?
 H2Cc C2C H2Ca 68.6 . . ?
 H2Cc C2C H2Cb 39.3 . . ?
 H2Cd C2C O1C 109.5(10) . . ?
 H2Cd C2C H2Ca 141.82683686(3) . . ?
 H2Cd C2C H2Cb 72.5 . . ?
 H2Cd C2C H2Cc 108.1 . . ?
 C1CA C2C O1C 121(2) . . ?
 C1CA C2C H2Ca 107.0(19) . . ?
 C1CA C2C H2Cb 107.0(19) . . ?
 C1CA C2C H2Cc 127.1(18) . . ?
 C1CA C2C H2Cd 42.8(19) . . ?
 C1CB C2C O1C 111(2) . . ?
 C1CB C2C H2Ca 45.5(15) . . ?
 C1CB C2C H2Cb 138.6(17) . . ?
 C1CB C2C H2Cc 109.5(16) . . ?
 C1CB C2C H2Cd 109.5(14) . . ?
 C1CB C2C C1CA 67(2) . . ?
 H1Ca C1CA C2C 109.5 . . ?
 H1Cb C1CA C2C 109.5 . . ?
 H1Cb C1CA H1Ca 109.5 . . ?
 H1Cc C1CA C2C 109.5 . . ?
 H1Cc C1CA H1Ca 109.5 . . ?
 H1Cc C1CA H1Cb 109.5 . . ?
 H1Cd C1CB C2C 109.5 . . ?
 H1Ce C1CB C2C 109.5 . . ?
 H1Ce C1CB H1Cd 109.5 . . ?
 H1Cf C1CB C2C 109.5 . . ?
 H1Cf C1CB H1Cd 109.5 . . ?
 H1Cf C1CB H1Ce 109.5 . . ?
 H1Dd C1DA C2D 109.5 . . ?
 H1De C1DA C2D 109.5 . . ?
 H1De C1DA H1Dd 109.5 . . ?
 H1Df C1DA C2D 109.5 . . ?
 H1Df C1DA H1Dd 109.5 . . ?
 H1Df C1DA H1De 109.5 . . ?

loop_
  _geom_torsion_atom_site_label_1
  _geom_torsion_atom_site_label_2
  _geom_torsion_atom_site_label_3
  _geom_torsion_atom_site_label_4
  _geom_torsion
  _geom_torsion_site_symmetry_1
  _geom_torsion_site_symmetry_2
  _geom_torsion_site_symmetry_3
  _geom_torsion_site_symmetry_4
  _geom_torsion_publ_flag
 Cu1 O2B C17B O3B -9.3(9) . . . . ?
 Cu1 O2B C17B C15B 169.6(6) . . . . ?
 Cu1 O5D C26D O4D 174.4(11) 2_756 . . . ?
 Cu1 O5D C26D C24D -2.3(11) 2_756 . . . ?
 Cu1 O2A C17A C15A 165.0(7) . . . . ?
 Cu1 O2A C17A O3A -15.6(9) . . . . ?
 Cu1 O5B C26B O4B -1.7(11) 2_675 . . . ?
 Cu1 O5B C26B C24B 177.1(8) 2_675 . . . ?
 Cu1 O5A C26A O4A 1.7(9) 2_675 . . . ?
 Cu1 O5A C26A C24A -172.9(7) 2_675 . . . ?
 Cu4 O3C C17C C15C 174.2(6) . . . . ?
 Cu4 O3C C17C O2C -1.4(8) . . . . ?
 Cu4 O4D C26D O5D 1.7(9) 2_756 . . . ?
 Cu4 O4D C26D C24D 178.5(7) 2_756 . . . ?
 Cu4 O4C C26C O5C 1.6(9) 2_756 . . . ?
 Cu4 O4C C26C C24C 178.3(6) 2_756 . . . ?
 Cu4 O3D C17D C15D -164.3(6) . . . . ?
 Cu4 O3D C17D O2D 10.4(9) . . . . ?
 Cu2 O4A C26A O5A 5.3(9) 2_675 . . . ?
 Cu2 O4A C26A C24A 179.9(7) 2_675 . . . ?
 Cu2 O3B C17B O2B 3.6(10) . . . . ?
 Cu2 O3B C17B C15B -175.4(8) . . . . ?
 Cu2 O4B C26B O5B 9.8(10) 2_675 . . . ?
 Cu2 O4B C26B C24B -169.0(7) 2_675 . . . ?
 Cu2 O3A C17A O2A 9.1(9) . . . . ?
 Cu2 O3A C17A C15A -171.5(7) . . . . ?
 Cu3 O2B C17B O3B 168.0(10) . . . . ?
 Cu3 O2B C17B C15B -13.0(11) . . . . ?
 Cu3 O5D C26D O4D -13.6(8) 2_756 . . . ?
 Cu3 O5D C26D C24D 169.7(6) 2_756 . . . ?
 Cu3 O5C C26C O4C -15.7(8) 2_756 . . . ?
 Cu3 O5C C26C C24C 167.6(6) 2_756 . . . ?
 Cu3 O2C C17C O3C 13.8(9) . . . . ?
 Cu3 O2C C17C C15C -161.6(7) . . . . ?
 Cu3 O2D C17D C15D 179.5(8) . . . . ?
 Cu3 O2D C17D O3D 4.7(10) . . . . ?
 C17B C15B C14B C13B -177.0(9) . . . . ?
 C17B C15B C16B C11B 178.0(9) . . . . ?
 O3C C17C C15C C14C 170.7(9) . . . . ?
 O3C C17C C15C C16C -4.9(10) . . . . ?
 C5D C6D C7D C8D -0.5(13) . . . . ?
 C5D C6D C7D C9D 179.7(11) . . . . ?
 C5D C4D C3D C8D 0.2(13) . . . . ?
 C5D C4D C3D O1D -179.1(11) . . . . ?
 O5D C26D C24D C23D -30.2(11) . . . . ?
 O5D C26D C24D C25D 151.3(9) . . . . ?
 C25B C20B C21B C22B -2.7(11) . . . . ?
 C25B C24B C23B C22B 1.9(11) . . . . ?
 C25B C24B C26B O5B -176.1(10) . . . . ?
 C25B C24B C26B O4B 2.8(11) . . . . ?
 O4A C26A C24A C23A 174.6(9) . . . . ?
 O4A C26A C24A C25A -6.7(11) . . . . ?
 C22B C21B C20B C19B 178.0(10) . . . . ?
 C22B C23B C24B C26B 179.7(9) . . . . ?
 O4D C26D C24D C23D 152.9(9) . . . . ?
 O4D C26D C24D C25D -25.6(10) . . . . ?
 O2A C17A C15A C16A -171.0(9) . . . . ?
 O2A C17A C15A C14A 0.7(11) . . . . ?
 C6B C7B C8B C3B -7.5(11) . . . . ?
 C6B C5B C4B C3B -2.6(11) . . . . ?
 C26D C24D C23D C22D -178.7(9) . . . . ?
 C26D C24D C25D C20D -177.3(8) . . . . ?
 C7B C8B C3B O1B -176.5(9) . . . . ?
 C7B C8B C3B C4B 6.1(11) . . . . ?
 O5B C26B C24B C23B 6.1(11) . . . . ?
 C9A C7A C6A C5A 175.9(10) . . . . ?
 C9A C7A C8A C3A -175.7(11) . . . . ?
 C15D C14D C13D C12D -0.2(13) . . . . ?
 C15D C16D C11D C12D 0.8(12) . . . . ?
 C15D C16D C11D C10D -172.7(10) . . . . ?
 C1B C2B O1B C3B 173.9(8) . . . . ?
 C23D C22D C21D C20D 1.9(12) . . . . ?
 C23D C24D C25D C20D 4.1(11) . . . . ?
 O5A C26A C24A C23A -10.4(10) . . . . ?
 O5A C26A C24A C25A 168.4(9) . . . . ?
 C25C C24C C26C O5C -160.6(9) . . . . ?
 C25C C24C C26C O4C 22.3(10) . . . . ?
 C25C C24C C23C C22C -2.8(12) . . . . ?
 C25C C20C C21C C22C 0.3(13) . . . . ?
 C25C C20C C19C C18C -4(3) . . . . ?
 O5C C26C C24C C23C 16.1(11) . . . . ?
 O1B C3B C4B C5B -178.3(9) . . . . ?
 C5B C4B C3B C8B -1.1(11) . . . . ?
 C11C C12C C13C C14C -5.2(16) . . . . ?
 C11C C16C C15C C17C -176.5(9) . . . . ?
 C11C C16C C15C C14C 7.9(12) . . . . ?
 C7D C8D C3D C4D 0.9(13) . . . . ?
 C7D C8D C3D O1D -179.8(11) . . . . ?
 O4B C26B C24B C23B -175.0(9) . . . . ?
 C22D C21D C20D C25D 2.1(12) . . . . ?
 C22D C21D C20D C19D -179.9(10) . . . . ?
 C10A C11A C16A C15A -172.4(9) . . . . ?
 C10A C11A C12A C13A 175.5(13) . . . . ?
 C26C C24C C23C C22C -179.6(12) . . . . ?
 C23A C22A C21A C20A -0.0(13) . . . . ?
 C23A C24A C25A C20A -3.2(12) . . . . ?
 C15C C14C C13C C12C 4.4(13) . . . . ?
 C11B C12B C13B C14B 2.1(12) . . . . ?
 C11B C16B C15B C14B -2.2(12) . . . . ?
 C19A C20A C21A C22A -175.4(11) . . . . ?
 C19A C20A C25A C24A 177.0(10) . . . . ?
 C21A C20A C25A C24A -0.1(12) . . . . ?
 C16A C15A C14A C13A -5.1(12) . . . . ?
 C16A C15A C17A O3A 9.5(10) . . . . ?
 C16A C11A C12A C13A 3.7(13) . . . . ?
 C3D O1D C2D C1DB -93.2(15) . . . . ?
 C3D O1D C2D C1DA -160(2) . . . . ?
 C5C C6C C7C C9C -172.0(10) . . . . ?
 C5C C6C C7C C8C 2.2(12) . . . . ?
 C5C C4C C3C C8C 2.8(14) . . . . ?
 C5C C4C C3C O1C 176.1(15) . . . . ?
 C14A C15A C17A O3A -178.8(10) . . . . ?
 C14A C13A C12A C11A -8.2(17) . . . . ?
 C24C C23C C22C C21C 5.6(15) . . . . ?
 C13B C14B C15B C16B 3.2(12) . . . . ?
 C18C C19C C20C C21C 178(5) . . . . ?
 C9C C7C C8C C3C 174.3(12) . . . . ?
 C20A C25A C24A C26A 178.0(9) . . . . ?
 C20C C21C C22C C23C -4.2(16) . . . . ?
 C6A C7A C8A C3A 1.2(13) . . . . ?
 C6A C5A C4A C3A -0.3(14) . . . . ?
 C3A C4A C5A C18A 175.6(12) . . . . ?
 C3A O1A C2A C1A -61.2(16) . . . . ?
 C8C C3C O1C C2C 149.8(16) . . . . ?
 C4C C3C O1C C2C -23.5(19) . . . . ?

loop_
  _diffrn_refln_index_h
  _diffrn_refln_index_k
  _diffrn_refln_index_l
  _diffrn_refln_intensity_net
  _diffrn_refln_intensity_u
  _diffrn_refln_scale_group_code
 0 0 1 -41.9459 302.862 2
 0 0 -1 248.946 299.284 2
 0 0 1 716.981 205.192 5
 0 0 -2 51916.9 6366.64 5
 0 0 2 49812.9 6366.78 5
 0 0 2 38404.5 6377.12 2
 0 0 -2 57793.3 6380.79 2
 0 0 -2 23888.9 6372.26 4
 0 0 2 29825.6 6372.07 4
 0 0 2 33968.8 6382.98 3
 0 0 -2 34082.8 6382.15 3
 0 0 2 36968.3 6385.88 1
 0 0 -2 37458.2 6384.65 1
 0 0 -3 5126.76 830.834 5
 0 0 3 7101.11 831.241 5
 0 0 3 5890.76 876.185 2
 0 0 -3 5959.57 876.171 2
 0 0 3 2869.81 865.038 4
 0 0 -3 3303.9 874.151 4
 0 0 -3 4825.1 907.126 3
 0 0 3 5042.78 915.441 3
 0 0 -3 4527.12 892.815 1
 0 0 3 4581.92 898.564 1
 0 0 4 19927.7 3017.1 5
 0 0 -4 18950.2 3015.87 5
 0 0 4 21219.3 3049.78 2
 0 0 -4 18685 3046.6 2
 0 0 4 15761.5 3044.21 4
 0 0 -4 15933.9 3049.6 4
 0 0 -4 20731.4 3066.52 3
 0 0 4 21599.3 3066.84 3
 0 0 -4 21556.2 3064.22 1
 0 0 4 22718.1 3067.35 1
 0 0 -5 5115.5 951.981 5
 0 0 5 5318.09 953.217 5
 0 0 5 6498.57 1020.95 2
 0 0 -5 5760.6 1019.58 2
 0 0 5 5477.08 1025.22 4
 0 0 -5 4359.84 1033.44 4
 0 0 -5 8019.83 1083.81 3
 0 0 5 8487.47 1082.97 3
 0 0 -5 6786.07 1047.33 1
 0 0 5 7126.2 1046.48 1
 0 0 -6 4522.24 753.775 5
 0 0 6 3942.01 754.839 5
 0 0 -6 5738.1 841.594 2
 0 0 6 3582.84 823.239 2
 0 0 6 5601.69 854.421 4
 0 0 -6 4954.38 859.175 4
 0 0 6 4539.7 890.622 3
 0 0 -6 4650.09 897.448 3
 0 0 -6 5405.15 859.141 1
 0 0 6 3503.95 846.075 1
 0 0 -7 3199.78 681.333 5
 0 0 7 3455.64 686.836 5
 0 0 -7 4696.59 779.945 2
 0 0 7 4854.07 772.311 2
 0 0 7 4043.39 789.361 4
 0 0 -7 3001.01 794.014 4
 0 0 -7 5817.33 867.088 3
 0 0 7 5964.24 870.477 3
 0 0 7 4302.03 795.682 1
 0 0 -7 4223.07 797.461 1
 0 0 8 4068.09 670.369 5
 0 0 -8 3322.01 666.472 5
 0 0 8 3114.52 765.11 4
 0 0 -8 4079.08 794.974 4
 0 0 -8 3516.66 753.121 2
 0 0 8 2937.87 748.319 2
 0 0 8 5796.23 867.59 3
 0 0 -8 5622.11 871.458 3
 0 0 -8 3283.33 782.584 1
 0 0 8 4634.84 794.873 1
 0 0 9 663.424 346.487 5
 0 0 -9 1203.31 353.673 5
 0 0 -9 1566.35 521.242 1
 0 0 9 994.257 506.43 1
 0 0 -9 2408.55 591.998 4
 0 0 9 2537.04 624.878 3
 0 0 -9 1028.26 603.481 3
 0 0 9 580.216 441.67 2
 0 0 -9 1444.96 478.398 2
 0 0 10 733.207 314.377 5
 0 0 -10 1023.89 322.307 5
 0 0 -10 787.858 473.607 1
 0 0 10 82.272 476.003 1
 0 0 10 1418.98 507.376 4
 0 0 -10 1174.82 582.687 3
 0 0 10 750.322 573.244 3
 0 0 10 476.448 401.146 2
 0 0 -10 201.187 433.218 2
 0 0 11 378.568 306.487 5
 0 0 -11 764.107 311.991 5
 0 0 11 -25.8585 438.415 1
 0 0 -11 413.914 442.985 1
 0 0 -11 1576.54 540.306 4
 0 0 11 704.491 479.092 4
 0 0 11 1096.6 587.386 3
 0 0 -11 1375.27 588.998 3
 0 0 -11 516.459 422.991 2
 0 0 11 -102.751 399.091 2
 0 0 -12 1413.38 361.071 5
 0 0 12 796.657 349.938 5
 0 0 -12 507.972 468.816 1
 0 0 12 888.647 493.64 1
 0 0 -12 2668.65 596.86 4
 0 0 12 1229.53 525.408 4
 0 0 12 720.381 608.794 3
 0 0 -12 2366.81 648.012 3
 0 0 12 638.85 418.516 2
 0 0 -12 482.996 439.606 2
 0 0 -13 680.965 375.239 5
 0 0 13 916.528 375.291 5
 0 0 -13 1161.72 502.368 1
 0 0 13 1069.74 498.658 1
 0 0 13 2411.04 723.035 3
 0 0 -13 1583.24 700.178 3
 0 0 -13 535.787 464.253 2
 0 0 13 1105.03 471.152 2
 0 0 -13 1795.14 603.728 4
 0 0 13 1370.27 532.39 4
 0 0 -14 3240.26 670.878 5
 0 0 14 4075.3 681.426 5
 0 0 -14 5091.97 873.947 4
 0 0 14 2109.87 774.985 4
 0 0 14 6168.92 968.027 3
 0 0 -14 4058.81 939.448 3
 0 0 14 3670.26 799.164 1
 0 0 -14 3358.1 796.62 1
 0 0 14 2105.2 732.755 2
 0 0 -14 3019.66 760.743 2
 0 0 15 652.034 398.128 5
 0 0 -15 986.502 402.846 5
 0 0 15 753.452 558.218 4
 0 0 -15 998.448 615.142 4
 0 0 -15 582.012 541.071 1
 0 0 15 617.24 528.33 1
 0 0 15 209.073 695.936 3
 0 0 -15 517.315 682.934 3
 0 0 15 630.368 494.725 2
 0 0 -15 1351.93 527.232 2
 0 0 -16 5130.43 933.334 5
 0 0 16 4889.34 935.611 5
 0 0 16 5593.71 1066.06 4
 0 0 -16 2246.8 1040.92 4
 0 0 16 5333.73 1038.43 2
 0 0 -16 4188.77 1028.82 2
 0 0 -16 7104.35 1202.27 3
 0 0 16 9075.35 1241.71 3
 0 0 16 6151.66 1107.83 1
 0 0 -16 5549.59 1096.69 1
 0 0 17 -641.753 441.185 5
 0 0 -17 -551.901 422.545 5
 0 0 -17 -358.712 515.225 2
 0 0 17 222.214 470.313 2
 0 0 -17 1237.98 654.694 4
 0 0 17 -747.751 596.806 4
 0 0 17 -139.927 527.548 1
 0 0 -17 -179.888 534.261 1
 0 0 -17 -378.316 731.273 3
 0 0 17 747.387 725.372 3
 0 0 -18 3447.09 881.586 5
 0 0 18 4469.52 899.46 5
 0 0 18 5094.16 1028.17 4
 0 0 -18 4569.68 1046.22 4
 0 0 18 3764.01 953.668 2
 0 0 -18 5093.76 1001.19 2
 0 0 -18 4957.6 1034.89 1
 0 0 18 5969.09 1069.96 1
 0 0 18 7933.29 1228.57 3
 0 0 -18 6752.42 1167.14 3
 0 0 19 670.337 509.331 1
 0 0 -19 -334.018 483.154 1
 0 0 19 -319.235 433.343 2
 0 0 -19 -328.127 459.545 2
 0 0 19 -544.932 547.302 4
 0 0 -19 1482.84 607.357 4
 0 0 19 -491.393 410.283 5
 0 0 -19 107.894 382.738 5
 0 0 -19 -161.074 686.344 3
 0 0 19 -142.632 682.184 3
 0 0 -20 562.549 462.858 1
 0 0 20 870.328 479.49 1
 0 0 -20 978.897 488.012 2
 0 0 20 466.668 422.19 2
 0 0 20 898.576 500.438 4
 0 0 -20 811.803 526.823 4
 0 0 20 197.096 377.639 5
 0 0 -20 186.548 384.831 5
 0 0 -20 826.56 665.746 3
 0 0 20 986.69 670.12 3
 0 0 -21 935.228 454.336 1
 0 0 21 469.307 423.88 1
 0 0 -21 -20.1571 419.949 2
 0 0 21 764.324 418.126 2
 0 0 21 60.2181 460.633 4
 0 0 -21 961.803 547.696 4
 0 0 21 353.625 361.706 5
 0 0 -21 -51.0882 371.79 5
 0 0 -21 534.084 640.298 3
 0 0 21 1216.28 702.059 3
 0 0 -22 232.047 393.411 1
 0 0 22 645.999 435.599 1
 0 0 -22 295.688 384.362 2
 0 0 22 759.581 427.944 2
 0 0 -22 847.417 547.374 4
 0 0 22 399.513 460.817 4
 0 0 -22 240.799 354.194 5
 0 0 22 137.299 346.51 5
 0 0 22 495.554 631.935 3
 0 0 -22 1352.16 657.087 3
 0 -1 21 972.185 519.908 4
 0 1 -21 161.267 517.585 4
 0 -1 21 98.7883 390.682 1
 0 1 -21 -370.643 392.879 1
 0 1 -21 324.914 428.784 2
 0 1 -21 279.792 393.127 5
 0 -1 21 298.41 410.786 5
 0 1 -20 1275.63 568.839 4
 0 -1 20 524.706 482.647 4
 0 -1 20 541.011 431.857 1
 0 1 -20 305.976 420.433 1
 0 1 -20 -103.577 428.505 2
 0 1 -20 290.575 404.27 5
 0 -1 20 -384.807 428.125 5
 0 1 -19 754.15 595.876 4
 0 -1 19 749.867 533.105 4
 0 -1 19 1609.07 548.056 1
 0 1 -19 89.5159 427.549 1
 0 1 -19 1264.17 570.59 2
 0 1 -19 176.245 455.445 5
 0 -1 19 198.348 460.461 5
 0 -1 18 5645.53 1084.54 4
 0 1 -18 1910.85 1006.98 4
 0 1 -18 4751.99 937.349 5
 0 -1 18 5097.1 948.315 5
 0 1 -18 6149.63 1082.05 1
 0 -1 18 6252.7 1069.98 1
 0 -1 17 120.128 500.724 1
 0 1 -17 -40.065 532.915 1
 0 1 -17 527.966 471.943 5
 0 -1 17 -189.572 488.213 5
 0 -1 17 -338.884 589.075 4
 0 1 -17 1037.36 654.373 4
 0 1 -16 -56.5779 487.548 1
 0 -1 16 -94.2363 503.817 1
 0 1 -16 389.038 457.716 5
 0 -1 16 311.525 458.192 5
 0 -1 16 438.189 593.793 4
 0 -1 15 424.172 512.018 1
 0 1 -15 371.422 488.293 1
 0 -1 15 -333.284 545.783 4
 0 1 -15 620.668 622.477 4
 0 1 -15 184.67 437.983 5
 0 -1 15 591.265 449.576 5
 0 -1 14 4079.24 1173.46 4
 0 1 -14 3572.53 1192.19 4
 0 -1 14 7835.44 1136.72 5
 0 1 -14 7311.7 1134.36 5
 0 1 -14 7398.66 1216.87 1
 0 -1 14 7469.54 1220.88 1
 0 -1 13 1504.43 545.186 1
 0 1 -13 2127.78 572.527 1
 0 1 -13 1134.29 502.6 5
 0 -1 13 1192.88 497.564 5
 0 1 -13 1995.52 675.582 4
 0 -1 13 2071.8 601.9 4
 0 1 -12 2615.75 692.288 1
 0 -1 12 2920.71 699.987 1
 0 1 -12 2522.27 642.335 5
 0 -1 12 2814.95 644.608 5
 0 1 -12 4275.15 826.582 4
 0 -1 12 4483.72 779.742 4
 0 -1 11 598.661 417.405 1
 0 1 -11 895.014 440.316 1
 0 1 -11 -6.11261 398.208 5
 0 -1 11 811.527 413.159 5
 0 -1 11 584.956 504.098 4
 0 1 -11 996.775 545.448 4
 0 -1 10 2723.8 616.169 1
 0 1 -10 1520.52 561.668 1
 0 -1 10 2101.01 545.312 5
 0 1 -10 2143.65 538.894 5
 0 -1 10 1927.94 624.115 4
 0 1 -10 3833.48 696.639 4
 0 1 -9 1689.06 492.679 1
 0 -1 9 1543.85 484.432 1
 0 1 -9 810.108 440.182 5
 0 -1 9 795.623 442.916 5
 0 -1 9 907.299 527.935 4
 0 1 -9 1184.09 574.1 4
 0 1 -8 11587.8 1109.62 5
 0 -1 8 17749.5 1154.27 5
 0 -1 8 6101.83 1132.48 4
 0 1 -8 7209.16 1172.57 4
 0 -1 7 373.076 409.247 1
 0 1 -7 -248.075 398.452 1
 0 -1 7 1192.32 483.59 4
 0 1 -7 1249.32 517.034 4
 0 1 -7 1254.77 413.708 5
 0 -1 7 561.928 404.002 5
 0 -1 6 13059.7 1189.91 4
 0 1 -6 12160.7 1196.64 4
 0 1 -6 4501.85 1083.27 5
 0 -1 6 5173.41 1084.48 5
 0 1 -6 5199.82 1098.56 1
 0 -1 6 5019.9 1093.82 1
 0 1 -5 758.12 368.915 1
 0 -1 5 627.724 377.053 1
 0 -1 5 512.787 480.434 4
 0 1 -5 1579.56 521.227 4
 0 1 -5 205.436 414.521 5
 0 -1 4 56638.1 12745.4 4
 0 1 -4 48210.4 12740 4
 0 1 -4 105911 12749.8 5
 0 -1 4 115012 12765.8 1
 0 1 -4 115737 12765.6 1
 0 -1 3 2456.85 457.646 1
 0 1 -3 2428.04 446.179 1
 0 -1 3 1183.27 517.497 4
 0 1 -3 867.689 510.69 4
 0 -1 2 6143 566.343 4
 0 1 -2 5331.16 564.124 4
 0 -1 1 -185.825 375.592 1
 0 1 -1 448.134 358.667 1
 0 -1 0 40848.5 4838.74 2
 0 1 0 39621.3 4838.18 2
 0 1 0 27281.9 4829.31 4
 0 -1 0 24051.4 4828.08 4
 0 -1 -2 333.06 356.986 2
 0 1 2 170.501 353.412 2
 0 -1 -2 -560.614 510.578 1
 0 1 2 -359.695 525.276 1
 0 -1 -2 -219.744 350.203 3
 0 1 2 -203.779 350.221 3
 0 -1 -2 471.791 357.878 4
 0 1 2 493.033 356.287 4
 0 1 3 506.8 298.828 2
 0 -1 -3 584.454 302.109 2
 0 1 3 1524.76 321.979 4
 0 -1 -3 910.181 317.314 4
 0 1 3 111.354 445.936 1
 0 -1 -3 184.399 434.261 1
 0 1 3 773.112 295.482 3
 0 -1 -3 774.254 297.427 3
 0 -1 -3 1417.3 223.506 5
 0 1 4 1802.85 459.845 3
 0 -1 -4 1604.57 453.589 3
 0 1 4 2062.55 563.876 1
 0 -1 -4 2622.06 576.269 1
 0 -1 -4 1759.79 376.185 5
 0 1 4 1805.13 376.197 5
 0 -1 -4 3068.89 503.905 4
 0 -1 -5 14969.7 2474.98 3
 0 1 5 16343.8 2477.34 3
 0 -1 -5 8549.77 2470.64 4
 0 1 5 12270.2 2475.07 4
 0 -1 -5 22312.1 2532.83 1
 0 1 5 22460.5 2538.57 1
 0 -1 -5 14374.3 2438.11 5
 0 1 5 15711.6 2439.27 5
 0 1 5 25520.4 2513.19 2
 0 -1 -5 26508.7 2518.54 2
 0 1 6 491.11 458.737 2
 0 -1 -6 -262.257 471.362 2
 0 1 6 822.737 477.257 4
 0 -1 -6 436.584 440.719 3
 0 1 6 609.525 446.349 3
 0 -1 -6 177.118 498.272 1
 0 1 6 537.889 504.359 1
 0 -1 -7 121.024 459.985 2
 0 1 7 471.466 471.689 2
 0 -1 -7 -41.2067 501.356 1
 0 1 7 -131.717 499.433 1
 0 1 7 1350.8 481.102 4
 0 -1 -7 414.227 452.848 3
 0 1 7 -65.2652 455.314 3
 0 1 8 1287.57 613.091 2
 0 -1 -8 1417.78 621.239 2
 0 1 8 977.162 643.347 1
 0 -1 -8 1692.83 656.732 1
 0 1 8 1834.17 621.918 3
 0 1 8 854.686 629.196 4
 0 -1 -8 3278.95 690.074 4
 0 -1 -8 2115.68 629.597 3
 0 1 9 1639.2 496.81 4
 0 -1 -9 1774.56 535.951 4
 0 -1 -9 1437.3 514.39 1
 0 1 9 908.56 484.072 1
 0 -1 -9 654.92 439.168 2
 0 1 9 881.941 441.428 2
 0 -1 -9 1509.02 301.453 5
 0 1 9 1287.21 297.451 5
 0 1 9 560.83 442.166 3
 0 -1 -9 1190.32 459.962 3
 0 1 10 1523.2 489.042 4
 0 1 10 -46.9314 446.955 1
 0 -1 -10 58.6531 440.101 1
 0 -1 -10 578.793 419.427 2
 0 1 10 743.447 418.285 2
 0 1 10 1311.21 280.36 5
 0 -1 -10 646.931 266.706 5
 0 -1 -10 125.431 437.233 3
 0 1 10 217.386 433.677 3
 0 -1 -11 -93.4602 431.296 3
 0 1 11 159.099 425.832 3
 0 1 11 613.564 440.982 4
 0 -1 -11 800.861 499.382 4
 0 -1 -11 360.949 430.241 1
 0 -1 -11 129.816 377.396 2
 0 1 11 813.039 393.879 2
 0 1 11 553.369 247.148 5
 0 -1 -11 590.38 250.508 5
 0 1 11 593.166 454.505 1
 0 -1 -12 475.957 459.463 3
 0 1 12 248.679 471.024 3
 0 1 12 2166.24 509.947 4
 0 -1 -12 562.604 447.706 1
 0 1 12 1262.87 443.648 2
 0 -1 -12 1154.9 450.587 2
 0 1 12 433.545 280.309 5
 0 -1 -12 657.676 280.373 5
 0 1 12 576.38 445.227 1
 0 -1 -13 1010.25 491.418 3
 0 1 13 672.641 494.451 3
 0 1 13 1276.24 496.517 4
 0 -1 -13 1313.6 543.271 4
 0 -1 -13 304.564 441.802 1
 0 -1 -13 131.568 425.797 2
 0 1 13 998.885 437.447 2
 0 -1 -13 533.605 286.197 5
 0 1 13 912.471 294.966 5
 0 1 13 1218.15 499.363 1
 0 -1 -14 1557.25 558.998 1
 0 1 14 1721.17 579.613 1
 0 -1 -14 1751.76 528.744 2
 0 1 14 1435.21 524.406 2
 0 -1 -14 3120.12 655.399 4
 0 1 14 3084.41 610.19 4
 0 1 14 1750.22 601.873 3
 0 -1 -14 580.786 547.64 3
 0 1 14 1387.24 381.913 5
 0 -1 -14 1287.96 387.64 5
 0 -1 -15 -281.158 524.175 1
 0 1 15 -386.279 494.184 1
 0 -1 -15 102.349 551.36 4
 0 1 15 810.159 504.034 4
 0 1 15 837.634 461.601 2
 0 -1 -15 502.353 449.863 2
 0 1 15 337.988 567.806 3
 0 -1 -15 400.99 561.786 3
 0 1 15 -370.45 319.822 5
 0 -1 -15 111.905 306.044 5
 0 1 16 5794.4 1109.2 4
 0 -1 -16 5860.93 1145.32 4
 0 1 16 5376.56 1088.18 2
 0 -1 -16 4371.81 1078.49 2
 0 -1 -16 6714.22 1166.82 3
 0 1 16 7213.35 1188.98 3
 0 -1 -16 7551.49 1194.1 1
 0 1 16 6235.32 1165.82 1
 0 1 16 5219.85 971.93 5
 0 -1 -16 5041.01 968.545 5
 0 -1 -17 3349.2 799.775 3
 0 1 17 3783.09 828.402 3
 0 1 17 2313.39 546.18 5
 0 -1 -17 1951.31 545.905 5
 0 1 17 2685.4 752.064 1
 0 -1 -17 3363.83 777.693 1
 0 1 17 1564.8 702.73 4
 0 -1 -17 2294.32 750.285 4
 0 1 17 2700.26 682.139 2
 0 -1 -17 2596.79 696.465 2
 0 1 18 1892.86 667.475 3
 0 -1 -18 921.249 642.382 3
 0 1 18 127.179 343.277 5
 0 -1 -18 663.695 359.832 5
 0 -1 -18 800.686 536.375 1
 0 1 18 105.392 493.339 1
 0 1 18 549.014 526.627 4
 0 -1 -18 596.89 476.257 2
 0 1 18 168.964 444.84 2
 0 1 19 17.7886 568.617 3
 0 -1 -19 -104.813 581.142 3
 0 -1 -19 40.3655 327.421 5
 0 1 19 471.642 333.727 5
 0 -1 -19 -178.443 442.358 1
 0 1 19 622.928 489.06 1
 0 -1 -19 1487.22 585.099 4
 0 1 19 256.538 474.687 4
 0 -1 -19 90.3932 442.944 2
 0 1 19 179.063 435.927 2
 0 1 20 508.338 591.976 3
 0 -1 -20 850.432 594.102 3
 0 -1 -20 413.857 340.334 5
 0 1 20 -107.24 319.09 5
 0 -1 -20 234.758 419.766 1
 0 1 20 585.424 447.991 1
 0 -1 -20 844.21 509.848 4
 0 1 20 198.631 452.236 4
 0 -1 -20 573.249 452.933 2
 0 1 20 598.165 434.04 2
 0 -1 -21 682.759 553.866 3
 0 1 21 754.949 567.606 3
 0 -1 -21 90.5552 314.687 5
 0 1 21 347.846 318.801 5
 0 -1 -21 369.696 406.942 1
 0 1 21 270.452 405.964 1
 0 -1 -21 -640.975 518.306 4
 0 1 21 228.15 423.22 4
 0 -1 -21 423.372 422.151 2
 0 1 21 590.738 413.626 2
 0 1 22 250.893 528.088 3
 0 -1 -22 -246.334 524.732 3
 0 1 22 257.568 413.277 1
 0 -1 -22 464.707 414.241 1
 0 1 22 -95.0647 314.696 5
 0 -1 -22 -182.961 316.249 5
 0 -1 -22 608.155 512.005 4
 0 1 22 19.9671 421.375 4
 0 -1 -22 932.367 444.549 2
 0 1 22 -82.7658 395.663 2
 0 2 -21 197.865 382.005 1
 0 -2 21 -99.5011 384.157 1
 0 2 -21 1065.41 585.951 4
 0 -2 21 998.892 523.274 4
 0 2 -21 -118.086 447.955 5
 0 -2 21 839.823 462.119 5
 0 2 -20 282.822 378.752 1
 0 -2 20 -189.608 418.771 1
 0 -2 20 446.139 476.295 4
 0 2 -20 834.062 571.14 4
 0 2 -20 -456.413 462.401 5
 0 -2 20 559.682 458.144 5
 0 -2 19 811.028 476.601 1
 0 2 -19 380.878 423.766 1
 0 2 -19 1172.5 602.14 4
 0 -2 19 -142.042 501.955 4
 0 -2 19 66.1041 481.541 5
 0 2 -19 939.601 494.352 5
 0 -2 18 319.609 460.569 1
 0 2 -18 742.115 443.044 1
 0 -2 18 796.599 591.185 4
 0 2 -18 2065.63 659.485 4
 0 -2 18 42.4679 493.998 5
 0 2 -18 490.212 497.25 5
 0 -2 17 -241.665 471.845 1
 0 2 -17 1463.13 530.491 1
 0 2 -17 -51.2935 511.483 5
 0 -2 17 -509.805 506.527 5
 0 -2 17 549.062 556.901 4
 0 2 -17 180.301 598.74 4
 0 2 -16 3523.1 868.77 5
 0 -2 16 3764.71 872.559 5
 0 -2 16 6139.32 1014.56 4
 0 2 -16 3152.22 958.516 4
 0 2 -16 4626.41 942.036 1
 0 -2 16 4496.33 942.459 1
 0 -2 15 1422.39 551.395 1
 0 2 -15 1609.77 569.722 1
 0 2 -15 1471.52 690.732 4
 0 -2 15 899.36 628.529 4
 0 2 -15 1036.65 547.965 5
 0 -2 15 529.17 523.634 5
 0 -2 14 1327.03 521.606 1
 0 2 -14 925.999 506.498 1
 0 -2 14 1326.9 603.003 4
 0 2 -14 823.13 539.389 5
 0 -2 14 661.806 522.378 5
 0 -2 13 92.5773 404.286 1
 0 2 -13 214.652 414.367 1
 0 -2 13 720.204 563.26 4
 0 2 -13 1221.86 581.846 4
 0 -2 13 399.856 463.458 5
 0 2 -13 121.163 455.375 5
 0 -2 12 1695.17 571.593 1
 0 2 -12 2000.24 582.109 1
 0 -2 12 2355.62 671.686 4
 0 2 -12 3094.05 721.559 4
 0 2 -12 1706.03 598.314 5
 0 -2 12 2348.55 611.19 5
 0 -2 11 756.978 451.793 1
 0 2 -11 1232.51 457.962 1
 0 -2 11 704.086 521.856 4
 0 2 -11 837.752 585.926 4
 0 2 -11 462.377 488.599 5
 0 -2 11 1652.28 526.366 5
 0 -2 10 734.458 441.274 1
 0 2 -10 634.643 436.728 1
 0 -2 10 1784.22 570.657 4
 0 2 -10 745.834 515.183 5
 0 -2 10 975.057 517.921 5
 0 2 -9 1254.81 445.32 1
 0 -2 9 723.208 450.361 1
 0 2 -9 181.27 521.303 5
 0 -2 9 558.342 507.186 5
 0 2 -9 1374.5 590.531 4
 0 -2 9 1893.39 588.436 4
 0 2 -8 11889.3 1537.41 5
 0 -2 8 5791.06 1511.58 4
 0 2 -8 7997.46 1549.58 4
 0 2 -8 10457.3 1516.47 1
 0 -2 8 8704.21 1504.71 1
 0 -2 7 1648.05 673.947 4
 0 2 -7 1051.57 679.604 4
 0 2 -7 3563.89 622.145 1
 0 -2 7 3845.42 638.166 1
 0 -2 6 5668.73 1388.71 4
 0 2 -6 7795.62 1415.18 4
 0 -2 6 9395.27 1375.37 1
 0 2 -6 9493.85 1378.34 1
 0 -2 5 761.479 503.233 4
 0 2 -5 1212.5 520.147 4
 0 -2 5 -69.2352 355.74 1
 0 2 -5 75.9975 337.764 1
 0 2 -4 7188.75 660.8 4
 0 -2 4 6486.29 664.831 4
 0 2 -3 -443.36 353.364 1
 0 -2 3 981.796 479.442 4
 0 2 -3 794.461 447.421 4
 0 -2 3 82.099 343.251 1
 0 2 -2 13492.3 2674 4
 0 -2 2 13299.4 2675.91 4
 0 2 -2 23356.6 2701.31 1
 0 -2 2 20555.1 2696.21 1
 0 2 -1 498.554 363.835 4
 0 -2 1 735.543 361.506 4
 0 -2 1 793.587 432.187 1
 0 2 -1 -192.94 410.416 1
 0 -2 0 10213.8 1682.42 2
 0 2 0 10054 1678.26 2
 0 -2 0 11819.4 1667.18 4
 0 2 0 9913.57 1666.05 4
 0 2 1 766.756 267.132 4
 0 -2 -1 750.411 264.045 4
 0 2 1 1595.35 321.598 2
 0 -2 -1 1246.18 322.304 2
 0 2 1 1030.76 227.086 3
 0 -2 -1 1117.63 227.15 3
 0 2 2 3100.84 459.324 5
 0 -2 -2 3295.79 458.25 5
 0 2 2 2470.05 449.504 3
 0 -2 -2 2010.84 447.671 3
 0 -2 -2 2755.86 438.872 4
 0 2 2 2755.46 437.435 4
 0 -2 -3 3588.79 542.44 5
 0 2 3 3193.32 541.387 5
 0 2 3 1867.07 559.163 3
 0 -2 -3 1880.57 557.66 3
 0 -2 -3 4610.77 592.337 2
 0 2 3 4346.25 590.274 2
 0 -2 -3 5765.6 822.643 1
 0 2 3 5343.41 813.584 1
 0 2 3 4696.15 558.644 4
 0 -2 -3 4583.44 558.589 4
 0 -2 -4 11938.1 2277.23 4
 0 2 4 19255.5 2283.38 4
 0 -2 -4 14334.9 2260.19 5
 0 2 4 13980.5 2260.25 5
 0 2 4 14455.8 2278.9 3
 0 -2 -4 13362.1 2276.69 3
 0 -2 -4 15467.3 2367.5 1
 0 2 4 16528 2369.13 1
 0 -2 -4 16953.2 2285.83 2
 0 2 4 16367.7 2284.29 2
 0 2 5 8811.41 1124.31 2
 0 -2 -5 8890.76 1124.16 2
 0 -2 -5 7226 1123.9 3
 0 2 5 7421.8 1123.36 3
 0 -2 -5 8128.8 1242.83 1
 0 2 5 9084.13 1245.9 1
 0 -2 -5 4951.49 1122.15 4
 0 2 5 7500.65 1129.98 4
 0 -2 -5 6658.48 1083.41 5
 0 2 5 6403.72 1083.08 5
 0 -2 -6 4712.46 779.595 3
 0 2 6 5116.83 780.776 3
 0 -2 -6 5779.35 905.373 1
 0 2 6 5666.26 911.033 1
 0 -2 -6 4145.54 722.462 5
 0 2 6 4195.29 722.486 5
 0 -2 -6 4410.59 804.874 4
 0 2 6 5195.43 797.693 4
 0 -2 -6 5538.89 789.565 2
 0 2 6 6229 796.874 2
 0 2 7 1134.71 424.441 4
 0 -2 -7 982.721 453.065 4
 0 2 7 -313.918 515.367 1
 0 -2 -7 138.989 510.656 1
 0 2 7 584.043 402.329 2
 0 -2 -7 1069.47 410.907 2
 0 -2 -7 1251.1 397.422 3
 0 2 7 1154.27 400.687 3
 0 2 8 5446.86 1614.35 3
 0 -2 -8 5616.17 1613.78 3
 0 -2 -8 6101.42 1665.85 1
 0 2 8 6646.47 1672.46 1
 0 -2 -8 14073.5 1581.13 5
 0 2 8 17229.4 1585.93 5
 0 -2 -8 7997.19 1647.6 2
 0 2 8 5633.39 1635.44 2
 0 2 8 3697.86 1612.79 4
 0 -2 -8 12386.9 1665.7 4
 0 2 9 1334.05 457.186 3
 0 -2 -9 1309.73 458.698 3
 0 2 9 1245.65 314.982 5
 0 2 9 73.338 470.599 4
 0 -2 -9 1575.38 521.468 4
 0 2 9 2116.83 508.435 2
 0 -2 -9 1380.96 503.851 2
 0 -2 -9 1141.01 552.307 1
 0 2 9 1567 551.875 1
 0 2 10 9554.46 1522.64 3
 0 -2 -10 8991.46 1519.52 3
 0 2 10 10097.5 1587.66 1
 0 -2 -10 10759.6 1593.2 1
 0 2 10 8503.38 1435.32 5
 0 -2 -10 8281.08 1435.11 5
 0 2 10 9801.18 1542.67 2
 0 -2 -10 11078.3 1558.13 2
 0 2 10 11197.1 1541.93 4
 0 -2 -10 9592.92 1544.85 4
 0 -2 -11 1600.36 444.878 3
 0 2 11 1351.76 441.254 3
 0 -2 -11 92.0881 193.67 5
 0 -2 -11 681.13 478.463 4
 0 2 11 385.914 413.881 4
 0 2 11 134.536 197.01 5
 0 -2 -11 -262.316 407.648 2
 0 2 11 319.027 384.38 2
 0 2 11 -260.212 458.258 1
 0 2 12 3430.25 736.269 4
 0 -2 -12 2595.38 749.225 4
 0 -2 -12 5133.4 774.557 2
 0 2 12 4886.84 767.92 2
 0 2 12 3131.6 599.915 5
 0 -2 -12 3096.04 596.04 5
 0 -2 -12 4605.45 813.488 1
 0 2 12 4176.17 803.16 1
 0 2 12 3993.91 738.613 3
 0 -2 -12 3472.85 734.803 3
 0 -2 -13 543.019 536.689 4
 0 2 13 1968.02 512.154 4
 0 -2 -13 1533.46 560.395 1
 0 2 13 2402.44 587.721 1
 0 -2 -13 1657.38 502.952 3
 0 2 13 1114.09 498.668 3
 0 -2 -13 1692.04 327.221 5
 0 2 13 1466.69 329.888 5
 0 2 13 1051.42 477.557 2
 0 -2 -13 877.13 490.777 2
 0 2 14 2600.64 584.284 2
 0 2 14 2657.5 586.766 4
 0 -2 -14 3858.68 670.577 4
 0 -2 -14 1384.62 605.533 1
 0 2 14 1778.54 621.579 1
 0 -2 -14 1111.35 544.926 3
 0 2 14 1491.31 557.835 3
 0 2 14 1782.98 403.661 5
 0 -2 -14 2034.86 404.849 5
 0 -2 -14 2460.88 584.91 2
 0 2 15 900.817 484.988 3
 0 -2 -15 794.509 512.302 1
 0 2 15 88.0995 496.238 1
 0 2 15 -36.6515 453.333 4
 0 -2 -15 711.392 545.922 4
 0 -2 -15 949.947 501.625 3
 0 -2 -15 354.496 420.698 2
 0 2 15 637.854 426.569 2
 0 2 15 210.36 254.073 5
 0 -2 -15 499.968 258.354 5
 0 2 16 6191.57 954.728 4
 0 -2 -16 4327.2 955.762 4
 0 -2 -16 5416.46 928.737 2
 0 2 16 5832.66 930.657 2
 0 -2 -16 5395.7 941.674 3
 0 2 16 5489.26 938.006 3
 0 2 16 3547.41 751.675 5
 0 -2 -16 2741.93 742.95 5
 0 -2 -16 6752.7 1028.46 1
 0 2 16 6334.65 1012.04 1
 0 -2 -17 1133.85 585.403 4
 0 2 17 226.075 488.841 4
 0 2 17 1182.32 485.691 2
 0 -2 -17 1334.09 536.55 2
 0 2 17 840.658 545.641 3
 0 -2 -17 307.644 307.889 5
 0 2 17 824.817 315.331 5
 0 -2 -17 1173.25 541.964 3
 0 2 17 139.678 517.181 1
 0 -2 -17 1158.83 567.883 1
 0 -2 -18 1112.72 562.637 4
 0 2 18 935.312 500.114 4
 0 -2 -18 65.5738 426.182 2
 0 2 18 -304.433 428.426 2
 0 2 18 2389.38 604.674 3
 0 2 18 893.04 320.33 5
 0 -2 -18 1782.01 340.467 5
 0 -2 -18 1404.09 555.616 3
 0 2 18 528.441 477.557 1
 0 -2 -18 486.152 508.96 1
 0 2 19 64.1673 425.604 4
 0 -2 -19 295.888 510.678 4
 0 2 19 676.901 526.985 3
 0 -2 -19 94.6418 510.177 3
 0 2 19 33.8011 382.509 2
 0 -2 -19 818.881 418.961 2
 0 2 19 696.609 297.115 5
 0 -2 -19 513.715 287.46 5
 0 -2 -19 267.624 449.463 1
 0 2 19 200.685 439.33 1
 0 2 20 492.663 448.809 1
 0 2 20 390.941 444.43 4
 0 -2 -20 1568 602.835 4
 0 -2 -20 150.452 495.991 3
 0 2 20 669.458 511.536 3
 0 -2 -20 1132.98 436.351 2
 0 2 20 232.685 380.089 2
 0 -2 -20 351.92 422.874 1
 0 2 20 1154.09 320.857 5
 0 -2 -20 837.722 314.005 5
 0 2 21 418.588 403.991 1
 0 -2 -21 526.236 501.635 4
 0 2 21 430.869 438.63 4
 0 2 21 620.735 494.364 3
 0 -2 -21 442.835 494.577 3
 0 -2 -21 173.709 361.97 2
 0 2 21 1034.71 424.365 2
 0 -2 -21 541.672 419.107 1
 0 2 21 198.714 285.396 5
 0 -2 -21 -32.5342 276.429 5
 0 2 22 464.153 386.898 1
 0 2 22 397.07 406.794 4
 0 -2 -22 164.261 495.838 4
 0 -2 -22 542.661 526.542 3
 0 2 22 824.416 515.983 3
 0 -2 -22 77.4162 395.922 1
 0 -2 -22 181.357 364.023 2
 0 2 22 434.595 383.982 2
 0 2 22 189.762 276.264 5
 0 -2 -22 -213.956 286.074 5
 0 3 -21 -123.595 338.549 1
 0 -3 21 249.382 364.191 1
 0 3 -20 282.845 370.536 1
 0 -3 20 545.87 395.633 1
 0 3 -20 712.472 497.313 5
 0 -3 20 79.3677 473.134 5
 0 -3 20 -22.3101 462.736 4
 0 3 -20 778.884 565.439 4
 0 -3 19 -225.748 381.947 1
 0 3 -19 -89.6932 369.037 1
 0 3 -19 627.146 493.769 5
 0 -3 19 629.862 502.705 5
 0 -3 19 263.932 489.055 4
 0 3 -19 559.061 547.977 4
 0 -3 18 1047.37 481.75 1
 0 3 -18 1396.92 501.141 1
 0 3 -18 674.124 555.774 5
 0 -3 18 622.441 557.588 5
 0 -3 18 1828.15 618.834 4
 0 3 -18 1179.14 626.665 4
 0 -3 17 -283.122 400.998 1
 0 3 -17 180.249 409.895 1
 0 3 -17 -169.813 525.33 5
 0 -3 17 628.695 528.274 5
 0 3 -17 1038.93 627.606 4
 0 -3 17 -460.738 557.101 4
 0 3 -16 2086.58 751.225 5
 0 -3 16 2953.04 760.73 5
 0 -3 16 4011.12 783.738 1
 0 3 -16 3525.64 775.617 1
 0 -3 16 2857.61 823.682 4
 0 3 -16 2378.61 842.311 4
 0 -3 15 410.947 482.744 1
 0 3 -15 528.846 495.278 1
 0 -3 15 980.755 566.055 5
 0 3 -15 844.992 572.42 5
 0 -3 15 -54.2075 580.004 4
 0 3 -15 -592.504 645.978 4
 0 -3 14 2678.92 740.9 1
 0 3 -14 2832.29 737.236 1
 0 -3 14 2551.61 770.024 5
 0 3 -14 3387.49 788.242 5
 0 3 -14 3902.82 865.452 4
 0 -3 14 3793.42 846.008 4
 0 3 -13 -302.224 404.774 1
 0 -3 13 307.911 413.068 1
 0 3 -13 266.817 553.153 5
 0 -3 13 603.276 564.34 5
 0 -3 13 483.168 552.47 4
 0 3 -13 595.858 564.402 4
 0 -3 12 127.46 427 1
 0 3 -12 1085.54 463.784 1
 0 3 -12 1601.42 609.898 5
 0 3 -12 1869.72 625.555 4
 0 -3 12 1134.27 566.658 4
 0 -3 11 989.891 589.956 4
 0 3 -11 696.584 647.516 4
 0 -3 11 1719.82 495.3 1
 0 3 -11 2430.41 533.647 1
 0 3 -10 3042.48 754.266 4
 0 -3 10 2316 689.148 4
 0 -3 10 2621.98 592.496 1
 0 3 -10 2140.95 592.226 1
 0 3 -9 2032.41 659.51 4
 0 -3 9 2459.66 623.472 4
 0 -3 9 929.56 480.191 1
 0 3 -9 1616.23 490.4 1
 0 3 -8 3842.81 832.049 4
 0 -3 8 3470.08 794.979 4
 0 -3 8 3537.14 700.53 1
 0 3 -8 2646.26 680.801 1
 0 -3 7 663.717 613.054 4
 0 3 -7 1036.91 623.797 4
 0 3 -7 2236.81 521.417 1
 0 -3 7 2328.71 519.718 1
 0 3 -6 18091.1 3698.7 4
 0 -3 6 17672.1 3689.47 4
 0 -3 6 29373.3 3702.2 1
 0 3 -6 29173.4 3701.65 1
 0 -3 5 1780.96 493.716 1
 0 3 -5 2496.03 501.161 1
 0 -3 5 897.305 599.841 4
 0 3 -5 1760.71 607.112 4
 0 -3 4 11243.6 1814.67 1
 0 3 -4 12264.7 1816.14 1
 0 -3 4 10639.6 1853.74 4
 0 3 -4 10081.6 1847.24 4
 0 -3 3 1377.17 513.457 1
 0 3 -3 2265.51 538.113 1
 0 -3 3 1192.97 544.138 4
 0 3 -3 428.545 516.438 4
 0 3 -2 3371.78 780.257 1
 0 -3 2 3282.73 779.91 1
 0 -3 2 4694.81 803.273 4
 0 3 -2 4927.79 807.471 4
 0 3 -1 983.598 438.312 4
 0 -3 1 1023.91 451.41 4
 0 3 -1 1380.14 474.724 1
 0 -3 1 992.41 466.685 1
 0 3 0 5944.84 944.214 2
 0 -3 0 6199.49 943.208 2
 0 3 0 6080.65 925.366 4
 0 -3 0 4157.56 919.54 4
 0 -3 0 3927.71 1064.88 1
 0 3 1 428.596 293.066 4
 0 -3 -1 619.822 293.612 4
 0 3 1 21.1465 247.533 3
 0 -3 -1 366.627 258.253 3
 0 -3 -1 770.198 334.616 2
 0 3 1 311.529 329.109 2
 0 3 2 981.898 557.729 2
 0 -3 -2 4884.61 531.919 3
 0 3 2 6356.49 543.437 3
 0 -3 -2 1777.69 568.72 2
 0 -3 -2 2215.4 528.984 4
 0 3 2 2011.57 525.567 4
 0 3 3 12043.1 1869.3 5
 0 -3 -3 12910.2 1869.84 5
 0 -3 -3 12218.7 1858.74 4
 0 3 3 12146.8 1857.51 4
 0 3 3 10667.9 1866.42 3
 0 -3 -3 10515.5 1866.1 3
 0 3 3 14727.2 1901.66 2
 0 -3 -3 14803 1902.51 2
 0 -3 -4 54160.7 9625.57 3
 0 3 4 53901.2 9625.69 3
 0 3 4 72242.2 9718.65 1
 0 -3 -4 73687.3 9719.07 1
 0 3 4 68567.2 9618.22 4
 0 -3 -4 72195 9618.7 4
 0 3 4 85500.8 9649.86 2
 0 -3 -4 78983.8 9647.5 2
 0 -3 -4 49078.4 9618.2 5
 0 3 4 60282 9619.42 5
 0 3 5 156.34 607.798 1
 0 -3 -5 983.92 631.309 1
 0 3 5 904.544 228.226 3
 0 -3 -5 748.604 220.958 3
 0 -3 -5 -109.864 275.567 2
 0 3 5 -85.9678 280.621 2
 0 -3 -5 402.664 260.325 4
 0 3 6 16800.6 1893.98 4
 0 -3 -6 12764.8 1888.88 4
 0 -3 -6 13296.8 1893.92 2
 0 3 6 14643.4 1897.8 2
 0 3 6 11897.4 1887.06 3
 0 -3 -6 11143 1884.28 3
 0 -3 -6 13040.4 2005.51 1
 0 3 6 12603.6 2008.82 1
 0 3 6 11002.5 1860.41 5
 0 -3 -6 10901.9 1860.24 5
 0 3 7 76.6471 298.912 4
 0 -3 -7 1245.72 344.194 4
 0 -3 -7 425.073 262.948 2
 0 3 7 191.555 254.908 2
 0 3 7 231.266 527.068 1
 0 -3 -7 611.095 526.09 1
 0 -3 -7 960.01 171.072 5
 0 -3 -7 -158.321 266.318 3
 0 3 7 468.353 273.796 3
 0 -3 -8 8256.35 783.77 3
 0 3 8 7427.15 778.76 3
 0 3 8 571.004 824.499 1
 0 -3 -8 548.439 807.923 1
 0 -3 -8 1348.77 706.376 2
 0 3 8 948.884 700.894 2
 0 3 8 6723.19 677.174 5
 0 -3 -8 5297.81 673.776 5
 0 3 8 1324.26 728.699 4
 0 -3 -8 4704.78 776.261 4
 0 3 9 464.7 411.903 4
 0 -3 -9 1019.74 451.606 4
 0 3 9 -299.378 546.614 1
 0 -3 -9 -80.7187 543.851 1
 0 -3 -9 48.9175 368.302 3
 0 3 9 335.991 370.008 3
 0 3 9 992.013 256.219 5
 0 3 10 23011.7 3216.75 3
 0 -3 -10 20754.6 3209.03 3
 0 -3 -10 28666.8 3324.3 1
 0 3 10 30482.1 3335.56 1
 0 -3 -10 11499.5 3195.09 4
 0 3 10 18820.9 3209.86 4
 0 3 10 24033.8 3231.67 2
 0 -3 -10 23524.2 3225.63 2
 0 3 10 19823.5 3152.76 5
 0 -3 -10 20210.2 3152.94 5
 0 3 11 28.3292 164.777 5
 0 -3 -11 -51.9227 163.222 5
 0 -3 -11 384.235 381.004 2
 0 3 11 445.453 363.315 2
 0 -3 -11 216.67 464.503 1
 0 3 11 611.276 505.004 1
 0 3 11 341.147 353.335 3
 0 -3 -11 848.513 363.824 3
 0 3 11 -409.996 412.284 4
 0 -3 -11 664.195 443.912 4
 0 -3 -12 131.399 463.281 1
 0 3 12 14.6604 468.63 1
 0 -3 -12 538.012 378.904 3
 0 3 12 457.342 371.324 3
 0 -3 -12 202.353 201.225 5
 0 3 12 375.501 207.732 5
 0 3 13 475.404 199.784 5
 0 -3 -13 540.409 194.918 5
 0 -3 -13 656.423 411.165 2
 0 3 13 201.621 393.778 2
 0 3 13 440.226 452.026 1
 0 -3 -13 140.883 447.28 1
 0 -3 -13 172.34 381.136 3
 0 3 13 280.999 363.883 3
 0 -3 -13 495.402 449.934 4
 0 3 13 -147.811 396.392 4
 0 3 14 2192.15 609.477 4
 0 -3 -14 3952.25 698.385 4
 0 3 14 3253.33 650.325 2
 0 -3 -14 3142.27 719.184 1
 0 3 14 2852.35 684.07 1
 0 3 14 2853.89 615.771 3
 0 -3 -14 1775.97 594.162 3
 0 3 14 2544.12 455.78 5
 0 -3 -14 2234.32 456.027 5
 0 -3 -14 2729.01 648.136 2
 0 3 15 446.144 433.406 4
 0 -3 -15 818.675 524.166 4
 0 3 15 664.962 230.521 5
 0 -3 -15 677.14 226.428 5
 0 -3 -15 1591.19 465.233 3
 0 3 15 468.59 413.447 3
 0 3 15 178.411 498.429 1
 0 -3 -15 587.956 490.351 1
 0 3 15 286.547 420.622 2
 0 -3 -15 1020.27 462.721 2
 0 3 16 690.322 463.385 4
 0 3 16 568.402 234.967 5
 0 -3 -16 565.626 236.757 5
 0 3 16 1503.05 481.53 3
 0 -3 -16 1387.76 486.926 3
 0 -3 -16 -44.2091 434.329 2
 0 3 16 447.418 421.446 2
 0 -3 -16 -151.658 495.528 1
 0 3 16 170.823 499.825 1
 0 -3 -17 221.284 498.232 1
 0 3 17 984.352 530.814 1
 0 -3 -17 961.126 519.358 4
 0 3 17 -104.544 456.411 4
 0 -3 -17 96.2602 211.567 5
 0 -3 -17 204.656 450.056 3
 0 3 17 214.203 439.671 3
 0 3 17 126.628 211.988 5
 0 -3 -17 203.729 415.224 2
 0 3 17 -76.6032 412.602 2
 0 -3 -18 85.0361 459.943 1
 0 3 18 849.292 488.689 1
 0 -3 -18 515.949 496.9 4
 0 3 18 1009.79 476.731 4
 0 -3 -18 100.401 212.372 5
 0 -3 -18 66.2908 401.07 2
 0 3 18 291.132 392.362 2
 0 3 18 197.816 215.54 5
 0 3 18 431.432 458.911 3
 0 -3 -18 -136.313 431.43 3
 0 3 19 332.29 451.52 3
 0 -3 -19 -43.8187 438.726 3
 0 -3 -19 -34.9325 382.96 2
 0 3 19 -255.057 356.531 2
 0 3 19 -537.23 470.653 1
 0 -3 -19 -381.334 459.137 1
 0 -3 -19 440.872 228.283 5
 0 3 19 117.771 209.506 5
 0 -3 -19 324.32 487.748 4
 0 3 19 149.814 393.23 4
 0 -3 -20 -30.9153 439.854 3
 0 3 20 353.457 447.581 3
 0 3 20 730.56 394.844 2
 0 -3 -20 -54.9565 358.557 2
 0 3 20 -70.5988 411.601 1
 0 -3 -20 -94.317 405.424 1
 0 3 20 37.0711 225.131 5
 0 -3 -20 -112.139 232.025 5
 0 -3 -20 189.84 483.211 4
 0 3 20 286.881 410.455 4
 0 -3 -21 246.542 422.077 3
 0 3 21 424.48 456.051 3
 0 3 21 301.651 241.423 5
 0 -3 -21 408.844 242.798 5
 0 3 21 222.38 430.558 1
 0 -3 -21 99.0338 427.747 1
 0 -3 -21 -271.184 396.306 2
 0 3 21 669.319 372.323 2
 0 -3 -21 -18.2998 463.929 4
 0 3 21 557.503 428.612 4
 0 -3 -22 328.978 436.931 3
 0 -3 -22 484.559 381.035 2
 0 3 22 252.457 316.954 2
 0 -3 -22 493.744 247.962 5
 0 3 22 177.884 240.399 5
 0 3 22 -484.512 461.502 3
 0 -3 -22 -155.464 422.281 1
 0 3 22 25.862 406.971 1
 0 -3 -22 -96.7079 455.305 4
 0 3 22 71.4012 395.223 4
 0 4 -20 352.563 364.003 1
 0 -4 20 119.145 329.324 1
 0 -4 20 90.163 509.737 5
 0 4 -20 152.766 505.294 5
 0 4 -20 280.6 527.275 4
 0 -4 20 -168.519 480.932 4
 0 -4 19 135.412 351.228 1
 0 4 -19 22.1994 358.095 1
 0 -4 19 58.4681 515.251 5
 0 4 -19 611.223 540.488 5
 0 4 -19 -318.011 552.052 4
 0 -4 19 438.784 502.467 4
 0 -4 18 1200.42 469.999 1
 0 4 -18 1565.98 491.082 1
 0 -4 18 858.351 568.958 5
 0 4 -18 841.761 579.35 5
 0 4 -18 1030.3 630.877 4
 0 -4 18 552.838 547.717 4
 0 4 -17 118.704 361.632 1
 0 -4 17 221.736 382.316 1
 0 4 -17 14.1402 551.952 5
 0 -4 17 718.52 576.762 4
 0 4 -17 134.216 563.302 4
 0 -4 16 -264.394 399.19 1
 0 4 -16 1015.08 452.883 1
 0 4 -16 -596.113 611.589 5
 0 4 -16 1279.41 654.321 4
 0 -4 16 403.045 564.742 4
 0 4 -15 1067.33 490.851 1
 0 -4 15 545.768 462.477 1
 0 4 -15 486.961 613.488 5
 0 4 -15 -202.781 651.472 4
 0 -4 15 1016.08 591.707 4
 0 4 -14 184.446 450.668 1
 0 -4 14 -166.127 445.784 1
 0 -4 14 1182.37 619.464 4
 0 4 -14 1461.71 676.058 4
 0 -4 13 546.031 415.317 1
 0 4 -13 15.7197 397.413 1
 0 4 -13 309.199 599.284 4
 0 -4 13 826.042 579.91 4
 0 -4 12 160.387 387.649 1
 0 4 -12 234.588 399.47 1
 0 -4 12 1298.23 569.176 4
 0 4 -12 2040.1 616.526 4
 0 4 -11 -54.4801 361.08 1
 0 -4 11 -108.54 361.014 1
 0 -4 11 1021.51 574.706 4
 0 4 -11 1191.37 590.055 4
 0 4 -10 101.376 387.893 1
 0 -4 10 553.689 404.598 1
 0 -4 10 2054.16 598.711 4
 0 -4 9 2132.15 535.107 1
 0 4 -9 1948.93 523.875 1
 0 -4 9 1594 636.131 4
 0 4 -9 767.108 654.894 4
 0 -4 8 4514.73 692.635 4
 0 4 -8 3944.53 725.592 4
 0 4 -7 1298.12 489.86 1
 0 -4 7 1680.39 500.854 1
 0 4 -7 1511.47 650.366 4
 0 -4 7 747.127 595.172 4
 0 -4 6 5961.17 1140.44 1
 0 4 -6 5984.83 1143.7 1
 0 4 -6 6411.78 1227.8 4
 0 -4 6 8504.25 1255.91 4
 0 4 -5 630.158 417.452 1
 0 -4 5 151.871 408.105 1
 0 -4 5 1357.76 606.825 4
 0 4 -5 1956.21 624.944 4
 0 -4 4 30331.5 4279.92 1
 0 4 -4 24878.4 4271.12 1
 0 -4 4 27062.9 4276.9 4
 0 4 -4 26199.8 4276.61 4
 0 -4 3 465.657 522.138 4
 0 4 -3 897.65 522.084 4
 0 4 -3 1337.9 479.321 1
 0 -4 3 938.859 460.794 1
 0 4 -2 3149.75 795.165 4
 0 -4 2 4109.25 828.114 4
 0 4 -2 3207.4 819.968 1
 0 -4 2 6386.04 866.683 1
 0 4 -1 962.444 463.764 4
 0 -4 1 928.935 475.859 4
 0 4 -1 1997.99 531.98 1
 0 -4 1 1079.62 512.185 1
 0 4 0 6391.25 1127.12 2
 0 -4 0 4875.67 1118.21 2
 0 4 0 6971.56 1115.49 4
 0 -4 0 8025.72 1124.2 4
 0 -4 0 6336.3 1279.88 1
 0 -4 -1 412.826 421.153 4
 0 4 1 1279.33 426.585 4
 0 4 1 2575.1 472.094 2
 0 -4 -1 2682.59 483.59 2
 0 4 1 1882.77 464.931 3
 0 4 2 974.186 384.818 2
 0 -4 -2 838.08 386.744 2
 0 4 2 455.086 274.225 3
 0 -4 -2 670.15 276.125 3
 0 -4 -3 1069.01 243.126 4
 0 4 3 926.155 225.658 4
 0 -4 -3 753.647 199.775 3
 0 4 3 579.559 195.885 3
 0 4 3 895.192 314.156 2
 0 -4 -3 569.687 316.035 2
 0 -4 -4 193.152 143.815 3
 0 4 4 273.038 144.674 3
 0 -4 -4 586.807 188.945 5
 0 4 4 299.917 184.618 5
 0 4 4 201.904 89.5775 4
 0 -4 -5 1035.78 220.22 4
 0 4 5 937.591 217.898 4
 0 -4 -5 1073.24 258.083 3
 0 4 5 930.921 259.279 3
 0 -4 -5 618.016 799.473 1
 0 -4 -6 -461.047 677.165 1
 0 4 6 -767.863 682.111 1
 0 4 6 392.674 342.941 2
 0 -4 -6 100.851 337.07 2
 0 4 6 459.67 305.191 4
 0 4 7 703.586 637.587 1
 0 -4 -7 1634.53 636.333 1
 0 -4 -7 1506.52 237.962 5
 0 4 7 1671.51 239.658 5
 0 -4 -7 946.629 293.634 3
 0 4 7 810.894 291.771 3
 0 -4 -7 1062.42 325.398 2
 0 4 7 927.134 318.998 2
 0 4 7 1658.27 312.327 4
 0 -4 -7 786.104 317.417 4
 0 -4 -8 7122.46 1214.07 4
 0 4 8 6863.02 1204.74 4
 0 -4 -8 7326.45 1364.53 1
 0 4 8 6662.97 1359.56 1
 0 4 8 7216.71 1204.31 3
 0 -4 -8 7263.67 1203.25 3
 0 4 8 7666.63 1165.96 5
 0 -4 -8 7548.05 1164.67 5
 0 -4 -8 8064.22 1213.01 2
 0 4 8 7414.59 1210.17 2
 0 -4 -9 6245.12 745.817 2
 0 4 9 7320.34 754.878 2
 0 -4 -9 7909.16 981.866 1
 0 4 9 6042.72 947.942 1
 0 -4 -9 5045.15 739.039 3
 0 4 9 5752.72 750.175 3
 0 -4 -9 3044.41 661.216 5
 0 4 9 3427.9 663.629 5
 0 4 9 5843.51 758.426 4
 0 -4 -9 3375.18 757.497 4
 0 4 10 9954.02 1537.52 2
 0 -4 -10 11349.1 1543.15 2
 0 4 10 11587.9 1555.71 4
 0 -4 -10 9892.51 1557.32 4
 0 -4 -10 10564.6 1680.08 1
 0 4 10 10922.5 1673.29 1
 0 -4 -10 9820.66 1546.28 3
 0 4 10 11941.9 1559.58 3
 0 -4 -10 8968.96 1482.75 5
 0 4 10 8173.87 1481.12 5
 0 -4 -11 4351.69 616.143 2
 0 -4 -11 2143.67 511.415 5
 0 4 11 3052.02 515.419 5
 0 4 11 4081.67 619.783 2
 0 4 11 3930.8 635.556 3
 0 -4 -11 3943.93 638.753 3
 0 -4 -11 5613.02 836.24 1
 0 4 11 4322 792.12 1
 0 -4 -11 1644.44 639.739 4
 0 4 11 5259.38 673.114 4
 0 4 12 4607.54 757.025 5
 0 -4 -12 4323.27 756.481 5
 0 4 12 5450.79 858.615 3
 0 -4 -12 5150.68 858.108 3
 0 -4 -12 4340.39 885.995 4
 0 4 12 6845.5 886.66 4
 0 4 12 5050.18 988.478 1
 0 -4 -12 4892.84 990.947 1
 0 -4 -12 4615.62 841.401 2
 0 4 12 4315.82 844.304 2
 0 4 13 329.977 180.048 5
 0 -4 -13 519.82 183.84 5
 0 4 13 1434.87 374.637 2
 0 -4 -13 602.374 332.555 2
 0 -4 -13 -49.0084 485.482 1
 0 4 13 131.054 470.233 1
 0 4 13 1095.14 395.168 4
 0 -4 -13 587.578 437.154 4
 0 4 13 202.803 343.9 3
 0 -4 -13 564.151 356.356 3
 0 -4 -14 4560.17 733.102 4
 0 4 14 3159.44 675.877 4
 0 -4 -14 3525.11 669.424 2
 0 -4 -14 3166.32 525.177 5
 0 4 14 2755.3 523.878 5
 0 4 14 2185.73 658.308 2
 0 4 14 3461.82 668.201 3
 0 -4 -14 3569.89 655.738 3
 0 4 14 2842.05 765.479 1
 0 -4 -14 3302.69 777.647 1
 0 4 15 942.895 520.006 1
 0 -4 -15 608.395 521.15 1
 0 -4 -15 566.939 406.431 3
 0 4 15 529.55 401.769 3
 0 -4 -15 612.981 404.594 2
 0 4 15 975.35 435.385 2
 0 -4 -15 1021.87 222.798 5
 0 4 15 584.179 217.324 5
 0 -4 -15 506.498 481.566 4
 0 -4 -16 1535.3 546.843 4
 0 4 16 1436.32 493.208 4
 0 4 16 1409.13 504.379 2
 0 -4 -16 1828.68 531.459 2
 0 4 16 1285.69 468.119 3
 0 -4 -16 1053.88 451.46 3
 0 4 16 2052.39 608.449 1
 0 -4 -16 1966.59 606.302 1
 0 4 16 955.663 261.167 5
 0 -4 -16 924.683 259.613 5
 0 -4 -17 634.142 478.888 4
 0 4 17 432.238 425.761 4
 0 -4 -17 452.489 432.482 2
 0 4 17 123.748 395.204 2
 0 4 17 412.365 400.414 3
 0 -4 -17 -176.669 380.189 3
 0 -4 -17 225.497 537.089 1
 0 4 17 -205.841 500.555 1
 0 4 17 97.4242 184.711 5
 0 -4 -17 392.774 185.499 5
 0 -4 -18 810.955 473.801 4
 0 4 18 751.935 430.705 4
 0 4 18 852.684 417.132 2
 0 -4 -18 299.145 391.317 2
 0 4 18 697.569 424.391 3
 0 -4 -18 279.522 415.265 3
 0 4 18 -65.1708 482.024 1
 0 -4 -18 215.374 458.845 1
 0 -4 -18 236.512 188.166 5
 0 4 18 83.4503 179.097 5
 0 -4 -19 -45.0674 437.153 4
 0 4 19 27.8438 385.775 4
 0 4 19 205.887 353.498 2
 0 -4 -19 563.423 389.178 2
 0 -4 -19 13.6144 381.7 3
 0 4 19 135.857 381.521 3
 0 4 19 204.771 434.117 1
 0 -4 -19 724.132 443.797 1
 0 4 19 409.522 190.344 5
 0 -4 -19 -16.3194 180.722 5
 0 4 20 877.872 427.617 4
 0 -4 -20 1767.06 515.98 4
 0 -4 -20 655.642 428.56 3
 0 4 20 261.721 406.876 3
 0 4 20 198.492 343.941 2
 0 -4 -20 946.416 409.102 2
 0 4 20 -215.045 415.173 1
 0 -4 -20 451.457 441.762 1
 0 -4 -20 123.114 197.491 5
 0 4 20 458.62 202.307 5
 0 -4 -21 530.261 483.334 4
 0 -4 -21 -180.311 193.319 5
 0 4 21 237.532 198.044 5
 0 4 21 15.3486 395.133 3
 0 -4 -21 1223.48 452.952 3
 0 -4 -21 272.33 352.199 2
 0 4 21 321.201 375.379 2
 0 4 21 -63.3449 383.199 4
 0 4 21 299.164 398.328 1
 0 -4 -21 348.638 403.85 1
 0 4 22 -104.291 384.128 1
 0 -4 -22 -260.676 388.571 1
 0 4 22 574.453 218.458 5
 0 -4 -22 163.318 415.437 4
 0 -4 -22 66.2811 195.232 5
 0 4 22 470.205 402.111 4
 0 -4 -22 524.84 420.811 3
 0 4 22 -485.215 430.895 3
 0 4 22 453.899 379.386 2
 0 -4 -22 325.899 384.635 2
 0 5 -19 -25.628 563.287 4
 0 -5 19 -72.587 481.335 4
 0 5 -19 -270.147 336.653 1
 0 -5 19 247.562 340.4 1
 0 5 -19 271.669 579.938 5
 0 5 -18 1177.96 428.663 1
 0 -5 18 826.516 417.602 1
 0 -5 18 255.375 502.629 4
 0 5 -18 172.066 573.036 4
 0 5 -17 204.151 355.794 1
 0 -5 17 101.111 386.584 1
 0 -5 17 266.833 529.884 4
 0 5 -17 588.351 585.504 4
 0 -5 16 788.41 457.984 1
 0 5 -16 1104.63 477.491 1
 0 -5 16 318.841 593.077 4
 0 5 -15 219.959 432.989 1
 0 -5 15 619.646 432.499 1
 0 5 -15 -107.205 592.14 4
 0 -5 15 -141.932 542.824 4
 0 5 -14 1055.12 523.177 1
 0 -5 14 1186.33 546.919 1
 0 -5 14 1620.84 650.011 4
 0 5 -14 2529 751.446 4
 0 -5 13 -32.3939 398.122 1
 0 5 -13 211.798 411.36 1
 0 5 -13 948.139 619.926 4
 0 -5 13 311.361 558.318 4
 0 5 -12 -76.9804 421.07 1
 0 -5 12 -303.89 408.399 1
 0 -5 12 537.381 542.126 4
 0 -5 11 1172.31 440.85 1
 0 5 -11 1186.88 457.683 1
 0 -5 11 588.757 564.128 4
 0 5 -11 362.463 579.095 4
 0 5 -10 311.598 396.391 1
 0 -5 10 588.671 397.989 1
 0 -5 10 1937.11 631.842 4
 0 5 -9 1063.92 482.235 1
 0 -5 9 1416.48 497.244 1
 0 -5 9 2763.52 669.616 4
 0 5 -9 2351.71 700.833 4
 0 5 -8 11285.7 1855.49 1
 0 -5 8 10292.2 1844.66 1
 0 -5 8 11736.3 1910.87 4
 0 5 -8 11416.4 1915.37 4
 0 -5 7 1479.48 724.241 4
 0 5 -7 1910.69 738.42 4
 0 -5 7 3755.81 651.846 1
 0 5 -7 2851.8 636.898 1
 0 5 -6 3333.77 702.969 4
 0 -5 6 3421.22 692.337 4
 0 5 -6 219.656 492.721 1
 0 -5 6 1058.41 520.001 1
 0 5 -5 1606.71 714.687 4
 0 -5 5 1106.2 716.75 4
 0 -5 5 3611.3 708.667 1
 0 5 -5 3206.1 719.92 1
 0 5 -4 61590.9 5934.96 1
 0 -5 4 63722 5937.93 1
 0 5 -4 27066.2 5863.54 4
 0 -5 4 21991.1 5856.28 4
 0 -5 3 540.53 512.307 1
 0 5 -3 1525.59 524.038 1
 0 5 -3 249.968 536.761 4
 0 -5 3 508.824 554.962 4
 0 5 -2 4797.51 826.997 4
 0 -5 2 5453.75 836.787 4
 0 5 -2 3816.49 810.282 1
 0 -5 2 2161.95 788.71 1
 0 -5 1 925.623 527.931 1
 0 5 -1 766.224 528.109 1
 0 -5 1 1316.37 483.187 4
 0 5 -1 1007.66 464.727 4
 0 -5 0 6161.37 1157.58 2
 0 5 0 7680.1 1172.84 2
 0 -5 0 4947.75 1292.66 1
 0 5 0 6784.78 1151.85 4
 0 -5 0 7110.2 1157.53 4
 0 5 1 5339.15 757.43 2
 0 -5 -1 7224.34 778.443 2
 0 -5 -1 1720.96 707.349 4
 0 5 1 2702.19 715.741 4
 0 5 2 44710.3 5394.06 2
 0 -5 -2 47023.6 5398.99 2
 0 -5 -2 37626.5 5354.93 3
 0 5 2 36364.5 5353.8 3
 0 5 2 34227.6 5361.44 4
 0 -5 -2 21320.9 5351.13 4
 0 5 3 2681.7 491.841 3
 0 -5 -3 2808.34 490.234 3
 0 5 3 2904.26 565.796 2
 0 -5 -3 2712.06 561.574 2
 0 -5 -3 2221.61 520.234 4
 0 5 3 3669.86 524.8 4
 0 5 4 2971.23 489.145 5
 0 5 4 1811.8 493.692 2
 0 5 4 1728.28 421.794 4
 0 5 4 2437.34 420.424 3
 0 -5 -4 2619.44 421.566 3
 0 -5 -4 2024.51 507.334 2
 0 5 5 199.236 71.8155 4
 0 -5 -5 131.197 95.5957 4
 0 -5 -5 450.763 188.68 5
 0 5 5 237.889 184.044 5
 0 -5 -5 329.393 266.743 2
 0 5 5 721.236 267.437 2
 0 -5 -5 547.591 141.611 3
 0 5 5 125.829 133.318 3
 0 -5 -6 1611.15 296.582 2
 0 5 6 1143.45 277.08 2
 0 -5 -6 562.621 127.679 4
 0 -5 -6 817.563 201.035 3
 0 5 6 1036.42 203.085 3
 0 5 7 580.641 201.39 5
 0 5 7 462.524 285.878 2
 0 -5 -7 651.414 291.131 2
 0 -5 -7 -543.242 686.658 1
 0 5 7 660.787 677.998 1
 0 -5 -7 833.313 218.38 4
 0 5 7 1134.95 211.971 4
 0 5 7 695.852 239.15 3
 0 -5 -7 843.63 241.319 3
 0 -5 -8 8276.35 1512.59 3
 0 5 8 8435.45 1513.32 3
 0 5 8 11013.3 1724.8 1
 0 -5 -8 13545.9 1754.38 1
 0 -5 -8 11638.9 1513.69 4
 0 5 8 12104.5 1510.34 4
 0 5 8 11109.3 1547.97 2
 0 -5 -8 11592.6 1552.63 2
 0 5 8 8209.14 1485.08 5
 0 -5 -8 9438.46 1485.7 5
 0 -5 -9 1615.15 690.05 1
 0 5 9 184.85 653.276 1
 0 -5 -9 1614.92 270.284 5
 0 5 9 1682.94 271.968 5
 0 -5 -9 1278.16 345.391 3
 0 5 9 1822.24 353.871 3
 0 5 9 1153.92 359.823 2
 0 -5 -9 1042.77 357.997 2
 0 -5 -9 1474.41 383.043 4
 0 5 9 1448.47 356.733 4
 0 -5 -10 6537.83 1021.81 4
 0 5 10 7773.98 1015.47 4
 0 5 10 6174.07 1011.18 2
 0 -5 -10 6064.74 1011.86 2
 0 5 10 6556.4 1009.34 3
 0 -5 -10 5680.77 1002.33 3
 0 -5 -10 5776.55 954.103 5
 0 5 10 5473.86 955.116 5
 0 5 10 6972.88 1211.24 1
 0 -5 -10 7521.68 1221.86 1
 0 -5 -11 1994.68 349.433 5
 0 5 11 1910.07 349.787 5
 0 5 11 1944.71 463.054 4
 0 -5 -11 1507.67 477.025 4
 0 -5 -11 1939.15 430.552 2
 0 5 11 2102.85 433.038 2
 0 -5 -11 1799.73 449.614 3
 0 5 11 3392.51 725.645 1
 0 -5 -11 2306.92 692.143 1
 0 5 11 2809.86 474.074 3
 0 -5 -12 3380.66 857.678 2
 0 5 12 3567.46 860.762 2
 0 5 12 4773.83 1052.43 1
 0 -5 -12 4338.8 1033.61 1
 0 5 12 3553.3 876.971 3
 0 -5 -12 4464.73 880.923 3
 0 5 12 7285.67 825.162 5
 0 -5 -12 5952.96 819.628 5
 0 -5 -12 4473.45 910.027 4
 0 5 12 4573.88 887.469 4
 0 5 13 1154.72 313.207 2
 0 -5 -13 116.806 263.258 2
 0 -5 -13 561.988 176.426 5
 0 5 13 503.812 173.086 5
 0 -5 -13 688.856 527.062 1
 0 5 13 899.731 515.495 1
 0 5 13 412.488 346.59 3
 0 -5 -13 730.877 343.076 3
 0 -5 -13 945.957 419.312 4
 0 5 13 319.251 348.421 4
 0 5 14 441.26 324.085 2
 0 -5 -14 366.965 306.002 2
 0 5 14 1222.28 210.803 5
 0 -5 -14 835.875 204.708 5
 0 -5 -14 -54.6849 519.808 1
 0 5 14 36.5694 492.512 1
 0 5 14 377.282 356.378 3
 0 -5 -14 398.243 357.101 3
 0 5 14 1481 403.173 4
 0 -5 -15 678.437 323.381 2
 0 5 15 630.285 322.551 2
 0 5 15 206.999 168.677 5
 0 -5 -15 481.821 172.656 5
 0 5 15 501.849 534.68 1
 0 -5 -15 172.069 480.412 1
 0 -5 -15 614.869 355.376 3
 0 5 15 334.527 355.951 3
 0 -5 -15 599.258 436.994 4
 0 5 15 793.331 380.013 4
 0 5 16 1903.58 287.694 5
 0 5 16 223.424 564.737 1
 0 -5 -16 2155.68 655.133 1
 0 5 16 1221.46 442.022 2
 0 -5 -16 2033.96 535.739 4
 0 5 16 1837.51 486.658 4
 0 -5 -16 265.571 417.324 3
 0 5 16 943.509 437.488 3
 0 -5 -16 975.261 278.369 5
 0 5 17 77.5219 172.196 5
 0 -5 -17 379.749 175.717 5
 0 -5 -17 571.662 536.959 1
 0 5 17 426.451 542.881 1
 0 5 17 713.685 391.373 2
 0 -5 -17 -93.9581 454.395 4
 0 5 17 131.346 415.828 4
 0 5 17 368.927 380.621 3
 0 -5 -17 921.404 404.263 3
 0 -5 -17 892.753 364.815 2
 0 5 18 108.321 374.94 2
 0 -5 -18 431.397 348.601 2
 0 5 18 440.458 394.079 4
 0 -5 -18 332.4 435.285 4
 0 5 18 -42.694 162.886 5
 0 -5 -18 368.386 164.9 5
 0 5 18 413.403 365.44 3
 0 -5 -18 782.516 389.387 3
 0 -5 -18 -444.137 501.786 1
 0 5 18 -89.4416 484.476 1
 0 5 19 -64.3136 352.258 4
 0 5 19 -338.834 363.849 2
 0 -5 -19 -31.7527 334.327 2
 0 -5 -19 553.029 438.646 4
 0 -5 -19 436.558 162.307 5
 0 5 19 64.7332 155.718 5
 0 -5 -19 -37.9637 359.397 3
 0 5 19 190.655 358.09 3
 0 5 19 -187.147 442.517 1
 0 -5 -19 -23.2184 462.26 1
 0 5 20 998.69 385.777 4
 0 5 20 290.014 369.939 2
 0 -5 -20 715.604 376.607 2
 0 -5 -20 921.691 437.869 4
 0 5 20 249.386 170.927 5
 0 -5 -20 45.9448 160.543 5
 0 5 20 68.085 367.176 3
 0 -5 -20 -176.488 352.907 3
 0 5 20 -195.464 449.303 1
 0 -5 -20 -72.6698 417.514 1
 0 5 21 -72.156 341.766 4
 0 5 21 343.351 358.094 2
 0 -5 -21 323.363 351.842 2
 0 -5 -21 429.474 413.669 4
 0 5 21 25.6576 171.555 5
 0 -5 -21 95.4821 164.163 5
 0 5 21 29.0077 360.376 3
 0 -5 -21 -188.513 375.72 3
 0 5 21 -179.014 414.18 1
 0 -5 -21 380.24 439.681 1
 0 5 22 768.318 394.64 4
 0 -5 -22 813.46 452.148 4
 0 5 22 426.594 189.286 5
 0 -5 -22 -13.4594 175.22 5
 0 -5 -22 555.081 392.873 3
 0 5 22 30.8813 365.995 3
 0 5 22 359.609 352.543 2
 0 -5 -22 101.311 354.501 2
 0 -5 -22 632.756 433.575 1
 0 5 22 824.15 445.39 1
 0 6 -19 375.08 572.52 4
 0 -6 19 430.096 504.799 4
 0 -6 19 228.585 320.245 1
 0 6 -19 506.901 352.999 1
 0 6 -18 -231.692 544.622 4
 0 -6 18 364.812 499.573 4
 0 -6 18 415.524 340.373 1
 0 6 -18 -65.9991 323.724 1
 0 6 -17 765.579 585.861 4
 0 -6 17 -233.417 555 4
 0 6 -17 -20.9763 342.99 1
 0 -6 17 20.8467 334.258 1
 0 6 -16 1726.37 711.111 4
 0 -6 16 916.86 636.06 4
 0 -6 16 1961.16 532.036 1
 0 6 -16 1598.77 518.213 1
 0 -6 15 620.112 561.595 4
 0 6 -15 1717.74 663.292 4
 0 6 -15 133.115 390.504 1
 0 -6 15 18.7918 400.966 1
 0 6 -14 1487.33 661.598 4
 0 -6 14 816.15 618.519 4
 0 -6 14 411.761 443.225 1
 0 6 -14 472.017 443.442 1
 0 6 -13 922.932 643.564 4
 0 -6 13 524.455 598.759 4
 0 -6 13 355.754 459.759 1
 0 6 -13 394.743 433.646 1
 0 -6 12 940.682 594.098 4
 0 6 -12 836.958 645.431 4
 0 6 -12 1024.58 484.12 1
 0 -6 12 529.652 459.857 1
 0 -6 11 768.471 589.415 4
 0 6 -11 1381.44 643.762 4
 0 -6 11 287.947 415.823 1
 0 6 -11 277.394 426.886 1
 0 -6 10 1961.82 631.419 4
 0 6 -10 2693.08 703.049 4
 0 6 -10 524.694 446.87 1
 0 -6 10 1273.73 482.061 1
 0 6 -9 1126.83 607.811 4
 0 6 -9 82.8902 385.454 1
 0 -6 9 176.49 386.587 1
 0 -6 8 4227.44 752.561 4
 0 6 -8 6191.52 831.332 4
 0 6 -8 925.418 518.152 1
 0 -6 8 975.961 513.446 1
 0 6 -7 -213.68 578.277 4
 0 -6 7 1490.32 578.422 4
 0 -6 7 -88.415 407.185 1
 0 6 -7 -212.096 420.394 1
 0 6 -6 4344.08 1112.08 4
 0 -6 6 4747.35 1114.4 4
 0 6 -6 9447.19 1186.14 1
 0 -6 6 5166.87 1114.26 1
 0 -6 5 766.77 613.939 4
 0 6 -5 -523.028 615.537 4
 0 -6 5 919.804 513.455 1
 0 6 -5 852.612 507.099 1
 0 6 -4 17587.3 2676.68 4
 0 -6 4 19081.9 2691.24 4
 0 6 -4 15299.7 2658.29 1
 0 -6 4 14191.9 2649.97 1
 0 6 -3 10.9971 556.06 1
 0 -6 3 1591.11 582.53 1
 0 6 -3 544.642 550.235 4
 0 -6 3 606.676 571.164 4
 0 -6 2 5729.62 866.266 4
 0 6 -2 5637.42 858.451 4
 0 6 -2 2819.35 819.612 1
 0 -6 2 2339.74 807.18 1
 0 6 -1 1065.65 519.956 4
 0 -6 1 1656.52 518.348 4
 0 -6 1 594.695 548.395 1
 0 6 -1 1046.89 588.285 1
 0 -6 0 12514.5 2433.22 4
 0 6 0 19001.5 2458.27 4
 0 -6 0 13455.9 2534.46 1
 0 6 0 16812 2458.46 2
 0 -6 0 14452 2447.03 2
 0 -6 -1 2079.82 477.623 4
 0 6 1 2232.99 464.943 4
 0 -6 -1 676.823 457.757 2
 0 6 1 330.359 444.06 2
 0 -6 -2 7216.71 1169.78 2
 0 6 2 6503.2 1166.61 2
 0 -6 -2 5276.71 1142.87 4
 0 6 2 11869.6 1177.15 4
 0 6 2 6120.87 1124.98 3
 0 -6 -2 5907.67 1125.2 3
 0 6 3 3470.61 535.54 2
 0 -6 -3 2638.73 514.809 2
 0 6 3 1695.22 470.442 4
 0 -6 -3 1647.76 474.165 4
 0 6 3 2104.65 418.114 3
 0 -6 -3 2384.78 419.269 3
 0 6 4 6471.82 587.832 3
 0 -6 -4 4245.35 561.879 3
 0 6 4 1758.13 540.283 4
 0 -6 -4 3677.28 566.883 4
 0 -6 -4 1617.31 581.793 2
 0 6 4 1629.78 581.677 2
 0 -6 -5 452.321 158.262 3
 0 6 5 -75.7853 284.774 2
 0 -6 -5 -95.4481 297.03 2
 0 6 5 219.702 156.775 3
 0 -6 -5 719.379 209.36 4
 0 6 5 47.6593 168.579 4
 0 -6 -5 536.52 277.824 5
 0 6 5 392.483 280.842 5
 0 -6 -6 2687.99 473.672 2
 0 6 6 2882.93 473.075 2
 0 -6 -6 2375.52 377.247 3
 0 6 6 1859.72 374.223 3
 0 6 6 1907.24 341.285 4
 0 6 6 2954.86 402.096 5
 0 -6 -6 2538.79 401.873 5
 0 -6 -6 2163.51 352.366 4
 0 -6 -7 370.166 159.064 3
 0 6 7 951.523 177.504 3
 0 6 7 524.029 258.54 2
 0 -6 -7 951.392 274.908 2
 0 -6 -7 118.901 27.5827 4
 0 6 7 900.337 170.189 5
 0 -6 -7 567.462 164.186 5
 0 6 8 5099.54 1066.62 1
 0 -6 -8 4704.37 1045.89 1
 0 -6 -8 3598.05 716.963 2
 0 6 8 3537.06 712.858 2
 0 -6 -8 3209.23 648.527 4
 0 6 8 5392.79 650.66 4
 0 6 8 4139.05 658.29 5
 0 -6 -8 3942.79 656.465 5
 0 6 8 3527.7 676.683 3
 0 -6 -8 4473.81 681.292 3
 0 -6 -9 244.556 126.568 5
 0 6 9 82.087 117.504 5
 0 6 9 135.54 187.134 4
 0 -6 -9 88.2701 235.158 2
 0 6 9 -198.44 249.067 2
 0 6 9 303.956 203.813 3
 0 -6 -9 48.2973 189.21 3
 0 6 9 -567.469 661.773 1
 0 -6 -9 204.544 632.021 1
 0 6 10 1281.98 661.831 1
 0 -6 -10 2200.63 694.586 1
 0 -6 -10 1690.14 332.328 3
 0 6 10 2086.54 343.371 3
 0 -6 -10 1292.41 365.163 2
 0 6 10 1037.89 351.698 2
 0 -6 -10 1243.75 262.684 5
 0 6 10 1394.92 267.345 5
 0 6 10 1202.21 323.818 4
 0 6 11 805.365 608.532 1
 0 -6 -11 477.086 569.577 1
 0 6 11 363.482 232.957 3
 0 -6 -11 287.404 227.576 3
 0 6 11 80.0508 229.643 2
 0 -6 -11 212.523 234.019 2
 0 6 11 541.746 142.63 5
 0 -6 -11 443.87 141.196 5
 0 -6 -11 795.263 300.283 4
 0 6 11 106.402 245.327 4
 0 -6 -12 261.024 322.895 3
 0 6 12 592.484 333.194 3
 0 -6 -12 1169.11 255.519 5
 0 6 12 578.351 336.169 4
 0 6 12 1194.95 631.454 1
 0 -6 -12 87.8084 579.908 1
 0 -6 -12 631.729 323.417 2
 0 6 12 350.072 312.802 2
 0 6 13 978.469 224.657 5
 0 6 13 2487.28 641.471 1
 0 -6 -13 1040.1 578.983 1
 0 6 13 1290.38 360.756 3
 0 -6 -13 1104.51 345.521 3
 0 -6 -13 850.584 218.306 5
 0 -6 -13 930.867 314.797 2
 0 6 13 1254.86 323.426 2
 0 6 13 1257 360.257 4
 0 -6 -13 1113.69 390.976 4
 0 -6 -14 1911.77 784.018 1
 0 6 14 1964.21 789.281 1
 0 6 14 1556.08 583.642 2
 0 -6 -14 2648.79 600.747 2
 0 -6 -14 2086.23 607.185 3
 0 6 14 2773.01 624.712 3
 0 -6 -14 3477.98 668.392 4
 0 6 14 1449.94 607.754 4
 0 6 15 -60.4175 558.637 1
 0 -6 -15 -301.495 560.328 1
 0 -6 -15 330.146 381.803 4
 0 6 15 -116.678 268.551 2
 0 -6 -15 -97.3326 266.298 2
 0 6 15 279.586 152.075 5
 0 -6 -15 264.255 156.332 5
 0 6 15 404.424 343.28 4
 0 -6 -15 195.093 317.333 3
 0 6 15 -184.656 339.894 3
 0 -6 -16 1238.72 622.273 1
 0 6 16 739.708 617.627 1
 0 -6 -16 2338.09 512.091 4
 0 6 16 1173.19 400.487 2
 0 -6 -16 1169.77 397.299 2
 0 -6 -16 1115.86 270.048 5
 0 6 16 1239.2 268.993 5
 0 6 16 2752.21 490.605 3
 0 6 16 1612.3 444.582 4
 0 -6 -16 2349.96 476.881 3
 0 -6 -17 109.85 525.467 1
 0 6 17 952.98 556.758 1
 0 -6 -17 516.642 414.606 4
 0 6 17 217.059 299.452 2
 0 -6 -17 413.205 305.227 2
 0 6 17 207.063 153.016 5
 0 -6 -17 35.5241 151.948 5
 0 6 17 723.945 376.574 4
 0 6 17 -90.8243 351.463 3
 0 -6 -17 -123.968 356.674 3
 0 6 18 92.6359 517.536 1
 0 -6 -18 527.849 497.015 1
 0 -6 -18 764.488 439.549 4
 0 6 18 879.138 354.894 2
 0 -6 -18 1650.9 381.532 2
 0 6 18 716.234 200.721 5
 0 -6 -18 687.934 205.564 5
 0 6 18 434.179 382.518 4
 0 -6 -18 671.536 379.485 3
 0 6 18 803.277 388.159 3
 0 -6 -19 742.766 488.171 1
 0 6 19 1086.51 521.409 1
 0 -6 -19 258.185 170.518 5
 0 6 19 501.998 175.15 5
 0 -6 -19 1009.91 437.676 4
 0 -6 -19 92.1773 279.879 2
 0 6 19 808.277 336.961 2
 0 6 19 552.446 361.837 3
 0 -6 -19 465.229 360.608 3
 0 6 19 864.494 376.122 4
 0 6 20 50.2643 434.806 1
 0 -6 -20 99.8682 448.336 1
 0 -6 -20 284.371 160.858 5
 0 6 20 187.658 155.798 5
 0 6 20 -31.6298 307.625 2
 0 -6 -20 286.936 391.594 4
 0 -6 -20 471.748 294.826 2
 0 6 20 -304.298 364.101 3
 0 -6 -20 137.585 328.835 3
 0 6 20 299.115 322.763 4
 0 -6 -21 285.811 426.161 1
 0 6 21 470.708 462.402 1
 0 6 21 142.83 154.643 5
 0 -6 -21 81.6748 148.492 5
 0 6 21 277.416 321.216 2
 0 -6 -21 323.479 394.515 4
 0 -6 -21 354.99 309.109 2
 0 -6 -21 496.212 356.902 3
 0 6 21 204.683 343.445 3
 0 6 21 844.164 356.593 4
 0 6 22 -258.038 347.73 4
 0 -6 -22 267.643 391.765 4
 0 6 22 54.5733 435.186 1
 0 -6 -22 731.879 414.481 1
 0 6 22 422.019 351.447 3
 0 -6 -22 143.661 343.106 3
 0 -6 -22 52.8499 289.36 2
 0 6 22 -19.543 303.719 2
 0 -6 -22 -99.6581 154.042 5
 0 6 22 -12.1683 150.968 5
 0 -7 18 582.264 373.003 1
 0 7 -18 204.561 327.604 1
 0 7 -18 322.851 550.157 4
 0 -7 18 1118.84 555.991 4
 0 7 -17 392.044 357.217 1
 0 -7 17 300.694 340.318 1
 0 -7 17 -48.8997 510.303 4
 0 7 -17 -232.705 559.871 4
 0 -7 16 1868.09 563.189 1
 0 7 -16 1603.93 568.912 1
 0 -7 16 2957.4 747.312 4
 0 7 -16 2406.42 787.578 4
 0 -7 15 430.857 388.748 1
 0 7 -15 357.36 363.173 1
 0 7 -15 237.611 576.299 4
 0 -7 15 764.763 564.678 4
 0 -7 14 112.315 367.376 1
 0 7 -14 -474.519 441.787 1
 0 -7 14 1333.9 606.632 4
 0 -7 13 514.92 466.588 1
 0 7 -13 472.164 450.617 1
 0 7 -13 -21.6677 626.943 4
 0 -7 13 61.6081 563.512 4
 0 -7 12 1218.36 567.291 1
 0 7 -12 2275.87 617.004 1
 0 7 -12 2412.76 760.98 4
 0 -7 12 1799.3 719.771 4
 0 -7 11 908.68 477.701 1
 0 7 -11 132.341 426.689 1
 0 7 -11 528.569 632.346 4
 0 -7 11 817.482 602.18 4
 0 7 -10 1686.41 681.03 4
 0 -7 10 1883.29 635.44 4
 0 -7 10 509.081 460.327 1
 0 7 -10 614.251 471.704 1
 0 -7 9 681.531 570.212 4
 0 7 -9 874.398 605.569 4
 0 -7 9 73.9973 401.026 1
 0 7 -9 92.2704 406.169 1
 0 7 -8 4588.07 785.128 4
 0 -7 8 3254.12 727.787 4
 0 7 -8 1032.59 556.412 1
 0 -7 8 846.943 536.34 1
 0 7 -7 -46.2069 599.774 4
 0 -7 7 997.375 592.012 4
 0 7 -7 1727.69 602.634 1
 0 -7 7 762.361 536.992 1
 0 -7 6 2792.8 722.45 4
 0 7 -6 3676.37 784.05 4
 0 -7 6 1982.27 660.91 1
 0 7 -6 1980.61 673.974 1
 0 7 -5 546.133 568.486 4
 0 -7 5 868.089 601.115 4
 0 -7 5 -65.2743 487.393 1
 0 7 -5 931.389 509.614 1
 0 7 -4 7810.62 1442.77 4
 0 -7 4 5960.75 1429.65 4
 0 -7 4 9921.56 1468.34 1
 0 7 -4 8865.86 1456.5 1
 0 -7 3 1228.56 591.581 4
 0 7 -3 618.331 555.895 4
 0 7 -3 815.529 539.184 1
 0 -7 3 936.963 547.031 1
 0 -7 2 2599.94 677.415 4
 0 7 -2 1520.44 633.148 4
 0 -7 2 2426.32 655.632 1
 0 7 -2 2349.94 670.956 1
 0 -7 1 723.904 520.444 4
 0 7 -1 293.346 487.549 4
 0 7 -1 264.186 598.577 1
 0 -7 1 1432.13 611.034 1
 0 -7 0 20831.1 3194.82 1
 0 -7 0 23767.8 3108.8 2
 0 7 0 23779.1 3111.23 2
 0 -7 0 15351.1 3071.75 4
 0 7 0 16349.4 3070.35 4
 0 7 1 117.887 439.387 2
 0 -7 -1 1148.59 457.531 2
 0 -7 -1 995.497 478.795 4
 0 7 1 787.275 445.175 4
 0 -7 -2 5375.29 929.613 2
 0 7 2 5754.98 933.037 2
 0 -7 -2 5487.32 905.017 3
 0 7 2 4209.5 889.615 3
 0 -7 -2 5040.71 908.31 4
 0 7 2 4519.81 894.524 4
 0 7 3 711.582 260.531 3
 0 -7 -3 439.454 259.369 3
 0 -7 -3 -459.543 382.253 2
 0 7 3 429.377 372.954 2
 0 7 3 348.859 353.016 4
 0 -7 -4 9422.49 1290.28 2
 0 7 4 9247.46 1288.78 2
 0 -7 -4 5160.57 1226.06 4
 0 7 4 8167.5 1229.02 4
 0 -7 -4 6844.71 1208.21 3
 0 7 4 8417.47 1214.89 3
 0 -7 -5 1184.83 300.866 4
 0 7 5 706.103 254.919 4
 0 -7 -5 387.242 240.759 3
 0 7 5 566.497 238.121 3
 0 -7 -5 1082.4 362.073 2
 0 7 5 927.204 358.359 2
 0 -7 -6 6988.18 1171.99 2
 0 7 6 7255.51 1174.78 2
 0 -7 -6 6577.61 1102.3 3
 0 7 6 6353.95 1100.89 3
 0 -7 -6 6461.99 1104.5 4
 0 7 6 5953.52 1122.5 5
 0 -7 -6 5962.76 1125.97 5
 0 7 6 9241.91 1100.03 4
 0 7 7 960.97 317.639 2
 0 -7 -7 688.256 315.708 2
 0 7 7 398.877 113.649 4
 0 -7 -7 634.966 235.52 5
 0 7 7 350.109 225.645 5
 0 -7 -7 452.655 181.831 3
 0 7 7 485.664 185.962 3
 0 -7 -8 6936.9 443.359 2
 0 7 8 7092.81 435.941 2
 0 -7 -8 5253.55 238.826 5
 0 7 8 5283.12 235.029 5
 0 7 8 6381.59 278.805 3
 0 -7 -8 5506.85 261.787 3
 0 -7 -9 715.531 164.841 5
 0 7 9 487.724 152.958 5
 0 -7 -9 175.543 109.473 4
 0 7 9 457.25 244.661 2
 0 -7 -9 74.5518 242.447 2
 0 7 9 138.813 91.0478 4
 0 7 9 947.435 743.945 1
 0 -7 -9 919.336 776.984 1
 0 -7 -9 -89.0607 166.112 3
 0 7 9 370.439 181.188 3
 0 -7 -10 6288.74 1122.58 1
 0 -7 -10 4415.9 767.141 5
 0 7 10 4132.97 764.937 5
 0 7 10 5751.61 849.898 2
 0 -7 -10 6675.6 853.621 2
 0 -7 -10 5821.69 786.019 4
 0 7 10 4791.12 772.951 4
 0 -7 -10 5149.65 801.842 3
 0 7 10 4367.44 796.737 3
 0 7 10 4291.16 1081.61 1
 0 7 11 150.868 118.982 5
 0 -7 -11 331.103 121.231 5
 0 7 11 -224.801 635.707 1
 0 -7 -11 749.359 640.671 1
 0 -7 -11 368.845 239.06 4
 0 -7 -11 261.183 250.282 2
 0 7 11 90.6661 238.738 2
 0 7 11 259.046 207.519 3
 0 -7 -11 543.428 211.979 3
 0 7 11 540.476 203.547 4
 0 7 12 3172.55 576.094 2
 0 -7 -12 3077.92 581.084 2
 0 7 12 3299.75 545.635 3
 0 -7 -12 2850.27 539.293 3
 0 -7 -12 2829.46 838.401 1
 0 7 12 2947.74 824.276 1
 0 -7 -12 3195.11 558.921 4
 0 -7 -12 2479.69 483.181 5
 0 7 12 2809.31 484.774 5
 0 7 13 743.102 294.233 4
 0 7 13 1013.37 290.928 2
 0 -7 -13 859.807 288.826 2
 0 7 13 652.15 267.93 3
 0 -7 -13 114.258 244.216 3
 0 -7 -13 674.71 596.958 1
 0 7 13 524.231 588.805 1
 0 -7 -13 642.961 315.284 4
 0 -7 -13 745.391 168.834 5
 0 7 13 526.096 168.023 5
 0 -7 -14 3037.43 429.736 5
 0 -7 -14 1883.95 493.976 2
 0 -7 -14 1762.8 754.113 1
 0 7 14 1622.45 742.457 1
 0 7 14 1208.77 481.095 2
 0 -7 -14 1913.27 493.077 3
 0 7 14 1932.17 498.88 3
 0 7 14 1494.61 496.508 4
 0 -7 -14 2420.85 534.065 4
 0 -7 -15 406.65 355.812 4
 0 7 15 95.5131 244.315 2
 0 -7 -15 -156.305 250.981 2
 0 -7 -15 485.741 563.938 1
 0 7 15 171.736 543.523 1
 0 7 15 304.877 145.691 5
 0 -7 -15 -169.747 144.345 5
 0 7 15 785.662 330.174 4
 0 -7 -15 494.156 301.519 3
 0 7 15 862.721 318.575 3
 0 -7 -16 202.01 310.878 3
 0 7 16 654.765 348.927 3
 0 -7 -16 190.904 381.54 4
 0 -7 -16 598.855 308.148 2
 0 7 16 148.064 287.15 2
 0 7 16 545.299 347.68 4
 0 7 16 -759.339 641.859 1
 0 -7 -16 65.8599 577.055 1
 0 7 17 -290.776 330.876 3
 0 -7 -17 480.245 328.582 3
 0 -7 -17 289.54 379.922 4
 0 -7 -17 247.295 256.819 2
 0 7 17 101.885 247.7 2
 0 7 17 465.406 348.408 4
 0 -7 -17 300.667 165.054 5
 0 7 17 259.524 161.018 5
 0 7 17 91.763 552.785 1
 0 -7 -17 435.318 559.364 1
 0 -7 -18 1936.83 439.484 3
 0 7 18 1622.32 441.712 3
 0 -7 -18 1837.08 458.06 4
 0 -7 -18 1068.52 361.175 2
 0 7 18 1051.04 356.686 2
 0 7 18 1318.83 412.802 4
 0 -7 -18 1258.03 257.047 5
 0 7 18 877.074 246.713 5
 0 -7 -18 1338.82 602.505 1
 0 7 18 1535.33 640.024 1
 0 -7 -19 -68.4784 333.856 3
 0 7 19 -112.599 342.467 3
 0 -7 -19 125.599 358.664 4
 0 -7 -19 289.455 243.429 2
 0 7 19 484.32 268.253 2
 0 7 19 -41.978 305.142 4
 0 7 19 -247.909 150.243 5
 0 -7 -19 -109.709 145.79 5
 0 -7 -19 74.6155 464.936 1
 0 7 19 900.902 516.823 1
 0 -7 -20 -60.9371 324.825 3
 0 7 20 881.801 362.34 3
 0 -7 -20 423.549 398.412 4
 0 -7 -20 691.176 285.532 2
 0 7 20 282.228 274.165 2
 0 7 20 388.664 333.683 4
 0 7 20 380.118 166.477 5
 0 -7 -20 348.454 161.494 5
 0 -7 -20 206.611 482.565 1
 0 7 20 52.0792 437.473 1
 0 7 21 152.058 307.99 3
 0 -7 -21 51.3596 320.767 3
 0 -7 -21 13.4968 354.045 4
 0 7 21 -14.8619 249.488 2
 0 -7 -21 55.4497 252.16 2
 0 7 21 111.316 315.331 4
 0 7 21 110.892 147.863 5
 0 -7 -21 236.506 151.152 5
 0 -7 -21 428.551 452.745 1
 0 7 21 81.0464 437.775 1
 0 7 22 325.906 338.446 3
 0 -7 -22 688.518 361.974 3
 0 -7 -22 508.776 377.451 4
 0 7 22 193.521 274.745 2
 0 -7 -22 60.9891 267.95 2
 0 7 22 -139.886 429.32 1
 0 -7 -22 -333.326 428.591 1
 0 7 22 306.024 308.978 4
 0 7 22 226.539 153.065 5
 0 -7 -22 301.921 153.199 5
 0 8 -17 27.0143 552.948 4
 0 -8 17 -536.774 561.883 4
 0 8 -17 611.283 363.086 1
 0 -8 17 -333.401 365.257 1
 0 8 -16 519.321 576.46 4
 0 -8 16 540.83 551.719 4
 0 8 -16 455.709 375.64 1
 0 -8 16 149.713 362.327 1
 0 -8 15 236.057 521.209 4
 0 8 -15 373.775 598.682 4
 0 -8 15 245.202 337.219 1
 0 8 -15 103.91 369.397 1
 0 -8 14 769.359 603.055 4
 0 8 -14 95.4842 609.537 4
 0 8 -14 1300.47 466.979 1
 0 -8 14 1216.61 459.981 1
 0 8 -13 -410.838 674.7 4
 0 -8 13 -216.507 600.208 4
 0 8 -13 250.115 415.083 1
 0 -8 13 -169.629 435.884 1
 0 8 -12 3811.17 1126.09 4
 0 -8 12 4589.48 1145 4
 0 -8 12 6166.64 1090.81 1
 0 8 -12 6398.94 1099.87 1
 0 -8 11 812.879 502.312 1
 0 8 -11 373.087 507.049 1
 0 -8 11 1083.28 665.037 4
 0 8 -11 1886.66 716.539 4
 0 -8 10 605.865 537.433 1
 0 8 -10 1270.96 580.557 1
 0 -8 10 2770.4 720.882 4
 0 8 -10 3465.02 777.164 4
 0 -8 9 706.993 496.477 1
 0 8 -9 621.516 529.76 1
 0 -8 9 585.485 589.999 4
 0 8 -9 410.156 603.938 4
 0 8 -8 1548.81 809.217 4
 0 -8 8 2615.39 806.86 4
 0 -8 8 4735.44 846.614 1
 0 8 -8 4206.56 864.801 1
 0 -8 7 347.36 540.309 4
 0 8 -7 579.515 613.656 4
 0 8 -7 599.777 480.608 1
 0 -8 7 787.54 501.641 1
 0 -8 6 4414.35 814.053 4
 0 8 -6 2979.06 795.872 4
 0 -8 6 2167.82 704.417 1
 0 8 -6 2581.55 731.648 1
 0 -8 5 1077.73 594.383 4
 0 8 -5 694.812 564.73 4
 0 -8 5 735.066 515.738 1
 0 8 -5 -106.891 519.253 1
 0 8 -4 4527.77 883.551 4
 0 -8 4 6834.21 949.382 4
 0 8 -4 1000.57 793.593 1
 0 -8 4 4579.25 885.615 1
 0 -8 3 1154.21 570.049 4
 0 8 -3 -12.3961 509.856 4
 0 -8 3 228.315 462.375 1
 0 8 -3 89.2364 467.815 1
 0 8 -2 1874.04 590.119 4
 0 -8 2 904.348 574.486 1
 0 8 -2 638.74 579.301 1
 0 -8 1 689.318 516.176 4
 0 8 -1 381.836 475.841 4
 0 -8 1 -395.266 581.272 1
 0 8 -1 430.061 602.561 1
 0 -8 0 4438.23 809.744 4
 0 8 0 3694.26 775.141 4
 0 -8 0 3214.38 995.98 1
 0 8 0 2672.57 777.604 2
 0 -8 0 3704.37 792.107 2
 0 8 1 240.164 442.249 2
 0 -8 -1 896.338 479.383 2
 0 -8 -1 1653.86 499.98 4
 0 8 1 799.667 470.571 4
 0 -8 -2 4527.54 814.468 4
 0 8 2 1545.93 756.283 4
 0 -8 -2 5053.26 838.692 2
 0 8 2 5843.04 840.481 2
 0 8 2 5111.1 833.892 3
 0 -8 -3 164.819 359.812 2
 0 8 3 36.2439 349.024 4
 0 8 3 4.97062 283.84 3
 0 -8 -3 40.4286 289.385 3
 0 8 3 346.395 369.374 2
 0 -8 -4 1667.53 445.435 2
 0 8 4 1200.09 379.582 4
 0 -8 -4 434.917 285.417 3
 0 8 4 622.092 293.485 3
 0 8 5 556.828 385.998 2
 0 -8 -5 820.842 391.934 2
 0 -8 -5 1450.91 307.076 3
 0 -8 -5 1044.54 363.75 4
 0 8 5 1234.91 334.87 4
 0 8 5 1122.39 307.625 3
 0 8 6 1243.27 454.188 2
 0 -8 -6 1370.36 458.172 2
 0 8 6 1555.39 343.1 3
 0 -8 -6 1116.81 347.253 3
 0 8 6 1404.48 359.814 4
 0 -8 -7 4489.23 679.647 3
 0 8 7 4817.34 680.976 3
 0 8 7 5007.96 775.621 2
 0 -8 -7 4357.12 770.591 2
 0 -8 -7 2811.44 677.508 4
 0 -8 -7 3604.36 710.344 5
 0 8 7 2847.66 704.155 5
 0 8 7 4789.95 666.441 4
 0 8 8 7910.25 1220.72 3
 0 -8 -8 7627.03 1219.39 3
 0 -8 -8 7547.5 1198.95 4
 0 8 8 7807.12 1282.56 2
 0 -8 -8 8758.32 1295.27 2
 0 8 8 7868.58 1225.28 5
 0 -8 -8 7689.83 1225.6 5
 0 8 8 7583.59 1191.52 4
 0 8 9 908.557 287.666 2
 0 -8 -9 1086.59 286.355 2
 0 8 9 29.51 13.2432 4
 0 -8 -9 708.855 191.507 5
 0 8 9 475.928 180.729 5
 0 -8 -9 48.7858 15.083 4
 0 8 9 480.973 170.874 3
 0 -8 -9 521.763 166.469 3
 0 8 10 2014.65 454.9 4
 0 -8 -10 3045.2 458.587 4
 0 -8 -10 1079.17 942.814 1
 0 8 10 3844.26 515.07 3
 0 -8 -10 3628.33 512.509 3
 0 8 10 4502.76 593.712 2
 0 -8 -10 4624.43 590.313 2
 0 8 10 3403.12 489.264 5
 0 -8 -10 3889.22 495.103 5
 0 8 11 -166.061 134.464 4
 0 -8 -11 -349.273 691.462 1
 0 8 11 -165.132 669.002 1
 0 -8 -11 355.057 241.916 2
 0 8 11 110.309 223.406 2
 0 -8 -11 349.044 162.923 4
 0 8 11 535.984 156.036 5
 0 -8 -11 462.704 154.796 5
 0 -8 -11 130.898 192.715 3
 0 8 11 30.9583 197.317 3
 0 -8 -12 462.033 663.747 1
 0 8 12 1058.2 677.956 1
 0 -8 -12 787.377 280.723 3
 0 8 12 1314.24 294.917 3
 0 -8 -12 1663.11 290.566 4
 0 -8 -12 1137.15 329.851 2
 0 8 12 469.352 307.723 2
 0 -8 -12 932.989 219.839 5
 0 8 12 840.411 213.546 5
 0 8 13 301.909 135.653 5
 0 -8 -13 264.865 129.89 5
 0 8 13 65.0751 638.502 1
 0 -8 -13 280.533 628.603 1
 0 -8 -13 354.923 223.857 3
 0 8 13 767.8 282.847 2
 0 -8 -13 821.207 282.922 2
 0 8 13 696.563 239.914 3
 0 8 13 573.917 228.378 4
 0 -8 -13 497.53 258.625 4
 0 -8 -14 1068.94 314.635 4
 0 -8 -14 63.8794 280.683 2
 0 8 14 458.962 281.636 2
 0 -8 -14 -22.2812 622.762 1
 0 8 14 785.95 656.811 1
 0 8 14 731.769 160.543 5
 0 -8 -14 348.431 153.192 5
 0 8 14 334.023 265.474 4
 0 -8 -14 742.249 259.097 3
 0 8 14 600.914 260.028 3
 0 -8 -15 720.664 332.79 4
 0 -8 -15 375.795 270.942 2
 0 8 15 633.562 293.222 2
 0 8 15 301.458 621.176 1
 0 -8 -15 913.623 631.356 1
 0 8 15 329.802 155.563 5
 0 -8 -15 426.031 151.59 5
 0 8 15 542.254 288.27 4
 0 -8 -15 349.995 252.193 3
 0 8 15 529.342 264.579 3
 0 -8 -16 2172.01 336.111 5
 0 8 16 2093.4 343.584 5
 0 8 16 2685.4 763.725 1
 0 -8 -16 1382.76 732.787 1
 0 -8 -16 1460.73 418.307 2
 0 8 16 1483.96 417.018 2
 0 -8 -16 1741.4 428.965 3
 0 8 16 1674.26 439.004 3
 0 8 16 1340.9 422.998 4
 0 -8 -16 1291.07 457.081 4
 0 -8 -17 512.309 329 4
 0 8 17 9.85217 220.562 2
 0 -8 -17 -197.146 245.319 2
 0 8 17 -24.3713 568.795 1
 0 -8 -17 412.306 545.65 1
 0 -8 -17 15.4673 132.424 5
 0 8 17 -12.3282 134.906 5
 0 8 17 -22.2861 273.122 4
 0 8 17 -61.5313 282.527 3
 0 -8 -17 346.957 280.648 3
 0 8 18 87.9791 288.7 3
 0 -8 -18 -216.628 287.11 3
 0 8 18 895.496 177.971 5
 0 8 18 302.435 506.703 1
 0 -8 -18 173.547 496.988 1
 0 -8 -18 342.716 239.917 2
 0 8 18 354.553 245.434 2
 0 -8 -18 368.762 151.952 5
 0 8 18 83.4789 289.23 4
 0 -8 -18 1008.72 357.813 4
 0 -8 -19 380.223 317.298 3
 0 8 19 193.58 305.935 3
 0 -8 -19 479.808 347.921 4
 0 -8 -19 109.88 212.038 2
 0 8 19 33.6352 222.945 2
 0 8 19 324.35 290.442 4
 0 -8 -19 129.362 149.218 5
 0 8 19 -37.0169 158.682 5
 0 8 19 78.0917 472.357 1
 0 -8 -19 -283.966 486.383 1
 0 8 20 1020.96 397.677 3
 0 -8 -20 1073.77 383.583 3
 0 -8 -20 787.328 400.7 4
 0 -8 -20 918.035 320.638 2
 0 8 20 1119.7 337.437 2
 0 8 20 1456.61 380.187 4
 0 8 20 1324.77 239.453 5
 0 -8 -20 724.162 232.45 5
 0 8 20 456.292 490.518 1
 0 -8 -20 885.084 550.565 1
 0 8 21 174.772 330.661 3
 0 -8 -21 416.013 334.029 3
 0 -8 -21 12.2864 341.713 4
 0 8 21 456.183 252.493 2
 0 -8 -21 138.484 209.782 2
 0 8 21 277.62 293.069 4
 0 -8 -21 -123.704 153.924 5
 0 8 21 -105.36 149.465 5
 0 8 21 55.781 428.828 1
 0 -8 -21 -333.68 452.373 1
 0 8 22 235.942 330.241 3
 0 -8 -22 427.983 349.62 3
 0 -8 -22 479.715 355.477 4
 0 -8 -22 80.4672 230.49 2
 0 8 22 462.031 256.351 2
 0 8 22 220.985 292.107 4
 0 8 22 260.244 445.58 1
 0 -8 -22 28.7526 413.312 1
 0 8 22 260.089 145.206 5
 0 -8 -22 10.5166 144.548 5
 0 -9 16 355.105 335.269 1
 0 9 -16 364.423 368.128 1
 0 -9 16 591.047 540.365 4
 0 9 -16 325.463 535.773 4
 0 9 -15 700.621 385.728 1
 0 -9 15 42.8809 331.29 1
 0 9 -15 599.696 568.412 4
 0 -9 15 469.703 528.962 4
 0 -9 14 1034.98 438.535 1
 0 -9 14 664.852 557.347 4
 0 9 -14 976.018 615.068 4
 0 9 -14 888.202 435.354 1
 0 9 -13 191.832 571.91 4
 0 -9 13 364.293 551.605 4
 0 9 -13 -265.397 426.108 1
 0 -9 13 578.685 409.095 1
 0 -9 12 4730.1 870.198 1
 0 9 -12 3854.75 862.829 1
 0 -9 12 3639.26 943.519 4
 0 9 -12 2384.98 949.463 4
 0 9 -11 -240.753 657.407 4
 0 -9 11 770.186 640.396 4
 0 9 -11 660.722 499.85 1
 0 -9 11 149.483 456.163 1
 0 -9 10 3690.21 851.338 4
 0 9 -10 4189.15 901.556 4
 0 9 -10 1622.65 728.872 1
 0 -9 10 2068.68 744.61 1
 0 -9 9 1490.27 655.822 4
 0 9 -9 -19.7971 648.556 4
 0 -9 9 1291.53 659.696 1
 0 9 -9 1531.34 638.917 1
 0 -9 8 1878.32 656.573 4
 0 9 -8 1800.33 693.424 4
 0 9 -8 1082.69 593.092 1
 0 -9 8 131.994 563.666 1
 0 -9 7 422.842 573.761 4
 0 9 -7 88.5535 616.459 4
 0 9 -7 541.245 528.522 1
 0 -9 7 290.547 494.494 1
 0 -9 6 6913.07 1283.07 1
 0 9 -6 6548.04 1278.69 1
 0 -9 6 6216.23 1284.77 4
 0 9 -6 7200.91 1313.82 4
 0 -9 5 927.818 563.309 4
 0 9 -5 421.948 551.824 4
 0 -9 5 -182.242 514.279 1
 0 9 -5 17.1677 502.834 1
 0 9 -4 2407.77 674.352 1
 0 9 -4 3457.24 734.822 4
 0 -9 4 2447.98 722.403 4
 0 -9 4 1527.45 648.753 1
 0 -9 3 348.729 468.11 1
 0 9 -3 -358.423 460.932 1
 0 -9 3 638.849 549.047 4
 0 9 -3 -81.2879 512.67 4
 0 -9 2 2219.34 706.985 1
 0 9 -2 2393.05 740.463 1
 0 9 -2 2676.93 706.693 4
 0 -9 2 4381.68 779.263 4
 0 9 -1 836.935 598.199 1
 0 -9 1 -757.228 576.01 1
 0 9 -1 734.107 485.087 4
 0 -9 1 1240.15 542.179 4
 0 9 0 2075.96 536.534 4
 0 -9 0 423.153 790.308 1
 0 -9 0 730.23 495.321 2
 0 9 0 715.738 514.124 2
 0 -9 -1 739.66 484.54 4
 0 9 1 723.271 467.618 4
 0 -9 -1 1126.07 476.727 2
 0 9 1 1031.52 474.636 2
 0 -9 -2 3598.44 701.027 4
 0 9 2 3085.47 677.998 4
 0 9 2 3306.97 711.265 2
 0 -9 -2 2699.7 693.238 2
 0 9 3 781.03 388.897 4
 0 -9 -3 650.298 426.345 4
 0 -9 -3 21.043 373.597 2
 0 -9 -3 -12.8932 332.586 3
 0 9 3 226.61 352.394 3
 0 9 3 272.997 371.318 2
 0 -9 -4 4836.99 568.055 4
 0 9 4 4953.04 606.737 2
 0 -9 -4 5795.43 620.347 2
 0 -9 -5 1531.16 331.522 3
 0 9 5 1266.38 323.407 3
 0 9 5 831.357 407.517 2
 0 -9 -5 1083.18 424.122 2
 0 9 5 1902.95 391.834 4
 0 -9 -5 1068.34 418.16 4
 0 -9 -6 7859.75 1526.52 4
 0 9 6 12303.1 1530.59 4
 0 -9 -6 10137.8 1591.54 2
 0 9 6 10175.6 1594.32 2
 0 -9 -6 10241.2 1537.39 3
 0 9 6 7385.3 1526.54 3
 0 -9 -7 57.0474 187.898 3
 0 9 7 341.393 187.932 3
 0 -9 -7 86.3175 332.021 2
 0 9 7 448.963 348.646 2
 0 -9 -7 691.424 266.183 4
 0 9 7 -188.672 211.264 4
 0 9 8 3775.06 531.827 4
 0 -9 -8 2883.7 592.302 5
 0 9 8 5419.16 607.886 5
 0 -9 -8 2384.39 630.977 2
 0 9 8 4225.88 670.609 2
 0 9 8 1962.95 535.968 3
 0 -9 -8 2337.86 539.855 3
 0 -9 -8 4331.94 560.694 4
 0 9 9 670.139 204.439 3
 0 -9 -9 708.838 207.356 3
 0 -9 -9 523.553 146.953 4
 0 9 9 454.367 112.836 4
 0 9 9 633.101 247.497 5
 0 -9 -9 742.632 250.276 5
 0 -9 -9 1295.59 356.372 2
 0 9 9 1047.52 339.648 2
 0 -9 -10 184.922 30.3099 4
 0 -9 -10 780.557 186.543 3
 0 9 10 906.322 192.868 3
 0 9 10 90.5559 20.7778 4
 0 -9 -10 622.194 294.175 2
 0 9 10 707.726 282.723 2
 0 9 11 694.468 230.921 3
 0 -9 -11 785.559 233.967 3
 0 -9 -11 865.892 148.206 4
 0 9 11 1314.42 325.15 2
 0 -9 -11 1547.11 337.386 2
 0 -9 -11 529.558 219.115 5
 0 9 11 1059.47 226.938 5
 0 -9 -12 -137.708 687.366 1
 0 -9 -12 465.772 167.446 5
 0 9 12 97.1198 159.391 5
 0 -9 -12 218.979 201.679 3
 0 9 12 186.993 198.847 3
 0 -9 -12 184.657 259.276 2
 0 9 12 -131.096 278.621 2
 0 9 12 206.138 674.071 1
 0 9 12 381.333 129.933 4
 0 -9 -13 256.801 688.343 1
 0 9 13 -610.806 699.8 1
 0 9 13 -59.9058 137.395 5
 0 -9 -13 296.407 148.167 5
 0 9 13 -37.7264 209.686 3
 0 -9 -13 577.39 224.115 3
 0 -9 -13 18.2163 258.085 2
 0 9 13 155.3 261.731 2
 0 9 13 -79.869 174.267 4
 0 9 14 -143.527 645.726 1
 0 -9 -14 1006.73 690.087 1
 0 -9 -14 216.807 128.314 5
 0 9 14 325.89 125.922 5
 0 -9 -14 591.537 236.567 3
 0 9 14 305.857 230.895 3
 0 -9 -14 353.559 274.745 2
 0 9 14 262.783 285.014 2
 0 9 14 144.987 213.283 4
 0 -9 -14 659.179 255.114 4
 0 -9 -15 353.82 266.895 4
 0 9 15 198.275 259.403 2
 0 -9 -15 565.469 291.529 2
 0 9 15 -196.986 618.071 1
 0 -9 -15 269.512 645.595 1
 0 -9 -15 60.0484 115.791 5
 0 9 15 118.68 125.484 5
 0 -9 -15 202.201 227.301 3
 0 9 15 -115.198 229.74 3
 0 9 15 149.846 234.457 4
 0 -9 -16 692.817 175.27 5
 0 9 16 1032.19 181.09 5
 0 -9 -16 977.762 701.529 1
 0 9 16 760.295 631.424 1
 0 -9 -16 747.236 309.752 4
 0 9 16 969.693 301.928 2
 0 -9 -16 615.078 295.511 2
 0 -9 -16 445.723 255.741 3
 0 9 16 511.409 267.524 3
 0 9 16 -86.2049 277.213 4
 0 9 17 63.8712 132.834 5
 0 -9 -17 67.2268 128.164 5
 0 9 17 262.142 577.664 1
 0 -9 -17 387.602 569.421 1
 0 9 17 -314.505 257.473 4
 0 -9 -17 -20.7433 223.075 2
 0 9 17 -20.1863 218.29 2
 0 9 17 148.337 232.808 3
 0 -9 -17 -14.9881 220.547 3
 0 -9 -17 48.4468 276.03 4
 0 9 18 373.963 268.196 4
 0 -9 -18 137.598 234.044 2
 0 9 18 10.5174 226.547 2
 0 -9 -18 345.402 166.843 5
 0 -9 -18 -105.51 504.87 1
 0 9 18 213.815 546.097 1
 0 -9 -18 764.014 314.144 4
 0 -9 -18 408.385 269.169 3
 0 9 18 348.95 274.667 3
 0 9 19 -69.586 134.816 5
 0 -9 -19 -28.8066 137.668 5
 0 9 19 661.236 520.695 1
 0 -9 -19 -27.1626 458.747 1
 0 9 19 -57.8096 260.825 4
 0 9 19 77.1517 206.88 2
 0 -9 -19 110.119 201.352 2
 0 -9 -19 120.781 262.281 3
 0 9 19 529.711 286.565 3
 0 -9 -19 98.9585 292.761 4
 0 9 20 -119.318 257.019 4
 0 -9 -20 -69.1244 223.997 2
 0 9 20 -116.031 214.595 2
 0 -9 -20 -8.85496 130.181 5
 0 -9 -20 431.471 314.835 4
 0 -9 -20 317.638 286.909 3
 0 9 20 276.958 279.078 3
 0 9 20 -340.45 508.468 1
 0 -9 -20 55.273 462.532 1
 0 9 20 137.83 143.551 5
 0 9 21 70.6819 247.832 4
 0 9 21 571.715 312.02 3
 0 -9 -21 33.8626 290.822 3
 0 -9 -21 888 511.402 1
 0 9 21 28.8638 476.456 1
 0 -9 -21 -121.796 326.959 4
 0 -9 -21 -84.8808 231.877 2
 0 9 21 256.502 226.908 2
 0 -9 -21 -70.0122 145.158 5
 0 9 21 137.626 159.366 5
 0 -10 15 77.5185 524.391 4
 0 10 -15 108.909 550.778 4
 0 -10 15 180.662 338.4 1
 0 10 -15 161.538 331.632 1
 0 10 -14 680.664 576.313 4
 0 -10 14 348.097 514.554 4
 0 10 -14 112.398 361.849 1
 0 -10 14 86.8933 342.776 1
 0 -10 13 668.884 574.232 4
 0 10 -13 427.244 598.211 4
 0 -10 13 658.377 431.857 1
 0 10 -13 287.992 404.143 1
 0 10 -12 1878.65 702.269 4
 0 -10 12 1397.72 655.157 4
 0 10 -12 948.025 527.895 1
 0 -10 12 919.598 498.123 1
 0 10 -11 460.782 647.453 4
 0 -10 11 460.708 588.867 4
 0 -10 11 21.1901 466.275 1
 0 10 -11 -44.8982 475.209 1
 0 -10 10 5995.62 1106.6 4
 0 10 -10 6466.14 1147.19 4
 0 -10 10 3367.18 1007.56 1
 0 10 -10 3746.82 1041.26 1
 0 -10 9 1319.28 730.55 4
 0 10 -9 1738.77 746.398 4
 0 -10 9 2606.54 737.896 1
 0 10 -9 1620.88 701.241 1
 0 -10 8 4601.59 864.84 4
 0 10 -8 2985.77 846.375 4
 0 10 -8 2169.19 777.532 1
 0 -10 8 1781.57 738.469 1
 0 -10 7 90.2047 599.464 4
 0 10 -7 320.656 648.616 4
 0 10 -7 610.119 598.196 1
 0 -10 7 740.056 579.959 1
 0 10 -6 9391.06 1634.1 4
 0 -10 6 6246.67 1578.4 4
 0 -10 6 9763.81 1630.89 1
 0 10 -6 10702.2 1650.01 1
 0 -10 5 833.477 599.884 1
 0 10 -5 -73.8308 543.367 1
 0 -10 5 386.261 552.105 4
 0 10 -5 134.227 572.903 4
 0 -10 4 2011.14 657.601 4
 0 10 -4 3603.93 721.42 4
 0 10 -4 1244.09 608.362 1
 0 -10 4 1114.95 586.96 1
 0 -10 3 -15.0949 550.581 4
 0 10 -3 793.669 532.475 4
 0 -10 3 -138.05 488.517 1
 0 10 -3 47.419 501.459 1
 0 10 -2 2690.62 636.468 4
 0 -10 2 2235.1 656.674 4
 0 10 -2 1331.41 644.156 1
 0 -10 2 1335.73 622.048 1
 0 -10 1 1445.16 568.2 4
 0 10 -1 416.42 492.908 4
 0 10 -1 858.842 658.69 1
 0 -10 1 833.96 603.374 1
 0 -10 0 4540.91 912.572 4
 0 10 0 4377.04 880.477 4
 0 -10 0 4106.83 1065.61 1
 0 -10 0 4384.93 882.996 2
 0 10 0 4068.37 887.021 2
 0 -10 -1 973.887 509.195 4
 0 10 1 252.959 451.249 4
 0 -10 -1 538.603 444.906 2
 0 10 1 423.199 430.404 2
 0 10 2 2066.2 527.396 4
 0 -10 -2 819.172 497.108 2
 0 10 2 1271.44 522.285 2
 0 -10 -3 1152.12 444.844 4
 0 10 3 290.075 384.668 4
 0 -10 -3 512.793 399.518 3
 0 -10 -3 249.925 392.586 2
 0 10 3 912.928 402.108 2
 0 10 3 577.93 400.257 3
 0 -10 -4 7309.42 1284 3
 0 10 4 6865.67 1280.24 3
 0 10 4 9498.75 1324.51 4
 0 -10 -4 9181.84 1337.75 4
 0 10 4 7298.43 1340.91 2
 0 -10 -4 7508.1 1348.53 2
 0 -10 -5 1220.14 397.919 4
 0 10 5 -24.4782 330.885 4
 0 -10 -5 126.09 240.655 3
 0 10 5 121.287 244.235 3
 0 -10 -5 32.7413 342.266 2
 0 10 5 119.611 347.2 2
 0 10 6 4408.17 900.837 3
 0 -10 -6 5705.55 907.332 3
 0 -10 -6 7278 958.9 4
 0 10 6 5234.03 923.116 4
 0 10 6 4747.45 977.253 2
 0 -10 -6 5892.39 993.45 2
 0 -10 -7 131.35 299.943 4
 0 10 7 4.03435 262.936 4
 0 10 7 116.868 238.734 3
 0 -10 -7 712.173 266.282 3
 0 -10 -7 643.505 348.324 2
 0 10 7 289.998 320.943 2
 0 10 8 15192.7 1781.88 4
 0 -10 -8 8502.83 1774.43 4
 0 -10 -8 11481.8 1863.43 2
 0 10 8 12682 1873.89 2
 0 -10 -8 10699.9 1780.62 3
 0 10 8 11570.9 1781.73 3
 0 10 8 9906.79 1809.07 5
 0 10 9 57.2095 190.167 3
 0 -10 -9 -115.325 187.741 3
 0 -10 -9 763.143 380.809 2
 0 10 9 197.208 345.194 2
 0 10 9 774.667 301.282 5
 0 -10 -9 -60.9259 287.883 5
 0 10 9 153.278 157.542 4
 0 -10 -9 365.841 211.666 4
 0 10 10 3325.89 580.27 4
 0 10 10 4665.8 636.419 3
 0 -10 -10 3596.12 627.215 3
 0 -10 -10 4603.11 748.978 2
 0 10 10 4894.42 740.414 2
 0 -10 -10 4124.78 593.97 4
 0 -10 -10 3168.11 638.335 5
 0 10 10 3658.21 640.522 5
 0 10 11 3553.96 288.733 3
 0 10 11 3614.88 426.305 2
 0 -10 -11 4315.35 458.82 2
 0 -10 -11 3303.22 281.89 5
 0 10 11 2190.76 256.548 5
 0 -10 -11 3153.48 278.52 3
 0 -10 -12 286.471 66.754 4
 0 -10 -12 729.034 193.321 5
 0 10 12 381.712 187.761 5
 0 -10 -12 586.686 203.88 3
 0 10 12 970.804 218.278 3
 0 10 12 349.597 278.228 2
 0 -10 -12 990.056 321.435 2
 0 -10 -13 595.379 196.007 5
 0 10 13 464.026 181.537 5
 0 -10 -13 203.069 814.722 1
 0 10 13 661.002 233.815 3
 0 -10 -13 601.922 225.87 3
 0 10 13 432.34 143.534 4
 0 10 13 482.467 301.28 2
 0 -10 -13 951.194 321.873 2
 0 10 13 603.565 781.708 1
 0 -10 -13 790.579 150.878 4
 0 -10 -14 293.558 225.498 3
 0 10 14 312.75 229.289 3
 0 10 14 496.237 173.909 5
 0 -10 -14 674.785 184.602 5
 0 -10 -14 348.324 295.807 2
 0 10 14 338.108 287.749 2
 0 10 14 -25.849 717.565 1
 0 -10 -14 334.654 706.253 1
 0 10 14 502.51 180.029 4
 0 -10 -14 491.344 194.915 4
 0 -10 -15 12.3777 215.01 3
 0 10 15 -56.6774 224.727 3
 0 10 15 6.61733 188.642 4
 0 -10 -15 41.5156 245.259 2
 0 10 15 -63.9958 261.674 2
 0 -10 -15 525.616 683.418 1
 0 10 15 872.222 705.363 1
 0 -10 -15 213.734 135.08 5
 0 10 15 224.429 124.3 5
 0 -10 -15 138.844 210.242 4
 0 10 16 40.4766 209.759 3
 0 -10 -16 348.592 221.633 3
 0 -10 -16 265.355 228.931 4
 0 10 16 64.8113 237.024 2
 0 -10 -16 286.632 265.783 2
 0 -10 -16 430.721 627.833 1
 0 10 16 108.071 611.984 1
 0 -10 -16 475.323 122.847 5
 0 10 16 112.881 124.786 5
 0 10 16 50.8481 202.696 4
 0 10 17 -218.683 220.091 4
 0 10 17 -55.0856 241.551 2
 0 -10 -17 -45.0301 238.773 2
 0 -10 -17 145.349 235.956 4
 0 10 17 249.265 590.64 1
 0 -10 -17 -579.17 599.671 1
 0 10 17 238.741 124.955 5
 0 -10 -17 72.9743 117.337 5
 0 10 17 73.0271 206.172 3
 0 -10 -17 -222.466 218.02 3
 0 10 18 103.628 217.542 4
 0 -10 -18 149.418 222.283 2
 0 10 18 -55.4526 220.49 2
 0 -10 -18 145.33 249.633 4
 0 10 18 879.956 572.967 1
 0 -10 -18 -84.3066 563.678 1
 0 10 18 501.572 143.632 5
 0 -10 -18 347.523 137.17 5
 0 10 18 142.237 214.787 3
 0 -10 -18 -46.5637 217.188 3
 0 10 19 28.4223 225.789 4
 0 -10 -19 -162.097 231.802 2
 0 10 19 123.34 195.237 2
 0 -10 -19 426.819 269.603 4
 0 10 19 58.4761 528.14 1
 0 -10 -19 -399.806 523.909 1
 0 -10 -19 112.61 129.367 5
 0 10 19 -50.1634 135.499 5
 0 -10 -19 25.1543 211.227 3
 0 10 19 -169.476 245.569 3
 0 10 20 136.133 234.422 4
 0 10 20 710.077 176.126 5
 0 -10 -20 422.04 157.565 5
 0 -10 -20 613.289 298.087 4
 0 -10 -20 282.33 220.694 2
 0 10 20 175.273 215.287 2
 0 10 20 -593.75 541.652 1
 0 -10 -20 381.188 503.154 1
 0 10 20 502.35 274.484 3
 0 -10 -20 333.301 254.94 3
 0 -10 -21 170.598 204.133 2
 0 10 21 158.487 218.676 2
 0 -10 -21 399.769 268.131 3
 0 10 21 63.8891 260.135 3
 0 10 21 -30.7495 133.04 5
 0 -10 -21 42.2071 138.396 5
 0 10 21 30.4822 512.522 1
 0 -10 -21 -451.127 521.515 1
 0 11 -14 300.64 575.526 4
 0 -11 14 701.627 539.327 4
 0 -11 14 23.0616 350.358 1
 0 11 -14 196.538 362.486 1
 0 11 -13 1261.59 595.928 4
 0 -11 13 225.107 527.791 4
 0 11 -13 147.353 378.392 1
 0 -11 13 387.367 398.069 1
 0 11 -12 1261.8 620.081 4
 0 -11 12 1009.59 606.657 4
 0 -11 12 719.113 474.193 1
 0 11 -12 467.766 465.999 1
 0 -11 11 -645.79 577.631 4
 0 11 -11 -338.655 633.704 4
 0 -11 11 673.88 499.902 1
 0 11 -11 -50.0049 497.518 1
 0 11 -10 2754.13 823.143 4
 0 -11 10 2253.21 754.027 4
 0 11 -10 1836.92 695.091 1
 0 -11 10 2156.15 693.305 1
 0 11 -9 265.189 637.731 4
 0 -11 9 865.786 611.452 4
 0 -11 9 -491.795 566.582 1
 0 11 -9 1060.88 551.147 1
 0 -11 8 5821.5 1179.61 4
 0 11 -8 3263.5 1147.21 4
 0 11 -8 6993.43 1208.42 1
 0 -11 8 6128.55 1176.64 1
 0 -11 7 268.391 605.781 4
 0 11 -7 -280.16 631.488 4
 0 11 -7 -295.902 596.034 1
 0 -11 7 1103.65 638.911 1
 0 -11 6 3912.64 950.03 4
 0 11 -6 4400.76 962.196 4
 0 -11 6 2378.82 909.977 1
 0 11 -6 4634.58 978.092 1
 0 11 -5 1063.97 584.745 1
 0 11 -5 466.099 625.024 4
 0 -11 5 -378.974 610.876 4
 0 -11 5 437.905 576.345 1
 0 11 -4 688.442 639.083 1
 0 -11 4 955.491 637.738 1
 0 -11 4 2584.4 695.03 4
 0 11 -4 4120.09 754.319 4
 0 11 -3 452.568 563.016 1
 0 -11 3 870.539 554.083 1
 0 -11 3 30.5645 546.881 4
 0 11 -3 1505.27 577.562 4
 0 -11 2 683.905 545.924 1
 0 11 -2 123.582 576.317 1
 0 11 -2 177.658 519.51 4
 0 -11 1 324.936 599.778 1
 0 11 -1 215.816 652.312 1
 0 11 -1 330.353 495.606 4
 0 -11 1 327.302 533.131 4
 0 -11 0 5491.79 1367.07 1
 0 -11 0 8100.6 1239.89 4
 0 11 0 6476.87 1198.79 4
 0 -11 0 6811.84 1209.13 2
 0 11 0 5480.06 1203.29 2
 0 -11 -1 255.26 488.712 4
 0 11 1 80.1307 450.097 4
 0 11 1 731.924 446.676 2
 0 -11 -1 701.579 449.598 2
 0 11 2 1501.62 479.714 4
 0 -11 -2 2301.13 559.637 4
 0 11 2 545.833 462.964 2
 0 -11 -2 782.677 473.151 2
 0 11 3 799.681 407.549 4
 0 -11 -3 624.776 448.524 4
 0 -11 -3 -633.318 447.825 3
 0 -11 -3 -79.7661 367.981 2
 0 11 3 119.262 359.965 2
 0 11 3 207.717 415.393 3
 0 11 4 276.923 408.643 2
 0 -11 -4 287.548 360.976 3
 0 -11 -4 1365.81 458.467 2
 0 11 4 492.53 356.846 3
 0 11 5 1717.37 442.336 4
 0 -11 -5 1327.21 472.135 4
 0 -11 -5 1238.54 382.105 3
 0 11 5 1498.41 380.165 3
 0 -11 -5 1522.3 482.92 2
 0 11 5 1679.44 489.311 2
 0 11 6 7180.67 1229.98 2
 0 -11 -6 8679.83 1250.46 2
 0 11 6 10517.9 1192.45 4
 0 -11 -6 3532.13 1162.47 4
 0 -11 -6 6350.24 1138.61 3
 0 11 6 7460.37 1150.19 3
 0 11 7 270.687 303.348 4
 0 -11 -7 833.305 366.096 4
 0 11 7 804.08 298.701 3
 0 -11 -7 760.152 287.726 3
 0 -11 -7 810.498 399.518 2
 0 11 7 648.507 393.29 2
 0 -11 -8 933.256 479.172 2
 0 11 8 459.289 440.125 2
 0 -11 -8 1925.91 400.166 3
 0 11 8 2034.55 385.871 3
 0 -11 -8 2608.96 420.164 4
 0 11 8 1878.16 392.153 4
 0 11 9 1833.78 365.818 3
 0 11 9 2879.53 535.817 2
 0 -11 -9 2279.52 489.476 5
 0 11 9 1489.76 474.863 5
 0 11 9 1931.71 362.342 4
 0 -11 -9 1107.41 381.199 4
 0 -11 -9 1311.37 362.865 3
 0 -11 -10 6553.62 1322.58 3
 0 11 10 7484.89 1325.23 3
 0 -11 -10 8384.32 1348.41 5
 0 11 10 13645.4 1368.7 5
 0 11 10 9328.24 1305.68 4
 0 -11 -10 8003.01 1427.08 2
 0 11 10 6767.84 1408.44 2
 0 -11 -10 7296.16 1314.03 4
 0 -11 -11 22.7587 335.937 2
 0 11 11 -164.144 332.448 2
 0 11 11 -158.913 251.445 5
 0 11 11 -16.6628 73.4595 4
 0 11 11 -205.784 203.805 3
 0 -11 -11 142.346 190.12 3
 0 -11 -12 324.426 310.913 2
 0 11 12 447.188 315.108 2
 0 -11 -12 539.933 208.057 3
 0 11 12 932.006 224.31 3
 0 11 12 802.442 221.779 5
 0 -11 -12 473.15 62.9949 4
 0 11 12 200.884 46.852 4
 0 11 13 1059.1 329.73 2
 0 -11 -13 382.385 291.826 2
 0 11 13 423.661 201.838 3
 0 -11 -13 264.844 191.996 3
 0 -11 -13 512.371 195.433 5
 0 11 13 532.024 188.717 5
 0 -11 -13 127.321 32.0971 4
 0 -11 -14 249.556 866.142 1
 0 11 14 345.028 177.305 5
 0 -11 -14 649.499 191.989 5
 0 -11 -14 137.95 278.539 2
 0 11 14 464.966 286.088 2
 0 -11 -14 556.766 216.404 3
 0 11 14 445.788 215.109 3
 0 -11 -14 171.673 104.367 4
 0 11 14 591.15 118.231 4
 0 11 15 167.12 193.183 5
 0 -11 -15 737.287 198.59 5
 0 11 15 1411.19 751.218 1
 0 -11 -15 676.462 718.26 1
 0 -11 -15 698.742 246.441 3
 0 11 15 731.038 247.946 3
 0 11 15 172.654 274.823 2
 0 -11 -15 1064.41 318.661 2
 0 -11 -15 872.937 184.693 4
 0 11 15 690.749 175.225 4
 0 -11 -16 1404.89 711.426 1
 0 11 16 259.145 627.139 1
 0 -11 -16 279.773 156.52 5
 0 11 16 315.204 150.609 5
 0 11 16 298.507 217.155 3
 0 -11 -16 193.678 215.525 3
 0 -11 -16 -55.8827 239.859 2
 0 11 16 -56.761 234.537 2
 0 -11 -16 381.335 185.532 4
 0 11 16 238.152 170.054 4
 0 11 17 821.247 589.161 1
 0 -11 -17 -292.186 592.498 1
 0 -11 -17 21.8876 123.734 5
 0 11 17 -52.9999 114.816 5
 0 11 17 307.218 216.944 3
 0 -11 -17 -21.2001 202.906 3
 0 -11 -17 94.1359 221.824 2
 0 11 17 154.043 256.455 2
 0 11 17 277.725 181.854 4
 0 -11 -17 127.588 205.635 4
 0 -11 -18 606.301 233.387 4
 0 -11 -18 48.8088 208.912 2
 0 11 18 -131.724 232 2
 0 -11 -18 29.8452 537.01 1
 0 11 18 299.182 563.372 1
 0 11 18 17.3842 119.965 5
 0 -11 -18 -86.1735 113.632 5
 0 -11 -18 158.782 204.684 3
 0 11 18 35.1843 183.283 4
 0 11 18 106.813 207.259 3
 0 -11 -19 203.071 123.056 5
 0 11 19 140.936 127.853 5
 0 -11 -19 224.996 230.413 4
 0 11 19 -120.205 212.7 4
 0 11 19 -131.664 214.254 3
 0 -11 -19 346.621 219.245 3
 0 -11 -19 211.55 224.616 2
 0 11 19 48.1031 199.267 2
 0 11 19 91.7337 512.018 1
 0 -11 -19 -273.813 527.779 1
 0 11 20 -133.663 197.997 2
 0 -11 -20 187.611 200.802 2
 0 -11 -20 138.205 213.451 3
 0 11 20 -17.8646 213.628 3
 0 11 20 228.318 130.132 5
 0 -11 -20 11.0747 121.747 5
 0 -11 -20 560.481 535.344 1
 0 11 20 -62.8557 503.875 1
 0 -12 13 52.2758 519.271 4
 0 12 -13 548.65 564.066 4
 0 12 -13 -27.5306 440.307 1
 0 -12 13 352.82 415.237 1
 0 -12 12 2214.51 678.674 4
 0 12 -12 1635.88 680.153 4
 0 12 -12 409.509 547.74 1
 0 -12 12 683.845 495.368 1
 0 12 -11 25.3384 571.797 4
 0 -12 11 -48.3842 548.839 4
 0 12 -11 -251.47 473.901 1
 0 -12 11 -567.45 511.67 1
 0 12 -10 1700.46 678.019 4
 0 -12 10 812.684 570.938 4
 0 12 -10 -95.1792 485.84 1
 0 -12 10 -308.855 507.021 1
 0 -12 9 244.72 560.652 4
 0 12 -9 209.224 602.665 4
 0 12 -9 879.96 521.814 1
 0 -12 9 1056.21 559.25 1
 0 -12 8 2765.75 925.583 4
 0 12 -8 2753.11 948.186 4
 0 -12 8 5886.04 1000.82 1
 0 12 -8 4853.14 982.307 1
 0 12 -7 211.587 623.056 4
 0 -12 7 812.128 595.47 4
 0 -12 7 419.328 544.848 1
 0 12 -7 206.7 570.267 1
 0 -12 6 3479.7 861.487 4
 0 12 -6 2735.72 836.502 4
 0 12 -6 3525.25 867.292 1
 0 -12 6 2613.84 859.641 1
 0 -12 5 195.728 557.995 1
 0 12 -5 79.7108 563.53 1
 0 -12 5 385.569 584.647 4
 0 12 -5 629.414 597.103 4
 0 12 -4 -211.676 619.468 1
 0 -12 4 1090.38 612.181 1
 0 -12 4 2364.95 678.924 4
 0 12 -4 2632.6 702.929 4
 0 -12 3 54.4765 549.428 1
 0 12 -3 -189.726 611.283 1
 0 -12 3 1100.02 590.255 4
 0 12 -3 424.754 559.307 4
 0 12 -2 2583.85 779.71 1
 0 -12 2 2433.18 719.024 1
 0 12 -2 1068.6 629.508 4
 0 -12 2 1683.74 658.99 4
 0 -12 1 -377.407 646.698 1
 0 12 -1 -43.5088 711.32 1
 0 12 -1 382.985 467.387 2
 0 12 -1 -74.5419 503.84 4
 0 -12 1 1592.36 546.546 4
 0 -12 0 89.3146 764.441 1
 0 12 0 -31.7936 492.709 2
 0 -12 0 1807.11 549.406 2
 0 12 0 804.322 517.398 4
 0 12 1 842.985 485.486 2
 0 -12 -1 -267.028 466.85 2
 0 -12 -1 1390.53 539.963 4
 0 12 1 251.326 469.459 4
 0 -12 -2 2055.67 644.022 2
 0 12 2 2556.79 651.955 2
 0 12 2 1905.15 609.836 4
 0 -12 -2 2651.52 671.22 4
 0 12 3 1078.6 523.879 3
 0 12 3 117.235 444.803 2
 0 -12 -3 470.216 433.977 2
 0 12 3 673.658 440.011 4
 0 -12 -3 993.881 505.891 4
 0 12 4 2763.51 629.776 2
 0 12 4 2115.23 568.15 3
 0 -12 -4 2399.29 620.152 2
 0 -12 -4 2545.88 580.953 3
 0 12 4 3611.75 624.461 4
 0 -12 -4 1681.76 626.836 4
 0 12 5 468.303 300.602 3
 0 -12 -5 316.983 304.361 3
 0 -12 -5 718.721 429.075 4
 0 12 5 315.775 368.654 4
 0 -12 -5 496.31 386.637 2
 0 12 5 523.917 391.364 2
 0 -12 -6 909.483 325.972 3
 0 12 6 635.686 318.167 3
 0 -12 -6 1447.91 437.23 4
 0 -12 -6 798.938 433.339 2
 0 12 6 809.049 422.278 2
 0 -12 -7 199.633 246.327 3
 0 12 7 66.1673 258.162 3
 0 12 7 -222.397 318.538 4
 0 -12 -7 133.686 354.305 4
 0 -12 -7 38.5114 358.421 2
 0 12 7 346.733 376.988 2
 0 12 8 5886.64 1448.09 3
 0 -12 -8 9103.42 1467.58 3
 0 -12 -8 10148.2 1552.16 2
 0 12 8 9161.77 1543.45 2
 0 12 8 12083.8 1466.88 4
 0 -12 -8 8725.88 1458.86 4
 0 -12 -9 -12.9298 386.228 2
 0 12 9 677.06 407.204 2
 0 12 9 -181.952 267.968 4
 0 -12 -9 908.329 308.634 4
 0 -12 -9 202.933 237.134 3
 0 12 9 737.587 241.21 3
 0 -12 -10 258.729 214.287 3
 0 12 10 166.262 213.986 3
 0 12 10 -155.582 214.865 4
 0 12 10 341.071 370.327 2
 0 -12 -10 190.948 359.424 2
 0 -12 -11 704.31 422.492 2
 0 12 11 620.126 427.897 2
 0 -12 -11 930.697 356.232 5
 0 12 11 808.885 353.364 5
 0 -12 -11 882.155 285.186 3
 0 12 11 1322.82 289.207 3
 0 -12 -11 1028.41 279.096 4
 0 12 11 1533.36 243.182 4
 0 -12 -12 3190.61 623.865 2
 0 12 12 2483.08 598.015 2
 0 12 12 3154.83 505.081 5
 0 -12 -12 2833.83 503.559 5
 0 12 12 3252.63 490.379 3
 0 -12 -12 2969.2 484.956 3
 0 12 12 2363.1 414.114 4
 0 -12 -12 2487.53 429.771 4
 0 -12 -13 299.195 303.317 2
 0 -12 -13 83.4578 212.843 5
 0 12 13 447.822 212.191 5
 0 -12 -13 -95.5796 184.019 3
 0 12 13 -63.0621 189.041 3
 0 -12 -13 -3.35804 42.2154 4
 0 12 13 -23.9827 20.4461 4
 0 12 14 474.683 193.882 3
 0 -12 -14 123.476 173.837 3
 0 -12 -14 28.6751 8.89769 4
 0 -12 -14 76.2998 35.4448 4
 0 12 14 -31.805 182.884 5
 0 -12 -14 772.876 208.358 5
 0 12 14 535.377 289.308 2
 0 -12 -14 245.606 265.161 2
 0 -12 -15 120.163 849.489 1
 0 -12 -15 861.271 238.388 5
 0 12 15 926.302 231.162 5
 0 12 15 1076.02 332.244 2
 0 -12 -15 774.589 248.924 3
 0 12 15 620.634 251.421 3
 0 -12 -15 833.12 150.843 4
 0 -12 -15 1175.88 338.81 2
 0 12 16 666.386 204.145 5
 0 -12 -16 915.577 210.767 5
 0 -12 -16 670.79 236.744 3
 0 12 16 466.885 231.064 3
 0 -12 -16 582.48 702.225 1
 0 12 16 414.306 150.145 4
 0 -12 -16 400.508 286.239 2
 0 12 16 512.691 285.885 2
 0 12 16 1097.72 701.927 1
 0 -12 -16 588.346 154.742 4
 0 -12 -17 224.171 220.666 3
 0 12 17 265.39 218.53 3
 0 12 17 179.289 163.813 5
 0 -12 -17 486.781 176.89 5
 0 12 17 60.2983 236.522 2
 0 -12 -17 -48.0677 232.535 2
 0 12 17 436.508 627.306 1
 0 -12 -17 1151.18 647.462 1
 0 -12 -17 175.653 167.126 4
 0 12 17 325.396 157.884 4
 0 12 18 115.966 121.426 5
 0 -12 -18 92.1854 143.065 5
 0 -12 -18 140.479 184.589 4
 0 12 18 316.891 577.126 1
 0 -12 -18 -189.434 572.769 1
 0 12 18 23.3441 169.832 4
 0 12 18 179.177 244.12 2
 0 -12 -18 -12.459 215.684 2
 0 12 18 423.434 226.662 3
 0 -12 -18 -7.34129 207.803 3
 0 12 19 457.511 153.773 5
 0 -12 -19 434.677 149.535 5
 0 12 19 663.353 288.39 2
 0 -12 -19 542.884 277.407 2
 0 12 19 804.771 593.578 1
 0 -12 -19 1028.44 614.616 1
 0 12 19 368.485 237.387 3
 0 -12 -19 882.552 255.009 3
 0 -12 -20 378.67 227.114 3
 0 12 20 128.12 207.86 3
 0 12 20 -115.18 127.818 5
 0 -12 -20 138.792 120.377 5
 0 -12 -20 255.971 239.69 2
 0 12 20 13.0496 220.591 2
 0 12 20 165.014 542.143 1
 0 -12 -20 -458.075 547.631 1
 0 13 -12 218.699 444.21 1
 0 -13 12 27.9883 450.261 1
 0 -13 12 709.956 562.044 4
 0 13 -12 220.258 527.281 4
 0 -13 11 310.018 454.73 1
 0 13 -11 570.281 458.117 1
 0 -13 11 354.521 522.472 4
 0 13 -11 503.22 562.332 4
 0 13 -10 4069.04 862.383 1
 0 -13 10 3479.23 841.615 1
 0 -13 10 4042.34 913.144 4
 0 13 -10 1755.28 853.503 4
 0 13 -9 223.564 487.644 1
 0 -13 9 -71.7198 480.137 1
 0 13 -9 414.685 567.948 4
 0 -13 9 -420.844 568.342 4
 0 -13 8 1017.87 536.15 1
 0 13 -8 999.976 596.049 1
 0 13 -8 1237.46 639.57 4
 0 -13 8 425.775 586.11 4
 0 13 -7 -777.589 588.99 1
 0 -13 7 -23.7862 512.474 1
 0 -13 7 364.448 557.087 4
 0 13 -7 -156.128 541.909 4
 0 -13 6 299.501 558.107 1
 0 13 -6 405.497 522.906 1
 0 -13 6 900.572 565.506 4
 0 13 -6 871.679 568.736 4
 0 -13 5 495.493 522.427 1
 0 13 -5 187.992 520.981 1
 0 13 -5 485.219 584.577 4
 0 -13 5 662.903 597.665 4
 0 -13 4 934.529 630.416 1
 0 13 -4 1601.31 677.495 1
 0 -13 4 2427.02 699.225 4
 0 13 -4 1649.05 708.773 4
 0 13 -3 863.814 630.959 1
 0 -13 3 176.863 561.552 1
 0 -13 3 228.237 575.555 4
 0 13 -3 815.985 603.295 4
 0 13 -2 559.671 727.647 1
 0 -13 2 1653.58 719.214 1
 0 13 -2 1828.77 645.386 4
 0 -13 2 1774.74 655.214 4
 0 -13 1 -390.611 727.322 1
 0 13 -1 -237.517 778.542 1
 0 13 -1 556.767 512.829 2
 0 -13 1 952.568 559.384 4
 0 13 -1 -545.693 570.291 4
 0 -13 0 844.198 863.733 1
 0 -13 0 885.413 556.916 2
 0 13 0 1308.61 573.3 2
 0 13 0 632.251 558.294 4
 0 -13 0 1933.14 605.155 4
 0 13 1 432.695 494.581 2
 0 -13 -1 -403.868 506.727 2
 0 -13 -1 670.012 517.232 4
 0 13 1 478.91 478.47 4
 0 13 2 1777.74 734.405 2
 0 -13 -2 1084.76 687.234 2
 0 13 2 5558.9 783.264 4
 0 -13 -2 4064.58 754.215 4
 0 -13 -3 612.157 490.543 2
 0 13 3 642.387 504.403 2
 0 -13 -3 234.584 495.961 4
 0 13 3 407.455 471.379 4
 0 13 4 1919.84 617.291 2
 0 13 4 926.233 556.737 3
 0 -13 -4 1617.96 583.081 3
 0 -13 -4 631.015 566.834 2
 0 13 4 4651.42 665.988 4
 0 -13 -4 6109.33 705.556 4
 0 -13 -5 537.997 428.692 4
 0 13 5 -18.8033 400.873 4
 0 -13 -5 -345.693 335.252 3
 0 13 5 -197.371 340.941 3
 0 13 5 58.7411 376.072 2
 0 -13 -5 -162.453 391.308 2
 0 13 6 2595.98 490.322 4
 0 -13 -6 2060.82 510.287 4
 0 13 6 1052.89 381.268 3
 0 -13 -6 983.532 388.334 3
 0 -13 -6 1539.57 517.016 2
 0 13 6 2009.84 538.676 2
 0 -13 -7 227.108 394.365 4
 0 13 7 1073.21 395.231 4
 0 -13 -7 693.839 299.396 3
 0 13 7 739.783 300.921 3
 0 -13 -7 729.438 426.064 2
 0 13 7 727.947 407.102 2
 0 13 8 13830.3 1426.66 4
 0 -13 -8 5300.51 1380.79 4
 0 13 8 9274.94 1397.57 3
 0 13 8 8389.33 1478.28 2
 0 -13 -8 8357.62 1471.6 2
 0 -13 -8 7547.63 1378.51 3
 0 -13 -9 -292.878 405.68 2
 0 13 9 796.108 401.301 2
 0 -13 -9 252.844 316.426 4
 0 13 9 -20.729 283.508 4
 0 13 9 232.094 276.627 3
 0 -13 -9 530.795 301.756 3
 0 -13 -10 668.835 422.888 2
 0 13 10 703.516 420.343 2
 0 13 10 1030.38 284.953 4
 0 -13 -10 1245.32 334.014 4
 0 -13 -10 795.655 285.253 3
 0 13 10 1098.3 278.592 3
 0 -13 -11 727.66 228.702 3
 0 13 11 507.654 225.597 3
 0 -13 -11 449.625 359.243 5
 0 13 11 488.704 337.75 5
 0 13 11 662.16 207.545 4
 0 -13 -11 769.841 256.247 4
 0 -13 -11 -248.556 385.847 2
 0 13 11 448.695 363.619 2
 0 -13 -12 429.016 213.685 3
 0 13 12 801.984 218.471 3
 0 -13 -12 532.687 300.213 5
 0 13 12 938.773 303.163 5
 0 -13 -12 982.324 215.371 4
 0 13 12 356.738 152.514 4
 0 -13 -12 190.952 341.875 2
 0 13 12 403.477 343.556 2
 0 -13 -13 325.02 186.792 3
 0 13 13 -183.608 181.38 3
 0 -13 -13 255.559 312.424 2
 0 13 13 -64.6649 281.956 2
 0 -13 -13 -148.608 235.657 5
 0 13 13 -308.041 235.05 5
 0 13 13 45.6093 61.1478 4
 0 -13 -13 -63.6101 105.999 4
 0 13 14 250.821 261.532 2
 0 -13 -14 233.03 269.167 2
 0 -13 -14 779.497 231.92 5
 0 13 14 520.014 218.664 5
 0 -13 -14 149.791 178.072 3
 0 13 14 -99.5956 180.118 3
 0 13 14 53.1603 23.4693 4
 0 -13 -14 88.2505 45.7104 4
 0 13 15 1292.37 309.354 3
 0 13 15 1032.93 366.52 2
 0 -13 -15 1010.11 369.392 2
 0 -13 -15 1274.16 307.081 3
 0 -13 -15 1600.29 309.624 5
 0 13 15 1541.84 299.776 5
 0 -13 -16 1230.18 842.42 1
 0 -13 -16 176.144 62.7783 4
 0 -13 -16 648.224 201.447 5
 0 13 16 1022.43 208.852 5
 0 -13 -16 591.883 287.415 2
 0 13 16 86.5154 253.609 2
 0 -13 -16 280.509 201.954 3
 0 13 16 259.461 197.681 3
 0 13 17 589.15 677.488 1
 0 -13 -17 1251.69 794.775 1
 0 -13 -17 1244.75 282.473 5
 0 -13 -17 1457.88 226.491 4
 0 13 17 1064.26 273.356 5
 0 13 17 1001.38 225.739 4
 0 13 17 1318.38 316.221 3
 0 -13 -17 882.586 296.5 3
 0 13 17 1865 393.802 2
 0 -13 -17 1531.26 382.93 2
 0 13 18 1105.78 344.071 2
 0 -13 -18 823.931 329.284 2
 0 -13 -18 433.43 645.102 1
 0 13 18 1309.52 711.261 1
 0 13 18 798.762 221.899 5
 0 13 18 952.175 273.003 3
 0 -13 -18 309.289 238.777 3
 0 -13 -18 801.978 226.274 5
 0 -13 -19 258.488 162.902 5
 0 13 19 -39.5341 142.22 5
 0 13 19 174.838 236.765 2
 0 -13 -19 145.716 219.276 2
 0 -13 -19 260.532 209.498 3
 0 13 19 -103.228 220.747 3
 0 13 19 -34.0869 606.192 1
 0 -13 -19 1113.54 616.919 1
 0 -14 10 611.662 530.592 4
 0 14 -10 1382.33 636.986 4
 0 -14 10 362.413 457.591 1
 0 14 -10 -26.8587 424.952 1
 0 14 -9 -485.207 601.927 4
 0 -14 9 -98.0628 499.015 4
 0 14 -9 486.936 498.59 1
 0 -14 9 560.388 464.166 1
 0 14 -8 1518.49 601.535 4
 0 -14 8 329.64 540.501 4
 0 -14 8 513.169 497.717 1
 0 14 -8 -26.9622 477.6 1
 0 14 -7 281.364 534.824 4
 0 -14 7 383.791 532.506 4
 0 -14 7 -515.118 545.227 1
 0 14 -7 709.083 517.347 1
 0 -14 6 777.828 564.842 4
 0 14 -6 672.087 576.479 4
 0 -14 6 494.779 478.249 1
 0 14 -6 46.6063 464.197 1
 0 -14 5 1444.54 596.265 4
 0 14 -5 299.03 554.749 4
 0 14 -5 1103.12 541.999 1
 0 -14 5 1150.57 561.003 1
 0 -14 4 1947.02 675.194 4
 0 14 -4 3149.02 742.977 4
 0 -14 4 1646.96 649.563 1
 0 14 -4 1116.39 634.391 1
 0 -14 3 504.832 549.342 4
 0 14 -3 -327.65 546.491 4
 0 14 -3 892.324 565.021 1
 0 -14 3 -84.536 501.045 1
 0 14 -2 4630.71 832.272 4
 0 -14 2 3208.75 815.15 4
 0 -14 2 1531.37 776.805 1
 0 14 -2 2633.1 867.384 1
 0 14 -1 286.276 521.53 4
 0 -14 1 787.634 571.958 4
 0 14 -1 674.634 737.083 1
 0 -14 1 397.695 666.351 1
 0 14 -1 365.676 490.305 2
 0 14 0 1534.43 596.988 4
 0 -14 0 2683.97 663.104 4
 0 -14 0 1165.54 880.074 1
 0 14 0 871.372 591.044 2
 0 -14 0 641.934 581.768 2
 0 14 1 1021.05 552.023 4
 0 -14 -1 1363.21 568.324 4
 0 14 1 1010.38 553.347 2
 0 -14 -1 -109.193 519.61 2
 0 14 2 1832.26 586.032 4
 0 -14 -2 2450.82 609.342 4
 0 -14 -2 217.245 512.46 2
 0 14 2 218.241 547.387 2
 0 -14 -3 733.86 526.63 4
 0 14 3 1058.67 535.247 4
 0 -14 -3 52.5357 472.193 2
 0 14 3 -34.9548 503.482 2
 0 14 4 15238.2 2194.23 2
 0 -14 -4 13671.6 2176.43 2
 0 -14 -4 8093.57 2093.28 4
 0 14 4 16777.5 2156.86 4
 0 -14 -4 12139.5 2136.9 3
 0 14 4 13737 2142 3
 0 14 5 706.673 449.345 2
 0 -14 -5 501.825 475.278 2
 0 -14 -5 720.692 395.069 3
 0 14 5 480.864 379.033 3
 0 -14 -5 1147.56 483.536 4
 0 14 5 -262.282 460.732 4
 0 14 6 1056.21 391.603 3
 0 -14 -6 974.834 396.089 3
 0 14 6 2011.86 480.114 4
 0 -14 -6 2299.66 516.701 4
 0 -14 -6 997.231 504.464 2
 0 14 6 1219.87 499.144 2
 0 -14 -7 -244.95 268.86 3
 0 14 7 486.547 283.54 3
 0 14 7 339.606 350.502 4
 0 -14 -7 493.935 383.805 4
 0 -14 -7 15.3172 370.183 2
 0 14 7 334.949 370.387 2
 0 -14 -8 315.1 283.051 3
 0 14 8 758.659 292.266 3
 0 14 8 1370.9 372.584 4
 0 -14 -8 1233.15 396.041 4
 0 14 8 180.101 352.836 2
 0 -14 -8 14.9951 383.921 2
 0 -14 -9 84.3509 257.581 3
 0 14 9 149.961 289.128 3
 0 -14 -9 168.758 321.887 4
 0 14 9 -6.34957 296.554 4
 0 14 9 90.0054 347.909 2
 0 -14 -9 104.608 361.185 2
 0 -14 -10 1183.93 327.777 3
 0 14 10 490.127 276.751 3
 0 -14 -10 896.211 318.082 4
 0 14 10 936.963 287.898 4
 0 14 10 874.625 390.578 2
 0 -14 -10 465.46 376.199 2
 0 14 11 182.026 197.285 4
 0 -14 -11 335.352 240.099 4
 0 14 11 163.543 334.431 2
 0 14 11 476.864 382.079 5
 0 -14 -11 -41.3791 200.542 3
 0 14 11 105.385 189.594 3
 0 -14 -12 835.877 221.244 4
 0 14 12 161.579 158.156 4
 0 -14 -12 331.633 194.357 3
 0 14 12 519.609 202.538 3
 0 -14 -12 -192.132 308.318 2
 0 14 12 175.92 293.925 2
 0 -14 -12 179.531 312.708 5
 0 14 12 391.241 307.702 5
 0 14 13 204.029 109.309 4
 0 -14 -13 35.4694 158.216 4
 0 14 13 411.884 173.493 3
 0 -14 -13 215.058 176.683 3
 0 -14 -13 58.8097 288.991 2
 0 14 13 188.453 285.925 2
 0 14 13 215.237 261.169 5
 0 -14 -13 -85.9166 254.072 5
 0 14 14 254.197 81.3852 4
 0 -14 -14 676.753 126.998 4
 0 14 14 487.484 305.913 2
 0 -14 -14 333.189 300.364 2
 0 -14 -14 169.422 240.457 5
 0 14 14 286.531 232.843 5
 0 -14 -14 530.428 198.803 3
 0 14 14 293.908 191.369 3
 0 -14 -15 248.014 183.404 3
 0 14 15 298.551 186.141 3
 0 -14 -15 153.171 267.834 2
 0 14 15 323.72 262.131 2
 0 -14 -15 -16.0586 43.7152 4
 0 14 15 194.551 210.549 5
 0 -14 -15 -29.9056 212.175 5
 0 14 15 1.85636 21.268 4
 0 14 16 -33.9286 191.623 5
 0 -14 -16 216.622 196.773 5
 0 -14 -16 41.2618 260.033 2
 0 14 16 -26.7141 243.291 2
 0 -14 -16 -123.155 184.128 3
 0 14 16 268.37 194.95 3
 0 14 17 306.88 196.823 5
 0 -14 -17 321.062 192.024 5
 0 -14 -17 1422.8 892.568 1
 0 -14 -17 379.021 200.973 3
 0 14 17 136.15 195.303 3
 0 -14 -17 53.986 244.059 2
 0 14 17 172.187 255.119 2
 0 14 18 349.618 277.085 2
 0 -14 -18 -35.4527 711.51 1
 0 -14 -18 637.682 298.917 2
 0 14 18 641.192 212.473 5
 0 -14 -18 555.397 214.501 5
 0 -14 -18 686.895 238.653 3
 0 14 18 861.667 258.116 3
 0 15 -9 692.095 502.469 1
 0 -15 9 191.266 503.981 1
 0 -15 8 1175.72 546.312 1
 0 15 -8 659.427 541.619 1
 0 -15 8 1061.44 607.965 4
 0 15 -8 1973.75 655.641 4
 0 -15 7 -26.4912 437.171 1
 0 15 -7 -130.408 438.458 1
 0 15 -7 49.1757 513.856 4
 0 -15 7 166.011 508.583 4
 0 -15 6 584.858 463.714 1
 0 15 -6 73.4228 463.976 1
 0 15 -6 1012.35 556.355 4
 0 -15 6 1046.37 544.247 4
 0 15 -5 264.662 436.184 1
 0 -15 5 138.01 391.936 1
 0 -15 5 696.913 519.094 4
 0 15 -5 -22.4989 478.501 4
 0 15 -4 644.203 528.662 1
 0 -15 4 453.462 508.135 1
 0 -15 4 1123.74 545.25 4
 0 15 -4 1544.77 580.761 4
 0 15 -3 -457.063 524.804 1
 0 -15 3 -134.908 489.246 1
 0 15 -3 99.9855 486.483 4
 0 -15 3 59.5219 505.206 4
 0 15 -2 -153.296 593.01 1
 0 -15 2 743.928 573.499 1
 0 15 -2 759.01 536.638 4
 0 -15 2 1264.42 582.972 4
 0 15 -1 -394.363 682.122 1
 0 -15 1 652.137 629.059 1
 0 15 -1 1067.68 516.412 2
 0 15 -1 -125.675 506.279 4
 0 -15 1 966.756 553.875 4
 0 -15 0 2628.81 930.084 1
 0 -15 0 3979.39 776.224 4
 0 15 0 3200.14 728.691 4
 0 -15 0 1022.08 632.551 2
 0 15 0 2581.89 714.044 2
 0 15 1 -413.667 522.36 4
 0 -15 -1 766.263 547.934 4
 0 15 1 -422.395 507.05 2
 0 -15 -1 -97.8561 460.368 2
 0 15 2 10838.6 1382.97 4
 0 -15 -2 6627.15 1339.2 4
 0 15 2 6311.21 1368.78 2
 0 -15 -2 5563 1341.54 2
 0 -15 -3 378.612 496.798 4
 0 15 3 540.783 498.848 4
 0 -15 -3 472.838 495.594 2
 0 15 3 415.307 478.681 2
 0 -15 -4 3523.8 935.893 4
 0 15 4 4392.36 956.889 4
 0 15 4 5345.53 1017.34 3
 0 -15 -4 5482.6 1033.31 2
 0 15 4 6252.3 1029.56 2
 0 -15 -5 326.13 449.639 4
 0 15 5 115.787 441.401 4
 0 15 5 -87.2321 424.663 2
 0 -15 -5 454.903 403.12 3
 0 15 5 208.214 394.366 3
 0 -15 -5 385.922 437.036 2
 0 15 6 4600.9 848.216 4
 0 -15 -6 3287.94 837.287 4
 0 15 6 4733.08 900.439 2
 0 -15 -6 4763.14 898.943 2
 0 -15 -6 4737.17 821.42 3
 0 15 6 4095.16 801.147 3
 0 15 7 297.081 366.185 2
 0 -15 -7 33.1616 349.137 2
 0 15 7 335.185 361.538 4
 0 -15 -7 547.259 368.603 4
 0 -15 -7 778.613 306.582 3
 0 15 7 -148.161 279.392 3
 0 15 8 598.256 386.207 2
 0 -15 -8 -145.822 338.662 2
 0 15 8 243.437 297.648 4
 0 -15 -8 870.223 361.008 4
 0 -15 -8 540.708 267.586 3
 0 15 8 -22.4137 264.91 3
 0 15 9 627.034 364.888 2
 0 -15 -9 112.103 343.897 2
 0 -15 -9 671.254 327.463 4
 0 15 9 177.897 281.223 4
 0 15 9 -77.4613 256.885 3
 0 -15 -9 -242.044 259.525 3
 0 -15 -10 1858.17 480.297 2
 0 15 10 1578.7 481.668 2
 0 15 10 2226.11 388.93 4
 0 -15 -10 1002.24 391.96 4
 0 15 10 934.631 398.79 3
 0 -15 -10 1687.19 393.382 3
 0 15 11 192.747 312.555 2
 0 -15 -11 515.611 337.116 2
 0 -15 -11 -105.8 235.11 3
 0 15 11 98.8623 208.432 3
 0 -15 -11 193.736 249.436 4
 0 15 11 47.1516 201.821 4
 0 15 12 -71.5965 164.672 4
 0 15 12 180.92 338.592 5
 0 15 12 52.8531 177.76 3
 0 -15 -12 -24.6766 183.478 3
 0 -15 -12 160.099 304.164 2
 0 15 12 -47.6046 307.85 2
 0 15 13 -122.782 281.574 5
 0 -15 -13 -75.6521 291.387 5
 0 15 13 115.874 136.406 4
 0 -15 -13 381.238 190.877 4
 0 15 13 240.892 185.255 3
 0 -15 -13 249.201 180.575 3
 0 -15 -13 443.899 306.187 2
 0 15 13 62.4454 267.434 2
 0 -15 -14 43.0392 253.204 5
 0 15 14 -109.058 246.116 5
 0 -15 -14 -165.224 150.249 4
 0 15 14 -6.45616 93.5284 4
 0 -15 -14 219.233 273.834 2
 0 15 14 444.392 267.966 2
 0 -15 -14 138.354 169.416 3
 0 15 14 122.962 170.492 3
 0 15 15 164.157 256.837 2
 0 -15 -15 620.906 313.773 2
 0 -15 -15 56.8417 176.591 3
 0 15 15 429.387 189.926 3
 0 15 15 661.098 241.837 5
 0 -15 -15 29.4777 228.281 5
 0 -15 -16 387.501 309.129 2
 0 15 16 1183.74 327.615 2
 0 15 16 692.813 221.584 3
 0 -15 -16 601.358 213.982 3
 0 15 16 316.259 229.025 5
 0 -15 -16 694.233 245.891 5
 0 15 17 142.751 248.193 2
 0 -15 -17 44.101 247.825 2
 0 15 17 81.4229 185.273 5
 0 -15 -17 174.864 197.824 5
 0 -15 -17 123.968 171.939 3
 0 15 17 141.205 179.747 3
 0 -16 6 935.876 511.625 1
 0 16 -6 724.552 505.713 1
 0 16 -6 1480.87 616.58 4
 0 -16 6 860.054 539.988 4
 0 -16 5 -73.2552 428.906 1
 0 16 -5 77.1772 438.484 1
 0 -16 5 183.381 472.099 4
 0 16 -5 138.936 445.541 4
 0 16 -4 532.833 492.975 1
 0 -16 4 -48.2811 433.386 1
 0 -16 4 592.782 495.91 4
 0 16 -4 1837.03 585.602 4
 0 16 -3 -207.452 490.337 1
 0 -16 3 -287.662 487.837 1
 0 16 -3 211.101 476.428 4
 0 -16 3 -125.923 490.094 4
 0 16 -2 1576.6 683.355 1
 0 -16 2 696.018 568.753 1
 0 16 -2 2048.93 617.094 4
 0 -16 2 760.73 573.611 4
 0 16 -1 906.696 642.812 1
 0 -16 1 -188.748 573.524 1
 0 16 -1 -109.332 417.861 2
 0 -16 1 38.1022 505.636 4
 0 16 -1 190.652 473.598 4
 0 -16 0 529.775 670.054 1
 0 16 0 -254.174 477.033 2
 0 -16 0 167.763 408.162 2
 0 -16 0 723.307 532.831 4
 0 16 0 469.114 456.321 4
 0 16 1 402.418 462.263 2
 0 -16 -1 597.995 421.601 2
 0 -16 -1 633.211 511.197 4
 0 16 1 408.487 495.873 4
 0 16 2 356.232 503.685 2
 0 -16 -2 -166.942 470.646 2
 0 16 2 1343.82 528.074 4
 0 -16 -3 344.595 439.71 2
 0 16 3 -385.378 459.953 2
 0 -16 -3 622.157 469.295 4
 0 16 3 -74.872 438.181 4
 0 16 4 683.802 487.723 2
 0 -16 -4 98.1376 446.402 2
 0 16 4 1086.47 572.205 3
 0 -16 -4 1960.16 539.959 4
 0 16 4 1757.9 512.961 4
 0 16 5 113.002 381.105 2
 0 -16 -5 111.521 402.589 3
 0 -16 -5 170.144 392.027 2
 0 16 5 439.589 402.596 3
 0 16 5 253.277 392.466 4
 0 -16 -5 -330.822 440.221 4
 0 16 6 1760.89 437.036 4
 0 -16 -6 478.181 426.576 4
 0 16 6 405.414 340.708 3
 0 -16 -6 1058.34 371.609 3
 0 16 6 326.487 368.927 2
 0 -16 -6 109.923 370.059 2
 0 16 7 35.6543 353.478 2
 0 -16 -7 213.134 351.017 2
 0 16 7 191.872 326.904 4
 0 -16 -7 33.8656 367.743 4
 0 16 7 -52.3084 280.562 3
 0 -16 -7 -115.231 284.191 3
 0 16 8 278.419 323.747 2
 0 -16 -8 1120.44 390.466 2
 0 -16 -8 1702.03 414.95 4
 0 16 8 491.693 321.353 4
 0 -16 -8 136.22 260.117 3
 0 16 8 434.45 276.23 3
 0 16 9 17.1708 325.602 2
 0 -16 -9 171.783 333.79 2
 0 -16 -9 420.397 341.667 4
 0 16 9 322.05 279.069 4
 0 16 9 221.033 261.85 3
 0 -16 -9 304.484 241.515 3
 0 -16 -10 477.255 323.101 2
 0 16 10 34.2761 296.918 2
 0 16 10 301.092 263.579 4
 0 -16 -10 543.891 308.441 4
 0 -16 -10 263.267 242.306 3
 0 16 10 268.888 266.723 3
 0 -16 -11 -547.386 366.186 2
 0 16 11 -137.557 301.113 2
 0 -16 -11 -186.655 264.938 4
 0 16 11 114.876 214.248 4
 0 -16 -11 -249.758 277.493 3
 0 16 11 114.492 235.081 3
 0 -16 -12 224.161 288.208 2
 0 16 12 408.858 296.345 2
 0 -16 -12 -183.152 206.631 3
 0 16 12 19.8745 189.89 3
 0 16 12 302.337 189.249 4
 0 -16 -13 273.303 209.119 4
 0 16 13 50.5608 148.91 4
 0 16 13 -84.0832 290.325 2
 0 -16 -13 34.0548 258.936 2
 0 16 13 43.4128 172.487 3
 0 -16 -13 -206.342 191.437 3
 0 16 13 129.423 325.576 5
 0 -16 -14 389.36 288.518 2
 0 16 14 -150.022 271.241 2
 0 -16 -14 -6.18038 169.698 3
 0 16 14 -18.3462 171.595 3
 0 -16 -14 348.276 289.105 5
 0 16 14 61.3247 271.596 5
 0 -16 -15 133.73 244.211 2
 0 16 15 114.496 256.979 2
 0 -16 -15 -55.3788 160.109 3
 0 16 15 286.29 171.967 3
 0 16 15 -77.1529 237.459 5
 0 -16 -15 -154.097 250.799 5
 0 -17 4 300.329 515.556 4
 0 17 -4 -255.688 479.789 4
 0 17 -4 243.923 450.651 1
 0 -17 4 639.677 448.686 1
 0 -17 3 132.811 475.029 4
 0 17 -3 311.092 475.532 4
 0 17 -3 752.131 505.484 1
 0 -17 3 -485.673 476.392 1
 0 17 -2 890.302 537.501 4
 0 -17 2 1375.93 560.915 4
 0 17 -2 566.381 577.751 1
 0 -17 2 531.393 519.979 1
 0 17 -1 671.518 427.642 2
 0 -17 1 -202.007 503.69 4
 0 17 -1 585.064 466.366 4
 0 -17 1 114.569 520.408 1
 0 17 -1 -424.172 599.459 1
 0 -17 0 869.156 449.481 2
 0 17 0 675.037 455.08 2
 0 17 0 325.573 455.902 4
 0 -17 0 442.361 471.073 4
 0 -17 0 592.463 638.571 1
 0 -17 -1 -21.9741 389.229 2
 0 -17 -1 748.865 496.421 4
 0 17 1 743.263 484.994 4
 0 -17 -2 728.705 467.65 2
 0 17 2 935.766 487.62 2
 0 17 2 547.37 447.685 4
 0 -17 -2 363.226 458.36 4
 0 -17 -3 410.647 412.998 2
 0 17 3 281.996 424.57 2
 0 -17 -3 555.133 454.59 4
 0 17 3 96.4874 417.889 4
 0 17 4 1811.2 603.943 3
 0 -17 -4 988.021 461.733 2
 0 17 4 1129.61 525.977 2
 0 -17 -4 1919.72 534.124 4
 0 17 4 557.139 474.217 4
 0 17 5 242.506 373.778 2
 0 -17 -5 -81.1914 376.83 2
 0 -17 -5 350.809 434.578 3
 0 17 5 174.527 440.66 3
 0 17 5 -109.975 374.153 4
 0 -17 -5 71.9377 394.275 4
 0 17 6 1325.45 417.506 4
 0 -17 -6 1328.24 437.616 4
 0 17 6 433.496 364.305 3
 0 17 6 664.191 370.976 2
 0 -17 -6 427.614 378.953 3
 0 -17 -6 216.623 391.951 2
 0 -17 -7 -236.456 381.647 4
 0 17 7 46.9665 326.005 4
 0 -17 -7 38.0767 341.206 2
 0 17 7 76.2529 345.726 2
 0 17 7 -67.7678 281.068 3
 0 -17 -7 -19.7654 285.604 3
 0 17 8 171.841 311.162 4
 0 -17 -8 1330.93 390.183 4
 0 17 8 149.502 346.998 2
 0 -17 -8 506.9 358.793 2
 0 -17 -8 373.795 285.488 3
 0 17 8 230.39 280.014 3
 0 17 9 295.544 272.605 4
 0 -17 -9 42.0027 324.996 4
 0 17 9 440.159 316.07 2
 0 -17 -9 -294.046 318.086 2
 0 -17 -9 50.0971 240.494 3
 0 17 9 399.838 265.396 3
 0 17 10 718.131 283.459 4
 0 -17 -10 581.152 323.296 4
 0 -17 -10 272.526 308.446 2
 0 17 10 291.991 297.081 2
 0 17 10 173.168 240.947 3
 0 -17 -10 389.873 250.542 3
 0 17 11 -96.4588 220.73 4
 0 -17 -11 132.897 247.059 4
 0 17 11 -163.912 300.658 2
 0 -17 -11 -217.721 329.116 2
 0 -17 -11 170.331 240.095 3
 0 17 11 -169.776 284.669 3
 0 -17 -12 986.087 313.225 4
 0 17 12 1190.03 273.559 4
 0 17 12 639.294 277.514 3
 0 -17 -12 619.703 307.039 3
 0 -17 -12 784.168 360.886 2
 0 17 12 512.829 351.39 2
 0 17 13 -48.121 184.688 3
 0 -17 -13 253.617 203.483 3
 0 17 13 18.0389 267.014 2
 0 -17 -13 311.621 297.135 2
 0 18 0 1453.07 516.815 2
 0 -18 0 1109.31 514.044 2
 0 18 0 1600.38 555.54 4
 0 -18 0 672.736 525.19 4
 0 -18 0 954.754 691.332 1
 0 18 1 -211.577 421.662 4
 0 -18 -1 -271.861 459.625 4
 0 18 1 287.317 408.029 2
 0 -18 -1 419.917 424.768 2
 0 -18 -2 -202.96 431.695 4
 0 18 2 -91.0485 395.999 4
 0 18 2 -118.464 400.181 2
 0 -18 -2 211.416 394.978 2
 0 18 3 -120.301 395.692 4
 0 -18 -3 -104.896 413.107 4
 0 18 3 -230.951 381.463 2
 0 -18 -3 92.1116 399.571 2
 0 -18 -4 594.502 431.251 4
 0 18 4 307.076 373.125 4
 0 -18 -4 -67.2695 397.372 2
 0 18 4 -156.356 369.028 2
 0 18 5 -14.8279 363.102 4
 0 -18 -5 -139.901 394.243 4
 0 18 5 -346.387 442.085 3
 0 -18 -5 977.032 425.07 2
 0 -18 -5 141.982 444.749 3
 0 18 5 151.111 324.942 2
 0 -18 -6 961.924 421.34 4
 0 18 6 497.704 372.71 4
 0 -18 -6 357.927 384.097 2
 0 -18 -6 338.865 365.21 3
 0 18 6 -20.9364 336.53 2
 0 18 6 236.448 351.92 3
 0 -18 -7 -61.2687 327.396 2
 0 -18 -7 312.909 350.479 4
 0 18 7 205.145 330.489 4
 0 18 7 689.893 354.852 2
 0 -18 -7 431.546 315.035 3
 0 18 7 -75.2282 292.692 3
 0 18 8 -118.196 319.301 4
 0 -18 -8 644.308 359.426 4
 0 -18 -8 -139.598 330.682 2
 0 18 8 -179.772 326.538 2
 0 18 8 221.662 270.26 3
 0 -18 -8 -9.83241 265.63 3
 0 -18 -9 548.094 341.475 4
 0 18 9 836.512 308.868 4
 0 18 9 -97.8896 334.16 2
 0 -18 -9 -78.7881 317.861 2
 0 -18 -9 460.616 272.082 3
 0 18 9 262.043 261.997 3
 0 18 10 557.099 296.263 4
 0 -18 -10 581.303 336.986 4
 0 18 10 1056.78 312.118 3
 0 -18 -10 1102.44 306.889 3
 0 -18 -10 580.473 403.031 2
 0 18 10 444.825 362.693 2
 1 -18 -8 -393.266 340.485 4
 -1 18 8 36.2786 276.025 4
 1 -18 -8 -168.977 276.624 3
 -1 18 8 124.926 279.254 3
 1 -18 -7 94.3148 309.064 3
 -1 18 7 439.156 320.608 3
 -1 18 7 224.643 319.256 4
 1 -18 -7 235.796 318.587 4
 -1 18 7 -150.998 341.317 2
 1 -18 -7 108.396 344.773 2
 -1 18 6 591.949 353.453 3
 -1 18 6 644.419 383.623 2
 1 -18 -6 -44.6615 318.146 2
 1 -18 -6 -396.457 357.392 3
 -1 18 6 -183.51 309.419 4
 1 -18 -6 -126.827 305.566 4
 -1 18 5 343.855 435.944 3
 1 -18 -5 146.08 436.634 3
 -1 18 5 -22.9668 362.256 2
 1 -18 -5 253.338 397.299 2
 1 -18 -5 -134.223 327.748 4
 -1 18 5 811.01 352.119 4
 -1 18 4 189.794 379.108 2
 -1 18 4 209.438 506.647 3
 1 -18 -4 354.211 383.007 2
 1 -18 -4 79.842 338.46 4
 -1 18 4 16.2459 349.202 4
 -1 18 3 268.307 397.876 2
 1 -18 -3 408.764 397.893 2
 -1 18 3 -17.167 355.746 4
 1 -18 -3 167.997 348.188 4
 1 -18 -2 -47.6627 365.334 2
 -1 18 2 871.406 450.494 2
 1 -18 -2 -35.8393 376.514 4
 -1 18 2 180.889 344.065 4
 1 -17 -12 297.117 280.962 3
 -1 17 12 366.528 257.706 3
 1 -17 -12 194.544 227.046 4
 -1 17 12 43.576 215.324 4
 -1 17 12 263.541 303.104 2
 1 -17 -12 37.5126 280.288 2
 1 -17 -11 363.094 244.215 3
 -1 17 11 118.732 270.457 3
 -1 17 11 452.127 253.447 4
 1 -17 -11 154.263 247.425 4
 1 -17 -11 18.7837 293.975 2
 -1 17 11 150.393 309.26 2
 1 -17 -10 311.98 241.834 3
 -1 17 10 -9.26327 246.842 3
 1 -17 -10 207.375 255.665 4
 -1 17 10 36.2908 244.4 4
 -1 17 10 75.838 298.268 2
 1 -17 -10 19.0668 307.636 2
 -1 17 9 485.833 268.036 3
 1 -17 -9 838.849 282.231 3
 1 -17 -9 226.592 271.753 4
 -1 17 9 211.871 275.036 4
 -1 17 9 -115.887 317.2 2
 1 -17 -9 38.8013 303.032 2
 1 -17 -8 -153.475 260.844 3
 -1 17 8 -257.205 276.046 3
 1 -17 -8 -78.644 309.089 2
 -1 17 8 -315.108 331.375 2
 1 -17 -8 279.827 295.678 4
 -1 17 8 109.56 292.607 4
 -1 17 7 484.017 347.7 2
 1 -17 -7 264.154 369.466 2
 -1 17 7 252.666 325.545 4
 1 -17 -7 145.533 313.401 4
 1 -17 -7 63.9331 293.094 3
 -1 17 7 -10.445 284.904 3
 1 -17 -6 -271.947 366.105 2
 -1 17 6 229.274 370.848 2
 1 -17 -6 -109.937 333.788 3
 -1 17 6 658.737 333.552 4
 1 -17 -6 414.02 320.982 4
 -1 17 6 -166.146 336.897 3
 -1 17 5 899.326 406.283 4
 1 -17 -5 1351.02 430.548 4
 -1 17 5 1702.4 510.389 2
 1 -17 -5 102.011 433.345 3
 1 -17 -5 216.334 391.14 2
 -1 17 5 1082.95 469.268 3
 1 -17 -4 254.442 370.547 4
 -1 17 4 -29.9067 401.473 4
 -1 17 4 -171.539 523.997 3
 -1 17 4 267.76 399.397 2
 1 -17 -4 490.118 392.321 2
 -1 17 3 364.67 419.244 4
 1 -17 -3 948.138 418.695 4
 -1 17 3 482.455 476.854 2
 1 -17 -3 891.172 511.159 2
 -1 17 2 -102.593 369.854 4
 1 -17 -2 465.749 409.689 4
 -1 17 2 -516.86 429.454 2
 1 -17 -2 867.671 455.744 2
 1 -17 -1 213.017 418.146 4
 -1 17 1 1135.21 420.449 4
 1 -17 -1 -22.8027 381.931 2
 -1 17 1 -140.313 414.254 2
 1 -17 0 -437.236 630.773 1
 -1 17 0 151.524 405.755 4
 1 -17 0 -148.798 362.262 4
 1 -17 0 -189.737 390.285 2
 -1 17 0 -260.798 397.485 2
 -1 17 -1 794.494 456.449 4
 1 -17 1 194.448 401.37 4
 -1 17 -1 736.875 616.133 1
 1 -17 1 614.047 538.967 1
 -1 17 -2 -41.5666 389.562 4
 1 -17 2 -61.9422 398.188 4
 1 -17 2 -469.325 518.548 1
 -1 17 -2 -223.74 485.748 1
 -1 17 -3 -66.4858 413.044 4
 1 -17 3 301.1 393.377 4
 -1 17 -3 52.1329 434.494 1
 1 -17 3 118.596 406.242 1
 1 -16 -14 -97.9546 262.477 5
 -1 16 14 175.351 269.578 5
 1 -16 -14 159.158 263.865 2
 -1 16 14 105.117 270.325 2
 1 -16 -14 142.68 174.396 3
 -1 16 14 285.764 187.14 3
 1 -16 -13 142.391 292.704 2
 -1 16 13 35.2589 265.485 2
 -1 16 13 -63.8641 189.397 4
 1 -16 -13 180.177 216.164 4
 1 -16 -13 168.556 200.23 3
 -1 16 13 178.894 189.346 3
 -1 16 13 259.564 307.264 5
 1 -16 -13 -120.229 314.884 5
 -1 16 12 160.236 297.958 2
 1 -16 -12 -35.4326 292.383 2
 1 -16 -12 102.969 220.361 4
 -1 16 12 68.4305 201.44 4
 -1 16 12 -191.513 215.518 3
 1 -16 -12 17.5446 239.058 3
 -1 16 12 -360.484 361.086 5
 1 -16 -11 450.168 275.991 4
 -1 16 11 981.252 281.744 4
 -1 16 11 370.366 327.582 3
 1 -16 -11 1157.54 324.02 3
 1 -16 -11 194.232 341.841 2
 -1 16 11 319.522 350.52 2
 1 -16 -10 -134.687 260.97 4
 -1 16 10 -40.2119 258.171 4
 -1 16 10 -266.017 248.659 3
 1 -16 -10 239.725 229.667 3
 1 -16 -10 231.346 297.83 2
 -1 16 10 -177.874 331.289 2
 -1 16 9 162.22 271.542 4
 1 -16 -9 -241.084 292.844 4
 -1 16 9 487.363 270.683 3
 1 -16 -9 447.428 254.841 3
 1 -16 -9 -108.789 319.133 2
 -1 16 9 108.141 321.165 2
 -1 16 8 404.458 319.121 4
 1 -16 -8 740.525 310.402 4
 -1 16 8 582.818 289.512 3
 1 -16 -8 -105.06 268.735 3
 -1 16 8 904.446 403.13 2
 1 -16 -8 422.845 352.016 2
 1 -16 -7 530.527 405.246 2
 1 -16 -7 761.497 362.958 4
 -1 16 7 1939.19 429.05 4
 -1 16 7 1039.01 354.975 3
 1 -16 -7 450.936 341.112 3
 -1 16 7 1276.17 449.69 2
 -1 16 6 10.6296 312.481 3
 1 -16 -6 -76.2468 315.381 3
 1 -16 -6 766.01 369.562 4
 -1 16 6 -131.643 353.75 4
 -1 16 6 545.109 364.456 2
 1 -16 -6 -97.6416 354.696 2
 -1 16 5 218.471 348.366 4
 1 -16 -5 -115.015 362.402 4
 1 -16 -5 -25.96 389.793 3
 1 -16 -5 101.07 394.174 2
 -1 16 5 -261.627 410.583 2
 -1 16 5 -12.5401 370.636 3
 1 -16 -4 110.137 380.293 4
 -1 16 4 -178.562 387.01 4
 -1 16 4 -41.811 422.529 2
 -1 16 4 92.1849 501.683 3
 1 -16 -4 83.706 409.437 2
 -1 16 3 3125.92 887.793 2
 1 -16 -3 2808.04 886 2
 -1 16 3 5715.86 907.32 4
 1 -16 -3 4974.18 881.483 4
 -1 16 2 584.078 439.162 4
 1 -16 -2 375.342 430.8 4
 -1 16 2 66.2705 465.28 2
 1 -16 -2 450.7 456.163 2
 1 -16 -1 -527.077 381.285 4
 -1 16 1 400.489 425.067 4
 -1 16 1 374.729 447.362 2
 1 -16 -1 -429.709 472.616 2
 -1 16 0 -305.101 428.649 4
 1 -16 0 263.825 397.73 4
 1 -16 0 134.465 417.407 2
 -1 16 0 67.2358 418.969 2
 1 -16 0 -548.012 652.932 1
 -1 16 -1 943.353 506.827 4
 1 -16 1 1732.87 535.036 4
 -1 16 -1 1047.6 652.308 1
 1 -16 1 1340.77 605.107 1
 1 -16 2 115.682 407.687 4
 -1 16 -2 39.5755 436.073 4
 -1 16 -2 -206.558 525.153 1
 1 -16 2 -161 456.04 1
 1 -16 3 778.26 447.159 4
 -1 16 -3 683.406 473.41 4
 -1 16 -3 531.11 514.386 1
 1 -16 3 200.165 447.457 1
 1 -16 4 21.3409 384.038 4
 -1 16 -4 -129.781 414.659 4
 -1 16 -4 142.512 440.766 1
 1 -16 4 201.79 412.961 1
 1 -16 5 222.021 373.014 4
 -1 16 -5 -69.0805 415.624 4
 1 -16 5 363.906 420.153 1
 -1 16 -5 385.408 443.15 1
 1 -16 6 -507.396 423.289 4
 -1 16 -6 167.777 422.771 4
 1 -16 6 -24.0992 388.395 1
 -1 16 -6 293.717 429.942 1
 -1 15 16 47.0979 201.259 5
 1 -15 -16 -246.468 218.346 5
 -1 15 16 -154.182 245.98 2
 1 -15 -16 32.5549 253.041 2
 -1 15 16 -214.275 179.405 3
 1 -15 -16 293.505 177.772 3
 -1 15 15 -45.9221 220.102 5
 1 -15 -15 480.82 233.495 5
 1 -15 -15 161.395 171.942 3
 -1 15 15 122.211 179.786 3
 -1 15 15 353.739 273.281 2
 1 -15 -15 342.668 269.781 2
 -1 15 14 -48.9641 234.072 5
 1 -15 -14 273.046 246.301 5
 -1 15 14 7.43721 163.799 4
 -1 15 14 361.366 181.18 3
 1 -15 -14 -6.28564 172.494 3
 -1 15 14 -227.972 270.198 2
 1 -15 -14 182.021 270.695 2
 1 -15 -13 -49.6343 271.532 5
 -1 15 13 309.414 283.543 5
 -1 15 13 248.564 185.919 4
 1 -15 -13 49.8061 292.105 2
 -1 15 13 148.039 269.522 2
 -1 15 13 119.574 176.005 3
 1 -15 -13 25.6451 177.489 3
 -1 15 12 33.3248 303.365 2
 1 -15 -12 -66.8828 287.436 2
 1 -15 -12 -79.1744 334.394 5
 -1 15 12 -102.236 315.141 5
 1 -15 -12 30.2955 228.213 4
 -1 15 12 246.164 202.741 4
 -1 15 12 -231.298 209.759 3
 1 -15 -12 -28.5692 204.829 3
 -1 15 11 1906.14 455.273 2
 1 -15 -11 1164.11 412.828 2
 -1 15 11 238.359 396.159 5
 -1 15 11 764.838 306.589 3
 1 -15 -11 842.453 317.796 3
 -1 15 11 720.805 281.92 4
 1 -15 -11 1135.28 313.478 4
 1 -15 -10 1606.17 375.405 3
 -1 15 10 1111.58 374.376 3
 1 -15 -10 1147.41 436.08 2
 -1 15 10 1652.6 467.471 2
 1 -15 -10 1159.49 368.615 4
 -1 15 10 1207.14 351.762 4
 1 -15 -9 462.336 255.378 3
 -1 15 9 16.3294 256.895 3
 -1 15 9 318.969 336.938 2
 1 -15 -9 168.218 342.956 2
 -1 15 9 55.1356 264.699 4
 1 -15 -9 -41.3416 283.704 4
 1 -15 -8 145.042 263.422 3
 -1 15 8 268.727 286.794 3
 -1 15 8 428.279 359.057 2
 1 -15 -8 275.32 349.932 2
 -1 15 8 264.538 299.324 4
 1 -15 -8 218.916 290.21 4
 1 -15 -7 259.771 351.974 4
 -1 15 7 1734.8 405.44 4
 -1 15 7 716.357 415.098 2
 1 -15 -7 562.447 396.921 2
 -1 15 7 462.952 313.158 3
 1 -15 -7 997.847 337.7 3
 -1 15 6 1255.83 403.767 4
 1 -15 -6 369.986 360.077 4
 1 -15 -6 381.519 410.744 2
 -1 15 6 795.517 420.986 2
 1 -15 -6 232.384 343.901 3
 -1 15 6 400.031 349.115 3
 1 -15 -5 677.085 500.422 2
 -1 15 5 1500.19 485.301 3
 1 -15 -5 1123.21 465.242 3
 -1 15 5 879.81 494.839 2
 -1 15 5 2374.19 506.975 4
 1 -15 -5 1512.05 477.508 4
 -1 15 4 78.0091 465.546 2
 1 -15 -4 -394.6 539.082 3
 -1 15 4 354.947 509.729 3
 1 -15 -4 -175.651 455.268 2
 -1 15 4 242.878 394.05 4
 1 -15 -4 833.157 422.452 4
 -1 15 3 363.809 476.138 2
 1 -15 -3 281.355 509.33 2
 1 -15 -3 -653.241 451.82 4
 -1 15 3 464.652 424.2 4
 1 -15 -2 1044.77 538.418 2
 -1 15 2 703.358 538.393 2
 -1 15 2 1076.7 502.686 4
 1 -15 -2 512.54 482.877 4
 1 -15 -1 1129.45 560.788 2
 -1 15 1 1407.59 600.673 2
 -1 15 1 581.398 506.087 4
 1 -15 -1 1052.58 510.229 4
 -1 15 0 336.767 499.421 2
 1 -15 0 505.823 460.889 2
 -1 15 0 49.8415 416.339 4
 1 -15 0 397.858 448.142 4
 1 -15 0 461.555 688.287 1
 -1 15 -1 -17.5145 433.231 4
 1 -15 1 -331.1 470.845 4
 -1 15 -1 -131.278 627.134 1
 1 -15 1 370.423 571.385 1
 1 -15 2 402.01 415.41 4
 -1 15 -2 319.448 441.622 4
 1 -15 2 768.133 495.981 1
 -1 15 -2 -189.798 521.229 1
 -1 15 -3 906.697 491.874 4
 1 -15 3 726.531 476.155 4
 1 -15 3 1065.69 512.983 1
 -1 15 -3 624.199 524.924 1
 1 -15 4 40.6342 408.157 4
 -1 15 -4 206.314 414.467 4
 1 -15 4 -21.1429 409.596 1
 -1 15 -4 22.2217 430.485 1
 -1 15 -5 366.398 427.275 4
 1 -15 5 656.526 456.749 4
 -1 15 -5 292.771 443.293 1
 1 -15 5 21.4573 404.014 1
 1 -15 6 22.0403 412.508 4
 -1 15 -6 -134.844 448.96 4
 1 -15 6 -139.748 417.91 1
 -1 15 -6 -256.134 412.762 1
 1 -15 7 641.269 474.062 4
 -1 15 -7 262.78 478.963 4
 1 -15 7 280.149 460.125 1
 -1 15 -7 707.98 509.582 1
 -1 15 -8 124.155 452.258 4
 1 -15 8 522.83 468.426 4
 1 -15 8 101.367 428.096 1
 -1 15 -8 403.592 470.366 1
 -1 14 17 140.57 187.775 3
 1 -14 -17 -83.6418 179.754 3
 1 -14 -17 28.8332 239.427 2
 -1 14 17 55.16 256.327 2
 1 -14 -17 421.007 196.296 5
 -1 14 17 391.486 199.696 5
 -1 14 17 718.553 660.682 1
 1 -14 -17 493.791 674.2 1
 -1 14 16 112.594 183.707 3
 1 -14 -16 225.813 182.294 3
 1 -14 -16 512.885 291.436 2
 -1 14 16 311.329 250.635 2
 1 -14 -16 79.9336 195.055 5
 -1 14 16 283.203 198.773 5
 1 -14 -16 -161.631 756.921 1
 -1 14 15 686.323 227.002 5
 1 -14 -15 142.378 223.882 5
 -1 14 15 58.7586 268.385 2
 1 -14 -15 913.563 311.058 2
 -1 14 15 343.267 197.554 3
 1 -14 -15 433.872 197.686 3
 1 -14 -14 116.615 223.04 5
 -1 14 14 -195.427 271.67 2
 1 -14 -14 -152.546 285.266 2
 -1 14 14 17.2023 175.548 3
 1 -14 -14 -104.829 179.02 3
 1 -14 -13 170.133 301.232 2
 -1 14 13 167.434 296.508 2
 -1 14 13 64.343 173.767 3
 1 -14 -13 288.929 183.101 3
 -1 14 13 152.039 190.26 4
 -1 14 13 523.526 253.427 5
 1 -14 -13 188.747 253.693 5
 1 -14 -12 -203.017 322.505 2
 -1 14 12 154.533 300.422 2
 -1 14 12 416.35 211.133 3
 1 -14 -12 486.082 209.11 3
 -1 14 12 186.626 291.077 5
 1 -14 -12 617.571 294.408 5
 -1 14 12 565.089 219.975 4
 1 -14 -11 209.887 237.441 3
 -1 14 11 749.584 227.698 3
 -1 14 11 1064.34 357.506 5
 1 -14 -11 -241.392 360.523 5
 1 -14 -11 -319.015 262.362 4
 -1 14 11 139.33 225.96 4
 1 -14 -11 -78.1198 316.445 2
 -1 14 11 235.299 333.239 2
 -1 14 10 7.85082 262.433 3
 1 -14 -10 150.211 299.204 3
 1 -14 -10 462.731 284.335 4
 -1 14 10 60.0002 242.729 4
 -1 14 10 -15.6131 327.005 2
 1 -14 -10 217.797 351.535 2
 1 -14 -9 450.428 272.714 3
 -1 14 9 438.102 290.127 3
 -1 14 9 596.282 299.141 4
 1 -14 -9 652.702 310.581 4
 -1 14 9 327.987 357.313 2
 1 -14 -9 577.616 387.43 2
 1 -14 -8 -232.453 263.021 3
 -1 14 8 374.064 271.375 3
 -1 14 8 328.158 289.896 4
 1 -14 -8 462.914 315.322 4
 1 -14 -8 95.6509 357.917 2
 -1 14 8 -538.794 382.021 2
 1 -14 -7 1958.7 455.12 3
 -1 14 7 1848.18 456.921 3
 -1 14 7 2143.94 490.961 4
 1 -14 -7 2207.42 493.819 4
 1 -14 -7 1685.34 575.747 2
 -1 14 7 1708.36 545.326 2
 -1 14 6 367.221 427.343 2
 1 -14 -6 -33.6309 382.196 2
 -1 14 6 554.76 327.164 3
 1 -14 -6 343.567 328.629 3
 -1 14 6 -19.1814 368.449 4
 1 -14 -6 580.633 372.278 4
 -1 14 5 520.212 441.567 2
 1 -14 -5 -191.406 441.336 2
 1 -14 -5 120.362 367.731 3
 -1 14 5 -206.192 364.44 3
 -1 14 5 603.288 408.233 4
 1 -14 -5 21.4609 383.833 4
 1 -14 -4 656.878 529.754 3
 -1 14 4 385.282 512.893 3
 -1 14 4 994.275 517.89 2
 1 -14 -4 235.564 506.706 2
 1 -14 -4 792.862 483.366 4
 -1 14 4 1650.52 510.288 4
 -1 14 3 1766.74 622.587 2
 1 -14 -3 1999.06 673.509 2
 1 -14 -3 1275.73 566.33 4
 -1 14 3 1336.56 552.167 4
 1 -14 -2 342.446 526.038 2
 -1 14 2 914.782 549.418 2
 1 -14 -2 659.253 484.69 4
 -1 14 2 557.352 505.285 4
 1 -14 -1 2582.84 710.036 2
 -1 14 1 2593.76 739.78 2
 1 -14 -1 2230.98 653.118 4
 -1 14 1 2200.44 677.092 4
 -1 14 0 434.608 504.958 2
 1 -14 0 -158.187 475.74 2
 1 -14 0 -263.147 795.955 1
 1 -14 0 474.985 488.835 4
 -1 14 0 506.878 484.438 4
 1 -14 1 815.851 666.238 1
 -1 14 -1 2091.81 787.711 1
 -1 14 -1 1719.88 563.699 4
 1 -14 1 607.477 552.626 4
 -1 14 -2 -303.714 571.841 1
 1 -14 2 610.829 558.543 1
 -1 14 -2 819.56 508.688 4
 1 -14 2 17.2675 455.867 4
 -1 14 -3 1210.63 577.284 1
 1 -14 3 504.938 518.414 1
 1 -14 3 1974.51 558.535 4
 -1 14 -3 971.909 536.506 4
 1 -14 4 -333.954 487.359 1
 -1 14 -4 -619.511 535.172 1
 1 -14 4 -94.8075 493.527 4
 -1 14 -4 117.788 479.871 4
 -1 14 -5 626.347 469.599 1
 1 -14 5 775.09 476.622 1
 -1 14 -5 739.858 496.67 4
 1 -14 5 1048.18 542.424 4
 1 -14 6 -136.592 486.837 1
 -1 14 -6 110.562 426.795 1
 -1 14 -6 21.4722 450.065 4
 1 -14 6 -42.0386 445.695 4
 1 -14 7 211.109 450.325 1
 -1 14 -7 -358.305 468.702 4
 1 -14 7 -240.705 463.362 4
 1 -14 8 93.6367 429.464 1
 -1 14 -8 473.632 492.62 1
 -1 14 -8 -373.055 482.964 4
 1 -14 8 -68.2364 464.04 4
 -1 14 -9 124.481 454.01 1
 1 -14 9 94.6193 428.107 1
 1 -14 9 141.654 446.938 4
 -1 14 -9 346.495 465.084 4
 -1 14 -10 -75.5425 444.561 1
 1 -14 10 -24.2564 412.095 1
 -1 14 -10 77.079 434.482 4
 1 -14 10 -473.357 466.252 4
 1 -13 -18 470.529 566.784 1
 -1 13 18 696.224 585.146 1
 1 -13 -18 347.349 196.856 5
 -1 13 18 473.975 199.064 5
 -1 13 18 -206.23 219.697 3
 1 -13 -18 -98.7794 202.443 3
 1 -13 -18 65.6278 228.936 2
 -1 13 18 -168.526 231.778 2
 -1 13 17 -64.0092 251.385 2
 1 -13 -17 184.328 241.569 2
 1 -13 -17 333.87 196.873 5
 -1 13 17 126.208 183.337 5
 -1 13 17 156.299 201.099 3
 1 -13 -17 144.442 199.986 3
 1 -13 -17 -246.919 614.306 1
 -1 13 17 -186.761 549.23 1
 1 -13 -16 275.243 198.513 3
 -1 13 16 408.699 204.486 3
 -1 13 16 133.087 44.603 4
 1 -13 -16 212.969 617.312 1
 -1 13 16 617.811 280.874 2
 1 -13 -16 437.622 271.608 2
 1 -13 -16 122.353 49.7957 4
 -1 13 16 -426.006 656.62 1
 -1 13 16 184.681 195.322 5
 1 -13 -15 232.17 254.92 2
 -1 13 15 237.41 285.721 2
 -1 13 15 52.6329 50.9709 4
 1 -13 -15 715.548 215.258 5
 -1 13 15 -61.4122 191.981 5
 1 -13 -15 1590.38 827.679 1
 -1 13 15 363.35 196.667 3
 1 -13 -15 291.567 190.351 3
 1 -13 -14 978.073 342.576 2
 -1 13 14 670.145 317.109 2
 -1 13 14 546.632 232.494 5
 1 -13 -14 309.003 239.25 5
 1 -13 -14 394.682 213.877 3
 -1 13 14 553.458 211.973 3
 1 -13 -13 -100.065 308.69 2
 -1 13 13 -56.3237 279.646 2
 1 -13 -13 185.568 234.295 5
 -1 13 13 -98.3078 230.22 5
 1 -13 -13 81.6068 181.347 3
 -1 13 13 385.783 191.383 3
 -1 13 12 268.97 191.633 3
 1 -13 -12 303.175 194.443 3
 -1 13 12 99.4415 211.092 4
 -1 13 12 271.131 322.046 2
 1 -13 -12 130.105 346.957 2
 1 -13 -12 265.43 260.051 5
 -1 13 12 -270.121 264.218 5
 1 -13 -11 525.665 230.117 3
 -1 13 11 331.252 222.19 3
 -1 13 11 440.017 244.542 4
 1 -13 -11 526.345 368.873 2
 -1 13 11 43.3173 333.748 2
 1 -13 -11 393.754 306.073 5
 -1 13 11 686.452 314.036 5
 -1 13 10 176.457 223.202 3
 1 -13 -10 103.105 249.351 3
 -1 13 10 -198.533 256.913 4
 1 -13 -10 -184.236 282.226 4
 1 -13 -10 -377.112 375.624 2
 -1 13 10 102.029 362.723 2
 1 -13 -10 718.598 376.911 5
 -1 13 10 306.93 356.411 5
 1 -13 -9 187.462 307.155 4
 -1 13 9 383.888 295.906 4
 1 -13 -9 -347.355 384.241 2
 -1 13 9 -275.935 389.02 2
 -1 13 8 159.536 296.452 3
 1 -13 -8 147.173 284.311 3
 -1 13 8 488.612 319.302 4
 1 -13 -8 381.032 324.096 4
 1 -13 -8 615.159 406.783 2
 -1 13 8 1330.15 450.825 2
 -1 13 7 448.394 295.204 3
 1 -13 -7 610.66 291.52 3
 1 -13 -7 598.264 350.566 4
 -1 13 7 53.6351 324.394 4
 1 -13 -7 149.922 392.252 2
 -1 13 7 404.564 399.328 2
 1 -13 -6 230.912 395.412 2
 -1 13 6 199.075 423.591 2
 1 -13 -6 624.651 323.823 3
 -1 13 6 -15.0293 304.373 3
 1 -13 -6 70.621 348.743 4
 -1 13 6 222.811 331.891 4
 -1 13 5 2155.63 709.059 2
 1 -13 -5 2786.53 729.468 2
 1 -13 -5 2926.2 635.025 3
 -1 13 5 2367.55 628.104 3
 -1 13 5 4464.91 685.623 4
 1 -13 -5 3528.62 663.201 4
 1 -13 -4 517.538 448.691 3
 -1 13 4 356.954 435.525 3
 1 -13 -4 384.623 502.782 2
 -1 13 4 933.222 515.109 2
 -1 13 4 178.706 461.073 4
 1 -13 -4 264.543 447.014 4
 1 -13 -3 24073.3 3874.79 2
 -1 13 3 21370.2 3863.53 2
 -1 13 3 20113.2 3844.85 3
 1 -13 -3 27657 3835.37 4
 -1 13 3 25695 3824.02 4
 -1 13 2 469.257 553.803 2
 1 -13 -2 899.422 552.465 2
 1 -13 -2 786.167 528.788 4
 -1 13 2 298.025 522.121 4
 -1 13 1 2215.55 642.39 2
 1 -13 -1 2034.35 627.54 2
 -1 13 1 225.827 485.177 4
 1 -13 -1 252.737 487.646 4
 -1 13 0 258.465 522.284 2
 1 -13 0 720.404 555.892 2
 1 -13 0 154.979 807.779 1
 -1 13 0 503.983 527.03 4
 1 -13 0 300.986 504.619 4
 -1 13 -1 11293.6 1571.24 4
 1 -13 1 10708.6 1554.59 4
 1 -13 1 4419.15 1558.63 1
 -1 13 -1 7366.35 1645.32 1
 -1 13 -2 117.817 626.963 1
 1 -13 2 144.657 568.048 1
 1 -13 2 -666.757 571.459 4
 -1 13 -2 -477.269 600.13 4
 1 -13 3 -215.231 527.765 1
 -1 13 -3 301.92 568.278 1
 1 -13 3 -102.671 516.791 4
 -1 13 -3 17.3573 500.792 4
 -1 13 -4 420.581 512.898 1
 1 -13 4 583.932 502.77 1
 -1 13 -4 182.575 519.776 4
 1 -13 4 233.477 483.92 4
 -1 13 -5 667.696 535.515 1
 1 -13 5 1061.59 564 1
 -1 13 -5 2241.52 642.844 4
 1 -13 5 1222.47 546.487 4
 -1 13 -6 388.331 507.538 1
 1 -13 6 131.271 517.04 1
 -1 13 -6 818.762 546.62 4
 1 -13 6 -160.009 523.508 4
 -1 13 -7 1144.48 575.672 1
 1 -13 7 1264.85 588.501 1
 -1 13 -7 1582.85 580.237 4
 1 -13 7 584.2 544.113 4
 1 -13 8 737.265 471.49 1
 -1 13 -8 45.9014 469.687 1
 1 -13 8 -391.109 495.014 4
 -1 13 -8 -111.557 473.111 4
 1 -13 9 222.311 481.187 1
 -1 13 -9 853.257 542.065 1
 -1 13 -9 1626.38 544.536 4
 1 -13 9 1536.3 559.57 4
 1 -13 10 141.108 449.311 1
 -1 13 -10 -142.16 423.013 1
 -1 13 -10 24.6662 440.372 4
 1 -13 10 281.489 430.454 4
 -1 13 -11 751.146 471.992 1
 1 -13 11 1098.52 486.553 1
 -1 13 -11 -51.2188 451.847 4
 1 -13 11 218.903 445.382 4
 1 -12 -19 -127.622 225.112 2
 -1 12 19 492.111 255.157 2
 -1 12 19 -129.712 131.016 5
 1 -12 -19 25.6832 130.745 5
 1 -12 -19 489.59 227.572 3
 -1 12 19 449.712 239.609 3
 -1 12 19 -611.138 569.117 1
 1 -12 -19 -578.61 554.439 1
 1 -12 -18 87.1532 240.253 2
 -1 12 18 -37.1123 232.077 2
 1 -12 -18 -415.239 571.862 1
 -1 12 18 418.466 517.527 1
 -1 12 18 554.811 165.093 5
 1 -12 -18 385.252 174.03 5
 -1 12 18 128.379 208.847 3
 1 -12 -18 205.931 215.533 3
 -1 12 17 510.477 129.209 4
 1 -12 -17 547.679 124.519 4
 -1 12 17 784.484 255.376 3
 1 -12 -17 736.317 238.41 3
 -1 12 17 229.718 260.262 2
 1 -12 -17 390.572 283.514 2
 -1 12 17 849.539 623.155 1
 1 -12 -17 1335.98 638.601 1
 -1 12 17 494.302 207.073 5
 1 -12 -17 515.998 210.829 5
 -1 12 16 47.1819 64.0136 4
 1 -12 -16 103.751 62.2267 4
 1 -12 -16 -199.122 594.671 1
 -1 12 16 574.968 613.231 1
 1 -12 -16 329.35 199.014 3
 -1 12 16 -19.1421 200.703 3
 -1 12 16 219.49 183.632 5
 1 -12 -16 390.866 192.717 5
 1 -12 -16 12.1102 253.524 2
 -1 12 16 -59.3922 265.604 2
 -1 12 15 107.473 45.5214 4
 1 -12 -15 19.9646 44.2412 4
 -1 12 15 28.1667 620.794 1
 1 -12 -15 1313.85 701.447 1
 1 -12 -15 215.635 194.702 5
 -1 12 15 169.375 183.333 5
 -1 12 15 528.029 206.745 3
 -1 12 15 23.9062 258.05 2
 1 -12 -15 73.8873 257.649 2
 1 -12 -14 -37.9815 289.275 2
 -1 12 14 232.323 278.014 2
 -1 12 14 50.1468 50.2839 4
 1 -12 -14 440.394 194.429 3
 -1 12 14 -49.1951 181.91 3
 1 -12 -14 -118.373 119.346 4
 1 -12 -14 -304.165 752.214 1
 1 -12 -14 296.497 201.671 5
 -1 12 14 233.474 195.317 5
 1 -12 -13 669.331 353.578 2
 -1 12 13 455.879 343.992 2
 1 -12 -13 399.582 236.734 5
 -1 12 13 647.429 231.776 5
 1 -12 -13 215.044 209.313 3
 -1 12 13 365.7 217.296 3
 -1 12 12 1042.28 400.977 2
 1 -12 -12 1573.87 464.04 2
 -1 12 12 701.431 298.575 5
 1 -12 -12 1299.74 309.505 5
 -1 12 12 787.251 260.555 3
 1 -12 -12 986.186 270.195 3
 1 -12 -11 775.699 395.65 2
 -1 12 11 633.737 382.651 2
 1 -12 -11 602.13 238.598 3
 -1 12 11 388.274 230.859 3
 -1 12 11 564.292 289.452 5
 1 -12 -11 114.705 280.71 5
 1 -12 -10 762.882 280.924 3
 -1 12 10 898.276 274.778 3
 -1 12 10 1020.33 307.44 4
 1 -12 -10 572.946 356.695 5
 -1 12 10 780.192 347.495 5
 1 -12 -10 893.384 422.451 2
 -1 12 10 1210.47 449.419 2
 1 -12 -9 1087.37 470.768 2
 -1 12 9 1741.14 506.162 2
 -1 12 9 866.775 356.618 3
 -1 12 9 1799.98 388.86 4
 1 -12 -9 1906.28 415.33 4
 1 -12 -9 2293.72 409.273 3
 -1 12 9 1156.27 454.905 5
 1 -12 -8 416.816 398.622 2
 -1 12 8 511.34 413.815 2
 -1 12 8 520.448 322.88 3
 1 -12 -8 227.118 270.101 3
 -1 12 8 11.6431 292.445 4
 1 -12 -8 455.089 328.619 4
 -1 12 7 4080.23 646.275 4
 1 -12 -7 3580.01 644.247 4
 1 -12 -7 2597.15 597.769 3
 -1 12 7 2735.77 608.136 3
 1 -12 -7 3355.66 718.714 2
 -1 12 7 3773.11 722.48 2
 -1 12 6 316.107 325.852 4
 1 -12 -6 -133.194 338.97 4
 1 -12 -6 26.9304 257.582 3
 -1 12 6 108.421 264.656 3
 1 -12 -6 56.151 366.4 2
 -1 12 6 -28.1261 377.298 2
 1 -12 -5 58.6309 402.326 2
 -1 12 5 729.455 432.668 2
 -1 12 5 792.259 329.143 3
 1 -12 -5 388.378 318.757 3
 1 -12 -5 1250.59 378.976 4
 -1 12 5 -135.987 345.572 4
 1 -12 -4 593.099 417.787 3
 1 -12 -4 367.482 447.734 2
 -1 12 4 671.017 466.989 2
 -1 12 4 1023.37 414.314 3
 1 -12 -4 544.319 391.718 4
 -1 12 4 1020.13 417.124 4
 1 -12 -3 10853.1 1521.08 4
 -1 12 3 9472.47 1506.39 4
 1 -12 -3 8920.08 1556.71 3
 -1 12 3 7803.39 1532.98 3
 1 -12 -3 8184.99 1557.06 2
 -1 12 3 6935.31 1545.48 2
 1 -12 -2 420.384 477.64 4
 -1 12 2 -101.605 472.929 4
 -1 12 2 565.561 500.948 2
 1 -12 -2 907.921 495.087 2
 1 -12 -1 16361.2 2281.55 4
 -1 12 1 18544.5 2301.51 4
 1 -12 -1 10074.4 2267.55 2
 -1 12 1 10567.8 2278.5 2
 -1 12 0 1056.5 524.924 4
 1 -12 0 289.358 467.171 4
 1 -12 0 1219.17 548.86 2
 -1 12 0 -85.8441 475.586 2
 1 -12 0 101.751 756.904 1
 -1 12 -1 4984.3 1209.06 1
 1 -12 1 4417.34 1153.54 1
 -1 12 -1 6229.1 1083.06 4
 1 -12 1 5516.57 1067.67 4
 1 -12 2 1729.99 641.216 1
 -1 12 -2 2250.77 708.253 1
 1 -12 2 195.221 555.914 4
 -1 12 -2 927.3 615.522 4
 1 -12 3 19544.1 2876.78 4
 -1 12 -3 20958.1 2893.11 4
 -1 12 -3 16532.7 2873.4 1
 1 -12 3 13500.1 2836.89 1
 1 -12 4 617.107 537.348 1
 -1 12 -4 1128.19 606.601 1
 1 -12 4 508.79 568.075 4
 -1 12 -4 86.3707 592.107 4
 1 -12 5 3344.38 1067.04 1
 -1 12 -5 5402.57 1114.63 1
 1 -12 5 5876.76 1106.97 4
 -1 12 -5 7796.8 1170.83 4
 1 -12 6 242.539 510.134 4
 -1 12 -6 -419.654 553.738 4
 1 -12 6 -179.109 552.501 1
 -1 12 -6 337.344 553.247 1
 -1 12 -7 1814.21 686.437 4
 1 -12 7 853.51 616.84 4
 -1 12 -7 5428.67 827.104 1
 1 -12 7 693.693 590.159 1
 1 -12 8 579.986 512.198 4
 -1 12 -8 -63.9159 510.844 4
 1 -12 8 871.142 508.456 1
 -1 12 -8 335.878 502.343 1
 -1 12 -9 466.771 532.443 4
 1 -12 9 1229.98 577.302 4
 1 -12 9 782.531 521.302 1
 -1 12 -9 1831.24 563.898 1
 -1 12 -10 -277.8 460.243 4
 1 -12 10 157.11 478.564 4
 -1 12 -10 845.338 481.519 1
 1 -12 10 723.897 483.42 1
 1 -12 11 -69.9307 442.964 4
 -1 12 -11 385.173 491.252 4
 -1 12 -11 1293.66 550.571 1
 1 -12 11 1472.92 509.485 1
 1 -12 12 169.236 433.64 4
 -1 12 -12 -459.441 504.558 4
 -1 12 -12 -402.758 425.332 1
 1 -12 12 -338.104 398.08 1
 1 -12 13 25.4933 408.76 4
 -1 12 -13 -291.159 496.699 4
 1 -12 13 519.684 390.208 1
 -1 12 -13 -24.4417 371.814 1
 1 -11 -20 142.712 216.324 2
 -1 11 20 301.438 221.721 2
 1 -11 -20 389.804 225.051 3
 1 -11 -20 12.0319 134.013 5
 -1 11 20 233.073 139.531 5
 -1 11 20 -8.78194 214.703 3
 -1 11 20 -356.2 510.735 1
 1 -11 -20 675.433 533.038 1
 1 -11 -19 155.74 216.341 3
 -1 11 19 305.231 219.698 3
 -1 11 19 241.414 144.581 5
 1 -11 -19 88.3506 128.726 5
 -1 11 19 452.17 170.203 4
 1 -11 -19 171.583 496.874 1
 -1 11 19 57.8369 455.323 1
 1 -11 -19 38.2076 227.816 2
 -1 11 19 287.594 241.041 2
 1 -11 -18 91.9793 220.086 3
 -1 11 18 101.392 220.748 3
 1 -11 -18 179.519 121.951 5
 -1 11 18 239.015 135.142 5
 1 -11 -18 -65.4123 115.396 4
 -1 11 18 209.102 140.024 4
 1 -11 -18 759.642 561.836 1
 -1 11 18 766.033 575.609 1
 1 -11 -18 143.648 206.823 2
 -1 11 18 282.668 239.754 2
 1 -11 -17 975.981 258.016 3
 -1 11 17 901.789 249.856 3
 -1 11 17 333.032 138.928 4
 1 -11 -17 384.576 128.649 4
 -1 11 17 331.687 146.182 5
 1 -11 -17 378.918 164.623 5
 -1 11 17 719.562 600.252 1
 1 -11 -17 684.679 585.905 1
 1 -11 -17 357.559 267.961 2
 -1 11 17 231.388 249.489 2
 -1 11 16 509.421 225.411 3
 1 -11 -16 417.743 218.087 3
 -1 11 16 265.153 113.98 4
 1 -11 -16 271.501 108.296 4
 1 -11 -16 112.977 254.06 2
 -1 11 16 279.211 247.413 2
 -1 11 16 380.5 174.325 5
 1 -11 -16 701.463 190.401 5
 1 -11 -16 80.2973 568.18 1
 -1 11 16 -26.8085 585.078 1
 1 -11 -15 1227.05 702.027 1
 -1 11 15 1256.91 678.592 1
 1 -11 -15 855.596 226.768 5
 -1 11 15 729.829 144.535 4
 1 -11 -15 862.939 316.978 2
 -1 11 15 857.448 323.926 2
 1 -11 -15 638.793 141.089 4
 -1 11 15 569.822 251.316 3
 1 -11 -15 697.05 242.262 3
 -1 11 15 1289.03 235.202 5
 1 -11 -14 111.257 62.3264 4
 1 -11 -14 386.526 309.502 2
 -1 11 14 717.315 300.522 2
 -1 11 14 234.667 62.8527 4
 -1 11 14 472.834 190.295 5
 1 -11 -14 155.84 187.155 5
 1 -11 -14 264.606 201.892 3
 -1 11 14 27.6271 197.354 3
 1 -11 -14 -257.312 678.311 1
 -1 11 14 -748.169 715.625 1
 -1 11 13 123.927 290.239 2
 1 -11 -13 -198.294 327.75 2
 1 -11 -13 71.1786 103.378 4
 -1 11 13 45.8476 54.5669 4
 -1 11 13 376.129 738.997 1
 1 -11 -13 134.533 189.785 3
 -1 11 13 -65.9377 202.371 3
 1 -11 -13 151.18 749.137 1
 1 -11 -13 461.347 202.025 5
 -1 11 13 81.7083 190.755 5
 -1 11 12 -81.5524 328.856 2
 1 -11 -12 181.104 352.569 2
 -1 11 12 511.822 224.461 5
 1 -11 -12 107.594 222.643 5
 1 -11 -12 241.614 200.176 3
 -1 11 12 152.54 206.817 3
 1 -11 -11 996.905 420.674 2
 -1 11 11 299.427 374.382 2
 1 -11 -11 167.113 251.681 5
 -1 11 11 210.745 256.776 5
 -1 11 11 373.149 213.616 3
 1 -11 -11 532.916 217.307 3
 -1 11 10 5174.09 686.418 3
 1 -11 -10 3734.38 674.263 3
 1 -11 -10 4369.38 795.792 2
 -1 11 10 4707.81 814.833 2
 -1 11 10 3277.68 688.808 5
 1 -11 -10 2949.46 684.338 5
 1 -11 -9 285.69 374.166 2
 -1 11 9 834.278 417.23 2
 -1 11 9 1012.19 266.576 3
 1 -11 -9 605.327 261.443 3
 -1 11 9 642.271 349.639 5
 1 -11 -9 912.658 360.319 5
 -1 11 9 987.462 302.858 4
 1 -11 -8 1483.14 454.679 2
 -1 11 8 1832.27 469.379 2
 1 -11 -8 760.16 350.452 4
 -1 11 8 832.904 330.918 4
 -1 11 8 1156.06 446.495 5
 -1 11 8 1215.88 341.435 3
 1 -11 -8 1248.43 360.317 3
 -1 11 7 2583.58 562.266 3
 1 -11 -7 2753.54 656.55 2
 -1 11 7 3136.64 654.684 2
 1 -11 -7 2211.99 573.049 4
 -1 11 7 2481.63 567.144 4
 -1 11 6 231.383 261.762 3
 1 -11 -6 212.684 269.129 3
 -1 11 6 1024.05 334.244 4
 1 -11 -6 331.609 319.789 4
 1 -11 -6 627.423 386.941 2
 -1 11 6 127.974 362.004 2
 -1 11 5 6721.59 1289.17 3
 1 -11 -5 7711.35 1294.09 3
 -1 11 5 7335.74 1363.83 2
 1 -11 -5 7911.2 1375.83 2
 -1 11 5 9993.52 1324.46 4
 1 -11 -5 7757.13 1314.53 4
 1 -11 -4 357.42 346.047 4
 -1 11 4 283.346 339.569 4
 -1 11 4 395.766 333.656 3
 1 -11 -4 299.201 319.041 3
 1 -11 -4 431.4 397.43 2
 -1 11 4 277.111 395.73 2
 -1 11 3 730.679 371.184 4
 1 -11 -3 141.116 374.314 4
 -1 11 3 540.692 450.776 2
 1 -11 -3 306.967 421.32 2
 1 -11 -3 429.364 447.879 3
 -1 11 3 501.075 430.055 3
 1 -11 -2 1265.95 433.613 4
 -1 11 2 51.0361 412.196 4
 1 -11 -2 1208.06 517.745 2
 -1 11 2 901.345 495.214 2
 1 -11 -1 5989.74 995.036 4
 -1 11 1 5212.14 986.316 4
 1 -11 -1 4219.2 1024.49 2
 -1 11 1 5194.79 1035.75 2
 1 -11 0 -92.7328 698.237 1
 -1 11 0 316.831 473.356 2
 1 -11 0 589.386 469.592 4
 -1 11 0 1037.2 501.183 4
 1 -11 1 1131.28 669.157 1
 -1 11 -1 3422.64 786.991 1
 1 -11 1 2250.06 591.148 4
 -1 11 -1 1417.44 573.237 4
 1 -11 2 719.068 510.02 1
 -1 11 -2 -317.119 542.795 1
 -1 11 -2 13.9902 466.176 4
 1 -11 2 -98.2325 464.352 4
 1 -11 3 1618.59 613.093 1
 -1 11 -3 2196.07 677.466 1
 1 -11 3 1189.54 614.539 4
 -1 11 -3 2297.98 656.751 4
 1 -11 4 685.053 521.133 1
 -1 11 -4 -64.4294 513.326 1
 -1 11 -4 480.016 543.694 4
 1 -11 4 816.602 543.778 4
 1 -11 5 2100.41 683.612 1
 -1 11 -5 35.7757 583.12 1
 -1 11 -5 395.335 547.104 4
 1 -11 5 201.718 522.299 4
 -1 11 -6 246.762 608.815 1
 1 -11 6 1267.53 601.048 1
 1 -11 6 459.181 551.167 4
 -1 11 -6 -144.711 539.209 4
 -1 11 -7 5764.11 1329.4 1
 1 -11 7 6594.41 1339.51 1
 1 -11 7 6867.41 1335.75 4
 -1 11 -7 9039.22 1383.71 4
 -1 11 -8 1292.98 620.133 4
 1 -11 8 1832.22 626.733 4
 -1 11 -8 233.167 553.456 1
 1 -11 8 1514.29 591.087 1
 -1 11 -9 3734.56 802.745 4
 1 -11 9 2348.93 734.775 1
 -1 11 -9 2830.61 736.983 1
 1 -11 9 2118.43 728.752 4
 1 -11 10 920.69 513.879 1
 -1 11 -10 632.215 507.51 1
 1 -11 10 -107.168 460.556 4
 -1 11 -10 -531.392 552.852 4
 1 -11 11 370.375 408.518 1
 -1 11 -11 334.874 457.362 1
 -1 11 -11 -530.479 546.262 4
 1 -11 11 379.107 471.991 4
 -1 11 -12 313.096 395.958 1
 1 -11 12 -144.987 366.72 1
 1 -11 12 162.174 415.199 4
 -1 11 -12 -191.906 481.793 4
 1 -11 13 -20.8573 346.163 1
 -1 11 -13 639.096 396.481 1
 1 -11 13 360.53 480.669 4
 -1 11 -13 483.324 472.851 4
 1 -11 14 150.89 311.196 1
 -1 11 -14 559.19 379.378 1
 -1 11 -14 316.594 421.648 4
 1 -11 14 380.256 434.863 4
 -1 10 21 415.262 254.061 3
 1 -10 -21 438.329 249.827 3
 1 -10 -21 229.628 442.755 1
 -1 10 21 202.107 466.482 1
 -1 10 21 144.643 159.172 5
 1 -10 -21 260.531 146.731 5
 -1 10 21 71.5234 206.271 2
 1 -10 -21 243.644 206.088 2
 1 -10 -20 195.541 214.16 3
 -1 10 20 -137.68 235.814 3
 -1 10 20 286.81 197.91 4
 1 -10 -20 55.2992 151.595 4
 1 -10 -20 415.309 452.796 1
 -1 10 20 393.074 472.206 1
 1 -10 -20 61.8427 132.53 5
 -1 10 20 28.7357 138.417 5
 -1 10 20 -81.7842 195.122 2
 1 -10 -20 433.122 223.673 2
 -1 10 19 210.64 224.263 3
 1 -10 -19 315.759 229.447 3
 1 -10 -19 -14.1662 149.356 4
 -1 10 19 55.5501 175.1 4
 1 -10 -19 538.393 507.016 1
 -1 10 19 -163.658 475.067 1
 -1 10 19 173.178 203.896 2
 1 -10 -19 298.815 230.995 2
 -1 10 19 32.6022 134.627 5
 1 -10 -19 -37.4355 128.532 5
 1 -10 -18 62.3125 130.545 5
 -1 10 18 149.673 134.854 5
 -1 10 18 212.477 214.773 3
 -1 10 18 126.274 206.072 2
 1 -10 -18 106.178 224.069 2
 -1 10 18 481.054 528.266 1
 1 -10 -18 818.993 530.734 1
 -1 10 18 -141.173 164.315 4
 1 -10 -18 42.6782 132.326 4
 1 -10 -18 109.308 203.312 3
 -1 10 17 986.895 294.401 2
 1 -10 -17 879.143 299.189 2
 -1 10 17 401.362 146.086 5
 1 -10 -17 101.225 129.409 5
 1 -10 -17 589.266 546.971 1
 -1 10 17 129.643 527.949 1
 -1 10 17 419.287 160.408 4
 1 -10 -17 341.636 139.656 4
 -1 10 17 228.885 227.311 3
 1 -10 -17 -43.8599 219.912 3
 -1 10 16 32.5615 238.346 2
 1 -10 -16 256.603 239.751 2
 1 -10 -16 144.457 122.964 5
 -1 10 16 -2.35181 121.673 5
 -1 10 16 379.952 589.939 1
 1 -10 -16 -577.274 607.634 1
 1 -10 -16 54.1941 113.102 4
 -1 10 16 163.194 125.075 4
 -1 10 16 346.049 228.349 3
 1 -10 -16 -46.8241 212.236 3
 1 -10 -15 10.3792 254.012 2
 -1 10 15 195.813 267.469 2
 -1 10 15 358.829 149.258 5
 1 -10 -15 359.199 160.64 5
 1 -10 -15 149.572 106.044 4
 -1 10 15 -344.435 621.71 1
 1 -10 -15 1005.3 640.456 1
 -1 10 15 173.085 112.393 4
 1 -10 -15 -103.563 208.299 3
 -1 10 15 238.075 221.285 3
 -1 10 14 -573.383 671.007 1
 1 -10 -14 428.83 672.384 1
 1 -10 -14 -81.2928 274.587 2
 -1 10 14 161.354 269.617 2
 -1 10 14 -199.722 173.423 5
 1 -10 -14 -133.144 199.373 3
 -1 10 14 -91.4631 210.875 3
 1 -10 -14 9.12736 83.8566 4
 -1 10 14 109.061 89.7871 4
 -1 10 13 248.196 75.2727 4
 1 -10 -13 719.241 314.813 2
 -1 10 13 -110.03 295.499 2
 1 -10 -13 726.119 191.623 5
 -1 10 13 101.734 176.083 5
 -1 10 13 984.905 710.227 1
 1 -10 -13 23.3381 660.803 1
 1 -10 -13 491.906 208.528 3
 -1 10 13 294.194 206.22 3
 1 -10 -13 179.529 74.9844 4
 1 -10 -12 -209.777 325.132 2
 -1 10 12 309.148 301.897 2
 1 -10 -12 278.307 94.6384 4
 -1 10 12 111.303 60.1432 4
 -1 10 12 250.139 193.752 5
 1 -10 -12 410.929 195.08 5
 1 -10 -12 409.781 703.252 1
 -1 10 12 -45.6183 687.311 1
 1 -10 -12 -50.9837 192.042 3
 -1 10 12 75.7694 196.592 3
 -1 10 11 1019.67 242.862 5
 1 -10 -11 728.54 241.62 5
 1 -10 -11 -26.1311 209.851 3
 -1 10 11 758.263 228.995 3
 1 -10 -11 889.924 840.664 1
 -1 10 11 723.347 364.675 2
 1 -10 -11 848.792 366.569 2
 -1 10 10 550.032 348.029 2
 1 -10 -10 210.712 351.306 2
 1 -10 -10 206.035 187.645 3
 -1 10 10 -105.771 188.904 3
 1 -10 -10 -138.577 236.863 5
 -1 10 10 217.762 240.484 5
 -1 10 9 426.032 356.554 2
 1 -10 -9 360.373 356.273 2
 1 -10 -9 692.985 278.541 5
 -1 10 9 846.214 290.907 5
 1 -10 -9 105.66 203.139 3
 -1 10 9 461.144 211.944 3
 -1 10 8 93.9502 264.205 4
 -1 10 8 -113.485 341.052 2
 1 -10 -8 45.1726 335.511 2
 1 -10 -8 388.08 215.171 3
 -1 10 8 81.6815 207.591 3
 1 -10 -8 -9.45293 320.151 5
 -1 10 8 354.025 316.075 5
 1 -10 -7 2370.6 586.442 2
 -1 10 7 2426.79 509.798 4
 1 -10 -7 2166.13 519.122 4
 -1 10 7 1309.78 551.4 2
 -1 10 7 3623.25 561.505 3
 1 -10 -7 3594.45 544.119 3
 -1 10 6 119.234 282.178 4
 1 -10 -6 386.415 302.086 4
 -1 10 6 190.504 243.62 3
 1 -10 -6 383.508 252.786 3
 1 -10 -6 705.409 391.969 2
 -1 10 6 -229.9 377.255 2
 1 -10 -5 1184.94 448.602 4
 -1 10 5 1139.43 411.426 3
 1 -10 -5 1660.85 414.988 3
 -1 10 5 1564.86 516.992 2
 1 -10 -5 1886.23 525.551 2
 -1 10 4 1032.6 376.381 4
 1 -10 -4 1111.05 387.342 4
 1 -10 -4 975.222 424.241 2
 -1 10 4 387.101 401.407 2
 -1 10 4 371.159 313.273 3
 1 -10 -4 466.558 332.128 3
 -1 10 3 1642.7 394.845 4
 1 -10 -3 611.193 380.188 4
 1 -10 -3 867.941 412.802 3
 1 -10 -3 251.093 430.025 2
 -1 10 3 633.321 399.328 3
 -1 10 3 158.509 423 2
 -1 10 2 -476.899 372.861 4
 1 -10 -2 491.214 373.853 4
 -1 10 2 -41.5817 435.374 2
 1 -10 -2 -470.008 441.509 2
 -1 10 1 3718.4 1020.63 2
 1 -10 -1 4451.94 1039.07 2
 1 -10 -1 7786.27 1026.47 4
 -1 10 1 5548.93 996.779 4
 -1 10 0 87.3119 448.812 2
 -1 10 0 120.607 421.12 4
 1 -10 0 265.785 411.018 4
 1 -10 0 217.54 678.521 1
 -1 10 -1 7079.01 997.32 4
 1 -10 1 6846.52 969.722 4
 -1 10 -1 2473.18 994 1
 1 -10 1 2990.78 964.188 1
 -1 10 -2 112.829 484.524 1
 1 -10 2 553.823 464.944 1
 -1 10 -2 -13.0382 464.404 4
 1 -10 2 1041.87 464.265 4
 1 -10 3 1016.82 474.972 1
 -1 10 -3 1080.15 492.409 1
 -1 10 -3 69.5281 448.424 4
 1 -10 3 55.553 448.986 4
 1 -10 4 -195.579 492.802 1
 -1 10 -4 -106.216 478.841 1
 1 -10 4 -103.074 465.899 4
 -1 10 -4 -90.19 497.075 4
 -1 10 -5 2450.78 657.299 4
 1 -10 5 2194.05 616.286 4
 -1 10 -5 1297.41 639.979 1
 1 -10 5 783.542 602.41 1
 -1 10 -6 1058.28 579.864 4
 1 -10 6 166.655 530.411 4
 -1 10 -6 1257.02 571.892 1
 1 -10 6 1467.62 596.934 1
 1 -10 7 280.279 524.746 4
 -1 10 -7 -450.03 569.151 4
 1 -10 7 387.955 512.645 1
 -1 10 -7 1352.79 593.849 1
 1 -10 8 642.899 550.653 4
 -1 10 -8 226.835 540.61 4
 -1 10 -8 437.468 565.716 1
 1 -10 8 856.844 570.081 1
 1 -10 9 1623.32 647.914 4
 -1 10 -9 1109.1 629.838 4
 -1 10 -9 2393.48 712.942 1
 1 -10 9 1450.02 619.306 1
 -1 10 -10 -211.313 568.864 4
 1 -10 10 755.743 531.098 4
 -1 10 -10 524.01 491.184 1
 1 -10 10 -55.8306 441.832 1
 1 -10 11 2299.66 647.794 4
 -1 10 -11 661.621 640.895 4
 1 -10 11 2054.09 555.054 1
 -1 10 -11 1333.12 555.918 1
 1 -10 12 199.453 464.676 4
 -1 10 -12 -160.843 515.77 4
 -1 10 -12 197.53 365.352 1
 1 -10 12 38.1137 362.925 1
 1 -10 13 -115.15 441.525 4
 -1 10 -13 740.955 541.302 4
 1 -10 13 1298.57 431.614 1
 -1 10 -13 487.222 402.235 1
 1 -10 14 71.6964 399.946 4
 -1 10 -14 -228.152 507.516 4
 1 -10 14 367.355 370.112 1
 -1 10 -14 -231.387 361.585 1
 -1 10 -15 184.067 474.004 4
 1 -10 15 643.965 443.487 4
 1 -10 15 297.991 352.55 1
 -1 10 -15 588.16 380.269 1
 1 -9 -21 -55.4213 437.704 1
 -1 9 21 474.407 456.339 1
 1 -9 -21 739.243 253.58 2
 -1 9 21 692.46 247.988 2
 1 -9 -21 386.43 161.279 5
 1 -9 -21 399.775 288.473 3
 -1 9 21 327.309 288.216 3
 -1 9 21 690.368 254.968 4
 1 -9 -21 774.714 241.32 4
 -1 9 21 133.118 153.891 5
 -1 9 20 151.961 211.045 4
 1 -9 -20 230.972 183.94 4
 1 -9 -20 321.181 445.887 1
 -1 9 20 -241.686 432.63 1
 -1 9 20 189.136 245.726 3
 1 -9 -20 323.655 254.032 3
 -1 9 20 -98.9467 143.039 5
 1 -9 -20 46.2722 142.505 5
 -1 9 20 -168.421 200.517 2
 1 -9 -20 90.0591 206.631 2
 1 -9 -19 326.715 194.092 4
 -1 9 19 33.0086 209.478 4
 -1 9 19 130.205 453.509 1
 1 -9 -19 77.3508 478.564 1
 -1 9 19 8.99114 243.378 3
 1 -9 -19 397.335 245.972 3
 -1 9 19 650.439 182.972 5
 1 -9 -19 186.789 216.783 2
 -1 9 19 397.955 245.637 2
 -1 9 18 266.427 182.762 4
 1 -9 -18 276.687 168.552 4
 -1 9 18 -453.8 508.023 1
 1 -9 -18 124.203 481.183 1
 1 -9 -18 168.231 225.159 3
 -1 9 18 81.4559 219.819 3
 1 -9 -18 25.2865 132.516 5
 -1 9 18 49.3426 140.545 5
 -1 9 18 -210.016 210.411 2
 1 -9 -18 -44.0331 224.063 2
 1 -9 -17 157.176 157.639 4
 -1 9 17 333.406 189.68 4
 1 -9 -17 -120.199 499.329 1
 -1 9 17 1072.58 597.537 1
 -1 9 17 128.262 236.221 3
 1 -9 -17 489.94 244.774 3
 1 -9 -17 589.824 153.608 5
 -1 9 17 445.517 150.05 5
 -1 9 17 484.279 249.745 2
 1 -9 -17 -53.8152 235.665 2
 -1 9 16 -40.2548 157.663 4
 1 -9 -16 109.046 139.78 4
 1 -9 -16 751.187 574.628 1
 -1 9 16 475.31 571.678 1
 -1 9 16 -97.8004 221.862 3
 1 -9 -16 27.7966 217.023 3
 -1 9 16 169.246 132.281 5
 1 -9 -16 359.299 133.378 5
 1 -9 -16 -220.962 252.499 2
 -1 9 16 123.652 241.159 2
 -1 9 15 357.772 171.739 4
 1 -9 -15 602.427 165.585 4
 1 -9 -15 769.981 604.891 1
 -1 9 15 -229.374 624.523 1
 1 -9 -15 1221.35 280.399 3
 -1 9 15 257.603 159.146 5
 1 -9 -15 329.844 154.114 5
 -1 9 15 904.091 313.737 2
 -1 9 14 720.619 153.751 4
 1 -9 -14 686.846 149.929 4
 1 -9 -14 408.112 246.306 3
 -1 9 14 143.658 235.005 3
 1 -9 -14 562.011 166.341 5
 -1 9 14 221.94 151.9 5
 -1 9 14 -111.441 645.007 1
 1 -9 -14 1368.16 687.75 1
 1 -9 -14 804.922 310.533 2
 -1 9 14 491.791 292.624 2
 1 -9 -13 1749.53 310.419 3
 -1 9 13 1362.26 312.578 3
 1 -9 -13 1141.76 259.957 5
 -1 9 13 994.226 253.092 5
 -1 9 13 1063.4 217.762 4
 1 -9 -13 1207.35 216.133 4
 1 -9 -13 1792.06 740.041 1
 -1 9 13 1386.87 698.194 1
 1 -9 -13 1572.35 379.14 2
 -1 9 13 1237.48 359.245 2
 1 -9 -12 -73.7607 268.339 2
 -1 9 12 218.344 290.504 2
 -1 9 12 247.223 174.784 5
 1 -9 -12 545.906 180.233 5
 -1 9 12 220.29 81.384 4
 1 -9 -12 286.65 82.0292 4
 -1 9 12 239.551 196.352 3
 1 -9 -12 202.546 194.497 3
 1 -9 -12 -667.468 630.201 1
 -1 9 12 -335.427 595.72 1
 -1 9 11 2541.98 313.91 3
 1 -9 -11 1948.46 301.476 3
 -1 9 11 2137.06 287.53 5
 1 -9 -11 1584.4 281.79 5
 1 -9 -11 950.488 208.019 4
 -1 9 11 1049.22 202.193 4
 -1 9 11 1749.79 390.804 2
 1 -9 -11 1740.44 401.194 2
 -1 9 11 3028.59 766.008 1
 1 -9 -11 2118.19 744.953 1
 1 -9 -10 3.97294 183.27 3
 -1 9 10 379.921 190.304 3
 1 -9 -10 79.7389 735.377 1
 1 -9 -10 418.876 317.981 2
 -1 9 10 173.245 287.98 2
 -1 9 10 631.812 206.46 5
 1 -9 -10 522.87 210.802 5
 -1 9 9 2156.92 448.927 3
 1 -9 -9 2231.93 450.653 3
 -1 9 9 2834.46 559.281 2
 1 -9 -9 3646.83 581.742 2
 -1 9 9 2793.06 472.395 5
 1 -9 -9 2547.92 470.396 5
 -1 9 8 -159.581 183.147 3
 1 -9 -8 512.341 332.018 2
 -1 9 8 325.755 318.351 2
 -1 9 8 402.469 270.277 5
 1 -9 -8 -43.3693 269.93 5
 1 -9 -8 64.805 178.876 3
 -1 9 7 14738.1 2451.61 5
 1 -9 -7 15223.8 2456 5
 -1 9 7 12836.5 2439.55 4
 1 -9 -7 18967.8 2524.63 2
 -1 9 7 19122.1 2526.02 2
 -1 9 7 15377.4 2442.98 3
 1 -9 -7 17194.1 2453.13 3
 1 -9 -6 400.367 329.009 4
 -1 9 6 453.63 300.495 4
 1 -9 -6 1103.56 286.282 3
 -1 9 6 568.915 290.326 3
 -1 9 6 267.23 346.806 2
 1 -9 -6 792.235 387.142 2
 1 -9 -5 6118.67 1049.44 3
 -1 9 5 6428.63 1054.4 3
 -1 9 5 7046.48 1073.68 4
 1 -9 -5 6625.21 1080.02 4
 -1 9 5 5849.11 1123.74 2
 1 -9 -5 5797.62 1123.58 2
 1 -9 -4 406.003 286.308 3
 -1 9 4 307.949 282.906 3
 -1 9 4 -204.504 331.437 4
 1 -9 -4 439.237 342.127 4
 1 -9 -4 256.046 386.942 2
 -1 9 4 399.55 375.806 2
 -1 9 3 10323.8 1535.74 3
 1 -9 -3 8958.88 1529.55 3
 -1 9 3 8516.62 1578.73 2
 1 -9 -3 8424.91 1573.99 2
 1 -9 -3 9828.74 1538.37 4
 -1 9 3 9174 1531.43 4
 1 -9 -2 172.984 373.057 4
 -1 9 2 56.7367 375.62 4
 1 -9 -2 1116.89 462.694 2
 -1 9 2 323.323 484.538 3
 -1 9 2 499.907 448.809 2
 -1 9 1 701.298 395.213 4
 1 -9 -1 356.112 379.538 4
 -1 9 1 1124.4 499.058 2
 1 -9 -1 747.14 477 2
 1 -9 0 380.504 397.68 4
 -1 9 0 287.503 422.356 4
 -1 9 0 1072.8 498.883 2
 -1 9 -1 2073.29 732.69 1
 1 -9 1 1654.36 702.306 1
 1 -9 1 2733.67 643.873 4
 -1 9 -1 4177.71 685.733 4
 -1 9 -2 487.523 444.992 4
 1 -9 2 129.219 413.875 4
 1 -9 2 108.308 442.43 1
 -1 9 -2 -161.5 433.993 1
 -1 9 -3 254.85 453.809 4
 1 -9 3 1513.96 487.181 4
 -1 9 -3 583.886 463.447 1
 1 -9 3 461.667 441.257 1
 -1 9 -4 782.423 506.542 1
 1 -9 4 1140.81 521.895 1
 -1 9 -4 -69.0898 455.782 4
 1 -9 4 728.581 454.601 4
 1 -9 5 2054.93 595.238 1
 1 -9 5 1050.08 569.137 4
 -1 9 -5 469.911 520.064 4
 1 -9 6 756.559 486.062 1
 -1 9 -6 -76.224 496.386 1
 -1 9 -6 458.949 503.133 4
 1 -9 6 123.372 487.268 4
 -1 9 -7 1254.44 612.828 1
 1 -9 7 1472.95 630.947 1
 -1 9 -7 2272.59 679.776 4
 1 -9 7 3222.49 701.795 4
 1 -9 8 326.684 521.456 1
 -1 9 -8 377.848 570.279 1
 1 -9 8 173.786 519.645 4
 -1 9 -8 -644.838 575.654 4
 1 -9 9 615.723 510.56 1
 -1 9 -9 1163.38 525.987 1
 1 -9 9 -309.931 520.41 4
 -1 9 -9 470.361 548.471 4
 1 -9 10 66.6192 438.622 1
 -1 9 -10 333.032 473.115 1
 -1 9 -10 295.763 580.035 4
 1 -9 10 858.809 556.554 4
 1 -9 11 4382.33 1045.89 4
 -1 9 -11 4949.16 1082.87 4
 -1 9 -11 5541.41 1009.23 1
 1 -9 11 4625.29 977.814 1
 1 -9 12 -296.208 514.706 4
 -1 9 -12 -65.8964 557.043 4
 -1 9 -12 641.37 440.061 1
 1 -9 12 142.463 391.884 1
 1 -9 13 925.143 524.904 4
 -1 9 -13 938.466 557.965 4
 -1 9 -13 439.886 394.137 1
 1 -9 13 817.415 427.487 1
 1 -9 14 -137.382 427.583 4
 -1 9 -14 -23.814 482.225 4
 -1 9 -14 477.476 352.651 1
 1 -9 14 755.092 375.526 1
 -1 9 -15 197.913 423.68 4
 1 -9 15 356.504 459.001 4
 1 -9 15 -142.034 322.353 1
 -1 9 -15 206.708 312.974 1
 1 -9 16 -295.645 453.772 4
 -1 9 -16 235.855 428.44 4
 -1 9 -16 -129.54 333.821 1
 1 -9 16 21.161 323.655 1
 -1 8 21 143.393 208.888 2
 1 -8 -21 -11.6773 192.822 2
 -1 8 21 243.351 432.901 1
 1 -8 -21 241.676 436.36 1
 -1 8 21 513.266 324.661 3
 1 -8 -21 239.241 295.199 3
 1 -8 -21 271.592 168.539 5
 -1 8 21 160.158 162.473 5
 1 -8 -21 646.969 258.537 4
 -1 8 21 528.49 277.478 4
 -1 8 20 379.069 223.125 2
 1 -8 -20 111.103 207.611 2
 -1 8 20 677.605 495.203 1
 1 -8 -20 284.813 424.324 1
 1 -8 -20 105.208 269.945 3
 -1 8 20 447.651 309.129 3
 -1 8 20 146.132 165.784 5
 1 -8 -20 237.823 153.624 5
 -1 8 20 278.899 249.014 4
 1 -8 -20 -54.4163 216.159 4
 1 -8 -19 598.411 477.952 1
 -1 8 19 150.271 450.637 1
 1 -8 -19 338.56 223.482 2
 -1 8 19 84.5403 208.611 2
 1 -8 -19 230.259 143.243 5
 1 -8 -19 296.343 271.059 3
 -1 8 19 237.768 262.597 3
 -1 8 19 369.243 160.342 5
 -1 8 19 161.371 226.023 4
 1 -8 -19 300.847 210.117 4
 -1 8 18 150.912 196.183 2
 1 -8 -18 -221.833 212.581 2
 1 -8 -18 -33.0228 141.195 5
 -1 8 18 46.4021 137.505 5
 -1 8 18 -179.636 262.318 3
 1 -8 -18 171.895 250.636 3
 -1 8 18 -384.14 504.697 1
 1 -8 -18 359.485 493.433 1
 -1 8 18 -106.989 224.056 4
 1 -8 -18 199.332 188.646 4
 -1 8 17 786.364 329.516 2
 1 -8 -17 1178.43 343.59 2
 -1 8 17 1721.63 614.603 1
 1 -8 -17 1263.06 605.956 1
 -1 8 17 902.533 333.93 3
 1 -8 -17 937.324 332.259 3
 -1 8 17 1369.07 271.537 5
 -1 8 17 1019.83 305.878 4
 1 -8 -17 1087.65 288.634 4
 1 -8 -16 -227.397 246.667 3
 -1 8 16 496.911 258.083 3
 1 -8 -16 221.836 173.071 4
 -1 8 16 241.738 195.351 4
 1 -8 -16 482.901 572.108 1
 -1 8 16 -154.749 547.131 1
 1 -8 -16 58.5939 240.012 2
 -1 8 16 -141.328 235.062 2
 1 -8 -16 303.527 143.287 5
 -1 8 16 95.0909 146.483 5
 -1 8 15 1186.75 345.517 2
 1 -8 -15 767.867 321.417 2
 1 -8 -15 1248.59 623.751 1
 -1 8 15 -42.9497 576.46 1
 -1 8 15 949.751 309.986 3
 1 -8 -15 715.601 300.303 3
 1 -8 -15 1243.5 228.986 5
 -1 8 15 876.169 255.294 4
 1 -8 -15 790.011 238.667 4
 -1 8 14 597.659 177.51 4
 1 -8 -14 431.584 165.064 4
 -1 8 14 894.577 625.619 1
 1 -8 -14 349.06 583.305 1
 -1 8 14 545.352 255.268 3
 1 -8 -14 787.047 252.753 3
 -1 8 14 728.953 295.193 2
 1 -8 -14 726.667 310.325 2
 1 -8 -14 454.767 152.828 5
 -1 8 14 251.869 153.152 5
 1 -8 -13 444.314 134.501 4
 -1 8 13 302.823 135.102 4
 1 -8 -13 761.923 240.784 3
 -1 8 13 168.721 228.443 3
 1 -8 -13 484.04 136.956 5
 -1 8 13 299.21 135.708 5
 -1 8 13 -51.8665 248.595 2
 1 -8 -13 51.6867 259.426 2
 -1 8 13 262.069 585.862 1
 1 -8 -13 218.598 578.481 1
 -1 8 12 1644.74 370.914 3
 1 -8 -12 1786.59 424.573 2
 -1 8 12 1625.72 326.689 5
 1 -8 -12 1828.44 330.999 5
 1 -8 -12 1849.67 306.256 4
 -1 8 12 1909.11 308.751 4
 1 -8 -12 1296.61 364.295 3
 -1 8 12 2538.83 728.415 1
 1 -8 -12 2078.44 710.141 1
 -1 8 12 2807.38 438.629 2
 -1 8 11 161.588 257.88 2
 1 -8 -11 240.828 268.6 2
 1 -8 -11 374.878 128.402 4
 1 -8 -11 595.078 218.881 3
 -1 8 11 450.178 219.212 3
 -1 8 11 148.669 581.284 1
 1 -8 -11 93.0891 580.788 1
 1 -8 -10 88.1902 67.9632 4
 -1 8 10 16.7088 58.6751 4
 -1 8 10 206.567 258.622 2
 1 -8 -10 -255.975 271.187 2
 1 -8 -10 784.618 184.152 5
 -1 8 10 882.998 179.828 5
 -1 8 10 1197.42 640.746 1
 1 -8 -10 702.711 629.766 1
 1 -8 -10 217.977 177.728 3
 -1 8 10 251.628 177.988 3
 1 -8 -9 5470.18 830.139 2
 1 -8 -9 4520.73 741.51 3
 -1 8 9 5083.17 747.758 3
 -1 8 9 4124.53 736.863 4
 -1 8 9 4973.29 821.941 2
 -1 8 9 4631.74 1064.97 1
 1 -8 -9 7485.17 1127.02 1
 -1 8 9 4106.89 734.328 5
 1 -8 -9 4082.89 735.469 5
 -1 8 8 419.174 196.169 3
 1 -8 -8 586.768 199.406 3
 -1 8 8 1011.68 336.255 2
 1 -8 -8 554.887 335.276 2
 1 -8 -8 453.393 245.999 5
 -1 8 8 890.143 249.262 5
 1 -8 -7 10000 1630.74 3
 -1 8 7 10428.6 1631.69 3
 1 -8 -7 12471.4 1719.26 2
 -1 8 7 11392.7 1708.78 2
 -1 8 7 9368.8 1636.5 5
 1 -8 -7 10305.6 1640.03 5
 1 -8 -6 1068.44 366.063 2
 -1 8 6 522.268 348.846 2
 -1 8 6 479.556 355.492 5
 1 -8 -6 308.51 360.421 5
 1 -8 -6 366.01 262.828 3
 -1 8 6 726.163 268.232 3
 -1 8 5 7026.93 1303.6 2
 1 -8 -5 8212.7 1318.2 2
 -1 8 5 6916.14 1255.46 4
 1 -8 -5 7068.77 1263.84 4
 1 -8 -5 8136.88 1243.76 3
 -1 8 5 8345.59 1249.46 3
 -1 8 4 16.646 323.23 4
 1 -8 -4 133.629 335.326 4
 1 -8 -4 779.572 404.412 2
 -1 8 4 1085.77 397.825 2
 1 -8 -4 127.584 240.784 3
 -1 8 4 236.895 248.002 3
 1 -8 -3 4194.83 755.49 3
 -1 8 3 3804.14 753.137 3
 1 -8 -3 4167.33 777.297 4
 -1 8 3 4545.56 775.2 4
 -1 8 3 4824.45 842.51 2
 1 -8 -3 3847.66 826.506 2
 1 -8 -2 529.953 451.274 2
 -1 8 2 764.584 451.487 2
 1 -8 -2 154.039 437.499 3
 -1 8 2 -47.9789 439.018 3
 -1 8 2 890.885 406.024 4
 1 -8 -2 313.355 401.71 4
 -1 8 1 6424.4 1036.06 4
 1 -8 -1 5048.59 1023.2 4
 -1 8 1 6671.25 1108.34 2
 1 -8 -1 5049.53 1080.32 2
 1 -8 0 321.644 404.068 4
 -1 8 0 -115.771 418.872 4
 1 -8 1 395.095 407.618 4
 -1 8 -1 540.499 426.503 4
 1 -8 1 271.353 505.259 1
 -1 8 -1 1073.23 572.505 1
 1 -8 2 288.426 418.382 4
 -1 8 -2 248.201 421.541 4
 1 -8 2 74.2106 427.24 1
 -1 8 -2 525.322 462.714 1
 -1 8 -3 2702.63 576.175 4
 1 -8 3 1172.74 535.625 4
 1 -8 3 1311.18 535.45 1
 -1 8 -3 1365.31 532.523 1
 1 -8 4 89.1823 439.839 1
 -1 8 -4 -26.3126 460.884 1
 1 -8 4 402.739 445.639 4
 -1 8 -4 582.078 450.782 4
 1 -8 5 1874.5 517.718 1
 -1 8 -5 790.789 494.311 1
 -1 8 -5 1633.57 562.755 4
 1 -8 5 764.425 522.896 4
 -1 8 -6 27.6329 439.586 1
 1 -8 6 41.5314 434.265 1
 1 -8 6 -57.7929 467.209 4
 -1 8 -6 -58.383 470.237 4
 -1 8 -7 4680.33 829.524 1
 1 -8 7 4044.59 816.61 1
 -1 8 -7 3052.83 796.108 4
 1 -8 7 1987.31 752.265 4
 -1 8 -8 1132.19 502.017 1
 1 -8 8 -316.493 420.519 1
 -1 8 -8 930.79 524.9 4
 1 -8 8 229.467 508.273 4
 1 -8 9 3525.93 774.827 1
 -1 8 -9 3599.68 786.972 1
 -1 8 -9 4184.28 865.808 4
 1 -8 9 2655.69 822.322 4
 1 -8 10 -381.694 472.036 1
 -1 8 -10 328.226 436.123 1
 1 -8 10 561.067 561.808 4
 -1 8 -10 -561.747 579.685 4
 -1 8 -11 1923.61 669.243 4
 1 -8 11 942.201 517.504 1
 -1 8 -11 459.897 506.856 1
 -1 8 -12 20.5331 544.671 4
 1 -8 12 604.701 557.793 4
 1 -8 12 603.89 435.476 1
 -1 8 -12 548.051 439.241 1
 -1 8 -13 1115.66 588.202 4
 1 -8 13 1177.52 568.162 4
 1 -8 13 1391.58 463.511 1
 -1 8 -13 -162.414 392.17 1
 1 -8 14 -437.957 538.182 4
 -1 8 -14 205.2 499.879 4
 1 -8 14 -37.0106 337.081 1
 -1 8 -14 -18.8685 338.324 1
 -1 8 -15 901.547 545.81 4
 1 -8 15 751.367 529.126 4
 1 -8 15 1186.51 449.469 1
 -1 8 -15 809.438 430.674 1
 -1 8 -16 -73.9504 425.55 4
 1 -8 16 94.5586 445.125 4
 1 -8 16 -163.192 323.688 1
 -1 8 -16 165.761 327.102 1
 1 -8 17 465.703 433.907 4
 -1 8 -17 -391.731 500.326 4
 1 -8 17 382.743 329.212 1
 -1 8 -17 498.431 351.247 1
 -1 7 22 275.3 275.769 4
 1 -7 -22 -43.0533 240.14 4
 -1 7 22 -163.911 369.264 1
 1 -7 -22 54.0956 399.983 1
 -1 7 22 -19.1088 148.535 5
 1 -7 -22 122.708 154.261 5
 -1 7 22 171.271 233.779 2
 1 -7 -22 370.625 252.374 2
 1 -7 -22 311.773 329.134 3
 -1 7 22 13.3604 315.087 3
 1 -7 -21 -49.4626 235.158 4
 -1 7 21 410.648 285.917 4
 -1 7 21 52.3625 385.576 1
 1 -7 -21 104.225 416.444 1
 -1 7 21 279.912 154.169 5
 1 -7 -21 326.318 156.2 5
 1 -7 -21 -12.3436 225.49 2
 -1 7 21 -116.13 241.84 2
 1 -7 -21 688.364 348.53 3
 -1 7 21 64.5035 326.118 3
 1 -7 -20 257.671 235.973 4
 -1 7 20 447.117 267.116 4
 -1 7 20 201.293 429.556 1
 1 -7 -20 -175.264 429.33 1
 1 -7 -20 395.164 161.601 5
 -1 7 20 -37.522 148.429 5
 -1 7 20 198.93 236.537 2
 1 -7 -20 261.126 225.216 2
 -1 7 20 324.169 319.675 3
 1 -7 -20 -185.348 302.88 3
 -1 7 19 396.211 269.715 4
 1 -7 -19 229.502 236.768 4
 -1 7 19 -48.3466 451.455 1
 1 -7 -19 1105.3 516.404 1
 1 -7 -19 571.872 176.396 5
 -1 7 19 458.868 169.472 5
 -1 7 19 96.7695 230.504 2
 1 -7 -19 52.7016 219.14 2
 -1 7 19 293.834 314.793 3
 1 -7 -19 179.417 299.867 3
 -1 7 18 163.223 237.795 4
 1 -7 -18 41.8396 216.562 4
 1 -7 -18 -172.349 159.547 5
 -1 7 18 89.8327 160.813 5
 -1 7 18 -162.301 493.083 1
 1 -7 -18 -23.0147 451.858 1
 -1 7 18 478.814 245.21 2
 1 -7 -18 139.122 215.588 2
 -1 7 18 435.031 301.188 3
 1 -7 -18 -352.725 301.845 3
 1 -7 -17 200.002 214.832 4
 -1 7 17 60.0591 241.129 4
 1 -7 -17 167.824 149.158 5
 -1 7 17 712.354 171.316 5
 1 -7 -17 -176.255 505.214 1
 -1 7 17 421.559 530.651 1
 -1 7 17 525.409 303.541 3
 1 -7 -17 223.564 295.587 3
 -1 7 17 300.768 251.267 2
 1 -7 -17 178.71 223.698 2
 -1 7 16 222.345 253.239 2
 1 -7 -16 516.824 260.071 2
 -1 7 16 172.937 147.351 5
 1 -7 -16 -21.1937 139.932 5
 1 -7 -16 -189.471 534.028 1
 -1 7 16 698.18 565.883 1
 -1 7 16 64.0802 274.816 3
 1 -7 -16 337.472 266.649 3
 -1 7 16 326.028 234.854 4
 1 -7 -16 5.14061 197.355 4
 -1 7 15 534.837 264.464 4
 1 -7 -15 94.8589 236.315 4
 1 -7 -15 109.689 286.043 3
 -1 7 15 642.357 304.649 3
 -1 7 15 1388 336.821 2
 1 -7 -15 426.141 304.479 2
 1 -7 -15 140.463 533.785 1
 -1 7 15 945.205 586.759 1
 -1 7 14 459.058 261.79 2
 1 -7 -14 -187.547 262.631 2
 -1 7 14 374.592 154.251 5
 1 -7 -14 354.393 149.415 5
 1 -7 -14 462.881 178.471 4
 -1 7 14 381.573 190.742 4
 1 -7 -14 293.011 237.179 3
 -1 7 14 56.8227 243.893 3
 1 -7 -14 133.834 501.939 1
 -1 7 14 -366.169 512.48 1
 -1 7 13 847.489 301.383 2
 1 -7 -13 629.856 296.435 2
 1 -7 -13 764.576 262.192 3
 1 -7 -13 684.329 186.187 5
 1 -7 -13 611.973 189.201 4
 -1 7 13 333.72 192.715 4
 -1 7 13 910.289 270.786 3
 1 -7 -13 91.4379 509.769 1
 -1 7 13 679.962 516.354 1
 1 -7 -12 78.1121 228.406 2
 -1 7 12 505.702 254.916 2
 1 -7 -12 -281.505 535.034 1
 -1 7 12 -423.945 528.895 1
 1 -7 -12 -25.7806 119.659 4
 -1 7 12 204.195 129.297 4
 1 -7 -12 306.275 215.995 3
 -1 7 12 363.938 221.031 3
 -1 7 12 146.291 130.241 5
 1 -7 -12 347.907 128.288 5
 1 -7 -11 577.865 174.324 5
 -1 7 11 1265.96 178.79 5
 1 -7 -11 784.308 235.669 3
 -1 7 11 512.585 234.077 3
 1 -7 -11 1350.03 582.675 1
 -1 7 11 1644.75 582.89 1
 1 -7 -11 1287.69 294.318 2
 -1 7 11 1434.58 301.19 2
 1 -7 -11 548.709 153.87 4
 -1 7 11 472.699 155.519 4
 1 -7 -10 419.539 156.486 5
 1 -7 -10 538.539 570.059 1
 -1 7 10 48.9561 537.288 1
 -1 7 10 331.512 152.961 5
 -1 7 10 172.082 226.341 2
 1 -7 -10 14.611 225.145 2
 1 -7 -10 73.7324 84.121 4
 -1 7 10 110.036 84.9748 4
 1 -7 -10 123.146 169.525 3
 -1 7 10 447.863 189.946 3
 1 -7 -9 1189.42 315.56 2
 -1 7 9 987.726 297.932 2
 -1 7 9 625.344 135.338 4
 1 -7 -9 679.533 139.425 4
 1 -7 -9 1134.78 211.36 5
 -1 7 9 1084.86 205.013 5
 1 -7 -9 1733.93 633.608 1
 -1 7 9 78.667 586.603 1
 1 -7 -9 609.516 210.87 3
 -1 7 9 1110.2 225.182 3
 1 -7 -8 1057.64 222.885 3
 -1 7 8 746.473 224.027 3
 -1 7 8 423.277 230.536 4
 1 -7 -8 889.775 337.29 2
 -1 7 8 1000.24 329.38 2
 -1 7 8 1217.34 670.342 1
 1 -7 -8 75.674 618.8 1
 1 -7 -8 623.309 223.518 5
 -1 7 8 1245.44 230.201 5
 -1 7 7 1605.6 314.74 5
 1 -7 -7 1346.37 309.353 5
 1 -7 -7 1095.72 284.928 3
 -1 7 7 1232.34 284.281 3
 -1 7 7 1590.71 395.114 2
 1 -7 -7 1940.52 415.326 2
 -1 7 6 -81.2269 334.575 2
 1 -7 -6 616.649 340.001 2
 -1 7 6 399.468 272.626 5
 1 -7 -6 500.821 281.569 5
 1 -7 -6 730.609 215.043 3
 -1 7 6 625.061 206.948 3
 1 -7 -5 23458.7 3845.48 3
 -1 7 5 16293.7 3835.18 3
 1 -7 -5 36625.1 3917.61 2
 -1 7 5 37052.3 3919.17 2
 -1 7 5 24428.5 3845.6 5
 1 -7 -5 27188.2 3849.56 5
 1 -7 -4 1561.54 342.489 3
 -1 7 4 1517.99 342.826 3
 -1 7 4 1889.32 478.391 2
 1 -7 -4 1665.82 461.168 2
 1 -7 -4 377.657 419.864 4
 -1 7 4 1546.22 421.431 4
 -1 7 3 3117.11 566.649 3
 1 -7 -3 3315.36 571.876 3
 -1 7 3 2827.62 608.977 4
 1 -7 -3 2944.11 615.373 4
 -1 7 3 2931.88 656.857 2
 1 -7 -3 2541 657.806 2
 1 -7 -2 185.318 377.857 4
 -1 7 2 93.4601 376.946 4
 1 -7 -2 141.697 381.093 3
 -1 7 2 267.481 381.809 3
 -1 7 2 436.56 433.178 2
 1 -7 -2 464.221 439.021 2
 1 -7 -1 52808.5 7374.25 4
 -1 7 1 45136.2 7363.15 4
 -1 7 1 43556.9 7386.6 2
 1 -7 -1 47868.4 7394.76 2
 1 -7 0 1817.78 538.267 4
 -1 7 0 1677.91 534.05 4
 1 -7 1 9070 1513.74 1
 -1 7 -1 8061.8 1519.97 1
 1 -7 1 9700.79 1492.55 4
 -1 7 -1 8184.02 1481.79 4
 -1 7 -2 545.351 456.988 4
 1 -7 2 579.813 447.438 4
 -1 7 -2 56.2354 468.321 1
 1 -7 2 665.726 452.686 1
 1 -7 3 3886.48 779.557 1
 -1 7 -3 2986.93 738.884 1
 -1 7 -3 3729.56 728.878 4
 1 -7 3 2510.94 719.035 4
 -1 7 -4 729.245 484.233 1
 1 -7 4 1845.65 510.11 1
 -1 7 -4 588.547 490.905 4
 1 -7 4 -275.495 487.027 4
 1 -7 5 8144.34 1493.78 1
 -1 7 -5 8608.21 1504.01 1
 -1 7 -5 8819.8 1525.23 4
 1 -7 5 9401.91 1532.08 4
 -1 7 -6 1973.26 558.935 1
 1 -7 6 1802.3 535.083 1
 -1 7 -6 54.5469 492.604 4
 1 -7 6 -172.641 495.322 4
 1 -7 7 2565.17 570.324 1
 -1 7 -7 1548 550.213 1
 1 -7 7 1460.31 600.572 4
 -1 7 -7 2553.04 618.766 4
 -1 7 -8 301.151 379.501 1
 1 -7 8 -228.227 377.619 1
 -1 7 -8 1251.64 518.682 4
 1 -7 8 287.993 475.452 4
 1 -7 9 4260.25 921.409 4
 -1 7 -9 3107.93 905.53 4
 -1 7 -9 4546.25 851.352 1
 1 -7 9 4617.57 849.174 1
 1 -7 10 342.319 504.508 4
 -1 7 -10 209.022 520.157 4
 1 -7 10 14.1653 387.437 1
 -1 7 -10 505.985 393.96 1
 -1 7 -11 465.866 552.101 4
 1 -7 11 -377.404 551.048 4
 1 -7 11 390.38 426.218 1
 -1 7 -11 856.488 433.326 1
 1 -7 12 866.077 562.445 4
 -1 7 -12 1016.02 591.417 4
 -1 7 -12 581.366 455.065 1
 1 -7 12 334.191 434.749 1
 1 -7 13 1982.95 692.228 4
 -1 7 -13 2003.48 680.647 4
 1 -7 13 2336.37 587.16 1
 -1 7 -13 1517.47 554.41 1
 -1 7 -14 609.976 549.832 4
 1 -7 14 689.742 565.861 4
 1 -7 14 194.469 369.461 1
 -1 7 -14 556.232 409.583 1
 -1 7 -15 1725.91 648.741 4
 1 -7 15 979.792 592.394 4
 -1 7 -15 1380.18 486.95 1
 1 -7 15 1848.14 520.571 1
 -1 7 -16 -378.148 491.554 4
 1 -7 16 45.2899 416.073 4
 1 -7 16 118.136 370.11 1
 -1 7 -16 616.15 359.762 1
 1 -7 17 188.134 463.07 4
 -1 7 -17 294.714 465.379 4
 -1 7 -17 542.568 346.701 1
 1 -7 17 248.744 337.969 1
 1 -7 18 146.331 437.31 4
 -1 7 -18 -104.091 462.836 4
 1 -7 18 152.279 321.818 1
 -1 7 -18 131.353 331.373 1
 1 -6 -22 -178.818 324.794 3
 -1 6 22 -234.077 332.532 3
 1 -6 -22 58.9985 243.421 2
 -1 6 22 145.455 271.706 2
 -1 6 22 -106.495 407.094 1
 1 -6 -22 502.455 402.134 1
 1 -6 -22 28.2816 154.77 5
 -1 6 22 -81.2812 153.625 5
 -1 6 22 -104.121 294.298 4
 1 -6 -22 23.9173 273.116 4
 1 -6 -21 471.73 351.142 3
 -1 6 21 77.4478 316.167 3
 -1 6 21 192.796 245.194 2
 1 -6 -21 205.418 240.918 2
 -1 6 21 152.904 398.411 1
 1 -6 -21 -227.858 408.103 1
 -1 6 21 -49.7844 152.584 5
 1 -6 -21 242.59 153.465 5
 1 -6 -21 -33.215 253.908 4
 -1 6 21 -35.4942 271.272 4
 -1 6 20 279.705 319.167 3
 1 -6 -20 126.123 313.242 3
 1 -6 -20 279.249 256.62 2
 -1 6 20 304.643 260.093 2
 1 -6 -20 242.992 438.968 1
 -1 6 20 -293.641 445.521 1
 1 -6 -20 24.7671 147.69 5
 -1 6 20 -138.644 157.415 5
 1 -6 -20 291.015 261.914 4
 -1 6 20 -196.187 264.443 4
 1 -6 -19 526.241 368.127 3
 -1 6 19 46.751 328.092 3
 -1 6 19 934.23 306.174 2
 1 -6 -19 113.62 235.463 2
 1 -6 -19 -349.378 475.096 1
 -1 6 19 328.011 479.34 1
 -1 6 19 474.144 168.051 5
 1 -6 -19 191.123 162.104 5
 1 -6 -19 577.509 282.297 4
 -1 6 19 392.481 284.377 4
 1 -6 -18 622.756 340.736 3
 -1 6 18 470.056 351.559 3
 -1 6 18 64.2333 255.437 2
 1 -6 -18 392.731 252.667 2
 1 -6 -18 22.2778 491.086 1
 -1 6 18 537.493 487.11 1
 -1 6 18 -149.813 158.83 5
 1 -6 -18 -63.3143 152.04 5
 1 -6 -18 185.152 251.878 4
 -1 6 18 332.883 280.082 4
 -1 6 17 1195.48 399.13 3
 1 -6 -17 1318.65 382.765 3
 1 -6 -17 623.135 288.929 2
 -1 6 17 175.043 261.879 2
 -1 6 17 1530.83 586.465 1
 1 -6 -17 361.09 491.212 1
 -1 6 17 746.336 199.876 5
 1 -6 -17 737.747 208.991 5
 1 -6 -17 1080.22 299.38 4
 -1 6 17 642.937 314.096 4
 -1 6 16 -27.0006 301.579 3
 1 -6 -16 373.783 292.722 3
 1 -6 -16 325.678 264.794 2
 -1 6 16 79.8684 243.964 2
 -1 6 16 121.351 495.899 1
 1 -6 -16 666.978 529.355 1
 -1 6 16 155.673 169.334 5
 1 -6 -16 317.363 169.052 5
 1 -6 -16 235.259 232.642 4
 -1 6 16 54.1024 258.774 4
 1 -6 -15 775.784 314.524 3
 -1 6 15 284.568 304.685 3
 -1 6 15 444.443 278.365 2
 1 -6 -15 123.416 254.448 2
 1 -6 -15 728.827 507.643 1
 -1 6 15 -19.2144 489.533 1
 -1 6 15 -220.69 254.214 4
 1 -6 -15 319.633 235.475 4
 1 -6 -15 716.851 180.963 5
 -1 6 14 267.487 286.83 3
 1 -6 -14 -47.211 271.787 3
 1 -6 -14 308.463 156.151 5
 -1 6 14 389.85 156.856 5
 1 -6 -14 913.091 261.871 2
 -1 6 14 15.4524 235.893 2
 1 -6 -14 399.848 488.375 1
 -1 6 14 476.121 489.395 1
 1 -6 -14 432.689 214.078 4
 -1 6 14 274.694 224.842 4
 1 -6 -13 5094.63 764.559 4
 -1 6 13 5061.95 769.521 4
 1 -6 -13 6011.22 1010.87 1
 -1 6 13 6044.13 1006.93 1
 1 -6 -13 3726.52 784.861 3
 -1 6 13 4516.64 796.079 3
 1 -6 -13 4288.83 744.77 5
 -1 6 13 4830.63 750.189 5
 1 -6 -13 4914.48 811.574 2
 -1 6 13 3639.41 795.311 2
 1 -6 -12 7.37978 239.89 2
 -1 6 12 232.587 243.397 2
 1 -6 -12 -146.186 485.887 1
 -1 6 12 1105.4 520.008 1
 1 -6 -12 91.6403 136.801 5
 -1 6 12 134.102 141.152 5
 -1 6 12 140.377 228.759 3
 1 -6 -12 400.269 231.287 3
 -1 6 12 75.4411 153.992 4
 1 -6 -12 467.335 155.709 4
 -1 6 11 1341.65 215.324 5
 1 -6 -11 682.582 202.923 5
 1 -6 -11 887.188 208.705 4
 -1 6 11 945.77 306.261 2
 1 -6 -11 875.485 308.597 2
 -1 6 11 1488.56 560.18 1
 1 -6 -11 457.429 519.183 1
 -1 6 11 1425.85 291.413 3
 1 -6 -11 1653.62 293.15 3
 -1 6 11 778.213 208.872 4
 1 -6 -10 452.986 216.998 3
 -1 6 10 220.961 216.949 3
 -1 6 10 343.182 132.835 4
 1 -6 -10 476.938 131.461 4
 1 -6 -10 550.334 139.733 5
 -1 6 10 454.219 139.823 5
 1 -6 -10 510.942 241.158 2
 -1 6 10 379.62 244.827 2
 -1 6 10 309.302 528.535 1
 1 -6 -10 732.893 528.129 1
 1 -6 -9 4692.05 643.394 4
 -1 6 9 3648.24 640.589 4
 1 -6 -9 3649.23 891.55 1
 1 -6 -9 4889.39 657.871 5
 -1 6 9 4120.3 653.888 5
 -1 6 9 3455.78 908.266 1
 1 -6 -9 3021.77 671.679 3
 -1 6 9 3691.43 679.386 3
 -1 6 9 3850.15 712.078 2
 1 -6 -9 4003.84 715.96 2
 -1 6 8 886.839 234.164 3
 1 -6 -8 1739.07 226.979 5
 -1 6 8 1068.69 219.961 5
 -1 6 8 1814.79 643.031 1
 1 -6 -8 1347.51 631.079 1
 1 -6 -8 1142.59 235.681 3
 -1 6 8 1557.46 318.16 2
 1 -6 -8 1313.91 324.089 2
 1 -6 -8 756.56 168.775 4
 -1 6 8 753.348 167.846 4
 1 -6 -7 5661.37 909.934 4
 -1 6 7 5591 890.074 4
 1 -6 -7 7732.86 982.123 2
 -1 6 7 7373.27 974.218 2
 1 -6 -7 7468.63 1169.08 1
 -1 6 7 7875.09 1172.6 1
 1 -6 -7 4583.66 887.553 5
 1 -6 -7 5599.31 897.007 3
 -1 6 7 5789.26 898.533 3
 -1 6 7 5055.25 888.865 5
 1 -6 -6 544.209 310.205 2
 -1 6 6 27.7583 307.154 2
 -1 6 6 162.612 167.383 3
 1 -6 -6 112.722 166.07 3
 1 -6 -6 382.698 210.846 5
 -1 6 6 282.88 207.095 5
 -1 6 5 7215.24 438.767 5
 1 -6 -5 7621.75 439.893 5
 -1 6 4 1606.13 491.626 2
 1 -6 -4 1756.89 492.328 2
 1 -6 -4 2743.6 422.599 3
 -1 6 4 1790.26 416.168 3
 -1 6 3 1233.62 399.542 3
 1 -6 -3 1244.97 398.979 3
 -1 6 3 2252.01 530.467 2
 1 -6 -3 1549.04 509.364 2
 -1 6 2 1994.66 484.158 4
 1 -6 -2 1408.96 487.445 4
 -1 6 2 2054.58 537.08 2
 1 -6 -2 1031.12 522.368 2
 1 -6 -2 2336.64 454.68 3
 -1 6 2 2033.36 448.19 3
 1 -6 -1 1119.65 427.077 4
 -1 6 1 1460.98 424.433 4
 -1 6 1 128.943 475.523 2
 1 -6 -1 877.263 498.375 2
 1 -6 0 -161.679 416.391 4
 -1 6 0 -291.243 418.097 4
 1 -6 1 13047.7 2452.17 1
 -1 6 -1 15028.8 2466.24 1
 -1 6 -1 16989.8 2470.78 4
 1 -6 1 16504 2467.42 4
 1 -6 2 849.284 466.147 1
 -1 6 -2 817.366 463.773 1
 -1 6 -2 761.43 459.492 4
 1 -6 2 529.096 448.855 4
 1 -6 3 4380.28 829.576 1
 -1 6 -3 2706.14 818.725 1
 1 -6 3 4042.69 802.722 4
 -1 6 -3 4284.92 810.591 4
 -1 6 -4 2077.11 520.382 1
 1 -6 4 1414.63 489.772 1
 1 -6 4 -239.701 491.906 4
 -1 6 -4 576.095 494.488 4
 1 -6 5 13099.3 2412.41 4
 -1 6 -5 14735.2 2429.18 4
 1 -6 5 16029.5 2430.4 1
 -1 6 -5 15639.9 2436.38 1
 1 -6 6 -308.134 503.137 4
 -1 6 -6 461.481 486.23 4
 1 -6 6 134.104 359.878 1
 -1 6 -6 477.159 399.931 1
 1 -6 7 223.624 467.729 4
 -1 6 -7 479.786 487.534 4
 -1 6 -7 383.951 360.82 1
 1 -6 7 528.904 379.256 1
 -1 6 -8 -144.154 478.998 4
 1 -6 8 -56.7641 453.662 4
 1 -6 8 184.368 362.02 1
 -1 6 -8 364.504 354.168 1
 1 -6 9 826.833 541.778 4
 -1 6 -9 1222.88 545.326 4
 1 -6 9 1626.62 448.465 1
 -1 6 -9 1217.11 441.571 1
 -1 6 -10 16.4413 488.278 4
 1 -6 10 222.264 458.272 4
 1 -6 10 26.489 352.337 1
 -1 6 -10 120.266 334.195 1
 -1 6 -11 1992.82 602.422 4
 1 -6 11 1495.35 599.69 4
 1 -6 11 566.659 430.519 1
 -1 6 -11 872.359 461.027 1
 -1 6 -12 18.5436 528.796 4
 1 -6 12 267.737 518.585 4
 1 -6 12 -15.0697 384.039 1
 -1 6 -12 320.943 418.427 1
 1 -6 13 205.773 525.476 4
 -1 6 -13 525.096 556.864 4
 1 -6 13 -480.957 442.985 1
 -1 6 -13 -97.0923 398.608 1
 -1 6 -14 630.945 565.97 4
 1 -6 14 1056.45 578.755 4
 -1 6 -14 395.32 415.248 1
 1 -6 14 546.419 449.177 1
 1 -6 15 3948.02 786.88 1
 -1 6 -15 2605.71 735.87 1
 1 -6 15 4633.94 895.91 4
 -1 6 -15 3080.33 861.483 4
 -1 6 -16 327.621 371.22 1
 1 -6 16 -363.223 391.72 1
 -1 6 -16 452.339 525.72 4
 1 -6 16 -757.837 561.049 4
 -1 6 -17 406.156 393.05 1
 1 -6 17 824.649 415.513 1
 1 -6 17 1283.95 537.769 4
 -1 6 -17 1271.26 530.65 4
 1 -6 18 63.2587 333.26 1
 -1 6 -18 63.9339 324.419 1
 1 -6 18 678.54 468.412 4
 -1 6 -18 538.27 467.175 4
 -1 6 -19 1008.28 405.198 1
 1 -6 19 268.797 343.055 1
 1 -6 19 485.408 456.677 4
 -1 6 -19 -25.928 452.324 4
 -1 5 22 -14.0652 310.404 4
 1 -5 -22 52.7417 287.186 4
 1 -5 -22 784.555 423.691 1
 -1 5 22 -52.1464 374.184 1
 1 -5 -22 284.309 292.347 2
 -1 5 22 134.326 292.293 2
 -1 5 22 -191.753 351.09 3
 1 -5 -22 -87.1378 351.907 3
 -1 5 22 53.1667 155.546 5
 1 -5 -22 226.89 159.008 5
 -1 5 21 603.098 341.46 4
 1 -5 -21 350.899 301.827 4
 -1 5 21 -124.874 371.837 1
 1 -5 -21 149.911 397.016 1
 1 -5 -21 259.154 300.152 2
 -1 5 21 -121.963 311.702 2
 1 -5 -21 108.877 331.509 3
 -1 5 21 13.7721 341.922 3
 1 -5 -21 187.92 156.666 5
 -1 5 21 58.0258 154.255 5
 -1 5 20 184.132 156.452 5
 1 -5 -20 7.64557 152.261 5
 1 -5 -20 44.853 267.717 4
 -1 5 20 47.6692 415.335 1
 1 -5 -20 739.299 444.458 1
 -1 5 20 206.437 308.008 2
 -1 5 20 -115.518 343.435 3
 1 -5 -20 101.785 321.592 3
 1 -5 -20 171.127 272.896 2
 1 -5 -19 68.1234 405.834 1
 -1 5 19 -22.796 413.896 1
 -1 5 19 128.559 162.051 5
 1 -5 -19 459.884 170.442 5
 -1 5 19 230.954 305.143 4
 1 -5 -19 396.739 271.67 4
 1 -5 -19 -35.8448 338.163 3
 -1 5 19 262.905 345.728 3
 -1 5 19 541.894 317.735 2
 1 -5 -19 338.656 290.809 2
 -1 5 18 108.286 476.201 1
 1 -5 -18 216.138 451.945 1
 -1 5 18 594.326 314.297 4
 1 -5 -18 204.652 281.324 4
 1 -5 -18 -141.999 160.534 5
 1 -5 -18 45.0852 351.562 3
 -1 5 18 543.592 363.415 3
 1 -5 -18 34.9899 289.392 2
 -1 5 18 202.215 300.835 2
 1 -5 -17 2581.1 707.03 1
 -1 5 17 2949.5 710.073 1
 -1 5 17 3320.33 522.777 4
 -1 5 17 2180.37 515.994 2
 1 -5 -17 2923.53 527.211 2
 1 -5 -17 1543.03 381.723 5
 -1 5 17 1689.99 383.141 5
 1 -5 -17 2250.56 487.917 4
 1 -5 -17 2972.84 568.142 3
 -1 5 17 4214.01 611.253 3
 -1 5 16 610.584 303.124 2
 1 -5 -16 806.691 305.994 2
 -1 5 16 329.223 305.629 4
 1 -5 -16 279.023 285.651 4
 -1 5 16 470.1 484.921 1
 1 -5 -16 622.236 511.734 1
 1 -5 -16 -145.711 161.853 5
 -1 5 16 169.277 161.535 5
 -1 5 16 1053.54 392.186 3
 1 -5 -16 727.711 380.973 3
 1 -5 -15 1024.87 326.978 2
 -1 5 15 597.704 319.719 2
 -1 5 15 767.602 324.857 4
 1 -5 -15 1077.49 317.919 4
 -1 5 15 1408.1 557.94 1
 1 -5 -15 847.01 542.031 1
 -1 5 15 982.576 225.541 5
 1 -5 -15 962.536 227.371 5
 1 -5 -15 1524.46 404.498 3
 -1 5 15 845.861 387.474 3
 -1 5 14 -125.057 236.787 2
 1 -5 -14 15.309 224.99 2
 1 -5 -14 -173.769 463.771 1
 -1 5 14 698.961 493.335 1
 -1 5 14 -75.5518 254.807 4
 1 -5 -14 -190.853 231.663 4
 -1 5 14 347.652 166.249 5
 1 -5 -14 308.985 168.907 5
 -1 5 14 -7.95726 302.949 3
 1 -5 -14 -109.321 289.02 3
 -1 5 13 7650.55 1402.27 1
 1 -5 -13 8341.66 1416.95 1
 -1 5 13 8375.19 1267.75 2
 1 -5 -13 7374.69 1262.06 2
 -1 5 13 8673.95 1285.09 3
 1 -5 -13 6103.93 1206.29 5
 -1 5 13 9186.7 1217.48 5
 -1 5 13 8403.12 1246 4
 1 -5 -13 7930.74 1239.67 4
 1 -5 -13 6469.5 1262.58 3
 1 -5 -12 237.003 147.99 5
 -1 5 12 545.569 159.339 5
 1 -5 -12 33.876 198.396 4
 -1 5 12 -47.3579 210.188 4
 1 -5 -12 -256.024 260.582 3
 -1 5 12 327.736 273.385 3
 -1 5 12 196.754 233.733 2
 1 -5 -12 380.809 233.036 2
 1 -5 -12 -629.246 513.971 1
 -1 5 12 461.499 480.988 1
 1 -5 -11 2967.93 608.008 2
 -1 5 11 2450.75 602.172 2
 1 -5 -11 1847.33 751.085 1
 -1 5 11 2223.26 764.881 1
 -1 5 11 3086.46 608.059 3
 1 -5 -11 3079.16 605.753 3
 -1 5 11 3526.03 569.32 4
 1 -5 -11 3489.31 564.948 4
 1 -5 -11 3055.24 556.557 5
 1 -5 -10 1303.2 244.759 4
 1 -5 -10 1665.09 337.628 2
 1 -5 -10 1534.27 313.019 3
 -1 5 10 1317.88 310.626 3
 -1 5 10 828.673 227.474 5
 1 -5 -10 1355.52 233.027 5
 1 -5 -10 1217.43 568.845 1
 -1 5 10 657.927 518.409 1
 -1 5 10 895.738 242.397 4
 -1 5 10 948.062 312.946 2
 1 -5 -9 1722.23 397.618 4
 -1 5 9 2017.19 399.862 4
 -1 5 9 1562.51 653.454 1
 1 -5 -9 1713.04 683.031 1
 1 -5 -9 1589.46 441.818 3
 -1 5 9 1942.91 449.425 3
 -1 5 9 2765.99 480.581 2
 1 -5 -9 2047.01 468.938 2
 -1 5 9 2790.62 404.43 5
 -1 5 8 247.612 519.851 1
 1 -5 -8 832.421 536.408 1
 -1 5 8 499.469 253.52 2
 1 -5 -8 275.52 244.997 2
 -1 5 8 347.621 126.495 4
 1 -5 -8 527.149 130.457 4
 1 -5 -8 763.507 215.33 3
 -1 5 8 1014.3 221.676 3
 1 -5 -8 256.537 141.462 5
 -1 5 8 517.529 136.689 5
 -1 5 7 7907.41 1336.18 4
 1 -5 -7 8798.78 1525.13 1
 -1 5 7 12073.6 1566.84 1
 1 -5 -7 9800.78 1402.09 2
 -1 5 7 8669.76 1393.93 2
 -1 5 7 7952.89 1359.86 3
 1 -5 -7 8277.95 1360.06 3
 1 -5 -7 10881.2 1351.81 5
 -1 5 7 10617 1351.7 5
 1 -5 -7 7659.2 1336.5 4
 1 -5 -6 145.528 550.453 1
 -1 5 6 229.036 568.411 1
 -1 5 6 81.3074 196.945 3
 1 -5 -6 423.868 201.379 3
 1 -5 -6 533.932 228.021 4
 -1 5 6 612.896 204.72 4
 1 -5 -6 421.671 310.56 2
 -1 5 6 150.034 303.331 2
 1 -5 -5 20294.1 2970.96 5
 -1 5 5 20426.8 2970.9 5
 -1 5 5 17606 2970.29 3
 1 -5 -5 17821.6 2970.64 3
 -1 5 5 23954.6 3023.5 2
 1 -5 -5 21109.3 3017.79 2
 -1 5 5 14263.2 3078.86 1
 1 -5 -5 14438.3 3079.31 1
 1 -5 -4 193.627 244.119 5
 -1 5 4 590.999 253.011 5
 -1 5 4 345.161 303.189 2
 1 -5 -4 541.495 307.926 2
 1 -5 -4 428.68 214.902 3
 -1 5 4 332.32 202.818 3
 -1 5 3 9832.57 1183.3 2
 1 -5 -3 10557.4 1186.26 2
 -1 5 3 5768.42 1099.03 3
 1 -5 -3 5798.53 1098.51 3
 -1 5 2 260.139 379.448 4
 1 -5 -2 700.17 392.721 4
 1 -5 -2 -85.1587 291.355 3
 -1 5 2 -210.847 304.429 3
 -1 5 2 822.759 396.305 2
 1 -5 -2 1189.16 404.116 2
 -1 5 1 15138.8 2295.89 4
 1 -5 -1 15071.2 2296.1 4
 -1 5 1 15779.5 2314.2 3
 -1 5 1 12725.3 2308.89 2
 1 -5 -1 12988.1 2307.76 2
 1 -5 0 -18.4825 393.33 4
 -1 5 0 -387.839 412.082 4
 1 -5 1 10249 1664.03 1
 -1 5 -1 9646.8 1662.63 1
 -1 5 -1 10542 1674.56 4
 1 -5 1 10225.4 1674.43 4
 1 -5 2 585.259 453.342 4
 -1 5 -2 -360.076 460.65 4
 1 -5 2 905.078 439.755 1
 -1 5 -2 523.931 437.432 1
 -1 5 -3 23290.4 4054.68 1
 1 -5 3 23680.6 4055.21 1
 -1 5 -3 29786.7 4087.57 4
 1 -5 3 28250.5 4081.82 4
 1 -5 4 1169.73 488.01 1
 -1 5 -4 1792.71 519.9 1
 1 -5 4 141.149 472.145 4
 -1 5 -4 -576.514 492.892 4
 1 -5 5 91.0139 386.402 1
 -1 5 -5 433.296 389.928 1
 1 -5 5 308.954 470.622 4
 -1 5 -5 872.17 489.085 4
 1 -5 6 -123.518 494.549 4
 -1 5 -6 -567.909 520.06 4
 -1 5 -6 342.933 360.474 1
 1 -5 6 89.1148 359.38 1
 -1 5 -7 11527 1851.59 1
 1 -5 7 12041.2 1851.45 1
 1 -5 7 10096.8 1888.32 4
 -1 5 -7 10883.3 1899.95 4
 -1 5 -8 1006.05 592.017 4
 1 -5 8 1772.65 623.444 4
 1 -5 8 2357.92 512.828 1
 -1 5 -8 2110.99 504.543 1
 -1 5 -9 2220.35 731.264 4
 1 -5 9 3575.49 676.499 1
 -1 5 -9 3034.33 663.642 1
 1 -5 9 3447.36 757.143 4
 -1 5 -10 334.315 487.151 4
 1 -5 10 14.9144 467.849 4
 1 -5 10 99.2798 329.87 1
 -1 5 -10 -288.872 365.711 1
 1 -5 11 2206.18 628.314 4
 -1 5 -11 1962.04 636.452 4
 1 -5 11 2026.86 542.603 1
 -1 5 -11 1702.17 527.547 1
 1 -5 12 -134.993 506.941 4
 -1 5 -12 310.293 495.271 4
 1 -5 12 260.391 377.753 1
 -1 5 -12 -29.106 364.674 1
 -1 5 -13 276.771 514.982 4
 1 -5 13 1223.46 553.939 4
 1 -5 13 402.726 415.918 1
 -1 5 -13 498.185 425.331 1
 -1 5 -14 -154.847 536.392 4
 1 -5 14 -241.659 514.496 4
 -1 5 -14 812.86 467.384 1
 1 -5 14 886.227 467.659 1
 -1 5 -15 2998.61 734.478 4
 1 -5 15 2800.51 710.095 4
 1 -5 15 1308.03 571.175 1
 -1 5 -15 2015.84 592.039 1
 -1 5 -16 740.821 544.344 4
 1 -5 16 -144.641 515.864 4
 -1 5 -16 729.04 396.825 1
 1 -5 16 281.715 383.579 1
 -1 5 -17 2162.17 688.178 4
 1 -5 17 2132.07 666.36 4
 -1 5 -17 1948.34 581.105 1
 1 -5 17 2065.7 607.041 1
 1 -5 18 -268.91 460.09 4
 -1 5 -18 104.923 360.833 1
 1 -5 18 298.682 358.786 1
 -1 5 -19 926.131 524.514 4
 1 -5 19 395.808 474.818 4
 -1 5 -19 441.894 363.996 1
 1 -5 19 926.075 437.92 1
 1 -4 -22 98.2037 313.322 2
 -1 4 22 -38.5522 338.539 2
 1 -4 -22 -205.121 180.026 5
 -1 4 22 213.836 179.452 5
 -1 4 22 593.341 372.973 3
 1 -4 -22 109.472 332.632 3
 -1 4 22 200.424 314.615 4
 1 -4 -22 -298.793 327.409 4
 1 -4 -22 337.984 401.942 1
 -1 4 22 207.306 373.89 1
 1 -4 -21 261.261 315.581 2
 -1 4 21 -202.538 327.773 2
 -1 4 21 494.366 189.409 5
 1 -4 -21 113.601 170.984 5
 -1 4 21 -235.671 370.376 3
 1 -4 -21 -264.801 355.354 3
 1 -4 -21 759.569 342.131 4
 -1 4 21 623.071 339.158 4
 -1 4 21 420.923 402.281 1
 1 -4 -21 248.451 399.702 1
 1 -4 -20 17.6521 345.609 2
 -1 4 20 332.464 337.974 2
 1 -4 -20 101.083 172.326 5
 -1 4 20 282.37 172.731 5
 1 -4 -20 -179.211 359.248 3
 -1 4 20 -221.146 364.255 3
 1 -4 -20 61.1919 290.579 4
 -1 4 20 -317.036 335.028 4
 -1 4 20 802.702 455.856 1
 1 -4 -20 -142.156 385.629 1
 -1 4 19 975.953 392.301 2
 1 -4 -19 127.352 351.71 2
 -1 4 19 369.544 170.664 5
 1 -4 -19 -257.669 173.144 5
 -1 4 19 349.062 361.013 3
 1 -4 -19 383.94 338.654 3
 -1 4 19 132.264 304.577 4
 1 -4 -19 454.043 311.414 4
 1 -4 -19 427.781 435.305 1
 -1 4 19 89.7419 412.381 1
 1 -4 -18 662.398 361.689 2
 -1 4 18 -30.7485 346.309 2
 -1 4 18 29.2184 164.091 5
 1 -4 -18 281.332 167.546 5
 -1 4 18 -84.1742 372.647 3
 1 -4 -18 213.316 359.823 3
 1 -4 -18 747.855 473.643 1
 -1 4 18 -553.512 514.408 1
 1 -4 -18 -51.5405 287.648 4
 -1 4 18 -98.242 315.409 4
 1 -4 -17 1724.31 468.841 2
 1 -4 -17 1656.12 596.11 1
 -1 4 17 1490.27 602.474 1
 -1 4 17 1940.06 505.51 2
 1 -4 -17 1511.59 481.479 3
 -1 4 17 1828.61 490.991 3
 1 -4 -17 1096.92 291.859 5
 -1 4 17 1503.83 301.609 5
 1 -4 -17 1274 421.001 4
 -1 4 17 1780.18 451.702 4
 -1 4 16 1845.77 428.808 2
 -1 4 16 889.943 212.385 5
 1 -4 -16 280.763 200.321 5
 -1 4 16 796.474 365.786 4
 1 -4 -16 269.973 321.098 4
 1 -4 -16 970.782 554.715 1
 -1 4 16 1405.82 556.169 1
 -1 4 16 668.82 391.439 3
 1 -4 -16 415.753 389.99 3
 1 -4 -16 957.129 383.731 2
 1 -4 -15 2458.98 482.476 5
 1 -4 -15 3411.59 608.873 2
 -1 4 15 2151.89 593.626 2
 -1 4 15 3379.39 596.156 4
 1 -4 -15 2846.76 573.793 4
 -1 4 15 3130.73 748.365 1
 1 -4 -15 3167.87 742.507 1
 -1 4 15 2749.67 485.9 5
 1 -4 -15 3020.19 620.464 3
 -1 4 15 3668.19 633.441 3
 -1 4 14 -487.967 494.49 1
 1 -4 -14 167.587 457.564 1
 1 -4 -14 -2.56038 161.081 5
 -1 4 14 43.7176 161.259 5
 1 -4 -14 -78.479 248.729 4
 -1 4 14 -201.464 286.909 4
 1 -4 -14 442.625 356.023 3
 -1 4 14 683.916 350.104 3
 1 -4 -14 296.704 286.17 2
 -1 4 14 258.338 288.959 2
 1 -4 -13 2737 489.93 2
 1 -4 -13 2354.09 401.612 5
 -1 4 13 2043.96 397.693 5
 -1 4 13 2002.66 640.462 1
 1 -4 -13 1972.68 628.785 1
 -1 4 13 2744.58 485.146 4
 1 -4 -13 2920.39 472.332 4
 -1 4 13 1998.6 527.327 3
 1 -4 -13 1543.06 500.052 3
 -1 4 13 2053.83 490.573 2
 1 -4 -12 1754.21 341.595 5
 -1 4 12 1428.09 334.229 5
 -1 4 12 1872.53 405.646 2
 1 -4 -12 2528.29 420.226 2
 -1 4 12 1792.43 398.095 4
 1 -4 -12 1701.62 388.368 4
 1 -4 -12 2043.1 460.31 3
 -1 4 12 2285.52 467.777 3
 1 -4 -12 2116.09 610.506 1
 -1 4 12 1661.72 607.393 1
 1 -4 -11 33195.1 4091.21 1
 -1 4 11 31232.1 4079.59 1
 1 -4 -11 27072.8 3973.02 3
 1 -4 -11 26742.4 3967.95 2
 -1 4 11 25961.4 3965.97 2
 -1 4 11 29253.3 3952.82 4
 1 -4 -11 28690.5 3949.33 4
 -1 4 11 24137.7 3926.23 5
 1 -4 -11 19890 3923.06 5
 -1 4 11 31071.1 3982.69 3
 -1 4 10 -9.56016 203.346 4
 1 -4 -10 -18.3662 185.629 4
 -1 4 10 -426.842 495.498 1
 1 -4 -10 175.439 470.36 1
 -1 4 10 70.0767 239.569 2
 1 -4 -10 113.281 255.433 2
 1 -4 -10 682.762 160.877 5
 1 -4 -10 185.918 274.396 3
 -1 4 10 705.295 293.299 3
 -1 4 9 23466.6 3083.41 4
 1 -4 -9 22618.8 3082.57 4
 -1 4 9 25081.4 3118.74 2
 1 -4 -9 25451.2 3121.8 2
 -1 4 9 23896.4 3106.75 3
 1 -4 -9 21515 3103.27 3
 1 -4 -9 18260.1 3070.66 5
 -1 4 9 13302.6 3067.64 5
 1 -4 -9 25926.8 3227.03 1
 -1 4 9 26245.2 3223.77 1
 1 -4 -8 337.073 478.884 1
 -1 4 8 105.605 479.479 1
 -1 4 8 53.3776 156.05 4
 1 -4 -8 370.296 258.936 2
 -1 4 8 753.256 266.078 2
 -1 4 8 299.4 227.063 3
 1 -4 -8 618.979 231.457 3
 -1 4 8 695.649 153.867 5
 1 -4 -8 846.884 152.797 5
 1 -4 -8 477.331 160.035 4
 -1 4 7 10803.4 1687.17 1
 1 -4 -7 11072.7 1696.98 1
 -1 4 7 10375 1548.11 4
 -1 4 7 12472.9 1596.35 2
 1 -4 -7 10932.7 1592.89 2
 1 -4 -7 10320.5 1547.9 5
 -1 4 7 10151.9 1548.09 5
 -1 4 7 7835.03 1565.43 3
 1 -4 -7 7613.77 1564.37 3
 1 -4 -7 10058.6 1547.65 4
 -1 4 6 458.984 141.038 4
 -1 4 6 748.089 196.954 3
 1 -4 -6 583.607 191.704 3
 1 -4 -6 629.441 143.371 4
 -1 4 6 622.102 481.553 1
 1 -4 -6 422.066 490.925 1
 -1 4 6 747.125 169.819 5
 1 -4 -6 1051.75 173.371 5
 -1 4 6 806.55 258.083 2
 1 -4 -5 6838.01 1188.54 3
 -1 4 5 7396.89 1190.07 3
 1 -4 -5 9172.63 1240.86 2
 -1 4 5 8181.33 1232.86 2
 -1 4 5 7321.73 1184.71 5
 1 -4 -5 8628.38 1187.24 5
 1 -4 -5 7547.17 1185.91 4
 -1 4 5 7231.54 1182.91 4
 -1 4 5 6238.4 1313.78 1
 1 -4 -5 7223.59 1327.33 1
 1 -4 -4 1725.16 387.83 2
 1 -4 -4 700.36 603.292 1
 -1 4 4 1986.42 619.304 1
 -1 4 4 1773.39 391.445 2
 -1 4 4 1840.57 300.366 5
 1 -4 -4 1186.61 298.131 5
 -1 4 4 1430.49 284.366 3
 1 -4 -4 1331.62 282.409 3
 -1 4 3 8734.52 567.494 3
 1 -4 -3 6387.24 541.587 3
 1 -4 -2 527.609 253.788 3
 -1 4 2 441.385 259.003 3
 1 -4 -2 1350.2 402.764 2
 -1 4 2 989.856 388.291 2
 -1 4 1 1713.02 462.19 4
 1 -4 -1 461.034 381.067 3
 1 -4 -1 815.63 454.562 2
 -1 4 1 511.216 389.447 3
 -1 4 1 1337.37 458.803 2
 -1 4 0 648.165 450.711 4
 1 -4 0 252.037 435.832 4
 1 -4 1 9927.69 1857.27 4
 -1 4 -1 8897.3 1850.13 4
 -1 4 -1 11913.9 1844.84 1
 1 -4 1 14823 1851.76 1
 1 -4 2 135.847 464.298 4
 -1 4 -2 343.719 469.353 4
 -1 4 -2 676.455 398.132 1
 1 -4 3 17247.8 3199.84 1
 -1 4 -3 19972.3 3207.86 1
 1 -4 3 22657.8 3228.82 4
 -1 4 -3 22545.5 3230.67 4
 1 -4 4 758.389 495.389 4
 -1 4 -4 765.08 495.652 4
 1 -4 4 778.571 378.757 1
 -1 4 -4 1379.33 380.525 1
 -1 4 -5 10472.7 1648.56 4
 1 -4 5 11538.8 1657.61 4
 -1 4 -5 8860.17 1581.25 1
 1 -4 5 9006.57 1582.76 1
 1 -4 6 -31.6051 362.94 1
 -1 4 -6 -95.5473 361.486 1
 1 -4 6 -40.7234 478.04 4
 -1 4 -6 555.773 496.594 4
 -1 4 -7 9093 1509.61 4
 1 -4 7 9012.05 1497.3 4
 -1 4 -7 8547.45 1438.58 1
 1 -4 7 7985.08 1433.97 1
 -1 4 -8 924.317 401.876 1
 1 -4 8 939.868 404.594 1
 -1 4 -8 1126.37 580.632 4
 1 -4 8 310.284 539.662 4
 1 -4 9 10942.8 1708.42 4
 -1 4 -9 9729.2 1699.73 4
 -1 4 -9 9635.83 1636.37 1
 1 -4 9 9231.4 1633.49 1
 -1 4 -10 483.959 546.822 4
 1 -4 10 220.033 499.55 4
 1 -4 10 1322.25 415.982 1
 -1 4 -10 894.02 403.232 1
 1 -4 11 843.644 552.135 4
 -1 4 -11 1601.2 582.587 4
 -1 4 -11 1638.1 499.161 1
 1 -4 11 2539.47 537.14 1
 -1 4 -12 81.2929 475.431 4
 1 -4 12 203.388 472.578 4
 -1 4 -12 556.572 390.918 1
 1 -4 12 365.506 396.809 1
 -1 4 -13 2383.41 664.892 4
 1 -4 13 2275.65 637.292 4
 -1 4 -13 2091.88 589.665 1
 1 -4 13 1437.57 564.968 1
 1 -4 14 -176.187 491.018 4
 -1 4 -14 432.843 509.144 4
 1 -4 14 248.075 472.438 1
 -1 4 -14 569.365 446.869 1
 1 -4 15 221.714 483.96 4
 -1 4 -15 886.059 524.697 4
 1 -4 15 177.67 429.354 1
 -1 4 -15 245.334 401.573 1
 1 -4 16 77.3435 470.042 4
 -1 4 -16 383.167 526.216 4
 -1 4 -16 56.3609 370.052 1
 1 -4 16 -227.694 422.535 1
 -1 4 -17 358.22 497.65 4
 1 -4 17 726.999 492.077 4
 -1 4 -17 -119.539 354.321 1
 1 -4 17 -201.258 391.26 1
 -1 4 -18 89.7031 480.948 4
 1 -4 18 -449.888 460.732 4
 1 -4 18 42.6442 379.074 1
 -1 4 -18 190.551 359.19 1
 -1 4 -19 420.3 498.039 4
 1 -4 19 735.796 488.154 4
 1 -4 19 224.81 406.843 1
 -1 4 -19 848.076 422.593 1
 1 -4 20 -23.1704 398.557 4
 -1 4 -20 -72.8227 450.649 4
 1 -4 20 -142.1 381.802 1
 -1 4 -20 -117.325 323.895 1
 -1 3 22 -168.365 202.61 5
 -1 3 22 439.666 397.749 1
 1 -3 -22 25.8978 378.319 1
 -1 3 22 98.9271 322.756 4
 1 -3 -22 170.601 357.808 4
 1 -3 -22 254.17 356.084 2
 -1 3 22 152.617 317.942 2
 -1 3 22 591.823 420.906 3
 1 -3 -22 -232.622 422.911 3
 1 -3 -21 439.67 403.153 3
 -1 3 21 359.809 413.996 3
 1 -3 -21 -41.1875 206.294 5
 -1 3 21 225.205 206.504 5
 1 -3 -21 544.163 445.094 1
 1 -3 -21 402.25 353.8 4
 -1 3 21 456.411 342.041 4
 1 -3 -21 354.89 335.821 2
 -1 3 21 91.2794 330.933 2
 -1 3 21 839.748 426.452 1
 -1 3 20 44.0725 393.452 3
 1 -3 -20 -192.268 401.037 3
 1 -3 -20 -81.5769 196.965 5
 -1 3 20 -48.8599 192.742 5
 1 -3 -20 141.305 423.853 1
 1 -3 -20 -53.8518 313.624 4
 -1 3 20 -71.3024 321.797 4
 1 -3 -20 213.171 334.646 2
 -1 3 20 -313.089 355.001 2
 -1 3 20 -235.179 418.193 1
 -1 3 19 68.9627 383.119 3
 1 -3 -19 -152.247 414.615 3
 -1 3 19 303.17 197.318 5
 1 -3 -19 505.161 207.321 5
 1 -3 -19 -537.361 487.657 1
 1 -3 -19 286.174 369.864 2
 -1 3 19 -264.407 376.475 2
 -1 3 19 809.362 385.154 4
 1 -3 -19 1067.65 387.373 4
 -1 3 19 871.892 474.911 1
 1 -3 -18 382.178 199.227 5
 -1 3 18 125.436 189.794 5
 -1 3 18 180.522 390.567 3
 1 -3 -18 206.595 387.802 3
 -1 3 18 15.6211 366.652 2
 1 -3 -18 700.639 420.462 2
 1 -3 -18 218.22 344.234 4
 -1 3 18 181.849 368.89 4
 -1 3 18 21.1955 441.365 1
 1 -3 -18 -382.139 456.258 1
 -1 3 17 692.438 233.671 5
 1 -3 -17 501.846 225.074 5
 1 -3 -17 179.96 424.911 3
 -1 3 17 168.015 418.895 3
 1 -3 -17 972.803 451.211 2
 -1 3 17 1249.8 460.306 2
 1 -3 -17 1102.23 393.097 4
 -1 3 17 550.662 409.337 4
 1 -3 -17 1504.88 542.427 1
 -1 3 17 821.469 508.269 1
 -1 3 16 244.878 202.562 5
 1 -3 -16 500.273 203.066 5
 -1 3 16 1009.42 436.053 3
 1 -3 -16 664.432 416.853 3
 -1 3 16 666.758 410.854 2
 1 -3 -16 448.055 435.382 2
 1 -3 -16 354.033 338.856 4
 -1 3 16 676.646 381.315 4
 1 -3 -16 226.886 456.27 1
 -1 3 16 716.483 513.506 1
 1 -3 -15 50.5109 174.891 5
 -1 3 15 102.149 179.585 5
 1 -3 -15 990.532 398.283 3
 -1 3 15 754.376 393.265 3
 1 -3 -15 986.92 431.713 2
 1 -3 -15 -299.764 305.203 4
 -1 3 15 117.61 319.417 4
 1 -3 -15 975.573 496.034 1
 -1 3 15 566.382 479.277 1
 1 -3 -14 322.014 182.292 5
 -1 3 14 245.046 184.633 5
 -1 3 14 188.687 355.747 2
 1 -3 -14 209.677 346.467 2
 -1 3 14 480.888 371.819 3
 1 -3 -14 9.1555 364.61 3
 1 -3 -14 417.915 312.821 4
 -1 3 14 -88.3228 312.318 4
 1 -3 -14 -480.923 487.688 1
 -1 3 14 661.002 496.685 1
 1 -3 -13 6484.79 1282.09 5
 -1 3 13 7415.24 1285.47 5
 1 -3 -13 7770.6 1377.97 2
 -1 3 13 9277.25 1398.3 2
 1 -3 -13 10573.2 1495.04 1
 -1 3 13 10101.5 1488.86 1
 -1 3 13 10141.4 1388.14 3
 1 -3 -13 8657.96 1378.01 3
 1 -3 -13 9035.47 1344.02 4
 -1 3 13 11136.8 1364.55 4
 -1 3 12 554.283 470.803 1
 1 -3 -12 726.576 463.002 1
 -1 3 12 -5.99588 284.797 4
 1 -3 -12 -351.134 276.2 4
 1 -3 -12 623.521 359.784 3
 -1 3 12 683.765 359.854 3
 -1 3 12 181.571 300.566 2
 1 -3 -12 1012.06 310.645 2
 -1 3 12 259.609 186.131 5
 1 -3 -12 345.58 182.076 5
 1 -3 -11 9599.56 1180.73 5
 -1 3 11 6594.58 1172.77 5
 1 -3 -11 6640.32 1207.26 4
 -1 3 11 7172.38 1214.92 4
 1 -3 -11 9486.5 1363.12 1
 -1 3 11 6859.36 1327.4 1
 -1 3 11 6760 1231.45 2
 1 -3 -11 6341.48 1223.16 2
 -1 3 11 8116.16 1255.95 3
 1 -3 -11 7018.17 1246.14 3
 -1 3 10 2222.16 548.399 1
 1 -3 -10 979.905 497.675 1
 -1 3 10 882.635 301.504 2
 1 -3 -10 1051.14 225.808 5
 -1 3 10 680.174 219.343 5
 1 -3 -10 1788.47 324.298 2
 -1 3 10 1011.83 383.293 3
 1 -3 -10 1388.86 386.635 3
 1 -3 -10 743.683 281.202 4
 -1 3 10 804.065 292.637 4
 1 -3 -9 621.101 276.322 4
 -1 3 9 65.4851 266.261 4
 1 -3 -9 249.126 483.141 1
 -1 3 9 271.469 491.93 1
 -1 3 9 266.871 296.369 2
 1 -3 -9 537.646 298.724 2
 -1 3 9 734.386 344.72 3
 1 -3 -9 -103.002 327.725 3
 1 -3 -8 2275.85 407.667 2
 -1 3 8 2318.06 405.469 2
 1 -3 -8 2036.79 577.803 1
 1 -3 -8 1782.49 363.746 4
 -1 3 8 1648.4 364.875 4
 -1 3 8 2096.06 343.577 5
 1 -3 -8 2040.34 340.961 5
 1 -3 -8 1443.61 410.008 3
 -1 3 8 1860 419.459 3
 -1 3 8 3245.21 597.628 1
 1 -3 -7 844.77 493.283 1
 -1 3 7 1509.52 510.397 1
 -1 3 7 1428.85 319.596 2
 1 -3 -7 1650.3 330.327 2
 1 -3 -7 441.105 259.498 4
 -1 3 7 588.467 264.062 4
 -1 3 7 1085.12 310.588 3
 1 -3 -7 1138.02 316.227 3
 -1 3 6 890.065 458.388 1
 1 -3 -6 576.803 446.937 1
 -1 3 6 292.292 183.141 4
 1 -3 -6 955.773 188.916 4
 -1 3 6 455.254 251.243 2
 1 -3 -6 241.437 251.048 2
 -1 3 6 697.115 245.949 3
 1 -3 -6 364.02 235.156 3
 -1 3 5 8806.7 1802.27 1
 1 -3 -5 8972.06 1799.39 1
 -1 3 5 7626.39 1708.95 4
 1 -3 -5 8149.77 1709.4 4
 1 -3 -5 9818.12 1738.84 2
 -1 3 5 12445 1745.86 2
 -1 3 5 24608.2 1720.04 5
 1 -3 -5 22122.2 1718.84 5
 1 -3 -5 5906.81 1716.97 3
 -1 3 5 6751.48 1719.44 3
 -1 3 4 650.254 328.944 4
 1 -3 -4 1734.89 413.809 2
 -1 3 4 2191.83 413.843 2
 1 -3 -4 559.855 330.861 4
 1 -3 -4 1284.31 337.825 3
 -1 3 4 1357.02 338.943 3
 1 -3 -4 673.033 531.248 1
 -1 3 4 1321.89 554.85 1
 1 -3 -3 1789.06 419.587 2
 -1 3 3 1288.32 408.361 2
 1 -3 -3 1013.91 559.841 1
 -1 3 3 506.3 555.852 1
 -1 3 3 1660.18 328.437 3
 1 -3 -3 1403.9 327.775 3
 1 -3 -3 2076.42 336.224 5
 -1 3 2 435.412 213.9 3
 1 -3 -2 540.852 210.996 3
 -1 3 2 918.147 356.322 2
 1 -3 -2 1197.67 367.885 2
 1 -3 -2 270.446 240.427 5
 -1 3 2 131.422 244.234 5
 1 -3 -1 4596.83 1049.65 2
 -1 3 1 4856.14 1051.87 2
 -1 3 1 6704.29 1002.78 3
 1 -3 -1 6960.51 1001.62 3
 -1 3 -1 27132 4423.86 4
 1 -3 1 29347.7 4429.05 4
 -1 3 -1 28446.3 4395.09 1
 1 -3 1 28145.2 4395.29 1
 1 -3 2 801.781 517.817 4
 -1 3 -2 -94.6878 519.128 4
 1 -3 2 1151.39 404.82 1
 -1 3 -2 1088.87 413.809 1
 -1 3 -3 2951.84 518.449 1
 1 -3 3 2353.8 512.947 1
 -1 3 -3 2602.54 643.805 4
 1 -3 3 2000.8 647.795 4
 -1 3 -4 637.026 325.503 1
 1 -3 4 658.65 323.899 1
 1 -3 4 1215.85 505.155 4
 -1 3 -4 603.806 506.96 4
 -1 3 -5 3902.72 715.367 1
 1 -3 5 3166.56 703.965 1
 -1 3 -5 4831.22 819.946 4
 1 -3 5 4154.93 800.723 4
 -1 3 -6 1562.47 609.264 4
 1 -3 6 1385.77 602.854 4
 -1 3 -6 2406.24 503.761 1
 1 -3 6 1974.01 493.129 1
 -1 3 -7 22996 3706.43 1
 1 -3 7 21308.2 3700.09 1
 -1 3 -7 26801.1 3753.26 4
 1 -3 7 24397.8 3741.91 4
 1 -3 8 1801.9 514.153 1
 -1 3 -8 2051.66 509.456 1
 -1 3 -8 1445.71 613.908 4
 1 -3 8 1284.32 608.524 4
 -1 3 -9 24035.4 4181.27 1
 1 -3 9 25467.5 4189 1
 1 -3 9 29443.4 4228.11 4
 -1 3 -9 28636.8 4226.85 4
 -1 3 -10 232.995 368.486 1
 1 -3 10 259.779 384.35 1
 1 -3 10 397.111 518.294 4
 -1 3 -10 -457.003 556.147 4
 1 -3 11 831.736 449.562 1
 -1 3 -11 1081.14 447.554 1
 -1 3 -11 1781.94 567.103 4
 1 -3 11 2141.99 563.888 4
 -1 3 -12 309.817 373.134 1
 1 -3 12 184.294 385.781 1
 -1 3 -12 -90.078 455.375 4
 1 -3 12 176.294 461.536 4
 -1 3 -13 565.352 408.558 1
 1 -3 13 552.05 420.88 1
 1 -3 13 264.115 463.841 4
 -1 3 -13 662.773 517.034 4
 -1 3 -14 16.4326 427.173 1
 1 -3 14 -495.727 460.3 1
 -1 3 -14 289.906 498.82 4
 1 -3 14 245.726 477.736 4
 -1 3 -15 546.278 489.467 1
 1 -3 15 972.847 496.932 1
 1 -3 15 385.194 512.464 4
 -1 3 -15 538.237 536.382 4
 -1 3 -16 169.023 420.441 1
 1 -3 16 528.676 437.594 1
 1 -3 16 532.629 480.252 4
 -1 3 -16 -440.815 541.789 4
 -1 3 -17 338.977 441.117 1
 1 -3 17 501.251 417.136 1
 -1 3 -17 80.2796 492.59 4
 1 -3 17 19.2254 464.902 4
 -1 3 -18 251.694 462.2 4
 1 -3 18 823.528 464.437 4
 1 -3 18 -106.343 385.665 1
 -1 3 -18 126.827 378.792 1
 -1 3 -18 205.665 575.355 5
 -1 3 -19 781.412 498.441 4
 1 -3 19 502.678 435.146 4
 -1 3 -19 -200.707 361.015 1
 1 -3 19 -493.707 428.64 1
 -1 3 -19 255.46 540.74 5
 1 -3 20 532.502 422.71 4
 -1 3 -20 511.496 456.8 4
 -1 3 -20 229.455 541.411 5
 1 -3 20 47.232 361.581 1
 -1 3 -20 -328.504 387.676 1
 -1 2 22 825.366 395.358 4
 1 -2 -22 248.49 351.583 4
 1 -2 -22 -51.8269 357.618 1
 -1 2 22 -464.787 422.346 1
 -1 2 22 -278.35 448.148 3
 1 -2 -22 245.35 436.335 3
 1 -2 -22 314.868 236.765 5
 -1 2 22 -90.4845 249.082 5
 1 -2 -22 251.306 343.971 2
 -1 2 22 283.265 357.181 2
 -1 2 21 730.027 409.903 4
 1 -2 -21 791.737 450.781 1
 -1 2 21 443.73 431.477 1
 -1 2 21 673.516 472.343 3
 1 -2 -21 529.579 462.222 3
 -1 2 21 806.499 274.677 5
 1 -2 -21 201.684 258.039 5
 -1 2 21 876.216 389.81 2
 1 -2 -21 -166.879 337.907 2
 -1 2 20 15.3148 371.796 4
 1 -2 -20 666.994 386.506 4
 -1 2 20 281.785 451.028 1
 1 -2 -20 23.5702 393.692 1
 -1 2 20 17.0535 342.639 2
 1 -2 -20 672.939 390.277 2
 1 -2 -20 22.0039 231.081 5
 -1 2 20 91.0596 233.845 5
 -1 2 20 279.261 438.801 3
 1 -2 -20 534.134 465.897 3
 1 -2 -19 166.634 392.636 2
 -1 2 19 907.345 419.082 2
 1 -2 -19 394.289 384.113 4
 -1 2 19 517.074 397.337 4
 1 -2 -19 604.769 476.06 1
 -1 2 19 156.191 457.796 1
 1 -2 -19 261.099 231.529 5
 -1 2 19 440.169 240.334 5
 -1 2 19 644.216 459.643 3
 1 -2 -19 103.162 437.821 3
 -1 2 18 261.724 402.078 2
 1 -2 -18 347.778 419.734 2
 1 -2 -18 85.6621 236.535 5
 -1 2 18 -21.1442 486.18 1
 1 -2 -18 21.2276 469.965 1
 1 -2 -18 482.345 400.341 4
 -1 2 18 473.579 408.34 4
 -1 2 18 314.663 468.723 3
 1 -2 -18 375.582 460.637 3
 -1 2 18 68.454 228.994 5
 -1 2 17 6480.28 944.309 4
 1 -2 -17 5226.72 908.416 4
 -1 2 17 4583.5 920.464 2
 1 -2 -17 4791.95 934.982 2
 1 -2 -17 5233.36 947.132 3
 -1 2 17 4813.32 948.088 3
 1 -2 -17 5836.48 1029.18 1
 -1 2 17 5453.4 1027.99 1
 1 -2 -17 3879.64 775.154 5
 -1 2 17 3903.24 776.36 5
 -1 2 16 65.7104 224.977 5
 1 -2 -16 186.312 223.782 5
 1 -2 -16 -188.28 519.467 1
 -1 2 16 -733.508 560.991 1
 -1 2 16 68.4583 418.438 2
 1 -2 -16 -196.173 427.045 2
 -1 2 16 972.308 470.392 3
 1 -2 -16 108.546 450.347 3
 -1 2 16 455.642 406.521 4
 1 -2 -16 193.107 378.654 4
 1 -2 -15 744.252 252.413 5
 -1 2 15 697.297 252.201 5
 1 -2 -15 989.022 545.968 1
 -1 2 15 1251.34 524.758 1
 1 -2 -15 1269.81 449.043 2
 -1 2 15 909.606 438.863 2
 -1 2 15 1153.37 458.989 3
 1 -2 -15 1559.44 467.021 3
 1 -2 -15 465.372 358.737 4
 -1 2 15 893.82 389.989 4
 1 -2 -14 442.042 209.931 5
 -1 2 14 47.6595 202.632 5
 -1 2 14 -395.006 460.841 1
 1 -2 -14 65.9782 440.939 1
 -1 2 14 91.4618 323.436 4
 1 -2 -14 260.688 308.362 4
 1 -2 -14 207.882 371.941 2
 -1 2 14 -96.1428 364.05 2
 -1 2 14 651.483 388.184 3
 1 -2 -14 265.269 368.593 3
 1 -2 -13 7435.84 1122.36 4
 -1 2 13 5933.34 1117.34 4
 -1 2 13 7710.24 1184.56 2
 1 -2 -13 6722.63 1166.01 2
 -1 2 13 6150.29 1141.7 3
 1 -2 -13 5281.44 1128.7 3
 -1 2 13 6683.16 1221.49 1
 1 -2 -13 6998.71 1223.27 1
 -1 2 13 6675.84 1048.46 5
 1 -2 -13 6318.93 1048.06 5
 -1 2 12 -268.445 466.588 1
 1 -2 -12 283.842 197.318 5
 -1 2 12 226.026 205.254 5
 1 -2 -12 -226.397 461.19 1
 1 -2 -12 47.4849 286.745 4
 -1 2 12 77.3376 310.269 4
 1 -2 -12 610.03 392.81 2
 -1 2 12 132.878 370.3 2
 1 -2 -12 250.834 357.168 3
 -1 2 12 217.81 377.708 3
 -1 2 11 7212.24 1023 4
 1 -2 -11 7905.87 1021.18 4
 1 -2 -11 6228.35 1067.5 2
 -1 2 11 5762.71 1070.17 2
 1 -2 -11 5254.45 1040.38 3
 -1 2 11 7219.19 1057.3 3
 1 -2 -11 6116.27 1115.5 1
 -1 2 11 5741.85 1115.03 1
 1 -2 -11 5118.32 952.853 5
 -1 2 11 5721.22 955.541 5
 -1 2 10 325.182 185.632 5
 1 -2 -10 527.767 183.125 5
 1 -2 -10 720.513 457.128 1
 -1 2 10 117.989 445.544 1
 -1 2 10 1151.86 373.635 3
 1 -2 -10 752.354 364.359 3
 -1 2 10 804.738 355.028 2
 1 -2 -10 907.814 339.551 2
 -1 2 10 316.759 265.072 4
 1 -2 -10 -99.1416 257.76 4
 -1 2 9 648.914 607.352 1
 1 -2 -9 798.803 612.775 1
 1 -2 -9 1094.72 474.651 4
 -1 2 9 1420.41 481.227 4
 -1 2 9 825.943 518.436 3
 1 -2 -9 1119.16 520.988 3
 -1 2 8 4713.85 885.093 2
 1 -2 -8 5846.43 893.411 2
 -1 2 8 4012.03 862.103 4
 1 -2 -8 4442.36 862.553 4
 -1 2 8 7605.47 928.812 3
 1 -2 -8 5708.66 909.699 3
 -1 2 8 4328.65 977.986 1
 1 -2 -8 5816.37 995.957 1
 1 -2 -8 5471.5 842.032 5
 -1 2 8 5851.63 843.092 5
 -1 2 7 548.204 480.764 1
 1 -2 -7 58.2782 488.497 1
 -1 2 7 327.668 340.324 2
 1 -2 -7 580.623 345.87 2
 1 -2 -7 124.314 320.705 4
 -1 2 7 508.781 328.346 4
 -1 2 6 1291.82 285.517 2
 1 -2 -6 1532.52 287.131 2
 -1 2 6 840.974 300.087 3
 1 -2 -6 1352.29 298.798 3
 -1 2 6 1170.07 252.828 4
 -1 2 6 1472.21 465.633 1
 1 -2 -6 666.289 436.366 1
 -1 2 6 1415.1 234.484 5
 1 -2 -6 1259 232.276 5
 1 -2 -6 981.184 250.507 4
 1 -2 -5 3999.32 746.777 1
 -1 2 5 3597.02 737.146 1
 -1 2 5 5177.49 609.044 5
 1 -2 -5 4651.33 607.552 5
 1 -2 -5 2789.2 605.752 4
 -1 2 5 3181.69 607.873 4
 1 -2 -5 4021.27 638.441 2
 -1 2 5 3555.84 636.287 2
 -1 2 5 3631.71 627.685 3
 1 -2 -5 3089.32 625.905 3
 -1 2 4 3530.65 548.315 5
 1 -2 -4 3855.17 548.322 5
 1 -2 -4 3467.25 552.033 4
 -1 2 4 2612.45 549.385 4
 1 -2 -4 4393.62 593.839 2
 -1 2 4 4198.12 589.06 2
 1 -2 -4 2814.82 567.56 3
 -1 2 4 3459.37 569.199 3
 1 -2 -4 3855.59 692.532 1
 -1 2 4 4040.78 687.08 1
 -1 2 3 8948.47 1187.91 2
 1 -2 -3 8073.78 1186.85 2
 -1 2 3 6395.68 1152.04 4
 1 -2 -3 6463.72 1152.97 4
 -1 2 3 6835.12 1155.65 3
 1 -2 -3 6191.73 1154.02 3
 -1 2 3 5806.02 1216.43 1
 1 -2 -3 6507.07 1220.73 1
 1 -2 -3 9212.51 1151.26 5
 -1 2 3 8485.25 1150.74 5
 1 -2 -2 -342.146 323.664 1
 -1 2 2 -249.875 327.657 1
 -1 2 2 42.7955 152.523 3
 1 -2 -2 162.349 154.158 3
 1 -2 -2 47.8024 279.243 2
 -1 2 2 173.836 267.962 2
 1 -2 -1 43316.5 7329.59 2
 -1 2 1 41585.2 7327.94 2
 1 -2 -1 54388.5 7313.11 3
 -1 2 1 53154.9 7312.91 3
 1 -2 -1 44908.7 7309.53 5
 -1 2 1 43882.9 7309.12 5
 1 -2 1 178632 23760.9 1
 -1 2 -1 134197 23756.9 1
 -1 2 -2 13240.4 2072.5 4
 1 -2 2 11708.6 2070.09 4
 1 -2 2 12923.5 1998.43 1
 -1 2 -2 12698.5 1997.73 1
 1 -2 3 2079.34 613.436 4
 -1 2 -3 1661.95 616.774 4
 -1 2 -3 1693.99 409.281 1
 1 -2 3 1989.69 421.839 1
 1 -2 4 1033.96 373.273 1
 -1 2 -4 904.597 355.586 1
 1 -2 4 768.847 527.618 4
 -1 2 -4 1567.31 554.724 4
 1 -2 5 12117.1 1709.08 4
 -1 2 -5 12131.3 1707.74 4
 -1 2 -5 9174.71 1642.76 1
 1 -2 5 9070.57 1646.05 1
 -1 2 -6 2409.89 729.471 4
 1 -2 6 2962.32 662.96 1
 -1 2 -6 3451.75 671.991 1
 1 -2 6 4443.61 754.047 4
 -1 2 -7 56591.8 8635.58 1
 1 -2 7 56855.8 8636.36 1
 -1 2 -7 54319.7 8644.3 4
 1 -2 7 54193 8643.91 4
 -1 2 -8 8499.79 1256.36 1
 1 -2 8 7210.22 1253.2 1
 -1 2 -8 6763.19 1275.82 4
 1 -2 8 5829.1 1256.78 4
 -1 2 -9 5756.59 1029.34 1
 1 -2 9 5299.36 1034.71 1
 1 -2 9 6111.85 1069.06 4
 -1 2 -9 5331.11 1069.96 4
 -1 2 -10 105.349 386.437 1
 1 -2 10 -517.127 431.723 1
 -1 2 -10 -310.22 503.515 4
 1 -2 10 328.15 490.288 4
 -1 2 -11 2420.07 751.132 1
 1 -2 11 3423.33 785.988 1
 -1 2 -11 4511.98 830.599 4
 1 -2 11 5272.29 845.889 4
 -1 2 -12 497.615 486.302 4
 1 -2 12 934.088 491.931 4
 -1 2 -12 225.169 403.893 1
 1 -2 12 -112.734 413.773 1
 1 -2 13 1695.85 550.359 4
 -1 2 -13 328.212 518.804 4
 1 -2 13 1511.39 494.12 1
 -1 2 -13 1509.17 505.46 1
 -1 2 -14 562.431 478.716 4
 1 -2 14 308.616 471.054 4
 1 -2 14 311.927 436.606 1
 -1 2 -14 82.0762 453.662 1
 1 -2 15 1037.88 522.887 1
 -1 2 -15 1195.96 537.038 1
 -1 2 -15 763.072 542.731 4
 1 -2 15 1041.66 534.598 4
 -1 2 -15 287.329 605.967 5
 -1 2 -16 487.758 483.801 1
 1 -2 16 187.655 466.815 1
 1 -2 16 -136.975 491.119 4
 -1 2 -16 695.938 572.809 4
 -1 2 -16 236.644 589.972 5
 1 -2 17 1415.77 546.898 1
 -1 2 -17 1494.93 574.921 1
 -1 2 -17 896.133 582.909 4
 1 -2 17 1333.07 611.194 4
 -1 2 -17 2109 657.569 5
 1 -2 17 1027.01 610.749 5
 1 -2 18 253.138 411.347 1
 -1 2 -18 210.909 380.978 1
 1 -2 18 -535.333 500.751 4
 -1 2 -18 119.82 464.966 4
 -1 2 -18 465.195 542.628 5
 1 -2 18 -486.301 531.059 5
 -1 2 -19 601.102 412.298 1
 1 -2 19 155.89 388.559 1
 1 -2 19 459.498 430.605 4
 -1 2 -19 1795.17 549.012 4
 1 -2 19 1471.85 556.781 5
 -1 2 -19 -504.466 521.335 5
 -1 2 -20 257.788 368.087 1
 1 -2 20 -93.7797 366.314 1
 1 -2 20 166.717 401.243 4
 -1 2 -20 644.468 479.404 4
 -1 2 -20 437.768 498.295 5
 1 -2 20 449.186 493.548 5
 1 -2 21 443.164 365.965 1
 -1 2 -21 -295.288 398.348 1
 1 -2 21 135.629 475.296 5
 -1 2 -21 -163.328 484.396 5
 -1 2 -21 115.731 452.867 4
 1 -2 21 -195.289 435.796 4
 1 -1 -22 317.155 372.907 4
 -1 1 22 74.5445 356.209 4
 -1 1 22 150.005 441.903 3
 1 -1 -22 470.306 470.22 3
 -1 1 22 441.153 410.967 1
 1 -1 -22 439.999 426.362 1
 -1 1 22 352.245 360.499 2
 1 -1 -22 -19.6495 364.696 2
 -1 1 22 66.635 267.64 5
 1 -1 -22 189.861 279.649 5
 -1 1 21 55.8719 277.123 5
 1 -1 -21 20.6699 282.075 5
 -1 1 21 158.985 387.302 4
 1 -1 -21 734.732 408.967 4
 -1 1 21 106.542 483.074 3
 1 -1 -21 71.2663 480.453 3
 1 -1 -21 963.684 472.937 1
 -1 1 21 718.405 451.993 1
 1 -1 -21 842.376 425.138 2
 -1 1 21 408.267 381.865 2
 -1 1 20 904.194 347.167 5
 1 -1 -20 793.129 344.719 5
 -1 1 20 1669.62 510.255 4
 1 -1 -20 1388.44 479.031 4
 -1 1 20 620.361 524.043 3
 1 -1 -20 942.138 535.266 3
 1 -1 -20 1341.63 543.955 1
 -1 1 20 1226.95 530.548 1
 -1 1 20 649.347 437.749 2
 1 -1 -20 1486.84 495.986 2
 -1 1 19 480.311 309.667 5
 1 -1 -19 490.205 307.98 5
 1 -1 -19 906.325 437.134 4
 -1 1 19 770.833 463.382 4
 -1 1 19 252.854 499.495 3
 1 -1 -19 570.582 502.181 3
 -1 1 19 538.031 484.591 1
 1 -1 -19 626.221 487.467 1
 -1 1 19 1023.32 439.133 2
 1 -1 -19 1134.47 435.489 2
 -1 1 18 797.714 302.26 5
 1 -1 -18 470.555 295.203 5
 -1 1 18 192.646 523.82 3
 -1 1 18 -217.009 454.622 4
 1 -1 -18 494.089 412.966 4
 1 -1 -18 -74.3159 495.358 3
 1 -1 -18 -190.734 491.278 1
 -1 1 18 -722.195 519.881 1
 -1 1 18 -139.947 409.778 2
 1 -1 -18 -552.483 455.638 2
 1 -1 -17 2629.7 752.671 5
 -1 1 17 3219.16 757.948 5
 1 -1 -17 5345.42 1011.52 1
 1 -1 -17 5551.68 907.283 4
 -1 1 17 6668.67 949.249 4
 -1 1 17 4845.13 909.089 2
 1 -1 -17 5079.72 913.89 2
 1 -1 -17 6671.3 992.76 3
 -1 1 17 5442.33 962.637 3
 -1 1 17 5156.52 986.401 1
 -1 1 16 326.794 439.983 2
 1 -1 -16 541.095 440.433 2
 -1 1 16 620.057 524.586 3
 1 -1 -16 310.741 516.276 3
 -1 1 16 357.572 428.627 4
 1 -1 -16 -117.412 424.972 4
 -1 1 16 679.959 536.71 1
 1 -1 -16 772.765 545.715 1
 1 -1 -16 171.282 284.994 5
 -1 1 16 139.67 290.684 5
 1 -1 -15 389.501 393.437 2
 -1 1 15 127.12 390.943 2
 1 -1 -15 650.486 486.963 3
 -1 1 15 1373.7 503.814 3
 1 -1 -15 336.474 378.97 4
 -1 1 15 112.147 385.119 4
 -1 1 15 177.114 463.728 1
 1 -1 -15 388.862 504.317 1
 -1 1 15 711.199 283.41 5
 1 -1 -15 923.437 283.566 5
 1 -1 -14 676.071 407.518 2
 -1 1 14 259.95 370.714 2
 1 -1 -14 78.1628 408.895 3
 -1 1 14 550.816 443.7 3
 1 -1 -14 363.296 325.563 4
 -1 1 14 30.4307 353.058 4
 -1 1 14 1025.19 486.348 1
 1 -1 -14 462.088 466.31 1
 1 -1 -14 663.356 252.501 5
 -1 1 14 596.115 255.187 5
 1 -1 -13 402.816 389.056 2
 -1 1 13 425.904 377.72 2
 -1 1 13 865.377 370.685 4
 1 -1 -13 -44.7414 325.72 4
 1 -1 -13 468.897 433.51 3
 -1 1 13 607.015 430.988 3
 1 -1 -13 628.56 452.098 1
 -1 1 13 1198.03 498.766 1
 1 -1 -13 560.369 240.445 5
 -1 1 13 639.746 254.438 5
 -1 1 12 5230.41 1131.99 5
 1 -1 -12 5452.08 1131.99 5
 -1 1 12 8269.02 1305.48 1
 1 -1 -12 7900.34 1296.86 1
 1 -1 -12 10923.4 1276.11 2
 -1 1 12 10608.7 1269.96 2
 1 -1 -12 6582.5 1235.76 3
 -1 1 12 9727.38 1267.44 3
 1 -1 -12 9205.07 1217.65 4
 -1 1 12 8413.06 1217.7 4
 1 -1 -11 1252.69 481.805 2
 -1 1 11 1273.25 471.128 2
 -1 1 11 1899.83 503.726 3
 1 -1 -11 1678.26 505.994 3
 -1 1 11 784.148 401.724 4
 1 -1 -11 931.06 401.258 4
 -1 1 11 689.425 533.524 1
 1 -1 -11 883.039 533.21 1
 -1 1 11 1788.33 337.581 5
 -1 1 10 1871.96 459.243 2
 1 -1 -10 1459.35 451.442 2
 -1 1 10 1151.09 362.075 4
 1 -1 -10 646.684 345.822 4
 -1 1 10 657.366 432.563 3
 1 -1 -10 846.041 442.086 3
 -1 1 10 213.284 496.296 1
 1 -1 -10 1783.82 527.958 1
 1 -1 -10 1486.28 286.274 5
 -1 1 10 1403.15 284.28 5
 -1 1 9 4651.65 704.573 5
 1 -1 -9 4175.53 702.933 5
 -1 1 9 5323.67 762.252 4
 1 -1 -9 4706.23 752.54 4
 -1 1 9 4669.81 817.046 2
 1 -1 -9 3764.74 805.634 2
 1 -1 -9 3075.22 845.914 1
 1 -1 -9 3678.65 791.596 3
 -1 1 9 3293.6 787.388 3
 -1 1 9 3980.75 861.113 1
 1 -1 -8 975.642 457.151 2
 1 -1 -8 972.539 369.91 4
 -1 1 8 1171.75 372.004 4
 -1 1 8 1272.41 531.478 1
 1 -1 -8 605.976 517.59 1
 -1 1 8 1093.21 326.856 5
 1 -1 -8 1915.12 332.17 5
 1 -1 -7 3481.91 696.027 5
 -1 1 7 3841.16 697.82 5
 -1 1 7 6239.33 864.961 1
 -1 1 7 9364.36 838.738 2
 1 -1 -7 9733.45 842.479 2
 -1 1 7 3707.38 759.922 3
 1 -1 -7 4368.09 767.163 3
 1 -1 -7 3969.03 725.947 4
 -1 1 7 4026.54 727.09 4
 1 -1 -7 5491.84 845.582 1
 1 -1 -6 185.645 233.334 4
 -1 1 6 110.048 228.738 4
 1 -1 -6 255.483 301.458 3
 -1 1 6 444.608 300.306 3
 -1 1 6 -271.426 428.182 1
 1 -1 -6 463.011 429.425 1
 1 -1 -5 9092.6 1216.94 1
 1 -1 -5 9552.76 1132.67 2
 -1 1 5 8663.46 1210.45 1
 -1 1 5 6975.47 1115.51 4
 1 -1 -5 7662.44 1116.96 4
 -1 1 5 6225.87 1098.02 5
 1 -1 -5 5769.43 1097.3 5
 -1 1 5 8665.72 1131.27 2
 -1 1 5 7774.94 1139.92 3
 1 -1 -5 7437.7 1138.75 3
 -1 1 4 237.54 190.869 2
 1 -1 -4 -239.651 188.757 2
 1 -1 -4 339.241 371.026 1
 -1 1 4 -276.979 389.712 1
 -1 1 4 -224.119 216.65 3
 1 -1 -4 23.2246 206.538 3
 -1 1 4 13.403 165.643 4
 1 -1 -4 14.8702 163.965 4
 -1 1 3 20651.9 3422.43 3
 1 -1 -3 19740.3 3421.79 3
 -1 1 3 19014.6 3413.71 5
 1 -1 -3 20391.6 3414.25 5
 1 -1 -3 25025.8 3426.15 2
 -1 1 3 27881.5 3428.12 2
 1 -1 -3 27823.8 3462.13 1
 -1 1 3 26838.4 3460.93 1
 1 -1 -3 24326.2 3419.13 4
 -1 1 3 23815.6 3418.9 4
 1 -1 -2 92.4491 162.141 3
 -1 1 2 102.94 164.249 3
 -1 1 2 -41.3812 307.488 1
 -1 1 2 59.0183 169.723 4
 -1 1 1 21101 3144.84 5
 1 -1 -1 21499.2 3144.85 5
 1 -1 -1 20247.9 3154.42 1
 -1 1 1 22271.1 3155.89 1
 1 -1 -1 18802 3167.04 2
 -1 1 1 17624 3165.1 2
 -1 1 1 18659.4 3152.48 3
 1 -1 -1 19418.7 3152.46 3
 -1 1 0 1597.23 271.582 1
 1 -1 0 1863.61 272.229 1
 -1 1 -1 14.1665 187.039 1
 1 -1 2 2647.98 492.81 1
 -1 1 -2 2534.44 489.263 1
 -1 1 -3 570.15 317.773 1
 1 -1 3 175.485 332.3 1
 1 -1 3 30.5994 539.789 4
 -1 1 -3 1358.04 529.583 4
 1 -1 4 14424.4 2183.47 1
 -1 1 -4 14148 2181.49 1
 -1 1 -4 12490.3 2221.11 4
 1 -1 4 13165.7 2222.83 4
 1 -1 5 2060.84 575.696 4
 -1 1 -5 2009.37 584.422 4
 1 -1 5 1857.94 494.897 1
 -1 1 -5 1423.39 483.089 1
 -1 1 -6 1083.22 505.301 4
 1 -1 6 1165.18 492.828 4
 1 -1 6 1287.95 455.849 1
 -1 1 -6 1475.39 456.396 1
 1 -1 7 1145.2 462.674 4
 -1 1 -7 113.414 435.058 4
 1 -1 7 585.797 408.489 1
 -1 1 -7 642.457 413.482 1
 -1 1 -8 -198.272 476.276 4
 1 -1 8 -124.683 476.892 4
 -1 1 -8 83.7503 416.297 1
 1 -1 8 559.467 431.615 1
 1 -1 9 928.906 505.721 4
 -1 1 -9 356.923 484.072 4
 1 -1 9 1060.57 493.551 1
 -1 1 -9 1416.62 484.56 1
 1 -1 10 1388.04 552.205 4
 -1 1 -10 1682.68 561.777 4
 -1 1 -10 1995.27 554.914 1
 1 -1 10 2253.7 567.709 1
 -1 1 -11 2580.88 611.632 4
 1 -1 11 2904.32 609.107 4
 -1 1 -11 2374.77 627.805 5
 1 -1 11 745.523 539.21 1
 -1 1 -11 1489.79 553.63 1
 -1 1 -12 1119.83 531.313 4
 1 -1 12 1617.38 531.423 4
 -1 1 -12 616.786 465.042 1
 1 -1 12 659.441 481.969 1
 -1 1 -12 1239.04 546.869 5
 1 -1 13 9323.62 1535.61 1
 -1 1 -13 8523.03 1524.75 1
 1 -1 13 6722.65 1480.75 5
 -1 1 -13 8342.17 1492.14 5
 -1 1 -13 10103.6 1547.98 4
 1 -1 13 10090 1542.2 4
 1 -1 14 171.232 462.4 4
 -1 1 -14 -637.323 503.776 4
 1 -1 14 -826.784 525.031 5
 -1 1 -14 228.072 503.537 5
 1 -1 14 670.77 476.047 1
 -1 1 -14 -229.141 467.499 1
 -1 1 -15 1020.11 524.613 4
 1 -1 15 735.716 542.29 4
 -1 1 -15 1248.57 531.97 5
 1 -1 15 1848.35 556.116 5
 1 -1 15 438.396 513.352 1
 -1 1 -15 87.7096 504.195 1
 -1 1 -16 -185.435 537.895 4
 1 -1 16 954.2 568.145 4
 1 -1 16 1072.86 546.751 5
 -1 1 -16 726.003 539.101 5
 1 -1 16 580.061 515.105 1
 -1 1 -16 673.812 533.274 1
 -1 1 -17 1987.39 719.904 4
 1 -1 17 2501.81 720.146 4
 -1 1 -17 2804.72 715.242 1
 1 -1 17 2664.94 725.013 1
 -1 1 -17 2777.7 690.622 5
 1 -1 17 1607.99 657.12 5
 1 -1 18 3517.66 816.28 1
 -1 1 -18 4676.72 834.985 1
 1 -1 18 2134.45 740.16 5
 -1 1 -18 2053.12 746.88 5
 -1 1 -18 4361.71 832.8 4
 1 -1 18 2832.51 808.752 4
 -1 1 -19 993.335 512.376 4
 1 -1 19 1026.9 540.433 4
 -1 1 -19 1548.4 538.929 5
 1 -1 19 1594.57 536.355 5
 -1 1 -19 355.855 439.06 1
 1 -1 19 22.2402 453.288 1
 -1 1 -20 83.0803 416.089 4
 1 -1 20 -258.369 409.481 4
 -1 1 -20 -340.613 467.067 5
 1 -1 20 364.326 465.148 5
 1 -1 20 491.754 434.753 1
 -1 1 -20 327.818 414.833 1
 1 -1 21 290.275 387.871 4
 -1 1 -21 -375.977 444.445 4
 -1 1 -21 171.589 387.271 1
 1 -1 21 -122.968 400.367 1
 1 -1 21 -211.234 463.301 5
 -1 1 -21 -457.822 472.903 5
 1 0 -22 392.495 390.383 2
 -1 0 22 -350.285 361.082 2
 -1 0 22 -763.84 579.789 3
 1 0 -22 102.134 516.653 3
 -1 0 22 259.499 355.388 1
 1 0 -22 129.925 365.487 1
 -1 0 22 282.566 298.47 5
 1 0 -22 -58.2651 290.168 5
 -1 0 21 743.271 424.739 1
 1 0 -21 595.878 432.999 1
 1 0 -21 451.783 390.469 2
 -1 0 21 189.113 371.38 2
 -1 0 21 730.929 419.688 4
 1 0 -21 88.743 389.717 4
 -1 0 21 549.333 526.969 3
 1 0 -21 291.201 515.922 3
 -1 0 21 127.052 308.188 5
 1 0 -21 536.833 325.964 5
 -1 0 20 -378.012 418.306 1
 1 0 -20 567.698 445.421 1
 -1 0 20 -215.277 380.426 2
 1 0 -20 111.771 398.4 2
 1 0 -20 117.787 383.364 4
 -1 0 20 35.5448 410.873 4
 -1 0 20 539.255 529.016 3
 1 0 -20 386.427 561.974 3
 -1 0 20 -240.955 320.048 5
 1 0 -20 202.204 328.561 5
 -1 0 19 112.257 469.142 1
 1 0 -19 292.242 483.344 1
 1 0 -19 643.448 572.565 3
 -1 0 19 896.196 591.303 3
 -1 0 19 407.204 433.787 2
 1 0 -19 516.988 450.393 2
 1 0 -19 1416.77 381.652 5
 -1 0 19 491.221 353.228 5
 1 0 -19 763.471 455.249 4
 -1 0 19 -16.4735 447.37 4
 1 0 -18 3494.24 854.734 1
 -1 0 18 4800.16 927.747 3
 1 0 -18 3587.48 885.656 3
 -1 0 18 3694.99 813.972 2
 1 0 -18 3528.43 811.656 2
 1 0 -18 4600.5 834.247 4
 -1 0 18 4967.12 873.316 4
 -1 0 18 4936.37 916.46 1
 -1 0 18 2539.54 690.184 5
 1 0 -18 2645.01 691.842 5
 1 0 -17 1207.96 576.693 1
 -1 0 17 40.208 517.97 1
 -1 0 17 230.455 464.683 2
 1 0 -17 78.8908 465.544 2
 -1 0 17 466.351 542.579 4
 1 0 -17 -41.5496 483.318 4
 1 0 -17 -46.1246 584.251 3
 -1 0 17 555.366 603.177 3
 1 0 -17 759.419 370.904 5
 -1 0 17 94.8932 371.877 5
 -1 0 16 302.896 525.199 1
 1 0 -16 473.989 509.942 1
 -1 0 16 619.928 570.264 3
 1 0 -16 -301.754 557.068 3
 1 0 -16 132.791 474.143 2
 -1 0 16 -287.458 476.609 2
 -1 0 16 -507.801 484.739 4
 1 0 -16 310.705 453.787 4
 1 0 -16 532.966 345.436 5
 -1 0 16 141.971 339.611 5
 -1 0 15 4517.39 900.298 1
 1 0 -15 4019.83 892.188 1
 1 0 -15 4290.46 892.411 3
 -1 0 15 4626.41 899.265 3
 -1 0 15 3732.8 827.118 2
 1 0 -15 3786.54 719.456 5
 -1 0 15 3321.54 718.59 5
 1 0 -15 2416.29 809.081 2
 -1 0 15 5272.49 855.487 4
 1 0 -15 4793.29 827.978 4
 1 0 -14 2834.53 628.923 1
 -1 0 14 1528.25 585.678 1
 1 0 -14 1387.02 595.12 3
 -1 0 14 1954.39 616.005 3
 1 0 -14 1302.85 427.032 5
 -1 0 14 1195.79 422.078 5
 1 0 -14 1855.05 553.863 2
 -1 0 14 1867.29 571.077 2
 1 0 -14 2612.24 535.157 4
 -1 0 14 3078.5 565.146 4
 -1 0 13 1358.6 539.414 1
 1 0 -13 1016.86 523.628 1
 -1 0 13 2865.83 618.593 3
 1 0 -13 1297.94 563.719 3
 1 0 -13 1130.65 386.177 5
 -1 0 13 1405.79 394.184 5
 1 0 -13 1694.05 524.202 2
 1 0 -13 1739.2 470.176 4
 -1 0 13 2192.65 517.784 4
 -1 0 12 -428.287 434.522 1
 1 0 -12 156.623 394.366 1
 -1 0 12 -124.54 445.707 3
 1 0 -12 -41.6968 452.934 3
 -1 0 12 401.703 253.884 5
 1 0 -12 339.998 258.243 5
 1 0 -12 472.495 397.96 2
 -1 0 12 500.755 392.646 2
 1 0 -12 553.104 340.346 4
 -1 0 12 101.316 337.366 4
 1 0 -11 933.704 457.122 3
 -1 0 11 1015.58 459.842 3
 -1 0 11 254.508 270.27 5
 1 0 -11 512.904 279.321 5
 1 0 -11 298.692 339.974 4
 -1 0 11 287.193 348.059 4
 1 0 -11 352.391 427.043 1
 -1 0 11 760.066 464.685 1
 1 0 -10 1293.27 436.294 2
 -1 0 10 1215.88 417.24 2
 -1 0 10 261.945 440.503 1
 1 0 -10 796.402 454.036 1
 -1 0 10 287.178 422.296 3
 1 0 -10 160.601 422.364 3
 -1 0 10 939.647 360.649 4
 1 0 -10 426.893 334.192 4
 1 0 -10 926.136 280.452 5
 -1 0 10 1191.1 279.95 5
 -1 0 9 1801.73 364.709 5
 1 0 -9 1222.16 486.853 3
 -1 0 9 979.107 469.233 3
 1 0 -9 148.564 396.406 4
 -1 0 9 389.808 408.288 4
 1 0 -9 1070.39 528.396 1
 -1 0 9 1533.63 543.492 1
 1 0 -8 1410.13 409.092 2
 -1 0 8 1406.95 273.809 5
 -1 0 8 554.619 452.42 1
 1 0 -8 229.065 429.049 1
 -1 0 8 163.146 385.612 3
 1 0 -8 -26.2588 391.345 3
 -1 0 8 196.107 308.658 4
 1 0 -8 -31.4112 290.66 4
 1 0 -7 3733.12 657.379 5
 -1 0 7 3989.84 660.376 5
 1 0 -7 4277.43 782.258 1
 -1 0 7 4227.37 787.544 1
 1 0 -7 4337.09 738.373 2
 -1 0 7 4237.36 735.154 2
 -1 0 7 3478.63 741.009 3
 1 0 -7 3868.04 744.743 3
 1 0 -7 3964.26 690.102 4
 -1 0 7 4093.9 696.228 4
 -1 0 6 1015.1 357.715 2
 1 0 -6 1180.39 359.754 2
 1 0 -6 1678.5 252.774 5
 -1 0 6 1748.5 253.427 5
 1 0 -6 28.3281 273.948 4
 -1 0 6 67.7626 273.426 4
 1 0 -6 -7.15843 386.914 1
 -1 0 6 14.3929 396.428 1
 -1 0 6 1883.23 399.656 3
 1 0 -5 7572.63 962.326 2
 -1 0 5 7714 963.096 2
 1 0 -5 7822.18 1009.53 1
 -1 0 5 6219.3 1006.28 1
 -1 0 5 4430.06 916.628 4
 1 0 -5 4871.37 916.649 4
 -1 0 5 5155.51 899.459 5
 1 0 -5 4664.44 898.646 5
 1 0 -5 7801.6 969.027 3
 -1 0 5 7572.52 964.451 3
 -1 0 4 13397 1489.4 2
 1 0 -4 13343.7 1492.68 2
 1 0 -4 11089.1 1518.16 1
 -1 0 4 9690.7 1511.54 1
 1 0 -4 9407.39 1458.54 4
 -1 0 4 9914.87 1459.64 4
 -1 0 4 7696.83 1442.2 5
 1 0 -4 7501.82 1441.48 5
 1 0 -4 9712.07 1476.61 3
 -1 0 4 10763.4 1480.09 3
 -1 0 3 11821.1 1700.28 2
 1 0 -3 11845.3 1699.01 2
 1 0 -3 12465 1733.42 1
 -1 0 3 11528.7 1732.3 1
 -1 0 3 10515.2 1676.07 5
 1 0 -3 10163.7 1675.73 5
 -1 0 3 11455.4 1700.44 3
 1 0 -3 10793.8 1699.28 3
 -1 0 3 10636 1685.98 4
 1 0 -3 10434.7 1686.07 4
 1 0 -2 -245.849 164.978 4
 1 0 -2 473.41 167.409 3
 -1 0 2 196.46 167.706 3
 -1 0 2 459.522 109.232 5
 1 0 -2 -172.659 323.797 1
 -1 0 2 -87.7575 327.636 1
 1 0 -2 177.733 122.862 2
 -1 0 1 42444.2 5481.55 4
 1 0 -1 42857.8 5481.62 4
 1 0 -1 31000.4 5474.15 5
 -1 0 1 30898.9 5474.07 5
 1 0 -1 30967.5 5502.25 1
 -1 0 1 27921.6 5501.72 1
 -1 0 1 37874.7 5478.41 2
 1 0 -1 39731.7 5478.74 2
 1 0 -1 37253.7 5476.67 3
 -1 0 1 38354.8 5477 3
 -1 0 0 3021.14 544.268 5
 1 0 0 3866.93 543.574 5
 1 0 2 3203.62 691.226 1
 -1 0 -2 3624.58 683.098 1
 -1 0 -3 4422.57 851.101 1
 1 0 3 5126.78 862.11 1
 -1 0 -4 528.967 526.586 4
 1 0 4 457.695 516.648 4
 -1 0 -4 762.079 419.108 1
 1 0 4 578.822 422.674 1
 -1 0 -5 49722.8 8165.3 4
 1 0 5 46651.3 8160.08 4
 1 0 5 55502.4 8167.24 1
 -1 0 -5 59714.9 8170.42 1
 1 0 6 -740.475 453.889 4
 -1 0 -6 427.932 442.221 4
 1 0 6 -35.1014 399.455 1
 -1 0 -6 -399.5 394.189 1
 1 0 7 3527.64 685.606 1
 -1 0 -7 3687.78 677.901 1
 1 0 7 2338.33 665.412 4
 -1 0 -7 2948.49 671.492 4
 1 0 8 1938.58 603.352 4
 -1 0 -8 2459.19 624.864 4
 1 0 8 3417.02 643.219 1
 -1 0 -8 3680.58 645.918 1
 1 0 8 2883.88 607.768 5
 -1 0 -8 1730.82 591.64 5
 -1 0 -9 1758.5 463.862 5
 1 0 9 1510.62 452.52 5
 1 0 9 1038.62 490.692 1
 -1 0 -9 471.729 465.538 1
 1 0 9 1030.23 469.795 4
 -1 0 -9 561.976 475.815 4
 1 0 10 832.299 424.814 5
 -1 0 -10 662.054 409.354 5
 1 0 10 348.406 445.011 4
 -1 0 -10 108.039 431.026 4
 1 0 10 -431.522 430.866 1
 -1 0 -10 617.304 434.734 1
 -1 0 -11 2353.74 518.737 5
 1 0 11 1395.73 497.462 5
 -1 0 -11 1388.29 527.976 4
 -1 0 -11 909.461 501.878 1
 1 0 11 923.28 506.467 1
 1 0 12 900.115 457.602 4
 -1 0 -12 751.539 468.633 4
 1 0 12 867.734 479.055 1
 -1 0 -12 391.126 445.642 1
 -1 0 -12 535.205 487.548 2
 1 0 12 893.375 446.035 5
 -1 0 -12 1483.51 450.881 5
 -1 0 -13 3091.24 685.681 4
 1 0 13 818.609 617.584 1
 -1 0 -13 1196.29 616.724 1
 -1 0 -13 2842.33 686.937 2
 -1 0 -13 2721.86 628.493 5
 1 0 14 146.681 482.825 4
 -1 0 -14 -95.4044 483.718 4
 1 0 14 65.3178 440.469 1
 -1 0 -14 554.369 455.824 1
 -1 0 -14 -401.152 493.394 2
 -1 0 -14 -570.053 437.378 5
 1 0 15 5388.6 901.836 1
 -1 0 -15 4401.94 872.24 1
 -1 0 -15 3064.65 847.781 2
 -1 0 -15 3724.28 846.263 4
 1 0 15 3669.49 835.598 4
 -1 0 -15 3388 761.102 5
 1 0 15 2984.55 753.789 5
 -1 0 -16 -261.077 525.454 1
 1 0 16 335.915 548.326 1
 -1 0 -16 351.553 520.331 2
 1 0 16 -135.026 503.876 4
 -1 0 -16 109.15 517.085 4
 1 0 16 -266.926 467.664 5
 -1 0 -16 -151.661 458.659 5
 -1 0 -17 2509.23 880.58 2
 -1 0 -17 6340.31 1002.76 1
 1 0 17 3462.72 899.851 2
 1 0 17 4005.5 930.114 1
 -1 0 -17 5897.58 951.747 4
 1 0 17 3696.61 881.982 4
 -1 0 -17 3244.54 809.839 5
 1 0 17 3926.81 830.015 5
 -1 0 -18 2202.77 676.397 1
 1 0 18 2519.62 712.725 1
 -1 0 -18 1693.75 593.612 5
 1 0 18 2130.06 608.652 5
 1 0 18 1024.47 636.904 2
 -1 0 -18 1693.87 643.524 2
 -1 0 -18 2152.16 689.289 4
 1 0 18 2960.64 689.535 4
 1 0 19 886.606 539.041 1
 -1 0 -19 1837.97 562.593 1
 1 0 19 1231.67 493.726 5
 -1 0 -19 1239.63 486.5 5
 1 0 19 117.395 494.388 2
 -1 0 -19 1075.59 561.196 2
 -1 0 -19 716.58 542.385 4
 1 0 19 337.524 484.616 4
 1 0 20 -70.0639 421.542 1
 -1 0 -20 -467.624 449.418 1
 1 0 20 419.204 418.312 5
 -1 0 -20 524.506 429.044 5
 1 0 20 1230.31 518.681 2
 -1 0 -20 -225.544 490.833 2
 -1 0 -20 711.339 485.648 4
 1 0 20 321.553 420.35 4
 1 0 21 -122.624 407.884 1
 -1 0 -21 343.713 426.842 1
 1 0 21 732.117 423.485 5
 -1 0 -21 109.372 406.747 5
 1 0 21 336.171 403.643 4
 -1 0 -21 41.3243 415.728 4
 -1 0 -22 205.765 384.116 1
 1 0 22 436.822 407.33 1
 -1 0 -22 -445.636 460.262 2
 1 0 22 1186.09 473.262 2
 -1 0 -22 300.13 401.224 5
 1 0 22 105.887 393.588 5
 1 1 -21 626.156 381.932 5
 -1 -1 21 920.608 370.762 5
 1 1 -21 422.238 416.354 1
 -1 -1 21 -24.961 358.658 1
 1 1 -21 544.985 569.647 3
 -1 -1 21 877.011 648.474 3
 -1 -1 21 -317.105 414.387 4
 1 1 -21 -210.21 393.842 4
 1 1 -21 315.172 403.333 2
 -1 -1 21 555.541 408.694 2
 1 1 -20 307.278 373.623 5
 -1 -1 20 342.88 361.26 5
 1 1 -20 307.745 404.533 1
 -1 -1 20 285.463 402.892 1
 -1 -1 20 149.86 643.837 3
 1 1 -20 1203.77 648.629 3
 1 1 -20 617.837 414.81 4
 -1 -1 20 169.641 416.035 4
 1 1 -20 206.334 416.225 2
 -1 -1 20 37.7901 401.347 2
 1 1 -19 1275.75 423.943 5
 -1 -1 19 1416.62 425.774 5
 -1 -1 19 473.858 477.002 1
 1 1 -19 426.896 466.866 1
 1 1 -19 1635.92 688.006 3
 -1 -1 19 2276.95 757.352 3
 -1 -1 19 411.261 476.313 4
 1 1 -19 881.456 475.825 4
 1 1 -19 1443.29 512.778 2
 -1 -1 19 -143.632 466.71 2
 -1 -1 18 211.52 425.822 5
 1 1 -18 -208.333 443.627 5
 -1 -1 18 829.022 576.495 4
 1 1 -18 528.97 531.502 4
 -1 -1 18 -106.982 536.078 1
 1 1 -18 511.367 540.382 1
 1 1 -18 475.039 515.463 2
 -1 -1 18 901.689 515.438 2
 1 1 -18 1623.89 754.136 3
 -1 -1 18 539.045 768.424 3
 1 1 -17 23853.5 3057.08 1
 -1 -1 17 23891 3067.16 1
 1 1 -17 25820.9 3017.95 4
 -1 -1 17 30978.6 3068.98 4
 1 1 -17 11776.8 2919.42 2
 -1 -1 17 15477.4 2947.4 2
 -1 -1 17 15187.2 2868.53 5
 1 1 -17 13808.7 2866.58 5
 1 1 -17 20933.7 3049.83 3
 -1 -1 17 23207.7 3077.37 3
 1 1 -16 -563.61 712.166 3
 -1 -1 16 1333.48 756.087 3
 -1 -1 16 -266.303 422.373 5
 1 1 -16 -241.369 426.841 5
 -1 -1 16 43.1975 523.188 4
 1 1 -16 433.098 498.212 4
 -1 -1 16 892.994 542.845 2
 1 1 -16 1025.27 538.066 2
 1 1 -16 588.6 552.077 1
 -1 -1 16 -171.322 550.114 1
 -1 -1 15 2835.27 752.276 3
 1 1 -15 1584.34 702.397 3
 -1 -1 15 1669.18 443.87 5
 -1 -1 15 673.493 538.307 4
 1 1 -15 901.588 507.812 4
 1 1 -15 791.726 520.442 2
 -1 -1 15 1234.93 549.698 2
 -1 -1 15 1358.37 564.739 1
 1 1 -15 409.247 547.19 1
 1 1 -14 1564.81 647.675 3
 -1 -1 14 567.777 600.193 3
 1 1 -14 249.125 359.945 5
 -1 -1 14 553.155 370.165 5
 1 1 -14 887.931 469.408 4
 -1 -1 14 -185.042 463.394 4
 1 1 -14 937.696 492.449 2
 -1 -1 14 383.698 460.726 1
 1 1 -14 582.375 480.749 1
 -1 -1 13 9516 1496.97 3
 1 1 -13 9586.61 1491.31 3
 -1 -1 13 7106.27 1329.63 5
 1 1 -13 6391.41 1327.87 5
 1 1 -13 10083.6 1421.41 4
 -1 -1 13 10874.9 1436.07 4
 1 1 -13 6561.87 1400.61 2
 -1 -1 13 8785.47 1453.6 1
 1 1 -13 8860.19 1455.93 1
 -1 -1 12 -528.155 548.955 3
 1 1 -12 843.355 533.041 3
 1 1 -12 1077.49 327.382 5
 -1 -1 12 254.647 310.696 5
 1 1 -12 694.046 379.206 4
 -1 -1 12 93.1537 381.545 4
 1 1 -12 385.147 403.47 2
 -1 -1 12 215.147 419.355 1
 1 1 -12 56.8582 400.406 1
 -1 -1 11 126.693 528.343 3
 1 1 -11 613.414 534.941 3
 1 1 -11 508.832 297.399 5
 -1 -1 11 332.507 294.145 5
 1 1 -11 -468.304 345.921 4
 -1 -1 11 149.018 338.849 4
 1 1 -11 721.027 413.996 2
 1 1 -11 536.177 402.192 1
 -1 -1 11 118.359 368.807 1
 1 1 -10 272.703 390.051 1
 -1 -1 10 -119.472 394.825 1
 -1 -1 10 449.821 289.794 5
 1 1 -10 665.409 296.596 5
 -1 -1 10 -460.27 530.98 3
 1 1 -10 -381.74 513.239 3
 -1 -1 10 1212.9 366.805 4
 1 1 -10 392.895 346.222 4
 1 1 -9 2853.91 593.397 1
 -1 -1 9 2620.16 591.731 1
 -1 -1 9 2491.87 524.597 4
 1 1 -9 2434.93 520.108 4
 -1 -1 9 2708.45 648.276 3
 1 1 -9 2141.12 628.951 3
 1 1 -9 1360.87 454.979 5
 -1 -1 9 2336.92 461.244 5
 1 1 -8 1720.16 455.338 1
 -1 -1 8 1568.78 443.124 1
 -1 -1 8 723.468 285.484 5
 1 1 -8 356.2 278.053 5
 1 1 -8 130.535 456.107 3
 -1 -1 8 -49.41 481.01 3
 1 1 -8 -6.29834 315.428 4
 -1 -1 8 83.0321 329.171 4
 -1 -1 7 10854.9 1521.08 1
 1 1 -7 10163.5 1514.33 1
 1 1 -7 9637.32 1463.64 4
 -1 -1 7 9013.76 1462.44 4
 -1 -1 7 10275.7 1527.53 3
 1 1 -7 11056.7 1524.74 3
 1 1 -7 7056.06 1430.27 5
 -1 -1 7 8582.39 1435.35 5
 -1 -1 6 2531.79 553.868 1
 1 1 -6 2246.86 553.121 1
 1 1 -6 2544.76 470.858 4
 -1 -1 6 2891.66 477.271 4
 1 1 -6 2324.45 577.985 3
 -1 -1 6 2440.52 574.772 3
 -1 -1 6 2311.29 448.783 5
 1 1 -6 1676.26 446.374 5
 1 1 -5 709.364 373.972 1
 -1 -1 5 480.971 383.9 1
 1 1 -5 1186.78 262.095 5
 -1 -1 5 252.158 254.497 5
 -1 -1 5 584.872 423.617 3
 1 1 -5 -10.0824 415.067 3
 1 1 -5 651.438 267.561 4
 -1 -1 5 537.945 270.148 4
 -1 -1 4 21739.3 2618.67 1
 1 1 -4 19752.5 2608.74 1
 1 1 -4 14950.6 2551.69 5
 -1 -1 4 14976.8 2551.4 5
 1 1 -4 19645.7 2594.13 3
 -1 -1 4 20570.4 2596.04 3
 1 1 -4 14502.5 2558.39 4
 -1 -1 4 15174.2 2560.38 4
 1 1 -3 2548.62 643.33 1
 1 1 -3 3321.96 547.537 5
 -1 -1 3 3214.62 548.803 5
 1 1 -3 3590.62 559.712 4
 -1 -1 3 3615.25 557.683 4
 -1 -1 3 2313.48 648.354 1
 1 1 -3 2774.89 602.935 3
 -1 -1 3 3165.34 605.441 3
 -1 -1 2 5223.56 798.527 5
 1 1 -2 5616.15 799.517 5
 1 1 -2 5944.62 830.473 3
 -1 -1 2 5402.26 826.413 3
 1 1 -2 1967.19 903.84 1
 -1 -1 2 1599.05 908.254 1
 -1 -1 2 5013.34 803.242 4
 1 1 -2 4740.23 803.02 4
 1 1 -1 1701.17 362.903 4
 -1 -1 1 1637.94 360.956 4
 1 1 -1 2829.09 352.695 5
 -1 -1 1 2457.26 354.25 5
 1 1 -1 1469.19 373.668 3
 -1 -1 1 1522.38 372.429 3
 -1 -1 1 1889.47 613.532 1
 1 1 -1 2926.12 595.015 1
 1 1 0 340.253 142.929 2
 -1 -1 0 428.732 142.289 2
 -1 -1 0 383.731 181.832 4
 1 1 0 52.3316 187.903 4
 1 1 0 -37.787 105.302 3
 -1 -1 0 246.027 103.311 3
 1 1 1 22841.7 3285.33 2
 -1 -1 -1 23539 3286.05 2
 1 1 1 20544.3 3260.71 5
 -1 -1 -1 21770 3260.76 5
 -1 -1 -1 18560.9 3304.99 4
 1 1 1 18578.1 3302.46 4
 -1 -1 -2 10687.4 1639.37 2
 1 1 2 9938.67 1632.77 2
 -1 -1 -3 30833.8 4500.44 2
 1 1 3 29451 4497.73 2
 -1 -1 -3 27856.8 4540.06 1
 1 1 3 25496.4 4537.66 1
 1 1 4 27871.5 3627.87 2
 -1 -1 -4 24806.9 3622.56 2
 -1 -1 -4 21669.6 3583.34 5
 1 1 4 22254.8 3584.3 5
 1 1 4 23596.7 3655.55 1
 -1 -1 -4 23202.5 3654.92 1
 -1 -1 -5 110403 19880.8 4
 1 1 5 111599 19881.1 4
 1 1 5 146312 19893.6 2
 -1 -1 -5 134340 19890 2
 1 1 5 131220 19856.1 5
 -1 -1 -5 126517 19855.4 5
 1 1 5 137829 19906.6 1
 -1 -1 -5 148725 19910.9 1
 1 1 6 4452.36 713.748 2
 1 1 6 3923.13 743.534 1
 -1 -1 -6 4832.2 744.933 1
 -1 -1 -6 2869.87 707.856 2
 -1 -1 -6 2792.59 690.662 4
 1 1 6 2503.87 685.463 4
 1 1 6 2675.46 599.205 5
 -1 -1 -6 3152.18 597.524 5
 -1 -1 -7 32289.1 4825.69 4
 1 1 7 32866.2 4825.97 4
 1 1 7 33860.4 4853.56 1
 -1 -1 -7 34868.6 4857.37 1
 1 1 7 29443.2 4828.44 2
 -1 -1 -7 27832.1 4826.37 2
 1 1 7 30801.7 4780.85 5
 -1 -1 -7 29200.4 4779.19 5
 1 1 8 673.186 314.719 5
 -1 -1 -8 167.241 300.967 5
 -1 -1 -8 49.5438 380.078 4
 1 1 8 -56.377 398.372 4
 1 1 8 -234.519 463.114 1
 -1 -1 -8 19.4345 431.225 1
 -1 -1 -9 3625.31 827.759 4
 -1 -1 -9 3448.95 864.121 1
 1 1 9 3287.96 861.187 1
 -1 -1 -9 7216.79 910.619 2
 1 1 9 11237.6 959.283 2
 1 1 9 2588.72 821.086 4
 1 1 9 4910.51 765.309 5
 -1 -1 -9 3363.27 751.512 5
 -1 -1 -10 841.809 325.162 5
 1 1 10 614.693 333.805 5
 1 1 10 825.45 460.863 2
 -1 -1 -10 362.118 482.292 2
 1 1 10 693.575 427.432 4
 -1 -1 -10 718.644 424.42 4
 1 1 10 582.939 475.901 1
 -1 -1 -10 721.387 468.635 1
 1 1 11 1627.4 455.584 5
 -1 -1 -11 1991.84 449.957 5
 1 1 11 2235.17 567.021 2
 -1 -1 -11 2034.87 595.403 2
 -1 -1 -11 1293.32 549.567 4
 -1 -1 -11 1371.88 561.451 1
 1 1 11 584.22 547.481 1
 -1 -1 -12 453.323 325.069 5
 1 1 12 735.553 340.238 5
 -1 -1 -12 783.306 600.11 3
 1 1 12 1922.08 468.2 4
 -1 -1 -12 74.6455 422.718 4
 -1 -1 -12 309.761 420.583 1
 1 1 12 366.633 448.211 1
 -1 -1 -12 991.741 462.967 2
 1 1 12 602.913 451.753 2
 -1 -1 -13 2520.84 499.436 5
 1 1 13 2614.79 509.824 5
 -1 -1 -13 2491.66 585.963 4
 1 1 13 2202.45 579.159 4
 -1 -1 -13 1441.84 728.552 3
 1 1 13 1906.22 622.709 1
 -1 -1 -13 1584.71 600.413 1
 -1 -1 -13 2346.26 625.629 2
 1 1 13 2283.71 621.377 2
 1 1 14 28.0654 350.389 5
 -1 -1 -14 -5.42219 331.488 5
 -1 -1 -14 342.444 486.83 2
 1 1 14 535.591 455.989 2
 -1 -1 -14 -50.6863 457.395 4
 -1 -1 -14 927.376 666.502 3
 1 1 14 244.845 447.531 4
 -1 -1 -14 -98.4216 456.983 1
 1 1 14 -771.482 526.26 1
 -1 -1 -15 15109 2326.8 4
 1 1 15 16425.4 2332.22 4
 1 1 15 17812.1 2393.01 1
 -1 -1 -15 17503.6 2389.4 1
 1 1 15 13056 2230.52 5
 -1 -1 -15 11221.1 2219.53 5
 -1 -1 -15 12788.6 2377.51 3
 -1 -1 -15 14762.5 2340.24 2
 1 1 15 13763.2 2322.77 2
 1 1 16 -129.079 402.76 5
 -1 -1 -16 -230.481 401.488 5
 -1 -1 -16 -65.1816 528.44 2
 1 1 16 -595.714 567.19 2
 -1 -1 -16 18.7262 535.893 1
 1 1 16 -224.637 561.956 1
 -1 -1 -16 -52.0155 724.203 3
 -1 -1 -16 -701.533 550.339 4
 1 1 17 1045 406.915 5
 -1 -1 -17 1193.94 403.11 5
 -1 -1 -17 346.203 493.491 2
 1 1 17 -16.6482 480.102 2
 -1 -1 -17 318.313 493.28 1
 1 1 17 -159.199 531.144 1
 -1 -1 -17 -727.91 517.411 4
 1 1 17 462.032 467.443 4
 -1 -1 -17 533.796 700.573 3
 -1 -1 -18 759.988 416.367 5
 1 1 18 649.49 435.241 5
 -1 -1 -18 934.6 521.6 2
 1 1 18 724.289 477.236 2
 -1 -1 -18 1452.48 570.778 1
 1 1 18 884.425 558.866 1
 1 1 18 942.385 525.359 4
 -1 -1 -18 1165.29 536.222 4
 -1 -1 -18 642.683 710.392 3
 1 1 19 972.648 453.208 5
 -1 -1 -19 1845.63 465.982 5
 -1 -1 -19 2122.14 603.612 2
 1 1 19 1364.69 563.419 2
 -1 -1 -19 1554.49 581.679 1
 1 1 19 1112.2 580.326 1
 -1 -1 -19 1402.61 564.459 4
 1 1 19 1009.12 528.678 4
 -1 -1 -19 1581.88 782.92 3
 1 1 20 928.133 401.866 5
 -1 -1 -20 108.101 385.589 5
 -1 -1 -20 1066.52 527.208 2
 1 1 20 727.498 465.829 2
 -1 -1 -20 747.901 475.368 1
 1 1 20 1053.25 501.92 1
 -1 -1 -20 1462.23 532.47 4
 -1 -1 -20 1718 730.687 3
 1 1 20 17.6652 435.709 4
 -1 -1 -21 -245.305 406.03 1
 1 1 21 693.676 393.369 5
 -1 -1 -21 -178.599 368.92 5
 1 1 21 401.907 416.184 2
 -1 -1 -21 105.641 420.07 2
 1 1 21 343.956 428.922 1
 -1 -1 -21 205.402 658.196 3
 -1 -1 -21 78.5918 423.687 4
 1 1 21 647.925 428.064 4
 -1 -1 -22 -128.45 373.069 1
 -1 -1 -22 764.746 663.583 3
 -1 -1 -22 328.8 420.705 4
 1 1 22 -19.6751 386.427 4
 1 1 22 -242.638 365.734 5
 -1 -1 -22 -76.6396 356.39 5
 1 1 22 799.713 411.93 2
 -1 -1 -22 -66.4018 383.936 2
 1 1 22 77.1956 366.786 1
 -1 -2 21 550.68 421.694 1
 1 2 -21 74.4745 359.175 1
 -1 -2 21 -135.908 390.012 5
 1 2 -21 536.097 387.721 5
 1 2 -21 -668.471 696.996 3
 1 2 -21 584.968 409.896 4
 -1 -2 21 -21.3384 395.403 4
 1 2 -20 23.6761 359.477 1
 -1 -2 20 23.8273 359.733 1
 -1 -2 20 290.929 395.533 5
 1 2 -20 213.621 384.188 5
 1 2 -20 663.329 678.981 3
 1 2 -20 153.869 380.214 4
 -1 -2 20 677.58 459.614 4
 1 2 -19 428.048 420.864 1
 -1 -2 19 204.028 396.032 1
 -1 -2 19 -76.8797 414.2 5
 1 2 -19 1172.56 422.814 5
 1 2 -19 588.197 665.479 3
 -1 -2 19 360.229 450.147 4
 1 2 -19 713.501 469.018 4
 1 2 -18 170.163 397.999 1
 -1 -2 18 493.843 445.086 1
 -1 -2 18 826.947 458.886 5
 1 2 -18 151.318 414.801 5
 1 2 -18 150.733 720.894 3
 -1 -2 18 107.951 461.218 4
 1 2 -18 -136.571 459.489 4
 -1 -2 17 2438.51 660.752 1
 1 2 -17 2858.81 677.824 1
 -1 -2 17 2253.13 603.924 5
 1 2 -17 1720.97 572.059 5
 1 2 -17 3152.1 879.86 3
 -1 -2 17 1535.45 673.964 4
 1 2 -17 952.8 611.867 4
 -1 -2 16 974.576 537.921 1
 1 2 -16 396.016 525.78 1
 -1 -2 16 242.052 473.652 5
 1 2 -16 729.317 458.874 5
 -1 -2 16 31.4806 546.963 4
 1 2 -16 365.472 531.154 4
 -1 -2 15 2180.55 700.966 1
 1 2 -15 2216.65 681.787 1
 -1 -2 15 2377.9 620.413 5
 1 2 -15 3168.36 623.657 5
 -1 -2 15 2132.6 674.36 4
 1 2 -15 2217.72 659.997 4
 1 2 -14 1861.8 563.832 1
 -1 -2 14 2276.76 594.877 1
 1 2 -14 1516.03 531.919 4
 -1 -2 14 1317.13 542.795 4
 1 2 -14 590.01 479.095 5
 -1 -2 14 1193.55 488.071 5
 -1 -2 13 2700.11 686.847 4
 1 2 -13 3868.02 697.606 4
 1 2 -13 3590.77 711.596 1
 -1 -2 13 3332.28 702.391 1
 1 2 -13 2202.87 630.829 5
 -1 -2 13 2218.35 633.281 5
 1 2 -12 414.653 420.479 4
 -1 -2 12 564.997 437.405 4
 -1 -2 12 513.513 395.104 5
 1 2 -12 52.997 387.352 5
 1 2 -12 539.718 408.704 1
 -1 -2 12 677.988 412.15 1
 -1 -2 11 2989.35 729.239 1
 1 2 -11 3398.86 736.738 1
 1 2 -11 3890.58 714.835 4
 -1 -2 11 4266.23 729.422 4
 1 2 -11 2708.21 673.596 5
 -1 -2 11 3225.1 680.006 5
 1 2 -10 771.36 370.988 4
 -1 -2 10 235.463 367.515 4
 1 2 -10 385.406 371.801 5
 -1 -2 10 252.319 369.255 5
 1 2 -10 509.733 401.808 1
 -1 -2 10 700.799 409.353 1
 1 2 -9 -149.294 364.589 4
 -1 -2 9 555.146 393.96 4
 1 2 -9 666.301 432.077 1
 -1 -2 9 819.941 435.556 1
 1 2 -9 1106.8 401.683 5
 -1 -2 8 3522.55 685.943 4
 1 2 -8 3446.04 683.996 4
 -1 -2 8 3609.99 675.845 5
 1 2 -8 2757.25 669.473 5
 1 2 -8 2958.98 722.016 1
 -1 -2 8 4503.65 742.654 1
 -1 -2 7 11056.5 1558.56 4
 1 2 -7 9930.9 1550.44 4
 -1 -2 7 8561.1 1539.63 5
 1 2 -7 8883.69 1539.23 5
 1 2 -7 8898.14 1587.35 1
 -1 -2 7 9906.06 1593.59 1
 -1 -2 6 203.143 356.054 5
 1 2 -6 764.208 364.73 5
 1 2 -6 140.144 390.862 1
 -1 -2 6 163.9 391.517 1
 -1 -2 6 791.454 314.379 4
 1 2 -6 696.366 323.593 4
 1 2 -5 937.018 341.141 4
 -1 -2 5 326.147 329.487 4
 1 2 -5 355.376 417.196 1
 -1 -2 5 29.3932 419.944 1
 1 2 -4 969.875 416.841 1
 -1 -2 4 312.414 427.114 1
 -1 -2 4 34.1831 381.233 5
 1 2 -4 -212.194 392.105 5
 1 2 -4 567.131 285.31 4
 -1 -2 4 833.389 296.447 4
 1 2 -3 85880 12255.3 5
 -1 -2 3 91193.6 12257.2 5
 1 2 -3 39214.4 12263.8 1
 -1 -2 3 49024.2 12270.4 1
 1 2 -3 98546 12256.2 4
 -1 -2 3 96020.2 12255.6 4
 -1 -2 2 7358.92 1190.19 5
 1 2 -2 6878.66 1188.49 5
 -1 -2 2 8314.02 1261.47 1
 1 2 -2 8720.72 1266.32 1
 -1 -2 2 7401.12 1160.78 4
 1 2 -2 6640.21 1156.72 4
 -1 -2 1 5784.51 945.711 1
 1 2 -1 6213.15 941.564 1
 -1 -2 1 5421.49 843.228 5
 1 2 -1 5307.09 836.712 5
 1 2 -1 4849.71 788.401 4
 -1 -2 1 4155.33 788.327 4
 -1 -2 0 6908.92 996.75 2
 1 2 0 7171.48 996.014 2
 -1 -2 0 6061.82 982.925 4
 1 2 0 5410.36 980.683 4
 -1 -2 0 6128.52 1241.11 1
 1 2 0 6298.19 1233.48 1
 1 2 1 22042.1 3047.41 2
 -1 -2 -1 21529.5 3046.92 2
 -1 -2 -1 16670.6 3038.68 4
 1 2 1 16000.2 3038.47 4
 -1 -2 -1 20779.1 3033.13 3
 1 2 1 20522.8 3033.25 3
 -1 -2 -2 317.868 132.025 3
 1 2 2 506.76 136.466 3
 -1 -2 -2 602.196 192.944 2
 1 2 2 424.456 188.735 2
 -1 -2 -2 -173.697 256.028 4
 1 2 2 33.9957 254.37 4
 -1 -2 -3 43850.9 6475.62 5
 1 2 3 41286.3 6475.57 5
 1 2 3 36952.1 6489.3 3
 -1 -2 -3 35849.4 6488.98 3
 -1 -2 -3 43794.4 6498.86 2
 1 2 3 44080.6 6498.26 2
 -1 -2 -4 17617.2 2419.22 1
 1 2 4 15033.2 2416.32 1
 1 2 4 14117.7 2208.93 5
 -1 -2 -4 13903 2208.69 5
 1 2 4 14430.7 2241.54 3
 -1 -2 -4 13449.7 2240.41 3
 1 2 4 20473 2268.16 2
 -1 -2 -4 16235.5 2256.66 2
 1 2 5 -389.697 850.786 1
 -1 -2 -5 626.23 853.422 1
 -1 -2 -5 4459.69 513.94 5
 1 2 5 3255.22 512.655 5
 1 2 5 150.39 580.75 3
 -1 -2 -5 88.4605 580.282 3
 1 2 5 4977.58 676.741 2
 -1 -2 -5 5221.08 670.688 2
 1 2 6 1108.95 529.658 3
 -1 -2 -6 1047.42 523.689 3
 -1 -2 -6 2585.55 614.93 2
 1 2 6 3081.72 620.194 2
 -1 -2 -6 2621.7 731.558 1
 1 2 6 757.45 715.419 1
 -1 -2 -6 2520.61 427.84 5
 -1 -2 -7 752.677 701.365 3
 -1 -2 -7 967.714 709.876 4
 1 2 7 947.358 704.731 3
 1 2 7 668.843 707.076 4
 -1 -2 -7 574.085 709.255 2
 1 2 7 827.916 709.635 2
 -1 -2 -7 499.953 792.397 1
 1 2 7 87.493 801.641 1
 1 2 8 2481.74 432.301 5
 -1 -2 -8 3084.32 435.958 5
 -1 -2 -8 2604.65 593.818 2
 1 2 8 3003.92 590.422 3
 -1 -2 -8 1379.93 567.78 4
 1 2 8 1043.93 565.196 4
 -1 -2 -8 2321.55 570.126 3
 1 2 8 2326.59 580.286 2
 -1 -2 -8 1307.37 644.175 1
 1 2 8 2413.12 681.393 1
 1 2 9 1722.1 404.046 5
 -1 -2 -9 1944.2 537.251 4
 1 2 9 2183.63 583.444 3
 -1 -2 -9 2212.77 577.414 3
 1 2 9 327.344 516.088 4
 1 2 9 2937.56 583.738 2
 -1 -2 -9 2501.36 586.756 2
 1 2 9 2079.77 642.933 1
 -1 -2 -9 1400.09 627.717 1
 -1 -2 -10 1021.73 296.906 5
 1 2 10 1333.24 305.724 5
 1 2 10 1903.68 493.72 2
 -1 -2 -10 1357.38 480.612 2
 1 2 10 350.988 533.065 1
 -1 -2 -10 598.529 532.491 1
 1 2 10 2066.3 464.559 4
 -1 -2 -10 812.764 445.014 4
 -1 -2 -10 1533.32 505.607 3
 1 2 10 1317.19 497.23 3
 1 2 11 1831.94 401.35 5
 -1 -2 -11 1835.98 399.065 5
 1 2 11 1653.88 533.799 2
 -1 -2 -11 2271.41 562.331 2
 1 2 11 2707.97 641.506 1
 -1 -2 -11 1921.76 611.339 1
 -1 -2 -11 2810.87 600.164 3
 1 2 11 1865.61 594.915 3
 -1 -2 -11 2469.23 537.289 4
 1 2 11 1876.75 536.383 4
 1 2 12 541.708 245.973 5
 -1 -2 -12 420.565 243.55 5
 1 2 12 205.854 383.613 2
 -1 -2 -12 440.318 396.529 2
 1 2 12 102.345 453.834 1
 -1 -2 -12 -72.6627 425.747 1
 1 2 12 -94.1488 372.805 4
 1 2 12 -136.442 475.786 3
 -1 -2 -12 115.47 374.314 4
 -1 -2 -12 353.068 461.871 3
 1 2 13 1063.27 269.98 5
 -1 -2 -13 715.905 269.502 5
 1 2 13 -382.449 416.871 2
 -1 -2 -13 299.776 414.2 2
 1 2 13 313.62 450.433 1
 -1 -2 -13 -77.915 437.845 1
 1 2 13 1325.14 518.738 3
 -1 -2 -13 369.6 398.901 4
 1 2 13 648.36 401.897 4
 -1 -2 -13 159.614 488.036 3
 1 2 14 -34.7423 258.535 5
 -1 -2 -14 21.593 259.618 5
 -1 -2 -14 -150 404.973 4
 -1 -2 -14 111.773 503.646 3
 1 2 14 1231.58 420.728 4
 1 2 14 -12.67 498.713 3
 -1 -2 -14 736.69 420.622 2
 1 2 14 -238.443 409.456 2
 -1 -2 -14 1081.66 504.812 1
 1 2 14 184.09 440.1 1
 -1 -2 -15 4674.11 864.829 4
 1 2 15 4716.26 934.834 3
 1 2 15 2919.46 806.81 4
 -1 -2 -15 4857.51 925.638 3
 -1 -2 -15 3404.4 699.743 5
 1 2 15 3565.9 704.075 5
 1 2 15 4575.8 905.214 1
 -1 -2 -15 4825.61 907.26 1
 -1 -2 -15 3689.48 830.237 2
 1 2 15 4354.66 838.318 2
 -1 -2 -16 214.501 484.522 2
 1 2 16 -242.272 441.068 2
 1 2 16 -583.644 513.596 4
 -1 -2 -16 -422.181 633.168 3
 1 2 16 -280.273 595.942 3
 -1 -2 -16 -724.635 517.26 4
 -1 -2 -16 -97.5946 314.292 5
 1 2 16 351.394 314.118 5
 1 2 16 151.481 518.774 1
 -1 -2 -16 415.34 536.361 1
 1 2 17 774.913 478.949 2
 -1 -2 -17 359.45 459.054 2
 1 2 17 1844.26 541.254 4
 -1 -2 -17 685.789 613.759 3
 1 2 17 512.421 604.02 3
 -1 -2 -17 1073.42 515.628 4
 -1 -2 -17 471.369 326.118 5
 1 2 17 77.6169 315.954 5
 -1 -2 -17 560.434 537.637 1
 1 2 17 1342.88 565.466 1
 1 2 18 51.5647 442.94 2
 -1 -2 -18 570.192 463.722 2
 1 2 18 887.672 635.631 3
 1 2 18 1036.38 490.853 4
 -1 -2 -18 1379.04 623.633 3
 -1 -2 -18 615.105 485.263 4
 -1 -2 -18 762.193 342.941 5
 1 2 18 583.509 344.109 5
 -1 -2 -18 148.238 507.143 1
 1 2 18 720.31 530.672 1
 1 2 19 655.192 427.238 2
 -1 -2 -19 658.658 459.443 2
 1 2 19 1142.11 644.884 3
 -1 -2 -19 829.284 588.351 3
 -1 -2 -19 66.1404 460.157 4
 1 2 19 359.758 429.215 4
 -1 -2 -19 171.165 329.112 5
 1 2 19 356.45 328.028 5
 -1 -2 -19 178.557 449.672 1
 1 2 19 379.737 480.337 1
 1 2 20 -269.251 420.423 2
 -1 -2 -20 212.467 431.221 2
 1 2 20 317.708 424.632 4
 -1 -2 -20 466.857 577.317 3
 -1 -2 -20 -278.722 455.399 4
 1 2 20 249.439 549.308 3
 -1 -2 -20 263.146 328.754 5
 1 2 20 94.307 310.321 5
 1 2 20 -540.164 464.109 1
 -1 -2 -20 -281.926 439.161 1
 1 2 21 445.36 406.023 2
 -1 -2 -21 729.993 439.165 2
 1 2 21 -222.718 573.77 3
 -1 -2 -21 -98.5231 574.375 3
 -1 -2 -21 465.782 443.995 4
 1 2 21 175.68 432.059 4
 -1 -2 -21 851.479 350.814 5
 1 2 21 292.997 330.138 5
 -1 -2 -21 492.83 439.359 1
 1 2 21 -246.354 461.749 1
 1 2 22 361.389 412.881 2
 -1 -2 -22 1320.49 508.433 2
 1 2 22 -413.019 474.642 1
 -1 -2 -22 -103.288 380.676 1
 1 2 22 976.014 444.82 4
 -1 -2 -22 -103.677 543.102 3
 -1 -2 -22 1093.8 461.751 4
 1 2 22 639.21 583.403 3
 1 2 22 226.725 324.202 5
 -1 -2 -22 945.486 349.963 5
 1 3 -21 296.813 374.019 1
 -1 -3 21 -125.358 372.672 1
 -1 -3 21 -433.31 466.229 5
 1 3 -21 333.005 431.344 5
 -1 -3 20 174.288 418.986 5
 1 3 -20 -230.993 450.106 5
 -1 -3 20 441.202 407.807 4
 1 3 -20 20.2918 409.731 4
 1 3 -20 163.919 357.115 1
 -1 -3 20 430.729 374.827 1
 -1 -3 19 257.67 438.29 5
 1 3 -19 367.631 453.06 5
 1 3 -19 -58.0561 397.938 4
 -1 -3 19 300.618 401.918 4
 1 3 -19 133.828 372.291 1
 -1 -3 19 22.6695 364.132 1
 1 3 -18 633.172 472.46 5
 -1 -3 18 -550.226 477.795 5
 1 3 -18 -128.899 422.735 4
 -1 -3 18 286.085 418.184 4
 1 3 -18 -209.839 388.04 1
 -1 -3 18 598.663 421.262 1
 1 3 -17 1075.41 490.263 5
 -1 -3 17 342.304 476.066 5
 -1 -3 17 -36.2103 474.392 4
 1 3 -17 1065.64 493.353 4
 1 3 -17 338.102 423.515 1
 -1 -3 17 -141.83 457.413 1
 1 3 -16 953.794 496.58 5
 -1 -3 16 109.595 495.127 5
 -1 -3 16 604.816 493.11 4
 1 3 -16 -130.123 463.162 4
 -1 -3 16 94.9498 455.943 1
 1 3 -16 661.619 486.125 1
 -1 -3 15 2388.76 619.871 5
 1 3 -15 943.724 602.277 5
 1 3 -15 1252.69 599.014 1
 -1 -3 15 1487.71 592.871 1
 1 3 -15 2086.72 640.592 4
 -1 -3 15 3519.29 697.733 4
 1 3 -14 2621.5 880.227 5
 -1 -3 14 3655.77 887.792 5
 -1 -3 14 4481.14 929.094 1
 1 3 -14 5130.13 954.667 1
 1 3 -14 6850.92 988.619 4
 -1 -3 14 5671.86 962.131 4
 -1 -3 13 1069.37 486.145 5
 1 3 -13 -465.352 475.231 4
 -1 -3 13 136.906 433.185 4
 1 3 -13 110.798 398.927 1
 -1 -3 13 439.94 405.58 1
 -1 -3 12 863.114 525.113 5
 1 3 -12 978.916 517.901 5
 1 3 -12 1979.36 510.442 1
 -1 -3 12 1119.92 467.144 1
 1 3 -12 2416.4 527.051 4
 -1 -3 12 866.096 490.081 4
 1 3 -11 4256.41 767.93 5
 -1 -3 11 3756.35 762.45 5
 -1 -3 11 3106.44 725.959 1
 1 3 -11 3144.41 740.924 1
 -1 -3 11 4097.37 768.495 4
 1 3 -11 2885.86 735.895 4
 -1 -3 10 1085.18 472.128 5
 1 3 -10 648.675 465.688 5
 1 3 -10 20.8593 417.949 4
 -1 -3 10 -21.1299 413.636 4
 1 3 -10 575.335 402.455 1
 -1 -3 10 508.212 407.711 1
 1 3 -9 1859.14 545.862 5
 -1 -3 9 2190.49 552.689 5
 -1 -3 9 1366.2 512.413 1
 1 3 -9 1173.79 507.958 1
 1 3 -9 1485.4 486.425 4
 -1 -3 9 1886.12 503.345 4
 1 3 -8 2056.65 637.802 5
 -1 -3 8 1943.08 626.001 5
 1 3 -8 3066.96 632.819 1
 -1 -3 8 2742.28 623.069 1
 1 3 -8 2351.92 578.355 4
 -1 -3 8 2299.74 578.348 4
 1 3 -7 25930 4837.36 5
 -1 -3 7 28412.3 4841.06 5
 1 3 -7 30982.4 4871.07 1
 -1 -3 7 30190.2 4869.32 1
 -1 -3 7 35602.8 4855.83 4
 1 3 -7 36227.8 4855.76 4
 1 3 -6 188.641 328.957 4
 -1 -3 6 540.599 337.36 4
 1 3 -6 261.195 398.864 1
 -1 -3 6 46.2976 422.316 1
 1 3 -6 -182.051 469.665 5
 -1 -3 6 -48.1617 465.753 5
 1 3 -5 4923.87 867.748 5
 -1 -3 5 5027.45 862.628 5
 -1 -3 5 5353.09 856.864 1
 1 3 -5 4130.96 842.344 1
 1 3 -5 3747.32 760.485 4
 -1 -3 5 3806.48 763.536 4
 -1 -3 4 1534.69 426.829 4
 1 3 -4 1140.73 421.886 4
 1 3 -4 2542.92 625.815 1
 -1 -3 3 29258.8 5399.56 1
 1 3 -3 31320.7 5404.59 1
 -1 -3 3 36324.5 5361.77 4
 1 3 -3 37274.7 5363.38 4
 -1 -3 2 2563.67 613.578 1
 1 3 -2 1937.95 603.678 1
 1 3 -2 771.693 298.739 4
 -1 -3 2 459.144 298.021 4
 -1 -3 1 19761.5 3167.87 1
 1 3 -1 19703.9 3166.3 1
 -1 -3 1 19203.5 3091.66 4
 1 3 -1 20726.7 3093.5 4
 -1 -3 0 7636.89 1576.43 1
 1 3 0 8026.55 1571.38 1
 1 3 0 8339.35 1347.88 4
 -1 -3 0 8257.62 1347.64 4
 -1 -3 0 9455.6 1381.43 2
 1 3 0 9226.61 1378.61 2
 -1 -3 -1 2192.14 447.411 4
 1 3 1 2339.69 447.646 4
 -1 -3 -1 4663.61 517.95 2
 1 3 1 3401.68 503.117 2
 -1 -3 -2 11513.7 2124.39 4
 1 3 2 11343 2124.39 4
 1 3 2 15515.5 2122.31 3
 -1 -3 -2 14418 2121.88 3
 1 3 2 15759.1 2147.71 2
 -1 -3 -2 16597.5 2149.48 2
 -1 -3 -3 155003 28145 3
 1 3 3 161919 28145.4 3
 1 3 3 309573 28177.4 2
 -1 -3 -3 268368 28171.8 2
 -1 -3 -3 176138 28149.7 4
 1 3 3 199859 28152.1 4
 1 3 4 4315.11 640.772 3
 -1 -3 -4 3956.67 638.121 3
 -1 -3 -4 4281.03 664.436 2
 1 3 4 4760.92 667.865 2
 1 3 4 3530.76 609.667 5
 -1 -3 -4 3893.31 609.933 5
 1 3 5 67186.6 10338.9 3
 -1 -3 -5 61715 10337.4 3
 1 3 5 86988 10353.2 2
 -1 -3 -5 87630.3 10353.4 2
 -1 -3 -5 71298.2 10317.4 5
 1 3 5 59786.5 10316.9 5
 1 3 6 9817.43 1299.1 3
 -1 -3 -6 8249.1 1292.85 3
 1 3 6 11297.5 1545.31 1
 -1 -3 -6 11549.2 1545.51 1
 1 3 6 7300.44 1247.79 5
 -1 -3 -6 7872.68 1248.54 5
 1 3 6 9535.19 1308.53 2
 -1 -3 -6 10057.2 1311.3 2
 1 3 7 900.131 693.225 1
 -1 -3 -7 1890.55 709.827 1
 -1 -3 -7 1353 410.521 3
 1 3 7 1307.7 411.944 3
 -1 -3 -7 1798.17 300.074 5
 1 3 7 1911.64 301.851 5
 -1 -3 -7 1500.07 428.892 2
 1 3 7 2203.54 447.315 2
 1 3 8 1807.47 644.814 1
 -1 -3 -8 1797.02 638.786 1
 -1 -3 -8 502.24 410.383 4
 1 3 8 1064.05 424.16 4
 -1 -3 -8 141.133 359.637 3
 1 3 8 701.843 369.312 3
 -1 -3 -8 914.532 388.492 2
 1 3 8 1080.27 402.085 2
 1 3 8 961.484 210.28 5
 -1 -3 -8 1173.32 208.631 5
 1 3 9 18448.8 2666.74 5
 -1 -3 -9 18157.5 2666.43 5
 -1 -3 -9 14801.4 2747.81 2
 1 3 9 15435 2750.02 2
 -1 -3 -9 13290.8 2714.23 3
 1 3 9 16222.5 2726.62 3
 -1 -3 -9 17266.3 2731.07 4
 1 3 9 15476.7 2725.15 4
 1 3 9 18825.5 2829.28 1
 -1 -3 -9 18073 2819.15 1
 1 3 10 3399.05 635.614 5
 -1 -3 -10 3428.27 635.991 5
 -1 -3 -10 4141 763.359 3
 1 3 10 4574.09 771.263 3
 1 3 10 7100.02 860.349 2
 -1 -3 -10 5410.78 829.998 2
 -1 -3 -10 4236.17 756.566 4
 1 3 10 4045.08 760.068 4
 1 3 10 4694.58 911.206 1
 -1 -3 -10 3855.15 902.03 1
 1 3 11 1037.42 234.438 5
 1 3 11 767.546 420.639 3
 -1 -3 -11 372.355 400.485 3
 -1 -3 -11 992.446 546.006 1
 1 3 11 519.974 515.912 1
 -1 -3 -11 927.783 230.856 5
 -1 -3 -11 1000.18 405.637 4
 1 3 11 641.44 396.22 4
 -1 -3 -11 1484.76 463.523 2
 1 3 11 953.826 471.84 2
 1 3 12 2023.96 336.633 5
 -1 -3 -12 1501.33 326.306 5
 1 3 12 1951.76 477.316 4
 -1 -3 -12 1326.64 473.305 4
 -1 -3 -12 1486.05 590.632 1
 1 3 12 1634.08 608.876 1
 1 3 12 1275.23 493.103 3
 -1 -3 -12 1237.97 487.647 3
 1 3 12 1668.15 525.941 2
 -1 -3 -12 1814.81 532.92 2
 1 3 13 378.281 218.109 5
 -1 -3 -13 996.073 223.764 5
 -1 -3 -13 228.386 377.68 4
 1 3 13 417.413 374.801 4
 1 3 13 196.497 409.595 3
 1 3 13 -164.463 489.452 1
 -1 -3 -13 -211.552 468.729 1
 -1 -3 -13 775.752 430.62 3
 -1 -3 -13 886.557 425.215 2
 1 3 13 470.736 412.892 2
 -1 -3 -14 331.9 209.078 5
 1 3 14 287.833 213.151 5
 1 3 14 71.355 381.017 4
 1 3 14 107.75 424.006 3
 -1 -3 -14 313.568 377.146 4
 1 3 14 -643.906 510 1
 -1 -3 -14 -69.2651 475.326 1
 -1 -3 -14 -269.202 430.36 3
 1 3 14 66.3705 398.886 2
 -1 -3 -14 -407.836 427.805 2
 -1 -3 -15 1070.75 267.775 5
 1 3 15 504.849 256.278 5
 -1 -3 -15 320.011 409.569 4
 1 3 15 564.608 477.043 3
 1 3 15 418.2 405.03 4
 -1 -3 -15 1065.26 521.3 1
 1 3 15 1162.57 547.365 1
 -1 -3 -15 481.504 472.21 3
 -1 -3 -15 624.239 456.873 2
 1 3 15 197.952 424.91 2
 1 3 16 39.1812 509.584 1
 -1 -3 -16 601.366 529.894 1
 -1 -3 -16 693.23 458.923 2
 1 3 16 149.895 434.955 2
 1 3 16 50.4792 246.062 5
 -1 -3 -16 442.58 252.839 5
 -1 -3 -16 585.81 501.641 3
 1 3 16 840.585 507.466 3
 -1 -3 -16 311.335 446.479 4
 1 3 16 822.248 440.59 4
 1 3 17 -165.192 509.216 1
 -1 -3 -17 -81.6994 499.455 1
 -1 -3 -17 195.219 447.678 2
 1 3 17 15.8052 439.458 2
 -1 -3 -17 601.947 254.066 5
 1 3 17 249.814 253.64 5
 -1 -3 -17 780.11 507.352 3
 1 3 17 219.704 490.606 3
 1 3 17 193.089 417.988 4
 -1 -3 -17 146.381 435.104 4
 -1 -3 -18 -236.063 480.079 1
 1 3 18 889.091 532.552 1
 1 3 18 -33.3239 414.572 2
 -1 -3 -18 616.175 452.304 2
 -1 -3 -18 63.8801 252.542 5
 1 3 18 432.231 269.672 5
 1 3 18 662.817 526.748 3
 -1 -3 -18 631.308 507.899 3
 1 3 18 465.759 429.368 4
 -1 -3 -18 172.697 428.443 4
 -1 -3 -19 1375.55 533.56 1
 1 3 19 726.815 524.435 1
 1 3 19 787.309 477.038 2
 -1 -3 -19 1272.51 512.435 2
 -1 -3 -19 1824.41 362.78 5
 1 3 19 936.025 344.99 5
 -1 -3 -19 1526.33 510.212 4
 1 3 19 1544.58 517.973 4
 1 3 19 1573.13 582.872 3
 -1 -3 -19 611.519 555.048 3
 1 3 20 -238.537 436.349 1
 -1 -3 -20 -520.953 483.463 1
 1 3 20 -18.4991 396.054 2
 -1 -3 -20 398.064 408.07 2
 -1 -3 -20 -348.53 280.376 5
 1 3 20 -76.0126 272.29 5
 1 3 20 151.056 486.105 3
 -1 -3 -20 83.2792 481.66 3
 1 3 20 -435.241 406.799 4
 -1 -3 -20 328.373 424.769 4
 1 3 21 248.897 424.558 1
 -1 -3 -21 -74.4581 415.828 1
 -1 -3 -21 277.294 380.936 2
 1 3 21 -19.333 369.361 2
 -1 -3 -21 201.077 284.554 5
 1 3 21 407.721 284.675 5
 1 3 21 589.724 420.018 4
 -1 -3 -21 190.335 408.168 4
 1 3 21 604.992 530.867 3
 -1 -3 -21 900.534 516.075 3
 1 3 22 182.221 398.062 1
 -1 -3 -22 -415.283 434.372 1
 1 3 22 401.871 411.636 4
 -1 -3 -22 261.257 489.694 3
 -1 -3 -22 -74.046 422.781 4
 1 3 22 -169.253 504.417 3
 -1 -3 -22 166.69 355.056 2
 1 3 22 80.7392 345.476 2
 1 3 22 -126.939 283.571 5
 -1 -3 -22 227.093 272.833 5
 1 4 -20 558.927 493.892 5
 -1 -4 20 -13.1777 476.591 5
 -1 -4 20 260.861 372.504 1
 1 4 -20 23.6044 340.589 1
 -1 -4 20 -203.025 412.328 4
 1 4 -20 -149.441 378.031 4
 1 4 -19 38.7548 490.2 5
 -1 -4 19 140.642 473.785 5
 -1 -4 19 89.5476 350.028 1
 1 4 -19 452.379 362.823 1
 1 4 -19 -265.31 408.814 4
 -1 -4 19 42.2485 413.544 4
 1 4 -18 -12.4549 494.768 5
 -1 -4 18 373.364 475.938 5
 -1 -4 18 170.396 370.48 1
 1 4 -18 259.411 374.377 1
 -1 -4 18 -100.779 430.846 4
 1 4 -18 525.644 431.161 4
 1 4 -17 615.763 521.251 5
 -1 -4 17 687.52 531.429 5
 -1 -4 17 731.93 472.879 1
 1 4 -17 759.342 454.853 1
 1 4 -17 1667.68 525.079 4
 -1 -4 17 1247.27 508.149 4
 -1 -4 16 362.279 506.78 5
 1 4 -16 1260.65 518.151 5
 -1 -4 16 1121.82 473.501 1
 1 4 -16 136.414 401.503 1
 -1 -4 16 -17.8639 475.548 4
 1 4 -16 -224.89 468.997 4
 1 4 -15 -11.3035 516.892 5
 -1 -4 15 135.757 514.141 5
 1 4 -15 258.146 458.082 1
 -1 -4 15 861.982 496.489 1
 -1 -4 15 456.706 522.678 4
 1 4 -15 16.3779 488.887 4
 1 4 -14 -472.24 543.511 5
 -1 -4 14 283.749 520.494 5
 1 4 -14 87.0377 444.086 1
 -1 -4 14 69.3813 427.402 1
 -1 -4 14 271.452 499.949 4
 1 4 -14 1066.44 505.686 4
 -1 -4 13 739.03 536.891 5
 1 4 -13 627.156 538.619 5
 1 4 -13 98.9544 424.443 1
 -1 -4 13 -48.9516 415.963 1
 1 4 -13 1337.2 506.548 4
 -1 -4 13 471.413 437.647 4
 -1 -4 12 771.613 529.325 5
 1 4 -12 71.9878 515.994 5
 1 4 -12 -604.859 439.598 1
 -1 -4 12 -520.817 430.727 1
 1 4 -12 -442.38 449.839 4
 -1 -4 12 234.673 409.282 4
 1 4 -11 6051.12 1109.36 5
 -1 -4 11 5402.17 1089.28 5
 1 4 -11 5514.81 1080.56 1
 -1 -4 11 5279.5 1068.77 1
 -1 -4 11 6446.09 1095.74 4
 1 4 -11 6275.44 1082.92 4
 -1 -4 10 -159.837 562.983 5
 1 4 -10 -22.849 446.462 4
 -1 -4 10 94.0242 460.748 4
 -1 -4 10 567.485 412.15 1
 1 4 -10 587.597 441.932 1
 1 4 -9 26097.7 5589.41 5
 -1 -4 9 37514.6 5631.36 1
 1 4 -9 35313.5 5627.91 1
 1 4 -9 40735.2 5619.94 4
 -1 -4 9 42813.1 5630.34 4
 -1 -4 8 535.064 449.457 1
 1 4 -8 1032.27 457.731 1
 1 4 -8 -104.572 425.075 4
 -1 -4 8 38.5462 438.488 4
 -1 -4 7 14286.8 2051.96 4
 1 4 -7 14166.5 2050.24 4
 -1 -4 7 11813.4 2067.61 1
 1 4 -7 9664.52 2055.42 1
 -1 -4 6 760.323 526.143 1
 1 4 -6 1568.31 565.602 1
 1 4 -6 1748.82 457.672 4
 -1 -4 6 1315 450.809 4
 -1 -4 5 10573.5 861.337 1
 1 4 -5 10582.9 868.227 1
 -1 -4 4 98.0647 501.064 1
 1 4 -4 365.142 502.5 1
 -1 -4 4 228.147 334.094 4
 1 4 -4 -108.317 342.571 4
 1 4 -3 54694.2 10440.4 1
 -1 -4 3 53403.7 10438.6 1
 1 4 -3 73560.5 10408.2 4
 -1 -4 3 77740.1 10410.7 4
 1 4 -2 1204.33 527.395 1
 -1 -4 2 549.95 538.94 1
 1 4 -2 201.286 280.234 4
 -1 -4 2 63.7246 277.854 4
 -1 -4 1 36067.7 5485.12 4
 1 4 -1 35298.4 5484.95 4
 1 4 -1 37782 5510.73 2
 -1 -4 1 31972.7 5546.55 1
 1 4 -1 33429.7 5546.49 1
 -1 -4 0 1626.26 856.003 1
 1 4 0 1126.33 828.372 1
 -1 -4 0 592.425 249.986 4
 1 4 0 695.816 251.95 4
 1 4 0 1329.91 373.405 2
 -1 -4 0 1534.7 386.562 2
 -1 -4 -1 19305.2 2742.63 2
 1 4 1 21530 2745.34 2
 -1 -4 -1 17072.6 2710.71 4
 1 4 1 15672.3 2708.93 4
 -1 -4 -2 10518.9 1289.16 2
 1 4 2 10954 1289.04 2
 1 4 2 8018.94 1235.99 4
 -1 -4 -2 7292.15 1234.94 4
 1 4 2 7318.98 1235.55 3
 -1 -4 -2 7542.14 1235.15 3
 -1 -4 -3 20337.5 2562.73 2
 1 4 3 20754.7 2563.07 2
 1 4 3 16198.2 2526.09 3
 -1 -4 -3 15338.1 2525.85 3
 1 4 3 15657.3 2525.91 4
 -1 -4 -3 16249.9 2526.31 4
 -1 -4 -4 81.8649 142.122 4
 1 4 4 62.263 130.776 3
 -1 -4 -4 -9.12184 127.15 3
 1 4 4 581.459 204.921 5
 1 4 4 36.4275 154.414 4
 -1 -4 -4 125.691 223.14 2
 1 4 4 319.342 230.732 2
 1 4 5 4527.19 706.655 5
 -1 -4 -5 6074.87 709.372 5
 1 4 5 5089.52 763.954 2
 -1 -4 -5 5232.29 764.78 2
 -1 -4 -5 3124.45 718.137 3
 1 4 5 2961.88 717.729 3
 1 4 6 241.541 231.206 2
 -1 -4 -6 346.238 230.145 2
 -1 -4 -6 -149.841 204.263 3
 1 4 6 413.389 96.9514 5
 -1 -4 -6 174.823 89.4076 5
 -1 -4 -7 11392.8 1875.68 1
 1 4 7 10214.2 1877.32 1
 -1 -4 -7 9627.26 1655.89 3
 1 4 7 11528.9 1662.61 3
 -1 -4 -7 12035.4 1670.57 2
 1 4 7 12270 1671.02 2
 -1 -4 -7 10558.4 1619.93 5
 1 4 7 9720.99 1619.9 5
 1 4 8 37.2932 269.106 2
 -1 -4 -8 -57.6772 271.909 2
 -1 -4 -8 165.983 289.088 3
 1 4 8 208.818 298.812 3
 -1 -4 -8 -499.474 673.422 1
 1 4 8 284.7 669.956 1
 1 4 9 22138.9 3121.79 3
 -1 -4 -9 18283.3 3111.48 3
 -1 -4 -9 20114.6 3124.75 2
 1 4 9 20232.7 3128.23 2
 -1 -4 -9 21780.2 3068.51 5
 1 4 9 17832.8 3066.29 5
 -1 -4 -9 24931 3275.45 1
 1 4 9 22887.1 3260.08 1
 -1 -4 -9 18877.6 3123.81 4
 1 4 9 19411.3 3125.57 4
 -1 -4 -10 1195.75 225.395 5
 1 4 10 914.166 224.036 5
 -1 -4 -10 904.689 410.283 4
 1 4 10 765.773 413.016 4
 -1 -4 -10 1390.93 388.464 2
 1 4 10 1503.2 394.55 2
 -1 -4 -10 1020.76 388.424 3
 1 4 10 1641.78 407.042 3
 1 4 10 579.653 620.893 1
 -1 -4 -10 1164.48 624.697 1
 -1 -4 -11 511.533 562.863 1
 1 4 11 641.44 575.581 1
 -1 -4 -11 739.495 185.421 5
 1 4 11 858.919 186.21 5
 -1 -4 -11 467.747 361.138 4
 1 4 11 691.928 372.954 4
 -1 -4 -11 1314.06 399.78 2
 1 4 11 456.556 384.237 2
 -1 -4 -11 407.223 352.749 3
 1 4 11 437.242 363.068 3
 -1 -4 -12 628.707 173.235 5
 1 4 12 333.823 171.431 5
 -1 -4 -12 15.1707 343.754 4
 1 4 12 656.952 366.267 4
 -1 -4 -12 634.959 361.821 3
 1 4 12 675.915 371.546 3
 1 4 12 637.95 385.532 2
 -1 -4 -12 902.641 385.374 2
 -1 -4 -12 -97.4348 541.512 1
 1 4 12 852.948 560.592 1
 1 4 13 1511.05 318.404 5
 -1 -4 -13 1605.47 320.284 5
 1 4 13 1197.4 481.304 3
 -1 -4 -13 1893.12 500.29 3
 1 4 13 2179.27 480.782 4
 -1 -4 -13 447.854 435.47 4
 -1 -4 -13 1672.28 624.893 1
 1 4 13 1469.04 606.256 1
 -1 -4 -14 1032.83 244.724 5
 -1 -4 -14 606.17 407.271 4
 1 4 14 917.89 409.275 4
 1 4 14 1007 242.56 5
 1 4 14 1821.68 470.229 3
 -1 -4 -14 1260.46 454.644 3
 -1 -4 -14 731.753 477.511 2
 1 4 14 725.838 442.145 2
 1 4 14 931.364 557.895 1
 -1 -4 -14 1253.66 575.524 1
 1 4 15 1032.79 443.558 4
 -1 -4 -15 1271.82 449.647 4
 -1 -4 -15 1021.82 268.749 5
 1 4 15 1160.44 271.629 5
 1 4 15 1853.63 508.289 3
 -1 -4 -15 1829.57 513.087 3
 1 4 15 1002.39 560.046 1
 -1 -4 -15 517.511 569.76 1
 1 4 15 1411.88 506.064 2
 -1 -4 -15 1379.57 514.121 2
 1 4 16 -66.4883 193.596 5
 1 4 16 152.725 392.346 4
 -1 -4 -16 407.339 397.386 4
 -1 -4 -16 302.932 199.8 5
 -1 -4 -16 265.744 437.033 3
 1 4 16 737.498 435.492 3
 -1 -4 -16 -321.284 547.745 1
 1 4 16 20.2836 510.535 1
 -1 -4 -16 1563.69 530.337 2
 1 4 16 1487.86 481.091 2
 1 4 17 355.418 215.538 5
 -1 -4 -17 789.596 431.602 4
 1 4 17 673.769 418.424 4
 -1 -4 -17 364.329 215.449 5
 1 4 17 305.715 439.97 2
 -1 -4 -17 737.946 467.76 2
 -1 -4 -17 475.925 465.585 3
 1 4 17 509.062 431.522 3
 -1 -4 -17 844.145 563.23 1
 1 4 17 1767.36 611.644 1
 1 4 18 111.65 500.983 1
 -1 -4 -18 841.122 509.207 1
 1 4 18 899.079 466.849 2
 -1 -4 -18 537.373 435.352 2
 -1 -4 -18 962.945 425.1 4
 1 4 18 164.321 388.254 4
 1 4 18 526.404 217.703 5
 -1 -4 -18 304.969 213.93 5
 -1 -4 -18 307.964 436.633 3
 1 4 18 400.24 435.622 3
 1 4 19 747.582 498.139 1
 -1 -4 -19 1134.06 515.444 1
 -1 -4 -19 73.0168 387.208 2
 1 4 19 748.877 413.691 2
 -1 -4 -19 214.091 391.13 4
 -1 -4 -19 208.108 224.776 5
 1 4 19 534.507 235.614 5
 1 4 19 1560.26 488.455 3
 -1 -4 -19 28.7317 451.891 3
 1 4 20 661.524 481.033 1
 -1 -4 -20 752.322 496.714 1
 -1 -4 -20 210.465 372.709 2
 1 4 20 55.9712 354.829 2
 -1 -4 -20 393.758 405.982 4
 1 4 20 626.42 468.294 3
 1 4 20 158.728 364.96 4
 -1 -4 -20 218.586 218.707 5
 1 4 20 54.1278 223.317 5
 -1 -4 -20 610.208 449.99 3
 -1 -4 -21 -75.8101 438.202 1
 1 4 21 485.256 463.109 1
 1 4 21 194.572 384.668 2
 -1 -4 -21 540.097 417.873 2
 -1 -4 -21 325.953 399.873 4
 1 4 21 437.645 448.045 3
 1 4 21 15.4512 364.104 4
 1 4 21 465.951 250.976 5
 -1 -4 -21 775.073 245.239 5
 -1 -4 -21 1233.93 500.831 3
 1 4 22 -53.1029 413.068 1
 -1 -4 -22 -262.837 415.371 1
 1 4 22 -263.154 369.02 2
 -1 -4 -22 568.654 409.751 2
 1 4 22 439.71 373.33 4
 1 4 22 223.508 445.629 3
 -1 -4 -22 -17.1817 379.101 4
 -1 -4 -22 132.9 229.181 5
 1 4 22 230.342 235.388 5
 -1 -4 -22 480.584 469.699 3
 1 5 -20 24.2398 353.988 1
 -1 -5 20 23.9433 334.59 1
 1 5 -19 1435.49 556.158 5
 -1 -5 19 484.972 525.619 5
 -1 -5 19 544.274 429.203 4
 1 5 -19 321.936 419.991 4
 1 5 -19 115.745 373.266 1
 -1 -5 19 941.842 410.48 1
 -1 -5 18 -185.4 503.542 5
 1 5 -18 -101.177 510.855 5
 -1 -5 18 -297.387 433.497 4
 1 5 -18 123.13 394.873 4
 1 5 -18 -110.541 359.805 1
 -1 -5 18 43.9701 368.068 1
 -1 -5 17 -69.6041 519.352 5
 1 5 -17 804.413 550.682 5
 1 5 -17 -176.23 407.892 4
 -1 -5 17 304.111 469.538 4
 -1 -5 17 251.575 375.177 1
 1 5 -17 716.924 410.664 1
 1 5 -16 1030.32 564.431 5
 -1 -5 16 446.02 545.539 5
 -1 -5 16 154.46 473.448 4
 1 5 -16 74.5681 426.905 4
 1 5 -16 60.2829 358.605 1
 -1 -5 16 19.9301 385.967 1
 1 5 -15 1600.88 612.855 5
 -1 -5 15 485.512 605.382 5
 -1 -5 15 1276.64 565.7 4
 1 5 -15 2389.87 579.655 4
 1 5 -15 1185.9 522.454 1
 -1 -5 15 75.6621 473.652 1
 -1 -5 14 717.961 589.117 5
 1 5 -14 664.87 635.669 5
 -1 -5 14 510.985 510.959 4
 1 5 -14 -65.9494 445.951 4
 1 5 -14 383.611 466.939 1
 -1 -5 14 919.509 480.531 1
 1 5 -13 451.379 464.527 4
 -1 -5 13 225.206 478.92 4
 -1 -5 13 512.135 446.179 1
 1 5 -13 -34.553 438.439 1
 1 5 -12 -209.811 586.843 5
 -1 -5 12 339.874 415.072 1
 1 5 -12 -638.768 454.719 1
 1 5 -12 234.299 430.894 4
 -1 -5 12 579.089 434.317 4
 1 5 -11 683.262 443.792 1
 -1 -5 11 -275.289 423.194 1
 1 5 -11 256.738 409.891 4
 -1 -5 11 807.447 456.138 4
 1 5 -10 455.533 411.883 1
 -1 -5 10 14.5472 396.379 1
 1 5 -10 617.783 428.668 4
 -1 -5 10 817.916 432.429 4
 -1 -5 9 1578.58 545.514 1
 1 5 -9 1923.5 550.27 1
 1 5 -9 2513.5 572.054 4
 -1 -5 9 1459.96 561.379 4
 -1 -5 8 -13.1281 434.366 1
 1 5 -8 574.011 438.557 1
 1 5 -8 -276.693 440.922 4
 -1 -5 8 -377.728 443.785 4
 -1 -5 7 4680.69 872.68 4
 -1 -5 7 4009.39 918.626 1
 1 5 -7 4715.34 943.766 1
 1 5 -7 4488.04 861.248 4
 1 5 -6 1162.7 627.991 1
 -1 -5 6 889.884 584.764 1
 1 5 -6 -68.8466 370.88 4
 -1 -5 6 -78.6731 381.597 4
 -1 -5 5 3502.05 695.565 1
 1 5 -5 2875.62 678.375 1
 1 5 -5 1611.9 505.516 4
 -1 -5 5 1427.63 498.685 4
 -1 -5 4 2303.09 607.934 4
 1 5 -4 2608.72 610.52 4
 -1 -5 4 5028.72 792.887 1
 1 5 -4 3963.01 783.753 1
 -1 -5 3 52104.1 6436.77 4
 1 5 -3 50718.2 6434.92 4
 1 5 -3 29619.3 6460.71 1
 -1 -5 3 26834.7 6454.6 1
 1 5 -2 -97.7855 323.066 4
 -1 -5 2 -44.6768 315.009 4
 1 5 -2 605.972 524.498 1
 -1 -5 2 324.013 530.764 1
 1 5 -1 6910.63 1185.77 2
 -1 -5 1 6150.06 1182.49 2
 1 5 -1 7679.8 1128.07 4
 -1 -5 1 7276.71 1128.98 4
 -1 -5 1 5422 1268.17 1
 1 5 -1 5957.68 1260.78 1
 1 5 0 -5.66428 346.008 2
 1 5 0 35.3279 799.516 1
 -1 -5 0 195.561 790.596 1
 1 5 0 283.533 231.78 4
 -1 -5 0 52.4472 227.201 4
 1 5 1 19778.7 3376.57 4
 -1 -5 -1 20315.1 3377.93 4
 1 5 1 26359.5 3419.36 2
 -1 -5 -1 26252.7 3419.8 2
 -1 -5 -2 73.4205 159.238 4
 1 5 2 162.16 157.249 4
 -1 -5 -2 100.282 206.291 3
 1 5 2 242.989 206.269 3
 1 5 2 369.917 288.906 2
 -1 -5 -2 550.27 292.457 2
 1 5 3 4521.1 568.787 2
 -1 -5 -3 4244.65 575.772 2
 1 5 3 4898.29 515.094 3
 -1 -5 -3 3191.32 500.819 3
 1 5 3 2521.14 474.261 4
 -1 -5 -3 1985.34 472.302 4
 -1 -5 -4 3438.71 557.939 2
 1 5 4 3479.68 554.989 2
 -1 -5 -4 3099.96 482.179 3
 1 5 4 3039.8 482.176 3
 -1 -5 -4 2739.48 475.262 4
 1 5 4 2861.74 476.069 4
 1 5 5 4074.51 714.683 4
 -1 -5 -5 4021.06 712.15 4
 -1 -5 -5 3908.09 718.568 3
 1 5 5 3698.44 717.762 3
 -1 -5 -5 5644.29 737.337 5
 1 5 5 8225.74 742.739 5
 -1 -5 -5 5141.44 770.804 2
 1 5 5 4939.44 768.414 2
 1 5 6 2384.37 489.148 3
 -1 -5 -6 1914.86 481.901 3
 1 5 6 2602.5 539.257 2
 -1 -5 -6 2368.19 535.466 2
 -1 -5 -6 2362.22 462.375 5
 -1 -5 -7 16074.1 2981.17 3
 1 5 7 19985.6 2986.72 3
 1 5 7 19651.4 2964.43 5
 -1 -5 -7 18130.2 2964.16 5
 -1 -5 -7 24597.2 3021.81 2
 1 5 7 24032.8 3017.7 2
 -1 -5 -8 1118.59 342.75 2
 1 5 8 1317.57 340.902 2
 -1 -5 -8 615.491 832.725 1
 1 5 8 905.904 322.069 3
 -1 -5 -8 612.997 313.954 3
 1 5 8 1196.94 824.35 1
 1 5 8 1469.55 218.334 5
 -1 -5 -8 1055.29 213.758 5
 1 5 9 700.434 783.738 1
 -1 -5 -9 634.155 791.784 1
 1 5 9 1497.38 443.826 3
 -1 -5 -9 906.576 432.49 3
 -1 -5 -9 426.922 423.837 2
 1 5 9 467.237 426.482 2
 1 5 10 1738.54 698.437 1
 -1 -5 -10 742.777 682.691 1
 1 5 10 1474.28 371.476 3
 -1 -5 -10 610.906 347.18 3
 1 5 10 1123.29 404.131 4
 -1 -5 -10 1200.84 391.898 4
 1 5 10 1388.62 337.644 2
 -1 -5 -10 893.943 320.432 2
 -1 -5 -10 1231.54 215.117 5
 1 5 10 951.756 216.769 5
 -1 -5 -11 1512.74 673.791 1
 1 5 11 1347.6 684.899 1
 -1 -5 -11 1376.61 365.945 3
 1 5 11 558.147 346.547 3
 -1 -5 -11 786.807 361.849 4
 1 5 11 498.38 365.323 4
 -1 -5 -11 286.253 305.219 2
 1 5 11 620.423 315.305 2
 1 5 11 1094.81 209.023 5
 -1 -5 -11 1295.91 213.336 5
 -1 -5 -12 778.817 581.158 1
 1 5 12 -196.162 584.721 1
 1 5 12 21.029 328.301 3
 -1 -5 -12 577.03 343.771 3
 -1 -5 -12 6.66517 321.321 4
 1 5 12 375.946 336.986 4
 -1 -5 -12 717.424 309.097 2
 1 5 12 111.49 297.575 2
 -1 -5 -12 440.382 157.042 5
 1 5 13 -129.882 561.068 1
 -1 -5 -13 55.1954 539.849 1
 -1 -5 -13 7.47114 343.219 4
 1 5 13 201.69 337.697 4
 -1 -5 -13 1008.65 366.045 3
 1 5 13 935.853 378.639 3
 1 5 13 873.952 184.829 5
 -1 -5 -13 799.575 181.511 5
 -1 -5 -13 66.5884 309.602 2
 1 5 13 1131.27 369.615 2
 1 5 14 5177.63 813.408 3
 -1 -5 -14 3890.54 787.243 3
 1 5 14 4847.43 830.689 2
 -1 -5 -14 5019.92 824.105 2
 -1 -5 -14 5739.41 1007.19 1
 1 5 14 5253.85 994.25 1
 1 5 14 3396.81 775.706 4
 -1 -5 -14 4352.1 790.731 4
 1 5 14 3894.68 678.043 5
 -1 -5 -14 4029.05 678.234 5
 -1 -5 -15 223.681 390.654 3
 1 5 15 391.319 409.409 3
 -1 -5 -15 125.63 415.395 2
 1 5 15 65.1352 414.822 2
 -1 -5 -15 1443.17 629.834 1
 1 5 15 1791.14 667.434 1
 1 5 15 1405.95 247.628 5
 -1 -5 -15 1752.78 252.241 5
 1 5 15 561.744 399.753 4
 -1 -5 -15 939.601 416.667 4
 1 5 16 128.432 378.777 3
 -1 -5 -16 202.205 386.209 3
 1 5 16 1358.63 467.323 2
 -1 -5 -16 587.286 414.377 2
 -1 -5 -16 126.333 539.653 1
 1 5 16 572.058 555.607 1
 -1 -5 -16 292.044 166.715 5
 1 5 16 123.826 164.888 5
 1 5 16 29.7909 372.119 4
 -1 -5 -16 684.984 406.435 4
 1 5 17 625.103 414.923 3
 -1 -5 -17 451.185 427.75 3
 1 5 17 442.841 542.319 1
 -1 -5 -17 727.339 559.259 1
 1 5 17 912.143 222.117 5
 -1 -5 -17 667.674 213.695 5
 -1 -5 -17 -190.344 408.054 4
 1 5 17 778.572 410.97 4
 -1 -5 -18 299.522 411.691 3
 1 5 18 99.8647 384.125 3
 1 5 18 170.481 392.042 2
 -1 -5 -18 550.497 434.956 2
 1 5 18 161.958 514.475 1
 -1 -5 -18 594.965 507.526 1
 -1 -5 -18 194.486 172.043 5
 1 5 18 119.23 171.19 5
 1 5 18 337.175 357.889 4
 -1 -5 -18 -452.035 404 4
 -1 -5 -19 120.918 393.827 3
 1 5 19 430.052 392.167 3
 -1 -5 -19 -418.944 418.27 2
 1 5 19 -431.177 407.497 2
 1 5 19 -24.1204 484.642 1
 -1 -5 -19 310.577 493.582 1
 -1 -5 -19 150.734 169.351 5
 1 5 19 78.7313 170.994 5
 1 5 19 777.78 370.498 4
 -1 -5 -19 104.563 357.668 4
 1 5 20 -85.5652 405.071 3
 -1 -5 -20 14.3565 409.084 3
 1 5 20 18.8325 358.464 2
 -1 -5 -20 -57.5916 390.456 2
 -1 -5 -20 -199.16 463.654 1
 1 5 20 -225.961 460.618 1
 -1 -5 -20 -95.8565 175.022 5
 1 5 20 299.798 182.236 5
 1 5 20 -432.304 370.679 4
 -1 -5 -20 -127.347 357.908 4
 -1 -5 -21 447.112 205.317 5
 1 5 21 407.642 424.019 3
 -1 -5 -21 504.09 412.506 3
 1 5 21 118.332 378.161 2
 -1 -5 -21 483.209 405.57 2
 -1 -5 -21 -26.0145 457.46 1
 1 5 21 341.127 465.176 1
 1 5 21 521.658 209.009 5
 1 5 21 444.455 360.269 4
 -1 -5 -21 420.598 366.795 4
 -1 -5 -22 -258.117 200.499 5
 1 5 22 -381.628 470.611 1
 -1 -5 -22 243.262 424.516 1
 1 5 22 121.307 337.69 4
 -1 -5 -22 -113.206 359.218 4
 1 5 22 -31.928 404.614 3
 -1 -5 -22 406.226 416.75 3
 -1 -5 -22 63.0345 376.571 2
 1 5 22 350.096 330.129 2
 1 5 22 4.83374 188.259 5
 1 6 -19 656.304 540.926 5
 -1 -6 19 -661.359 574.647 5
 1 6 -19 157.604 428.663 4
 -1 -6 19 -47.5773 412.582 4
 -1 -6 19 -47.1779 346.704 1
 1 6 -19 428.19 371.799 1
 1 6 -18 247.964 545.792 5
 1 6 -18 474.603 416.628 4
 -1 -6 18 45.6024 421.728 4
 1 6 -18 411.092 368.176 1
 -1 -6 18 -270.955 351.189 1
 1 6 -17 1001.82 632.704 5
 -1 -6 17 1944.03 581.602 4
 1 6 -17 1176.01 529.548 4
 -1 -6 17 1533.89 509.632 1
 1 6 -17 1379.11 496.918 1
 1 6 -16 268.599 603.943 5
 1 6 -16 -315.055 442.379 4
 -1 -6 16 40.7916 426.779 4
 1 6 -16 523.542 421.127 1
 -1 -6 16 247.892 399.282 1
 -1 -6 15 233.158 463.43 4
 1 6 -15 131.259 429.769 4
 -1 -6 15 256.314 390.161 1
 1 6 -15 -39.9312 368.244 1
 -1 -6 14 380.131 500.418 4
 1 6 -14 944.028 513.648 4
 1 6 -14 133.661 427.185 1
 -1 -6 14 603.392 476.886 1
 -1 -6 13 463.166 503.9 4
 1 6 -13 381.666 472.314 4
 1 6 -13 804.138 486.698 1
 -1 -6 13 251.829 460.62 1
 -1 -6 12 1037.33 516.758 4
 1 6 -12 485.819 439.121 4
 -1 -6 12 394.985 467.265 1
 1 6 -12 676.962 488.203 1
 1 6 -11 1298.04 520.541 4
 -1 -6 11 1332.25 532.226 4
 1 6 -11 1349.64 524.496 1
 -1 -6 11 2014.38 561.307 1
 -1 -6 10 266.813 438.446 4
 1 6 -10 612.791 445.602 4
 1 6 -10 -63.4894 410.425 1
 -1 -6 10 673.667 443.817 1
 1 6 -9 1423.86 476.662 4
 -1 -6 9 954.591 459.814 4
 1 6 -9 1193.98 491.739 1
 -1 -6 9 454.284 473.956 1
 1 6 -8 744.553 432.362 4
 -1 -6 8 1223.05 476.762 4
 -1 -6 8 1323.62 516.106 1
 1 6 -8 401.821 487.64 1
 -1 -6 7 4561.46 988.793 4
 1 6 -7 4889.47 984.818 4
 1 6 -7 6543.4 1124.31 1
 -1 -6 7 6304.87 1105.62 1
 1 6 -6 1080.23 551.124 1
 -1 -6 6 627.722 535.358 1
 1 6 -6 339.964 404.483 4
 -1 -6 6 256.651 411.742 4
 -1 -6 5 2772.19 720.237 1
 1 6 -5 2911.65 736.05 1
 1 6 -5 2760.34 583.976 4
 -1 -6 5 1860.72 577.076 4
 -1 -6 4 553.913 607.678 1
 1 6 -4 1192.04 626.276 1
 1 6 -4 874.642 395.217 4
 -1 -6 4 1000.42 410.956 4
 1 6 -3 9507.71 1808.12 1
 -1 -6 3 8552.14 1799.34 1
 -1 -6 3 11839.4 1731.33 4
 1 6 -3 11073.8 1723.97 4
 1 6 -2 1716.61 428.291 4
 -1 -6 2 1510.81 436.124 4
 -1 -6 2 1095.64 596.579 1
 1 6 -2 1120.89 601.62 1
 1 6 -1 8247 1766.74 1
 -1 -6 1 7281.55 1752.22 1
 -1 -6 1 12887.8 1661.16 4
 1 6 -1 11366.5 1652.48 4
 1 6 -1 9731.39 1695.3 2
 -1 -6 1 8604.21 1684.62 2
 1 6 0 287.354 249.033 4
 -1 -6 0 357.078 245.256 4
 -1 -6 0 -106.981 794.687 1
 1 6 0 605.834 822.585 1
 1 6 0 211.663 383.108 2
 -1 -6 0 754.306 397.202 2
 -1 -6 -1 1373.38 406.893 2
 1 6 1 1802.12 414.62 2
 1 6 1 986.733 277.95 4
 -1 -6 -1 957.622 283.647 4
 1 6 2 623.248 278.872 3
 -1 -6 -2 252.784 275.927 3
 -1 -6 -2 -40.0804 177.559 4
 1 6 2 108.864 179.658 4
 1 6 2 -17.7049 304.45 2
 -1 -6 -2 47.4083 313.571 2
 -1 -6 -3 923.133 302.296 4
 1 6 3 848.75 301.887 4
 -1 -6 -3 967.909 398.536 2
 1 6 3 1156.13 405.076 2
 -1 -6 -4 26.804 152.379 3
 1 6 4 4.09571 144.889 3
 1 6 4 78.3724 114.084 4
 -1 -6 -4 174.419 115.152 4
 1 6 4 50.9626 264.401 2
 -1 -6 -4 -57.0273 265.647 2
 -1 -6 -5 1120.75 199.471 3
 1 6 5 737.844 195.112 3
 -1 -6 -5 1491.89 329.582 2
 1 6 5 1171.35 311.637 2
 -1 -6 -5 1017.28 179.926 4
 1 6 5 764.311 179.964 4
 1 6 6 3083.1 490.749 2
 -1 -6 -6 3279.67 498.947 2
 -1 -6 -6 2256.49 395.027 4
 1 6 6 2397.39 398.28 4
 1 6 6 2471.71 415.094 3
 -1 -6 -6 2289.02 413.495 3
 -1 -6 -6 2481.63 439.092 5
 1 6 6 2616.76 439.925 5
 1 6 7 3696.84 500.4 5
 -1 -6 -7 3194.02 502.221 5
 1 6 7 2710.5 513.308 3
 -1 -6 -7 2554.64 512.173 3
 -1 -6 -7 2823.97 565.073 2
 1 6 7 2435.98 560.18 2
 -1 -6 -8 985.721 344.699 2
 1 6 8 750.768 337.442 2
 1 6 8 915.713 277.81 3
 -1 -6 -8 895.89 275.354 3
 1 6 8 1103.6 237.2 5
 -1 -6 -9 347.369 286.46 3
 1 6 9 399.429 291.359 3
 -1 -6 -9 1112.7 348.993 2
 1 6 9 1288.4 343.744 2
 -1 -6 -9 1026.77 868.518 1
 -1 -6 -9 1355.37 229.79 5
 -1 -6 -10 1703.63 770.073 1
 1 6 10 991.089 742.919 1
 -1 -6 -10 1060.84 186.003 5
 1 6 10 988.532 185.137 5
 -1 -6 -10 746.999 299.847 2
 1 6 10 1075.84 301.119 2
 -1 -6 -10 142.945 279.889 3
 1 6 10 668.544 290.959 3
 -1 -6 -11 402.874 357.337 3
 1 6 11 1139.98 382.557 3
 -1 -6 -11 1435.12 423.368 4
 1 6 11 482.682 351.693 2
 -1 -6 -11 563.289 356.083 2
 -1 -6 -11 299.522 656.557 1
 1 6 11 1388.25 733.164 1
 -1 -6 -12 425.783 617.192 1
 1 6 12 97.6545 621.956 1
 -1 -6 -12 597.982 154.979 5
 1 6 12 237.455 256.068 2
 -1 -6 -12 250.764 259.292 2
 1 6 12 222.261 315.026 3
 -1 -6 -12 346.254 301.802 3
 1 6 12 794.787 160.801 5
 -1 -6 -12 736.08 323.292 4
 1 6 12 177.926 311.804 4
 1 6 13 4477.69 886.213 1
 -1 -6 -13 2455.96 560.485 2
 1 6 13 1991.97 553.911 2
 1 6 13 1277.44 560.87 4
 -1 -6 -13 2067.75 579.325 3
 1 6 13 2636.08 585.148 3
 -1 -6 -13 3662.62 482.497 5
 1 6 13 3423.28 480.826 5
 -1 -6 -13 2703.89 834.712 1
 -1 -6 -13 2010.39 562.436 4
 1 6 14 362.022 147.062 5
 -1 -6 -14 232.961 150.958 5
 -1 -6 -14 117.696 323.4 4
 1 6 14 769.753 346.896 4
 1 6 14 827.792 305.107 2
 -1 -6 -14 1156.75 327.806 2
 -1 -6 -14 467.482 327.688 3
 1 6 14 -264.797 332.735 3
 1 6 14 1268.87 635.383 1
 -1 -6 -14 557.911 598.198 1
 -1 -6 -15 1277.15 269.44 5
 -1 -6 -15 1060.43 428.204 4
 1 6 15 906.062 425.97 4
 1 6 15 858.028 397.718 2
 -1 -6 -15 1795.58 420.031 2
 -1 -6 -15 1108.37 429.965 3
 1 6 15 900.341 419.777 3
 -1 -6 -15 894.566 621.342 1
 1 6 15 1062.39 650.931 1
 1 6 16 9.48775 147.881 5
 -1 -6 -16 225.491 150.123 5
 1 6 16 166.232 345.225 2
 -1 -6 -16 668.067 340.145 2
 1 6 16 98.5726 346.387 4
 -1 -6 -16 545.651 351.195 4
 1 6 16 -401.862 583.169 1
 -1 -6 -16 -219.015 564.523 1
 1 6 16 195.17 354.967 3
 -1 -6 -16 509.47 369.819 3
 1 6 17 2781.22 400.661 5
 -1 -6 -17 2369.25 397.407 5
 -1 -6 -17 1250.35 527.341 3
 1 6 17 1413.23 543.809 3
 -1 -6 -17 2596.47 576.905 2
 1 6 17 2351.44 571.02 2
 -1 -6 -17 2178.37 734.904 1
 1 6 17 2295.37 760.629 1
 -1 -6 -17 1788.29 550.88 4
 1 6 17 1243.74 532.299 4
 1 6 18 191.483 153.373 5
 -1 -6 -18 100.041 154.471 5
 1 6 18 -10.6456 335.465 4
 -1 -6 -18 -132.893 362.62 4
 1 6 18 649.596 396.799 2
 -1 -6 -18 194.641 359.701 3
 -1 -6 -18 647.329 369.906 2
 1 6 18 479.551 534.608 1
 -1 -6 -18 -23.9483 504.151 1
 1 6 19 134.377 153.679 5
 -1 -6 -19 272.363 151.08 5
 1 6 19 403.66 339.128 4
 -1 -6 -19 72.5563 343.091 4
 1 6 19 388.039 365.114 3
 -1 -6 -19 74.5933 360.999 3
 -1 -6 -19 396.916 495.917 1
 1 6 19 -575.22 514.209 1
 1 6 19 254.895 338.195 2
 -1 -6 -19 221.145 321.616 2
 1 6 20 -53.1233 157.245 5
 -1 -6 -20 89.4472 147.49 5
 -1 -6 -20 103.564 336.57 4
 1 6 20 211.68 311.19 4
 -1 -6 -20 160.344 358.441 3
 1 6 20 -241.825 347.286 3
 1 6 20 -208.175 458.852 1
 -1 -6 -20 25.7581 472.593 1
 -1 -6 -20 208.217 344.076 2
 1 6 20 240.64 351.124 2
 -1 -6 -21 119.5 152.958 5
 1 6 21 190.631 164.389 5
 -1 -6 -21 -42.0669 330.97 4
 1 6 21 451.282 331.681 4
 1 6 21 343.974 365.233 3
 -1 -6 -21 285.58 351.436 3
 -1 -6 -21 213.711 409.603 1
 1 6 21 620.917 488.6 1
 1 6 21 473.086 372.416 2
 -1 -6 -21 18.9872 320.649 2
 -1 -6 -22 89.9522 162.63 5
 1 6 22 -142.847 165.324 5
 1 6 22 56.9774 311.507 4
 -1 -6 -22 197.061 342.003 4
 1 6 22 578.852 386.927 3
 -1 -6 -22 669.179 399.914 3
 1 6 22 450.047 415.758 1
 -1 -6 -22 27.704 419.015 1
 1 6 22 20.6539 342.558 2
 -1 -6 -22 -247.251 351.178 2
 -1 -7 18 -119.574 390.989 4
 1 7 -18 -339.341 408.715 4
 1 7 -18 142.302 331.498 1
 -1 -7 18 116.423 338.053 1
 1 7 -17 65.0414 391.938 4
 -1 -7 17 114.64 427.292 4
 -1 -7 17 -223.607 353.345 1
 1 7 -17 682.536 393.078 1
 1 7 -16 228.13 415.497 4
 -1 -7 16 -128.926 442.699 4
 -1 -7 16 -408.997 414.348 1
 1 7 -16 21.8123 341.142 1
 -1 -7 15 513.034 472.593 4
 1 7 -15 831.519 467.044 4
 1 7 -15 525.644 414.559 1
 -1 -7 15 -205.746 399.046 1
 -1 -7 14 1525.37 528.034 4
 1 7 -14 1282.35 526.598 4
 -1 -7 14 217.457 413.826 1
 1 7 -14 80.4854 432.978 1
 -1 -7 13 382.746 497.329 4
 1 7 -13 107.511 487.391 4
 -1 -7 13 721.945 484.777 1
 1 7 -13 445.179 470.779 1
 -1 -7 12 1797.11 577.709 4
 1 7 -12 400.771 479.589 4
 1 7 -12 649.555 540.534 1
 -1 -7 12 218.877 472.875 1
 -1 -7 11 49.0041 477.596 4
 1 7 -11 252.422 462.101 4
 1 7 -11 697.576 485.091 1
 -1 -7 11 157.121 450.683 1
 -1 -7 10 -241.506 456.11 4
 1 7 -10 -326.817 433.482 4
 -1 -7 10 -68.0087 469.911 1
 1 7 -10 320.026 441.756 1
 1 7 -9 1646.53 613.792 4
 -1 -7 9 1898.6 639.376 4
 1 7 -9 2433.31 703.789 1
 -1 -7 9 5633.96 796.522 1
 1 7 -8 -64.0844 407.61 4
 -1 -7 8 -39.0737 398.448 4
 1 7 -8 1535.09 619.468 1
 -1 -7 8 1885.4 597.602 1
 1 7 -7 -199.518 390.324 4
 -1 -7 7 36.3501 397.184 4
 -1 -7 7 1562.38 572.17 1
 1 7 -7 424.894 496.536 1
 1 7 -6 2017.95 578.907 4
 -1 -7 6 2980.23 604.286 4
 -1 -7 6 1816.84 688.745 1
 1 7 -6 2091.43 680.163 1
 1 7 -5 15344.7 2743.83 1
 -1 -7 5 14326.1 2722.01 1
 1 7 -5 17785.3 2675.82 4
 -1 -7 5 17922.7 2682.32 4
 1 7 -4 739.929 382.627 4
 -1 -7 4 -332.426 410.879 4
 -1 -7 4 1524.97 623.246 1
 1 7 -4 -207.406 576.459 1
 -1 -7 3 3272.12 591.483 4
 1 7 -3 2900.79 588.66 4
 -1 -7 3 1365.25 704.95 1
 1 7 -3 2131.26 733.581 1
 1 7 -2 -6.90494 329.066 4
 -1 -7 2 -84.6378 346.612 4
 1 7 -2 353.777 586.609 1
 -1 -7 2 -74.3737 578.238 1
 1 7 -1 20647.8 4101.92 1
 -1 -7 1 19451.2 4084.54 1
 1 7 -1 28012.2 4020.03 4
 -1 -7 1 31531.4 4029.5 4
 -1 -7 1 23761.6 4044.22 2
 1 7 -1 24757.5 4048.02 2
 1 7 0 1991.32 532.521 2
 -1 -7 0 258.917 882.061 1
 1 7 0 1104.1 910.487 1
 1 7 0 1599.87 399.133 4
 -1 -7 0 1043.85 393.714 4
 1 7 1 591.573 253.333 4
 -1 -7 -1 325.49 252.984 4
 -1 -7 -1 645.968 396.609 2
 1 7 1 813.766 413.531 2
 1 7 2 99.5815 202.041 4
 -1 -7 -2 84.4838 194.065 4
 1 7 2 420.679 365.406 3
 1 7 2 122.012 329.707 2
 -1 -7 -2 -7.16627 334.574 2
 -1 -7 -3 750.52 355.455 2
 1 7 3 1700.96 378.57 2
 1 7 3 682.515 218.07 4
 -1 -7 -3 769.21 218.479 4
 1 7 3 701.29 255.02 3
 -1 -7 -3 872.866 257.007 3
 1 7 4 358.314 314.037 2
 -1 -7 -4 304.982 316.628 2
 -1 -7 -4 465.286 198.165 3
 1 7 4 232.386 194.47 3
 1 7 4 155.615 156.339 4
 -1 -7 -4 478.628 164.365 4
 1 7 5 3165.68 575.099 2
 -1 -7 -5 3548.28 584.668 2
 -1 -7 -5 2894.68 476.886 3
 1 7 5 2758.28 475.039 3
 -1 -7 -5 2740.32 461.714 4
 1 7 5 2691.01 460.606 4
 -1 -7 -6 730.846 181.398 3
 1 7 6 895.316 183.919 3
 1 7 6 776.396 316.79 2
 -1 -7 -6 1177.28 323.924 2
 -1 -7 -6 668.848 149.57 4
 1 7 6 532.089 149.644 4
 -1 -7 -7 290.521 164.522 3
 1 7 7 530.385 172.545 3
 1 7 7 1090.7 294.639 2
 -1 -7 -7 1520.48 310.631 2
 -1 -7 -7 988.901 233.106 5
 1 7 7 1262.29 236.763 5
 -1 -7 -7 446.132 120.728 4
 1 7 7 349.679 125.816 4
 -1 -7 -8 384.452 281.383 4
 -1 -7 -8 751.281 275.963 2
 1 7 8 435.421 260.198 2
 1 7 8 480.57 181.425 5
 -1 -7 -8 669.09 191.86 5
 1 7 8 448.769 187.094 3
 -1 -7 -8 379.896 174.037 3
 1 7 9 413.185 170.289 5
 -1 -7 -9 149.625 266.124 2
 1 7 9 -6.90864 276.905 2
 -1 -7 -9 340.722 219.109 3
 1 7 10 341.084 244.558 2
 -1 -7 -10 -135.976 246.544 2
 -1 -7 -10 247.065 127.028 5
 1 7 10 300.835 125.576 5
 1 7 10 87.9932 192.776 3
 -1 -7 -10 83.3535 191.026 3
 1 7 11 299.806 263.797 2
 -1 -7 -11 249.294 270.835 2
 -1 -7 -11 781.835 169.443 5
 1 7 11 1579.46 181.828 5
 1 7 11 -116.597 245.879 3
 -1 -7 -11 1283.28 754.945 1
 1 7 11 1779.62 767.062 1
 1 7 12 1293.23 720.229 1
 -1 -7 -12 1079.08 736.282 1
 1 7 12 873.452 223.226 5
 1 7 12 1379.69 338.324 2
 -1 -7 -12 1208.6 330.853 2
 -1 -7 -12 1343.36 224.532 5
 1 7 12 1713.72 348.212 3
 -1 -7 -12 936.041 322.782 3
 -1 -7 -12 1363.61 367.667 4
 1 7 13 -79.6781 295.873 2
 -1 -7 -13 780.292 319.049 2
 -1 -7 -13 -12.681 315.561 3
 1 7 13 230.666 321.718 3
 -1 -7 -13 205.977 332.092 4
 1 7 13 1020.06 371.534 4
 -1 -7 -13 195.248 654.97 1
 1 7 13 434.329 641.583 1
 -1 -7 -14 336.392 617.064 1
 1 7 14 1146.05 655.976 1
 1 7 14 454.898 145.937 5
 -1 -7 -14 -119.349 258.418 2
 1 7 14 221.866 248.333 2
 -1 -7 -14 315.961 140.231 5
 -1 -7 -14 7.37119 288.344 3
 1 7 14 742.33 314.578 3
 1 7 14 197.974 312.075 4
 -1 -7 -14 212.921 305.281 4
 1 7 15 955.804 495.072 4
 1 7 15 2421.71 537.391 3
 -1 -7 -15 1548.9 502.051 4
 -1 -7 -15 2443.75 813.004 1
 1 7 15 2806.93 822.177 1
 -1 -7 -15 1321.56 500.347 3
 -1 -7 -15 1639.27 485.739 2
 1 7 15 1500.87 484.899 2
 -1 -7 -15 2018.04 395.623 5
 -1 -7 -16 137.718 324.104 4
 1 7 16 330.517 347.485 4
 1 7 16 689.26 637.84 1
 -1 -7 -16 189.033 602.847 1
 1 7 16 366.418 350.442 3
 -1 -7 -16 812.7 384.384 3
 1 7 16 -249.729 315.184 2
 -1 -7 -16 471.783 293.618 2
 -1 -7 -16 290.47 159.796 5
 1 7 16 637.735 162.723 5
 -1 -7 -17 -98.7045 362.849 4
 1 7 17 664.541 377.864 4
 1 7 17 1304.75 645.432 1
 -1 -7 -17 121.015 620.687 1
 -1 -7 -17 814.717 399.545 3
 1 7 17 1181.86 405.375 3
 1 7 17 1491.97 406.321 2
 -1 -7 -17 994.563 347.225 2
 -1 -7 -17 855.051 211.579 5
 1 7 17 1154.97 215.554 5
 -1 -7 -18 -159.67 323.331 4
 1 7 18 -339.414 331.792 4
 1 7 18 -730.752 589.595 1
 -1 -7 -18 150.088 546.966 1
 1 7 18 -170.343 339.381 3
 -1 -7 -18 243.831 329.729 3
 1 7 18 593.639 329.901 2
 -1 -7 -18 568.665 311.032 2
 -1 -7 -18 217.356 148.325 5
 1 7 18 -10.4608 142.564 5
 1 7 19 232.144 329.994 4
 -1 -7 -19 284.657 330.138 4
 -1 -7 -19 180.294 502.477 1
 1 7 19 650.57 537.499 1
 -1 -7 -19 79.6683 332.997 3
 1 7 19 956.987 393.198 3
 1 7 19 573.774 326.624 2
 -1 -7 -19 -66.7689 313.413 2
 1 7 19 688.644 179.523 5
 -1 -7 -19 842.841 183.311 5
 1 7 20 91.5271 296.51 4
 -1 -7 -20 299.107 330.158 4
 -1 -7 -20 321.097 485.391 1
 1 7 20 -509.819 501.713 1
 1 7 20 175.618 340.248 3
 -1 -7 -20 -257.581 341.876 3
 -1 -7 -20 414.395 293.676 2
 1 7 20 284.072 318.197 2
 -1 -7 -20 67.7758 140.278 5
 1 7 20 24.9383 142.195 5
 1 7 21 230.024 151.088 5
 -1 -7 -21 205.153 149.958 5
 1 7 21 134.814 292.198 4
 -1 -7 -21 -64.0833 315.629 4
 1 7 21 740.345 343.734 2
 -1 -7 -21 645.576 368.772 3
 1 7 21 -188.25 352.088 3
 -1 -7 -21 289.646 316.21 2
 -1 -7 -21 -138.702 432.099 1
 1 7 21 -250.905 469.586 1
 1 7 22 11.07 141.209 5
 -1 -7 -22 -39.7266 140.252 5
 1 7 22 -316.339 321.103 4
 -1 -7 -22 472.287 315.662 4
 -1 -7 -22 105.004 271.968 2
 -1 -7 -22 -114.733 411.218 1
 1 7 22 375.738 453.915 1
 -1 -7 -22 56.544 335.31 3
 1 7 22 301.089 340.867 3
 1 7 22 -263.194 335.55 2
 1 8 -17 45.4558 394.282 4
 -1 -8 17 601.121 420.46 4
 1 8 -17 -23.6301 343.092 1
 -1 -8 17 488.309 371.008 1
 1 8 -16 -457.496 430.711 4
 -1 -8 16 180.655 408.112 4
 -1 -8 16 -44.681 363.654 1
 1 8 -16 68.6649 346.349 1
 -1 -8 15 475.562 443.024 4
 1 8 -15 812.908 471.548 4
 1 8 -15 902.29 435.115 1
 -1 -8 15 604.556 410.235 1
 1 8 -14 42.5244 400.892 1
 -1 -8 14 -20.6511 430.813 4
 1 8 -14 79.6116 444.823 4
 -1 -8 14 417.112 404.454 1
 -1 -8 13 1535.56 569.635 4
 1 8 -13 1649.76 573.465 4
 1 8 -13 636.482 494.423 1
 -1 -8 13 683.953 516.647 1
 1 8 -12 504.653 524.582 4
 -1 -8 12 825.969 553.87 4
 1 8 -12 359.805 515.733 1
 -1 -8 12 562.491 508.522 1
 1 8 -11 2570.66 700.851 4
 -1 -8 11 2698.54 724.306 4
 -1 -8 11 2610.14 723.194 1
 1 8 -11 2296.84 738.968 1
 -1 -8 10 543.373 499.289 4
 1 8 -10 206.436 454.89 4
 -1 -8 10 600.67 531.598 1
 1 8 -10 530.802 545.093 1
 -1 -8 9 3897.47 822.648 1
 -1 -8 9 1796.42 639.95 4
 1 8 -9 1256.54 610.989 4
 1 8 -9 5611.67 883.173 1
 -1 -8 8 -187.577 517.557 1
 1 8 -8 243.538 493.699 1
 -1 -8 8 185.893 421.727 4
 1 8 -8 -483.818 439.576 4
 -1 -8 7 1453.92 548.424 1
 1 8 -7 1213.1 544.657 1
 1 8 -7 -64.5978 390.251 4
 -1 -8 7 144.696 409.77 4
 -1 -8 6 2145.62 616.326 1
 1 8 -6 1153.2 585.066 1
 1 8 -6 662.929 419.389 4
 -1 -8 6 526.65 432.248 4
 -1 -8 5 1360.94 580.707 1
 1 8 -5 984.434 590.94 1
 1 8 -5 109.512 369.313 4
 -1 -8 5 11.168 391.457 4
 1 8 -4 138.825 371.802 4
 -1 -8 4 212.629 378.57 4
 -1 -8 4 449.332 525.017 1
 1 8 -4 -183.745 517.695 1
 1 8 -3 -106.898 363.766 4
 -1 -8 3 703.076 372.44 4
 1 8 -3 433.811 541.14 1
 -1 -8 3 834.657 539.634 1
 1 8 -2 2174.98 501.719 4
 -1 -8 2 1683.87 493.111 4
 1 8 -2 2135.96 693.857 1
 -1 -8 2 2234.84 710.459 1
 1 8 -1 6284.35 1369.01 1
 -1 -8 1 6230.68 1344.64 1
 1 8 -1 7214 1248.39 2
 -1 -8 1 5749.27 1233.09 2
 1 8 -1 7092.39 1177.37 4
 -1 -8 1 8182.79 1189 4
 -1 -8 0 1259.9 466.95 2
 1 8 0 -58.9032 457.791 2
 -1 -8 0 43.8343 322.293 4
 1 8 0 1248.44 344.943 4
 -1 -8 0 1571.11 866.476 1
 1 8 0 -177.896 845.949 1
 1 8 1 1986.97 560.859 2
 -1 -8 -1 2463.48 580.502 2
 1 8 1 1990.42 455.438 4
 -1 -8 -1 2305.87 460.779 4
 1 8 2 -59.3926 345.968 2
 -1 -8 -2 221.78 360.745 2
 1 8 2 -178.133 236.12 4
 -1 -8 -2 17.8194 236.131 4
 -1 -8 -3 1467.74 407.232 2
 1 8 3 1211.42 399.133 2
 1 8 3 950.223 261.437 4
 -1 -8 -3 762.577 262.856 4
 -1 -8 -3 830.619 316.929 3
 1 8 3 995.703 316.45 3
 1 8 4 47.7185 338.447 2
 -1 -8 -4 373.111 336.422 2
 -1 -8 -4 370.288 189.99 4
 1 8 4 172.325 185.155 4
 -1 -8 -4 360.878 224.703 3
 -1 -8 -5 8824.72 1576.64 3
 1 8 5 8482.71 1578.45 3
 1 8 5 13166.7 1653.71 2
 -1 -8 -5 12870.3 1652.61 2
 -1 -8 -5 9990.76 1557.03 4
 1 8 5 10020.3 1556.67 4
 -1 -8 -6 720.516 205.411 3
 1 8 6 877.729 209.665 3
 1 8 6 749.97 176.314 4
 -1 -8 -6 741.396 175.677 4
 1 8 6 1367.96 365.32 2
 -1 -8 -6 645.759 336.571 2
 1 8 7 4393.46 738.228 4
 -1 -8 -7 4957.39 740.037 4
 1 8 7 4460.81 756.161 3
 -1 -8 -7 4703.08 757.452 3
 -1 -8 -7 5406.48 842.92 2
 1 8 7 5337.34 836.122 2
 1 8 8 276.246 257.228 2
 -1 -8 -8 286.691 261.79 2
 -1 -8 -8 88.0423 76.3888 4
 1 8 8 36.1901 77.0192 4
 1 8 8 -5.57218 143.425 3
 -1 -8 -8 73.6823 138.036 3
 1 8 8 478.141 217.78 5
 -1 -8 -8 33.0802 217.857 5
 -1 -8 -9 3309.52 572.22 2
 1 8 9 2904.46 562.707 2
 1 8 9 3223.96 533.06 4
 -1 -8 -9 2598.29 493.971 4
 1 8 9 2803.34 497.709 5
 1 8 9 2568.18 500.29 3
 -1 -8 -9 2308.23 494.653 3
 1 8 10 545.584 226.367 3
 -1 -8 -10 519.792 224.337 3
 -1 -8 -10 1159.1 293.186 2
 1 8 10 1125.94 295.662 2
 1 8 10 647.688 192.008 5
 -1 -8 -10 921.674 198.498 5
 -1 -8 -11 1195.34 327.92 2
 1 8 11 1369.8 335.705 2
 1 8 11 1099.55 213.578 5
 -1 -8 -11 1225.55 218.052 5
 -1 -8 -11 680.323 255.129 3
 1 8 11 552.61 254.295 3
 -1 -8 -12 1178.48 804.143 1
 1 8 12 122.827 206.919 3
 -1 -8 -12 426.153 211.905 3
 1 8 12 321.498 724.472 1
 -1 -8 -12 284.37 245.916 2
 1 8 12 197.91 238.94 2
 -1 -8 -12 211.004 119.846 5
 1 8 12 350.398 113.361 5
 -1 -8 -13 1998.05 373.571 2
 -1 -8 -13 753.606 315.391 3
 1 8 13 1143.03 328.317 3
 -1 -8 -13 1539.26 379.685 4
 1 8 13 1412.26 777.824 1
 -1 -8 -13 1740.93 791.067 1
 -1 -8 -13 1226.29 243.491 5
 1 8 13 1459.73 248.146 5
 1 8 13 1806.06 371.706 2
 -1 -8 -14 514.659 277.842 3
 1 8 14 794.891 291.163 3
 -1 -8 -14 621.348 311.594 4
 1 8 14 616.214 334.627 4
 -1 -8 -14 622.779 680.062 1
 1 8 14 531.152 693.003 1
 1 8 14 689.92 286.948 2
 -1 -8 -14 347.354 272.941 2
 1 8 14 503.352 150.101 5
 -1 -8 -14 339.219 143.624 5
 1 8 15 2679.88 459.285 3
 -1 -8 -15 1000.36 422.207 4
 1 8 15 1025.31 434.614 4
 -1 -8 -15 739.32 757.766 1
 1 8 15 1587.54 785.611 1
 1 8 15 1329.58 407.034 2
 -1 -8 -15 995.714 395.214 2
 1 8 15 2586.49 327.374 5
 -1 -8 -15 1419.65 308.999 5
 -1 -8 -16 396.814 294.887 3
 1 8 16 119.703 312.53 3
 1 8 16 -21.6933 321.048 4
 -1 -8 -16 -142.341 314.775 4
 -1 -8 -16 632.609 663.178 1
 1 8 16 1021.44 680.412 1
 -1 -8 -16 -57.9649 263.872 2
 1 8 16 126.198 260.533 2
 1 8 16 173.247 139.364 5
 -1 -8 -16 198.711 134.459 5
 -1 -8 -17 531.254 170.198 5
 -1 -8 -17 133.361 260.351 2
 1 8 17 -73.3237 266.236 2
 1 8 17 182.361 318.669 3
 -1 -8 -17 295.41 325.84 3
 1 8 17 39.936 320.737 4
 -1 -8 -17 -39.8934 309.254 4
 1 8 17 839.194 646.706 1
 -1 -8 -17 335.365 644.383 1
 -1 -8 -18 112.104 148.907 5
 1 8 18 -46.6793 144.643 5
 1 8 18 273.843 255.657 2
 -1 -8 -18 -88.4945 254.131 2
 1 8 18 445.138 336.183 3
 -1 -8 -18 -60.7958 310.932 3
 -1 -8 -18 468.986 302.102 4
 1 8 18 26.2817 303.024 4
 -1 -8 -18 -79.7938 530.903 1
 1 8 18 53.4648 531.863 1
 1 8 19 217.993 149.966 5
 -1 -8 -19 221.048 151.69 5
 1 8 19 226.71 257.173 2
 -1 -8 -19 192.633 262.32 2
 -1 -8 -19 886.123 382.936 3
 -1 -8 -19 206.889 300.292 4
 1 8 19 124.539 303.679 4
 1 8 19 165.318 509.519 1
 -1 -8 -19 379.54 497.614 1
 -1 -8 -20 28.9374 139.381 5
 1 8 20 -172.881 143.916 5
 1 8 20 435.954 271.027 2
 -1 -8 -20 180.935 250.347 2
 1 8 20 92.8861 328.233 3
 -1 -8 -20 -202.541 345.362 3
 -1 -8 -20 32.4555 295.845 4
 1 8 20 593.669 310.566 4
 1 8 20 56.739 496.068 1
 -1 -8 -20 -111.551 487.644 1
 1 8 21 168.071 159.257 5
 -1 -8 -21 479.306 168.001 5
 -1 -8 -21 659.984 317.476 2
 1 8 21 389.184 290.86 2
 1 8 21 423.924 344.438 3
 -1 -8 -21 955.179 370.995 3
 1 8 21 676.326 322.84 4
 -1 -8 -21 106.488 328.017 4
 1 8 21 729.291 498.876 1
 -1 -8 -21 686.076 505.914 1
 -1 -8 -22 -96.4649 143.644 5
 1 8 22 108.009 141.675 5
 -1 -8 -22 -29.5738 494.981 1
 1 8 22 -359.573 489.883 1
 1 8 22 241.723 254.554 2
 -1 -8 -22 230.799 272.556 2
 1 8 22 170.309 300.945 4
 -1 -8 -22 -215.625 311.789 4
 -1 -8 -22 395.182 352.789 3
 1 8 22 520.861 342.628 3
 1 9 -17 -74.3708 352.356 1
 -1 -9 17 603.796 380.616 1
 1 9 -16 -24.0715 353.623 1
 -1 -9 16 351.642 354.489 1
 1 9 -16 -410.953 415.634 4
 -1 -9 16 120.896 413.801 4
 1 9 -15 324.652 380.5 1
 -1 -9 15 727.811 407.302 1
 1 9 -15 -175.106 428.098 4
 -1 -9 15 -45.4281 427.425 4
 1 9 -14 632.638 380.133 1
 -1 -9 14 110.03 377.004 1
 -1 -9 14 282.745 473.231 4
 1 9 -14 -20.9467 462.024 4
 1 9 -13 89.0844 448.664 1
 -1 -9 13 728.024 466.028 1
 1 9 -13 1080.31 510.205 4
 -1 -9 13 332.567 474.334 4
 1 9 -12 288.201 498.769 1
 -1 -9 12 63.2521 448.362 1
 1 9 -12 57.1969 478.355 4
 -1 -9 12 -297.327 542.003 4
 1 9 -11 1602.96 620.347 1
 -1 -9 11 203.373 558.046 4
 1 9 -11 344.401 556.537 4
 -1 -9 10 219.437 630.277 1
 1 9 -10 982.163 672.188 1
 -1 -9 10 140.359 520.196 4
 1 9 -10 -456.381 520.572 4
 1 9 -9 1233.33 723.728 1
 -1 -9 9 743.774 718.543 1
 -1 -9 9 3835.03 727.148 4
 1 9 -9 3196.3 683.731 4
 1 9 -8 314.537 529.152 1
 -1 -9 8 658.871 549.742 1
 -1 -9 8 875.442 512.926 4
 1 9 -8 466.891 502.13 4
 1 9 -7 5947.26 1611.83 1
 -1 -9 7 8390.79 1636.65 1
 -1 -9 7 10638.8 1609.45 4
 1 9 -7 11404.1 1616.24 4
 1 9 -6 13.0209 424.773 4
 -1 -9 6 -265.772 444.863 4
 1 9 -6 537.629 582.405 1
 -1 -9 6 -278.853 528.108 1
 1 9 -5 3235.27 668.287 4
 -1 -9 5 2972.01 661.495 4
 1 9 -5 1798.51 773.459 1
 -1 -9 5 3340.9 827.696 1
 1 9 -4 65.6909 509.668 1
 -1 -9 4 245.639 495.177 1
 1 9 -4 475.218 368.672 4
 -1 -9 4 79.1173 364.12 4
 -1 -9 3 281.53 517.131 1
 1 9 -3 749.893 560.777 1
 1 9 -3 1141.7 397.02 4
 -1 -9 3 451.372 371.585 4
 -1 -9 2 138.283 551.166 1
 1 9 -2 300.699 570.24 1
 1 9 -2 1125.69 386.835 4
 -1 -9 2 1107.38 402.785 4
 1 9 -1 2940.2 597.915 4
 -1 -9 1 3035.7 611.329 4
 1 9 -1 2542.47 673.852 2
 -1 -9 1 3115.63 684.784 2
 1 9 -1 3089.32 892.776 1
 -1 -9 1 2465.63 846.572 1
 1 9 0 812.241 450.056 2
 -1 -9 0 1661.18 456.955 2
 -1 -9 0 281.74 320.792 4
 1 9 0 510.824 316.634 4
 -1 -9 0 453.919 804.937 1
 1 9 1 887.394 441.476 2
 -1 -9 -1 1673.91 470.4 2
 -1 -9 -1 517.386 313.528 4
 1 9 1 1050.83 325.11 4
 1 9 2 29.5985 359.319 2
 -1 -9 -2 425.561 376.783 2
 -1 -9 -2 16.4834 277.303 4
 -1 -9 -3 25285.6 3655.29 4
 1 9 3 24561.5 3652.48 4
 1 9 3 20508.7 3664.34 3
 -1 -9 -3 22584.8 3669.86 3
 -1 -9 -3 22828.9 3702.14 2
 1 9 3 23982.5 3705.63 2
 1 9 4 850.613 360.397 2
 -1 -9 -4 416.142 346.615 2
 1 9 4 -372.737 236.527 3
 -1 -9 -4 266.093 229.298 3
 1 9 4 -18.0139 196.041 4
 -1 -9 -4 7.532 201.588 4
 1 9 5 6853.15 1060.88 4
 -1 -9 -5 5632.63 1057.54 4
 1 9 5 6969.86 1155.11 2
 -1 -9 -5 8044.12 1162.93 2
 -1 -9 -5 7082.26 1077.18 3
 1 9 5 6845.4 1077.91 3
 1 9 6 642.522 333.045 2
 -1 -9 -6 699.277 342.449 2
 1 9 6 409.74 215.235 3
 -1 -9 -6 402.843 223.949 3
 -1 -9 -6 549.564 168.369 4
 1 9 6 276.613 160.189 4
 1 9 7 6087.37 954.696 4
 -1 -9 -7 6082.87 955.764 4
 1 9 7 5995.79 972.098 3
 -1 -9 -7 5639.16 970.954 3
 -1 -9 -7 6639.76 1067.24 2
 1 9 7 7005.49 1066.69 2
 1 9 8 1480.86 387.417 2
 -1 -9 -8 888.576 362.432 2
 1 9 8 1057.1 211.526 4
 -1 -9 -8 1233.48 213.455 4
 1 9 8 1263.74 371.869 5
 -1 -9 -8 1351.68 260.109 3
 1 9 8 1133.77 258.843 3
 1 9 9 395.993 266.145 2
 -1 -9 -9 286.773 275.788 2
 1 9 9 679.631 233.458 5
 -1 -9 -9 247.312 80.9555 4
 1 9 9 202.754 81.9984 4
 1 9 9 -9.43631 152.387 3
 -1 -9 -9 -228.873 154.157 3
 1 9 10 64.3707 161.049 3
 -1 -9 -10 85.0671 157.606 3
 1 9 10 32.4567 232.3 2
 -1 -9 -10 268.596 241.971 2
 -1 -9 -10 77.3164 117.504 4
 1 9 10 7.41314 180.497 4
 -1 -9 -10 456.293 193.437 5
 1 9 10 130.739 183.597 5
 1 9 11 3056.45 521.042 2
 -1 -9 -11 3440.99 530.925 2
 -1 -9 -11 2093.87 444.681 3
 1 9 11 2120.51 448.636 3
 -1 -9 -11 2278.8 427.862 5
 1 9 11 2768.51 428.783 5
 1 9 12 210.843 150.305 5
 1 9 12 36.1671 266.688 2
 -1 -9 -12 178.097 258.465 2
 -1 -9 -12 75.4121 199.933 3
 1 9 12 152.59 207.152 3
 1 9 13 477.273 242.345 3
 -1 -9 -13 507.981 857.359 1
 -1 -9 -13 333.393 236.581 3
 1 9 13 645.628 285.415 2
 -1 -9 -13 634.38 290.258 2
 1 9 13 569.912 158.422 5
 -1 -9 -13 850.543 169.413 5
 1 9 14 34.9611 216.907 3
 -1 -9 -14 -114.741 220.2 3
 -1 -9 -14 -129.71 734.557 1
 1 9 14 284.924 738.116 1
 -1 -9 -14 72.905 100.383 5
 1 9 14 99.3479 107.446 5
 1 9 14 204.749 259.04 2
 -1 -9 -14 105.791 262.741 2
 1 9 15 192.08 240.062 3
 -1 -9 -15 368.344 244.187 3
 -1 -9 -15 292.589 289.041 4
 1 9 15 1032.42 754.905 1
 -1 -9 -15 735.497 708.975 1
 1 9 15 517.188 138.79 5
 -1 -9 -15 226.861 128.812 5
 1 9 15 46.9221 249.038 2
 -1 -9 -15 578.084 276.897 2
 1 9 16 274.025 281.839 3
 -1 -9 -16 321.048 271.087 3
 1 9 16 258.523 307.804 4
 -1 -9 -16 533.911 292.836 4
 -1 -9 -16 672.409 719.443 1
 1 9 16 -270.497 682.062 1
 -1 -9 -16 78.8923 253.447 2
 1 9 16 616.767 269.636 2
 1 9 16 345.138 141.313 5
 -1 -9 -16 353.948 135.211 5
 -1 -9 -17 354.207 169.281 5
 -1 -9 -17 319.417 293.124 3
 1 9 17 1065.62 332.571 3
 1 9 17 -7.17825 302.02 4
 -1 -9 -17 377.653 287.729 4
 -1 -9 -17 220.375 611.534 1
 1 9 17 415.805 645.048 1
 -1 -9 -17 41.1606 244.956 2
 1 9 17 821.816 282.657 2
 -1 -9 -18 109.691 266.983 3
 1 9 18 -209.164 285.521 3
 1 9 18 -47.539 270.017 4
 -1 -9 -18 -298.425 273.493 4
 1 9 18 56.8071 561.303 1
 -1 -9 -18 -533.183 593.334 1
 1 9 18 140.992 226.011 2
 -1 -9 -18 237.548 224.346 2
 1 9 18 -25.8537 128.067 5
 -1 -9 -18 135.092 132.261 5
 -1 -9 -19 -203.834 129.812 5
 1 9 19 528.498 248.888 2
 -1 -9 -19 433.08 249.585 2
 -1 -9 -19 -30.4764 293.027 3
 1 9 19 419.448 308.458 3
 1 9 19 274.784 149.644 5
 -1 -9 -19 -28.7967 505.848 1
 1 9 19 29.2507 536.831 1
 1 9 19 60.7913 263.803 4
 -1 -9 -19 218.03 268.214 4
 1 9 20 -149.13 247.307 2
 -1 -9 -20 181.037 249.355 2
 -1 -9 -20 -66.1293 305.053 3
 1 9 20 161.767 330.356 3
 -1 -9 -20 -20.1799 144.401 5
 1 9 20 138.237 151.189 5
 1 9 20 210.175 533.794 1
 -1 -9 -20 -439.073 524.615 1
 -1 -9 -20 19.4416 268.171 4
 1 9 20 303.437 276.621 4
 -1 -9 -21 1013.14 341.175 2
 1 9 21 729.588 342.392 2
 -1 -9 -21 1624.13 388.101 4
 1 9 21 1424.52 378.455 4
 1 9 21 831.281 395.327 3
 -1 -9 -21 669.551 381.105 3
 -1 -9 -21 420.281 540.764 1
 1 9 21 1067.04 618.203 1
 1 9 21 922.141 215.577 5
 -1 -9 -21 727.646 215.572 5
 1 10 -16 428.443 394.425 1
 -1 -10 16 -97.9871 343.099 1
 1 10 -16 146.057 394.754 4
 -1 -10 16 278.328 404.206 4
 -1 -10 15 -23.7911 334.844 1
 1 10 -15 792.162 425.684 1
 1 10 -15 -68.7942 399.457 4
 -1 -10 15 -267.498 449.686 4
 1 10 -14 345.562 407.658 1
 -1 -10 14 -139.443 387.471 1
 1 10 -14 351.825 411.353 4
 -1 -10 14 -45.7016 451.859 4
 -1 -10 13 1378.49 548.003 1
 1 10 -13 1999.01 590.345 1
 -1 -10 13 941.158 548.069 4
 1 10 -13 1473.33 569.769 4
 -1 -10 12 93.6092 461.984 1
 1 10 -12 494.85 482.955 1
 -1 -10 12 606.808 530.945 4
 1 10 -12 764.057 507.526 4
 -1 -10 11 2361.76 914.528 1
 1 10 -11 1482.69 878.614 1
 1 10 -11 7455.88 1006.41 4
 -1 -10 11 6467.63 1006.65 4
 1 10 -10 992.439 583.759 1
 -1 -10 10 117.085 587.508 1
 1 10 -10 -674.43 598.767 4
 -1 -10 10 -279.402 614.055 4
 -1 -10 9 1469.54 749.433 1
 1 10 -9 3791.01 834.821 1
 -1 -10 9 1839.2 728.751 4
 1 10 -9 2329.39 713.964 4
 1 10 -8 719.795 622.095 1
 -1 -10 8 1057.17 616.444 1
 -1 -10 8 -50.2286 535.35 4
 1 10 -8 144.737 492.713 4
 1 10 -7 4607.89 1209.51 1
 -1 -10 7 4792.22 1174.99 1
 -1 -10 7 6881.19 1151.87 4
 1 10 -7 6580.17 1149.96 4
 -1 -10 6 -714.323 610.221 1
 1 10 -6 764.962 600.529 1
 -1 -10 6 -714.214 489.443 4
 1 10 -6 168.286 454.057 4
 1 10 -5 1639.15 658.271 1
 -1 -10 5 1060.41 632.87 1
 1 10 -5 1876.23 546.277 4
 -1 -10 5 2443.8 574.609 4
 -1 -10 4 17.5932 519.514 1
 1 10 -4 108.33 380.935 4
 -1 -10 4 175.326 354.441 4
 -1 -10 3 627.062 548.047 1
 1 10 -3 835.568 552.195 1
 1 10 -3 334.495 373.7 4
 -1 -10 3 377.56 348.155 4
 1 10 -2 651.793 595.124 1
 -1 -10 2 -67.7539 554.583 1
 1 10 -2 182.006 344.452 4
 -1 -10 2 -116.08 347.73 4
 -1 -10 1 2226.04 821.762 1
 1 10 -1 2366.19 863.201 1
 1 10 -1 1894.92 639.039 2
 -1 -10 1 2443.72 659.238 2
 1 10 -1 2948.47 584.937 4
 -1 -10 1 3675.24 613.124 4
 -1 -10 0 1368.74 805.095 1
 -1 -10 0 99.1326 409.707 2
 1 10 0 689.035 432.736 2
 1 10 0 -16.2519 307.249 4
 -1 -10 0 323.761 309.468 4
 1 10 1 1232.73 479.297 2
 -1 -10 -1 1855.08 498.121 2
 1 10 1 1293.41 368.211 4
 -1 -10 -1 1071.54 380.721 4
 -1 -10 -2 180.474 373.847 2
 1 10 2 179.773 363.604 2
 -1 -10 -2 409.747 285.253 4
 1 10 2 332.306 263.08 4
 1 10 3 14396.4 2132.35 4
 -1 -10 -3 13458.7 2131.96 4
 1 10 3 10342.3 2153.65 3
 -1 -10 -3 11637.8 2164.23 3
 -1 -10 -3 17308 2222.32 2
 1 10 3 15379.8 2205.62 2
 1 10 4 594.551 369.602 2
 -1 -10 -4 370.527 375.396 2
 -1 -10 -4 604.669 297.922 3
 1 10 4 566.441 290.801 3
 1 10 4 794.661 249.57 4
 -1 -10 -4 334.998 247.438 4
 1 10 5 12279.3 1823.87 4
 -1 -10 -5 13092.9 1829 4
 -1 -10 -5 12381.3 1906.51 2
 1 10 5 14272.4 1921.38 2
 1 10 5 9139.97 1825.16 3
 -1 -10 -5 10618.9 1830.1 3
 1 10 6 945.147 365.915 2
 -1 -10 -6 820.716 368.855 2
 -1 -10 -6 464.646 245.74 3
 1 10 6 939.901 262.424 3
 1 10 6 776.629 202.155 4
 -1 -10 -6 439.409 198.483 4
 1 10 7 6053.79 1199.6 2
 -1 -10 -7 6830.01 1214.73 2
 1 10 7 6968.47 1107.58 4
 -1 -10 -7 7038.84 1108.99 4
 -1 -10 -7 6966.02 1133.32 3
 1 10 7 7490 1129.67 3
 1 10 8 116.51 114.883 4
 -1 -10 -8 -9.21997 122.919 4
 -1 -10 -8 9.83605 325.692 2
 1 10 8 410.395 329.934 2
 1 10 8 139.088 178.565 3
 -1 -10 -8 123.782 174.794 3
 1 10 9 20360.3 2925.94 3
 -1 -10 -9 19895.9 2925.48 3
 -1 -10 -9 17641.5 2940.23 5
 1 10 9 18830.1 2939.49 5
 1 10 9 21560.7 3001.31 2
 -1 -10 -9 25252.9 3018.8 2
 1 10 9 17050.2 2901.6 4
 -1 -10 -9 18932.8 2902.69 4
 -1 -10 -10 6.96183 167.305 3
 1 10 10 484.858 186.006 3
 -1 -10 -10 306.981 85.2023 4
 1 10 10 232.749 87.192 4
 1 10 10 181.173 235.767 5
 -1 -10 -10 454.366 251.488 5
 1 10 10 422.943 284.172 2
 -1 -10 -10 907.082 313.194 2
 1 10 11 495.899 293.641 2
 -1 -10 -11 380.822 203.911 3
 1 10 11 830.417 218.178 3
 1 10 11 516.903 184.653 4
 -1 -10 -11 721.277 147.74 4
 -1 -10 -11 1096.85 243.855 5
 1 10 11 1270.37 243.472 5
 -1 -10 -11 796.239 305.054 2
 -1 -10 -12 408.19 191.173 3
 1 10 12 211.984 193.317 3
 -1 -10 -12 222.468 175.308 5
 1 10 12 585.193 177.852 5
 1 10 12 415.059 266.671 2
 -1 -10 -12 343.174 272.589 2
 -1 -10 -13 443.878 185.596 5
 1 10 13 31.26 167.432 5
 1 10 13 555.939 308.854 2
 -1 -10 -13 661.927 306.181 2
 1 10 14 -50.7869 248.098 2
 -1 -10 -14 -20.6514 274.066 2
 -1 -10 -14 91.9458 140.474 5
 1 10 14 101.57 209.728 3
 -1 -10 -14 -228.754 202.694 3
 -1 -10 -14 1026.63 919.047 1
 1 10 14 159.151 133.543 5
 -1 -10 -15 2384.6 872.214 1
 -1 -10 -15 53.0198 120.46 5
 1 10 15 359.504 112.415 5
 -1 -10 -15 85.0089 215.988 3
 1 10 15 234.026 221.44 3
 1 10 15 678.824 725.995 1
 -1 -10 -15 178.378 259.015 2
 1 10 15 -104.096 258.608 2
 1 10 16 269.586 228.161 2
 -1 -10 -16 75.1566 247.862 2
 1 10 16 114.95 220.02 3
 -1 -10 -16 -85.903 227.203 3
 1 10 16 220.516 116.166 5
 -1 -10 -16 -35.649 109.319 5
 -1 -10 -16 -53.9137 252.054 4
 -1 -10 -16 -114.646 683.048 1
 1 10 16 461.486 674.818 1
 1 10 17 158.318 240.708 2
 -1 -10 -17 368.562 243.972 2
 -1 -10 -17 43.4464 224.028 3
 1 10 17 173.809 224.534 3
 -1 -10 -17 128.076 122.668 5
 1 10 17 485.419 135.71 5
 -1 -10 -17 6.08408 252.872 4
 1 10 17 473.685 286.699 4
 1 10 17 1321.63 666.915 1
 -1 -10 -17 583.961 595.143 1
 1 10 18 657.318 262.838 2
 -1 -10 -18 386.398 245.814 2
 -1 -10 -18 387.535 258.589 3
 1 10 18 197.81 253.884 3
 -1 -10 -18 220.044 131.888 5
 1 10 18 178.086 136.937 5
 -1 -10 -18 116.746 253.612 4
 1 10 18 513.219 285.841 4
 1 10 18 -29.9495 575.409 1
 -1 -10 -18 -417.418 578.798 1
 -1 -10 -19 735.045 616.766 1
 1 10 19 554.321 614.073 1
 -1 -10 -19 1066.06 315.059 2
 1 10 19 537.623 284.202 2
 -1 -10 -19 719.34 202.6 5
 -1 -10 -19 517.57 302.38 4
 1 10 19 487.614 313.898 4
 -1 -10 -19 820.974 324.787 3
 1 10 20 252.383 236.801 2
 -1 -10 -20 287.26 245.027 2
 -1 -10 -20 249.28 255.026 3
 1 10 20 401.088 287.827 3
 -1 -10 -20 202.583 142.492 5
 1 10 20 -60.6873 131.042 5
 1 10 20 -8.61364 261.29 4
 -1 -10 -20 188.988 249.056 4
 1 10 20 157.236 533.829 1
 -1 -10 -20 -31.0938 566.428 1
 1 10 21 516.407 533.533 1
 -1 -10 -21 95.3985 495.154 1
 1 10 21 600.617 282.73 4
 -1 -10 -21 -191.727 272.322 4
 1 10 21 623.778 323.263 3
 -1 -10 -21 264.162 285.079 3
 -1 -10 -21 62.8724 211.756 2
 1 10 21 164.726 222.808 2
 -1 -10 -21 220.995 130.592 5
 1 10 21 179.536 140.935 5
 -1 -11 15 126.825 385.907 1
 1 11 -15 -240.006 410.178 1
 -1 -11 14 -513.692 464.435 4
 1 11 -14 -437.573 461.575 4
 1 11 -14 133.773 411.907 1
 -1 -11 14 532.326 408.917 1
 1 11 -13 287.144 418.265 4
 -1 -11 13 -114.961 454.917 4
 1 11 -13 359.481 437.969 1
 -1 -11 13 1270.54 485.257 1
 -1 -11 12 837.138 463.739 4
 1 11 -12 -317.199 449.052 4
 1 11 -12 575.906 540.702 1
 -1 -11 12 -78.7556 519.346 1
 -1 -11 11 505.639 555.137 4
 1 11 -11 505.153 501.886 4
 1 11 -11 1717.65 600.698 1
 -1 -11 11 338.436 515.654 1
 1 11 -10 -404.592 602.451 4
 -1 -11 10 -583.096 660.909 4
 1 11 -10 -262.918 545.017 1
 -1 -11 10 695.805 578.633 1
 -1 -11 9 30013.3 3931.63 4
 1 11 -9 30927.8 3926.23 4
 -1 -11 9 19870.3 3895.66 1
 1 11 -9 17241.3 3875.59 1
 -1 -11 8 111.027 619.565 1
 1 11 -8 712.599 682.392 1
 1 11 -8 -461.728 573.02 4
 -1 -11 7 736.66 674.235 1
 1 11 -7 1908.68 778.277 1
 -1 -11 7 1215.98 607.888 4
 1 11 -7 1990.21 606.784 4
 -1 -11 6 44.8289 650.962 1
 1 11 -6 -312.115 645.5 1
 1 11 -6 -610.424 484.166 4
 -1 -11 6 -46.927 497.457 4
 1 11 -5 978.466 578.036 1
 -1 -11 5 653.705 574.414 1
 1 11 -5 169.457 423.637 4
 -1 -11 5 853.839 493.269 4
 -1 -11 4 785.579 550.357 1
 1 11 -4 96.2623 534.385 1
 1 11 -4 92.5263 404.206 4
 -1 -11 4 284.98 430.538 4
 -1 -11 3 831.994 578.704 1
 1 11 -3 -777.136 592.968 1
 1 11 -3 1383.13 422.207 4
 -1 -11 3 544.697 411.503 4
 1 11 -2 -506.174 626.477 1
 -1 -11 2 295.895 560.91 1
 1 11 -2 -67.4733 351.911 4
 -1 -11 2 23.1663 362.472 4
 -1 -11 1 742.534 673.146 1
 1 11 -1 -472.935 694.117 1
 -1 -11 1 278.103 418.112 2
 1 11 -1 263.792 448.911 2
 1 11 -1 61.231 321.19 4
 -1 -11 1 310.144 344.653 4
 -1 -11 0 744.254 757.155 1
 -1 -11 0 376.778 324.002 4
 1 11 0 -174.64 311.55 4
 1 11 0 543.279 420.59 2
 -1 -11 0 149.22 417.634 2
 1 11 1 542.307 300.861 4
 -1 -11 -1 -311.654 318.052 4
 1 11 1 1230.37 451.484 2
 -1 -11 -1 867.063 429.562 2
 1 11 2 160.019 261.398 4
 -1 -11 -2 122.883 270.213 4
 -1 -11 -2 50.7777 384.915 2
 1 11 2 807.656 409.023 2
 1 11 3 1366.51 355.213 4
 -1 -11 -3 1206.58 365.27 4
 -1 -11 -3 1676.11 481.327 2
 1 11 3 1733.54 481.889 2
 1 11 3 1398.42 506.395 3
 -1 -11 -4 543.039 378.86 2
 1 11 4 403.909 379.784 2
 -1 -11 -4 553.575 327.852 3
 -1 -11 -4 505.696 258.865 4
 1 11 4 857.554 269.742 4
 1 11 4 163.811 317.521 3
 -1 -11 -5 4552.77 770.787 3
 1 11 5 3872.95 760.607 3
 1 11 5 5863.39 886.011 2
 -1 -11 -5 6263.52 894.812 2
 1 11 5 4252.13 751.291 4
 -1 -11 -5 4081.06 753.502 4
 1 11 6 2950.46 508.005 3
 -1 -11 -6 2068.81 492.908 3
 -1 -11 -6 2408.43 477.846 4
 1 11 6 2924.26 474.89 4
 1 11 6 3073.74 601.79 2
 -1 -11 -6 2777.9 610.674 2
 -1 -11 -7 1928.15 347.556 3
 -1 -11 -7 924.401 258.063 4
 1 11 7 754.505 246.434 4
 -1 -11 -7 1236.53 410.247 2
 1 11 7 804.653 400.802 2
 -1 -11 -8 2796.85 463.811 3
 1 11 8 2348.7 449.415 3
 -1 -11 -8 2062.28 424.159 4
 1 11 8 2540.23 425.425 4
 -1 -11 -8 3654.29 611.068 2
 1 11 8 2869.18 589.69 2
 1 11 9 11955.5 2129.06 3
 -1 -11 -9 13063.2 2132.28 3
 -1 -11 -9 15509 2229.15 2
 1 11 9 16174.2 2232.1 2
 -1 -11 -9 13819.5 2113.25 4
 1 11 9 13845.1 2111.41 4
 1 11 10 1058.38 401.984 2
 -1 -11 -10 794.475 401.503 2
 1 11 10 950.746 203.803 4
 -1 -11 -10 1204.79 208.028 4
 1 11 10 1231.26 275.482 3
 -1 -11 -10 819.076 272.57 3
 -1 -11 -10 1613.76 389.422 5
 1 11 10 1515.17 375.745 5
 -1 -11 -11 3878.63 541.325 5
 1 11 11 4044.3 538.615 5
 -1 -11 -11 2500.7 452.762 4
 -1 -11 -11 3947.87 626.694 2
 1 11 11 4056.07 627 2
 1 11 11 2494.17 453.251 4
 -1 -11 -11 3365 507.23 3
 1 11 11 3962.78 517.165 3
 1 11 12 1608.1 264.91 5
 -1 -11 -12 1059.94 261.369 5
 -1 -11 -12 808.071 239.942 3
 1 11 12 1146.7 245.391 3
 1 11 12 1297.02 348.408 2
 -1 -11 -12 1259.7 354.188 2
 1 11 12 634.113 177.829 4
 -1 -11 -12 641.481 153.151 4
 -1 -11 -13 937.273 334.697 2
 1 11 13 927.994 327.673 2
 -1 -11 -13 937.905 212.994 5
 1 11 13 401.291 197.8 5
 -1 -11 -13 519.982 217.776 3
 1 11 13 321.604 218.737 3
 1 11 14 419.29 263.543 2
 -1 -11 -14 709.55 297.84 2
 1 11 14 311.138 204.691 3
 -1 -11 -14 265.735 205.362 3
 1 11 14 199.193 158.484 5
 -1 -11 -14 381.797 174.91 5
 1 11 15 729.618 177.209 5
 -1 -11 -15 30.0724 896.256 1
 1 11 15 368.763 285.885 2
 -1 -11 -15 554.254 298.117 2
 -1 -11 -15 664.868 176.316 5
 1 11 15 393.846 235.343 3
 -1 -11 -15 94.1157 222.379 3
 1 11 16 196.464 126.58 5
 -1 -11 -16 226.45 140.477 5
 1 11 16 6.5068 193.481 3
 -1 -11 -16 32.2898 199.187 3
 1 11 16 183.357 681.22 1
 -1 -11 -16 484.108 282.565 2
 1 11 16 576.305 262.496 2
 -1 -11 -16 398.614 746.034 1
 -1 -11 -17 1057.61 708.651 1
 1 11 17 874.583 671.727 1
 -1 -11 -17 -17.849 105.782 5
 1 11 17 73.3754 111.086 5
 -1 -11 -17 220.97 227.452 4
 1 11 17 98.8556 210.303 3
 -1 -11 -17 -97.0036 215.432 3
 1 11 17 23.0145 212.793 2
 -1 -11 -17 -82.2594 231.532 2
 1 11 18 190.412 586.799 1
 -1 -11 -18 31.5546 579.057 1
 1 11 18 196.852 121.255 5
 -1 -11 -18 6.46351 108.895 5
 -1 -11 -18 -29.782 226.964 4
 1 11 18 218.325 264.987 4
 -1 -11 -18 -45.0585 202.976 3
 1 11 18 122.546 213.093 3
 -1 -11 -18 335.407 238.679 2
 1 11 18 34.693 202.685 2
 -1 -11 -19 1509.26 679.937 1
 1 11 19 483.434 592.364 1
 1 11 19 470.295 156.925 5
 -1 -11 -19 560.955 156.534 5
 -1 -11 -19 289.755 242.225 4
 1 11 19 770.008 287.084 4
 -1 -11 -19 666.775 249.383 3
 1 11 19 355.285 255.144 3
 -1 -11 -19 614.38 272.949 2
 1 11 19 539.326 252.698 2
 -1 -11 -20 -526.592 580.298 1
 1 11 20 -231.241 562.874 1
 -1 -11 -20 86.5579 124.088 5
 1 11 20 -72.1314 129.858 5
 1 11 20 -84.8466 204.718 2
 -1 -11 -20 134.414 212.788 2
 -1 -11 -20 -224.917 244.323 3
 1 11 20 19.1792 240.617 3
 1 11 20 31.27 243.321 4
 1 11 21 403.919 534.178 1
 -1 -11 -21 -200.688 528.102 1
 -1 -12 13 147.659 467.191 4
 1 12 -13 -161.89 417.052 4
 1 12 -13 1426.63 558.744 1
 -1 -12 13 912.169 518.209 1
 1 12 -12 332.778 398.447 4
 -1 -12 12 -185.107 444.29 4
 -1 -12 12 282.345 471.056 1
 1 12 -12 356.783 490.566 1
 -1 -12 11 620.964 472.782 4
 1 12 -11 42.488 439.277 4
 1 12 -11 1043.14 530.816 1
 -1 -12 11 756.183 517.421 1
 -1 -12 10 -360.689 542.707 4
 1 12 -10 406.076 527.689 4
 1 12 -10 1496.83 593.29 1
 -1 -12 10 247.408 520.025 1
 -1 -12 9 5611.05 1248.08 4
 1 12 -9 7067.91 1262.64 4
 -1 -12 9 5869.13 1251.64 1
 1 12 -9 5933.6 1279.34 1
 1 12 -8 -175.565 576.783 1
 -1 -12 8 23.9266 596.523 1
 -1 -12 8 491.867 589.151 4
 1 12 -8 652.294 572.54 4
 -1 -12 7 529.13 650.897 1
 1 12 -7 1257.57 671.806 1
 -1 -12 7 1096.69 573.28 4
 1 12 -7 1083.44 548.839 4
 1 12 -6 1060.86 655.521 1
 -1 -12 6 23.3026 605.83 1
 -1 -12 6 954.178 532.233 4
 1 12 -6 -16.2773 464.034 4
 -1 -12 5 1468.54 549.35 4
 1 12 -5 1105.74 508.413 4
 1 12 -5 742.378 644.041 1
 -1 -12 5 2025.81 717.122 1
 1 12 -4 -156.38 433.724 4
 -1 -12 4 29.7412 436.435 4
 -1 -12 4 -221.245 579.53 1
 1 12 -4 20.7872 616.299 1
 -1 -12 3 2167.31 575.415 4
 1 12 -3 1877.15 546.119 4
 1 12 -3 1506.63 740.383 1
 -1 -12 3 1033.34 668.895 1
 1 12 -2 -427.886 365.564 4
 -1 -12 2 576.657 422.459 4
 1 12 -2 320.551 657.1 1
 -1 -12 2 302.008 612.324 1
 -1 -12 1 775.943 515.029 2
 1 12 -1 865.591 517.113 2
 1 12 -1 2403.74 491.395 4
 -1 -12 1 1430.85 481.877 4
 -1 -12 1 1632.44 769.542 1
 1 12 -1 2033.27 859.334 1
 -1 -12 0 283.813 427.035 2
 1 12 0 105.648 425.978 2
 -1 -12 0 270.987 350.084 4
 1 12 0 20.5919 331.888 4
 -1 -12 0 1510.15 825.235 1
 1 12 1 538.259 317.679 4
 -1 -12 -1 392.135 340.348 4
 1 12 1 619.366 468.64 2
 -1 -12 -1 1116.91 472.996 2
 1 12 2 921.721 322.649 4
 -1 -12 -2 571.844 311.895 4
 -1 -12 -2 324.349 424.742 2
 1 12 2 140.241 395.938 2
 1 12 3 36.7941 263.721 4
 -1 -12 -3 125.087 271.576 4
 -1 -12 -3 -455.845 378.718 2
 1 12 3 -320.742 379.325 2
 -1 -12 -4 422.129 372.131 2
 1 12 4 -89.6211 359.805 2
 1 12 4 -253.576 349.917 3
 -1 -12 -4 -208.222 356.443 3
 -1 -12 -4 -123.763 247.521 4
 1 12 4 -108.26 234.694 4
 -1 -12 -5 -311.894 380.485 2
 1 12 5 124.259 372.176 2
 1 12 5 798.721 257.945 4
 -1 -12 -5 870.938 278.747 4
 1 12 5 783.623 296.739 3
 -1 -12 -5 548.926 290.216 3
 -1 -12 -6 -330.03 371.213 2
 1 12 6 -268.978 362.931 2
 -1 -12 -6 281.303 221.422 4
 1 12 6 712.365 264.832 3
 -1 -12 -6 239.063 249.753 3
 1 12 7 749.815 393.627 2
 -1 -12 -7 978.207 398.042 2
 1 12 7 437.859 218.766 4
 -1 -12 -7 647.424 235.951 4
 1 12 7 762.133 288.75 3
 -1 -12 -7 1101.22 289.474 3
 -1 -12 -8 2410.95 577.313 3
 1 12 8 2928.2 576.053 3
 1 12 8 2990.81 526.187 4
 -1 -12 -8 3425.57 534.926 4
 -1 -12 -8 3369.68 687.015 2
 1 12 8 4141.62 704.411 2
 -1 -12 -9 784.099 403.138 2
 1 12 9 849.956 405.837 2
 -1 -12 -9 462.925 196.042 4
 1 12 9 893.154 249.01 3
 -1 -12 -9 782.606 247.101 3
 1 12 9 1160.32 208.016 4
 -1 -12 -10 303.397 211.356 3
 1 12 10 336.753 207.815 3
 -1 -12 -10 331.647 147.789 4
 -1 -12 -10 47.7869 374.722 2
 1 12 10 725.325 374.733 2
 1 12 10 514.84 144.591 4
 -1 -12 -11 4839.36 781.889 2
 1 12 11 3938.79 754.041 2
 -1 -12 -11 3969.95 698.168 5
 1 12 11 4358.05 689.504 5
 1 12 11 3702.1 642.35 3
 -1 -12 -11 3545.39 640.431 3
 -1 -12 -11 4071.92 600.792 4
 1 12 11 3316.4 597.999 4
 -1 -12 -12 1350.97 237.147 4
 -1 -12 -12 1762.22 355.856 5
 1 12 12 2367.44 363.944 5
 1 12 12 1078.57 236.615 4
 -1 -12 -12 1817.27 323.842 3
 1 12 12 2310.92 331.28 3
 1 12 12 1823.21 447.277 2
 -1 -12 -12 2443.02 492.763 2
 1 12 13 240.068 105.408 4
 -1 -12 -13 36.3601 65.1111 4
 -1 -12 -13 205.565 178.748 3
 1 12 13 591.764 197.738 3
 1 12 13 738.508 225.157 5
 -1 -12 -13 194.397 217.424 5
 -1 -12 -13 311.032 302.262 2
 1 12 13 703.195 299.498 2
 -1 -12 -14 268.735 182.627 5
 1 12 14 299.021 176.225 5
 -1 -12 -14 -215.884 203.486 4
 1 12 14 -88.0391 253.07 2
 -1 -12 -14 -122.01 267.757 2
 1 12 14 261.422 188.084 3
 -1 -12 -14 126.281 179.215 3
 -1 -12 -15 369.808 186.054 5
 1 12 15 381.544 177.815 5
 1 12 15 417.679 265.789 2
 -1 -12 -15 214.546 253.886 2
 -1 -12 -15 731.331 215.934 3
 1 12 15 488.757 221.458 3
 -1 -12 -16 136.369 154.732 5
 1 12 16 154.357 151.835 5
 -1 -12 -16 186.584 240.827 2
 1 12 16 -213.319 257.67 2
 -1 -12 -16 -292.491 203.695 3
 1 12 16 -115.188 209.46 3
 1 12 17 82.8734 208.061 3
 -1 -12 -17 115.996 202.408 3
 -1 -12 -17 563.626 799.613 1
 1 12 17 163.181 143.575 5
 -1 -12 -17 507.453 159.139 5
 -1 -12 -17 87.2656 250.254 2
 1 12 17 110.318 239.782 2
 1 12 17 360.84 670.081 1
 1 12 18 975.558 663.386 1
 -1 -12 -18 201.569 651.465 1
 -1 -12 -18 342.918 261.155 2
 1 12 18 124.71 213.115 2
 -1 -12 -18 82.3974 130.381 5
 1 12 18 225.161 117.77 5
 -1 -12 -18 61.9992 211.869 4
 1 12 18 443.393 213.404 3
 -1 -12 -18 373.018 213.531 3
 1 12 19 119.803 204.1 3
 -1 -12 -19 -273.421 208.471 3
 -1 -12 -19 917.852 658.411 1
 1 12 19 204.839 547.242 1
 1 12 19 62.5358 205.494 2
 -1 -12 -19 194.03 222.409 2
 -1 -12 -19 94.1874 103.34 5
 1 12 19 -14.0919 116.035 5
 -1 -12 -20 -117.411 205.82 3
 1 12 20 17.3734 211.347 3
 -1 -12 -20 12.1856 110.844 5
 1 12 20 99.6906 117.087 5
 -1 -12 -20 275.644 552.346 1
 1 12 20 172.936 537.57 1
 -1 -12 -20 259.666 224.311 2
 1 12 20 88.3385 180.007 2
 -1 -13 12 -148.579 457.749 4
 1 13 -12 -185.777 393.921 4
 1 13 -12 1100.27 521.504 1
 -1 -13 12 -285.832 455.854 1
 1 13 -11 1225.43 504.803 4
 -1 -13 11 1048.02 514.744 4
 -1 -13 11 -294.886 492.536 1
 1 13 -11 1044.45 543.38 1
 1 13 -10 -405.451 509.824 4
 -1 -13 10 -468.918 473.677 4
 -1 -13 10 418.194 511.574 1
 1 13 -10 538.9 529.141 1
 -1 -13 9 1688.26 604.955 4
 1 13 -9 1264.78 584.843 4
 1 13 -9 651.105 577.182 1
 -1 -13 9 1415.15 620.44 1
 -1 -13 8 449.041 511.437 4
 1 13 -8 350.281 474.81 4
 1 13 -8 941.822 599.119 1
 -1 -13 8 -25.9282 527.483 1
 1 13 -7 655.684 491.148 4
 -1 -13 7 1373.07 547.042 4
 -1 -13 7 312.423 583.945 1
 1 13 -7 1065.48 588.314 1
 1 13 -6 86.4623 433.994 4
 -1 -13 6 489.569 495.061 4
 1 13 -6 70.9341 526.635 1
 -1 -13 6 -864.871 603.076 1
 -1 -13 5 584.576 509.671 4
 1 13 -5 1031.4 454.112 4
 -1 -13 5 900.001 597.735 1
 1 13 -5 22.6524 600.009 1
 -1 -13 4 127.545 444.686 4
 1 13 -4 608.559 436.217 4
 1 13 -4 22.3034 562.895 1
 -1 -13 4 -64.8767 603.354 1
 1 13 -3 3949.26 759.36 4
 -1 -13 3 4191.57 781.096 4
 1 13 -3 2136.45 884.316 1
 -1 -13 3 2072.12 862.625 1
 1 13 -2 482.595 421.734 4
 -1 -13 2 -141.039 455.573 4
 1 13 -2 -23.332 711.946 1
 -1 -13 2 239.69 639.704 1
 1 13 -1 3989.98 996.222 2
 -1 -13 1 3123.16 966.085 2
 -1 -13 1 6482.52 985.205 4
 1 13 -1 7315.53 983.048 4
 -1 -13 1 3189.27 1147.26 1
 1 13 -1 4358.21 1237.38 1
 1 13 0 691.903 512.027 2
 -1 -13 0 -176.643 463.319 2
 1 13 0 33.7714 369.356 4
 -1 -13 0 -253.307 392.926 4
 -1 -13 0 -418.411 861.07 1
 1 13 1 134.994 339.218 4
 -1 -13 -1 549.37 372.688 4
 -1 -13 -1 886.192 498.764 2
 1 13 1 289.935 487.796 2
 1 13 2 590.068 332.759 4
 -1 -13 -2 -79.596 323.145 4
 1 13 2 216.034 427.2 2
 -1 -13 -2 279.032 423.351 2
 1 13 3 746.53 319.743 4
 -1 -13 -3 312.908 313.796 4
 1 13 3 559.508 428.269 2
 -1 -13 -3 88.7887 388.461 2
 1 13 4 463.83 386.761 2
 -1 -13 -4 -134.824 424.005 3
 -1 -13 -4 28.2903 385.907 2
 1 13 4 119.884 408.208 3
 1 13 4 81.8532 263.9 4
 -1 -13 -4 175.073 304.325 4
 1 13 5 3656.1 630.216 4
 -1 -13 -5 3667.01 644.024 4
 -1 -13 -5 3289.46 734.165 2
 1 13 5 4378.67 760.09 2
 -1 -13 -5 2489.56 647.005 3
 1 13 5 3263.27 653.422 3
 -1 -13 -6 835.733 298.803 4
 1 13 6 569.869 273.373 4
 -1 -13 -6 1215.57 329.766 3
 1 13 6 321.635 303.478 3
 -1 -13 -6 1031.51 440.18 2
 1 13 6 1083.72 433.343 2
 -1 -13 -7 928.157 288.563 4
 1 13 7 1066.8 275.916 4
 1 13 7 1314.66 321.545 3
 -1 -13 -7 740.668 304.377 3
 1 13 7 799.246 438.845 2
 -1 -13 -7 529.945 416.109 2
 1 13 8 505.19 213.318 4
 -1 -13 -8 585.186 230.438 4
 -1 -13 -8 283.059 285.955 3
 1 13 8 667.894 305.512 3
 -1 -13 -8 973.61 429.065 2
 1 13 8 1192.33 447.185 2
 1 13 9 -70.2494 159.209 4
 -1 -13 -9 544.004 182.099 4
 1 13 9 469.681 240.121 3
 -1 -13 -9 425.715 261.143 3
 -1 -13 -9 66.2854 358.251 2
 1 13 9 -290.547 393.903 2
 1 13 10 75.3422 142.619 4
 -1 -13 -10 143.786 146.001 4
 -1 -13 -10 738.392 224.694 3
 1 13 10 27.1243 196.383 3
 -1 -13 -10 52.5434 350.879 2
 1 13 10 284.714 348.201 2
 1 13 11 522.014 349.508 2
 -1 -13 -11 611.127 376.956 2
 1 13 11 159.796 194.644 3
 -1 -13 -11 76.2979 191.371 3
 -1 -13 -11 269.646 128.33 4
 1 13 11 162.396 125.341 4
 1 13 12 452.584 318.659 2
 -1 -13 -12 608.429 365.639 2
 -1 -13 -12 240.987 108.489 4
 1 13 12 62.4487 99.7968 4
 1 13 12 266.113 299.731 5
 -1 -13 -12 591.013 315.766 5
 1 13 12 547.775 205.693 3
 -1 -13 -12 655.499 199.839 3
 1 13 13 703 318.519 2
 -1 -13 -13 687.186 329.558 2
 1 13 13 278.548 85.3697 4
 -1 -13 -13 358.282 87.0219 4
 -1 -13 -13 624.009 257.373 5
 1 13 13 590.261 248.363 5
 -1 -13 -13 210.727 192.925 3
 1 13 13 116.965 186.477 3
 -1 -13 -14 105.283 205.763 5
 1 13 14 281.19 206.051 5
 -1 -13 -14 3.56016 47.1303 4
 1 13 14 173.361 178.154 3
 -1 -13 -14 240.275 176.148 3
 -1 -13 -14 432.844 279.417 2
 1 13 14 362.985 262.233 2
 1 13 14 59.1831 74.0309 4
 -1 -13 -15 68.1169 136.961 4
 1 13 15 71.5798 226.178 2
 -1 -13 -15 108.073 231.683 2
 -1 -13 -15 -48.3399 174.844 3
 1 13 15 166.797 182.672 3
 1 13 15 368.46 187.039 5
 -1 -13 -15 165.357 187.996 5
 1 13 16 145.639 243.308 2
 -1 -13 -16 488.412 258.472 2
 -1 -13 -16 29.6074 183.802 3
 1 13 16 74.1216 194.648 3
 1 13 16 256.411 170.62 5
 -1 -13 -16 73.4086 170.507 5
 -1 -13 -17 1599.96 369.95 2
 1 13 17 1694.42 376.017 2
 1 13 17 688.858 285.944 3
 -1 -13 -17 1083.85 296.074 3
 1 13 17 1148.62 256.286 5
 -1 -13 -17 1091.25 259.372 5
 -1 -13 -18 -140.706 161.439 5
 1 13 18 65.9117 202.128 3
 -1 -13 -18 -78.1416 193.075 3
 -1 -13 -18 106.388 749.841 1
 1 13 18 123.968 154.011 5
 -1 -13 -18 -64.738 230.313 2
 1 13 18 -292.763 251.612 2
 -1 -13 -19 13.7459 230.494 2
 1 13 19 -13.378 206.257 2
 -1 -13 -19 -143.413 658.282 1
 1 13 19 147.667 208.268 3
 -1 -13 -19 154.099 202.022 3
 1 13 19 155.719 126.553 5
 -1 -13 -19 377.241 152.935 5
 1 13 19 718.249 654.322 1
 -1 -14 11 99.6845 409.991 4
 1 14 -11 23.3154 421.81 4
 1 14 -11 493.063 501.253 1
 -1 -14 11 84.2789 468.547 1
 1 14 -10 -335.61 458.242 4
 -1 -14 10 117.225 443.446 4
 -1 -14 10 661.621 508.014 1
 1 14 -10 260.965 519.963 1
 -1 -14 9 337.293 472.017 4
 1 14 -9 -85.7326 432.869 4
 -1 -14 9 1766.25 604.367 1
 1 14 -9 115.603 495.729 1
 -1 -14 8 -64.5855 478.986 4
 1 14 -8 -184.435 425.424 4
 1 14 -8 775.453 553.147 1
 -1 -14 8 690.563 537.556 1
 -1 -14 7 -185.129 459.923 4
 1 14 -7 488.848 431.745 4
 1 14 -7 548.278 510.798 1
 -1 -14 6 1153.63 514.468 4
 1 14 -6 860.353 445.259 4
 1 14 -6 992.543 531.246 1
 -1 -14 6 172.41 506.42 1
 -1 -14 5 512.119 453.264 4
 1 14 -5 -17.3845 391.156 4
 -1 -14 5 -372.003 498.637 1
 1 14 -5 72.596 505.763 1
 -1 -14 4 -329.686 419.509 4
 1 14 -4 -510.365 423.504 4
 -1 -14 4 641.632 543.919 1
 1 14 -4 404.964 575.618 1
 -1 -14 3 563.474 454.444 4
 1 14 -3 703.996 438.968 4
 -1 -14 3 181.751 566.596 1
 1 14 -3 552.324 595.754 1
 1 14 -2 -375.234 506.049 2
 -1 -14 2 -212.52 436.111 4
 1 14 -2 345.569 413.683 4
 -1 -14 2 258.279 629.879 1
 1 14 -2 -557.037 720.406 1
 -1 -14 1 1979.73 568.829 2
 1 14 -1 1529.84 558.004 2
 -1 -14 1 570.417 466.073 4
 1 14 -1 66.4662 401.487 4
 1 14 -1 -306.272 799.222 1
 -1 -14 1 481.185 751.692 1
 -1 -14 0 940.243 513.871 2
 1 14 0 -285.686 505.499 2
 1 14 0 12.4031 423.135 4
 -1 -14 0 432.886 436.406 4
 -1 -14 0 -446.942 894.806 1
 1 14 1 -90.7412 387.808 4
 -1 -14 -1 -146.589 420.86 4
 -1 -14 -1 -17.4688 511.72 2
 1 14 1 438.009 508.601 2
 1 14 2 523.451 378.591 4
 -1 -14 -2 245.038 377.36 4
 1 14 2 -50.5503 462.136 2
 -1 -14 -2 -321.149 502.327 2
 1 14 3 1379.6 432.538 4
 -1 -14 -3 1615.62 465.56 4
 1 14 3 1898.98 584.736 2
 -1 -14 -3 1247.21 542.005 2
 1 14 4 728.315 327.425 4
 -1 -14 -4 313.619 331.133 4
 1 14 4 478.245 433.324 2
 1 14 4 65.2286 482.994 3
 -1 -14 -4 1061.19 529.699 3
 -1 -14 -4 140.068 415.132 2
 1 14 5 203.069 282.919 4
 -1 -14 -5 296.19 297.817 4
 -1 -14 -5 912.556 440.663 2
 1 14 5 885.397 438.086 2
 1 14 5 175.437 356.483 3
 -1 -14 -5 -382.919 371.439 3
 -1 -14 -6 -123.39 278.251 4
 1 14 6 267.55 248.451 4
 -1 -14 -6 428.11 304.783 3
 1 14 6 349.859 297.668 3
 -1 -14 -6 -263.877 398.238 2
 1 14 6 292.026 385.449 2
 -1 -14 -7 2233.24 445.053 4
 1 14 7 2832.49 440.125 4
 -1 -14 -7 2329.67 574.371 2
 1 14 7 1611.84 560.128 2
 1 14 7 1432.58 439.6 3
 -1 -14 -7 2002.28 444.927 3
 1 14 8 -287.763 375.569 2
 -1 -14 -8 -229.763 374.132 2
 1 14 8 371.421 272.825 3
 -1 -14 -8 -290.977 264.618 3
 -1 -14 -8 123.008 217.619 4
 1 14 8 -172.62 196.672 4
 1 14 9 347.416 211.912 4
 -1 -14 -9 713.1 235.262 4
 -1 -14 -9 389.594 382.412 2
 1 14 9 575.491 406.381 2
 -1 -14 -10 911.17 221.24 4
 1 14 10 986.265 210.388 4
 1 14 10 739.203 402.808 2
 -1 -14 -10 387.113 397.395 2
 -1 -14 -10 327.333 271.072 3
 1 14 10 917.689 264.591 3
 1 14 11 652.624 258.313 3
 1 14 11 1357.34 219.444 4
 -1 -14 -11 890.204 216.765 4
 1 14 11 937.947 396.298 2
 -1 -14 -11 952.071 398.11 2
 -1 -14 -11 1008.64 266.397 3
 1 14 12 226.779 107.97 4
 -1 -14 -12 126.769 115.349 4
 1 14 12 63.144 345.714 5
 -1 -14 -12 97.4799 172.322 3
 1 14 12 66.5736 173.345 3
 1 14 12 963.589 359.654 2
 -1 -14 -12 520.186 319.19 2
 1 14 13 26.233 80.698 4
 -1 -14 -13 -8.15501 84.9012 4
 1 14 13 -4.79799 168.627 3
 -1 -14 -13 57.3493 164.612 3
 -1 -14 -13 191.4 275.999 5
 -1 -14 -13 123.213 284.504 2
 1 14 13 -118.894 271.25 2
 -1 -14 -14 1032.16 322.641 2
 1 14 14 308.357 278.903 2
 -1 -14 -14 17.5352 59.6312 4
 -1 -14 -14 -151.55 239.381 5
 1 14 14 29.2675 225.569 5
 1 14 14 251.34 182.261 3
 -1 -14 -14 39.724 166.904 3
 1 14 14 122.1 59.835 4
 1 14 15 331.839 99.6383 4
 -1 -14 -15 360.176 86.8171 4
 1 14 15 1216.08 242.987 5
 -1 -14 -15 1063.17 243.827 5
 1 14 15 792.356 303.359 2
 -1 -14 -15 996.798 317.256 2
 1 14 15 726.638 217.74 3
 -1 -14 -15 963.747 219.023 3
 -1 -14 -16 -36.9479 81.4157 4
 -1 -14 -16 283.69 241.166 2
 1 14 16 217.772 243.074 2
 -1 -14 -16 415.16 198.287 5
 1 14 16 447.299 193.579 5
 -1 -14 -16 -127.02 186.174 3
 1 14 16 -123.374 177.098 3
 -1 -14 -17 341.552 246.466 2
 1 14 17 -156.004 241.224 2
 -1 -14 -17 120.939 173.331 5
 1 14 17 -72.6374 172.801 5
 1 14 17 -45.5798 194.43 3
 -1 -14 -17 -6.23469 182.1 3
 1 14 18 253.571 267.048 2
 -1 -14 -18 480.794 294.163 2
 1 14 18 603.305 244.623 3
 -1 -14 -18 313.171 219.52 3
 1 14 18 562.817 186.465 5
 -1 -14 -18 455.37 197.525 5
 -1 -15 9 29.4797 486.142 1
 1 15 -9 1392.2 591.952 1
 -1 -15 9 354.079 447.687 4
 1 15 -9 898.603 447.763 4
 -1 -15 8 -503.731 518.303 1
 1 15 -8 -203.503 473.136 1
 -1 -15 8 203.828 417.309 4
 1 15 -8 21.5247 396.644 4
 -1 -15 7 -433.473 473.71 1
 -1 -15 7 -65.0728 408.428 4
 1 15 -7 535.19 410.769 4
 1 15 -7 -27.0793 457.295 1
 -1 -15 6 290.264 420.655 4
 1 15 -6 451.845 418.45 4
 1 15 -6 207.347 433.854 1
 -1 -15 6 664.503 491.797 1
 -1 -15 5 533.968 443.039 4
 1 15 -5 331.108 396.689 4
 1 15 -5 462.362 515.185 1
 -1 -15 5 419.479 498.385 1
 -1 -15 4 332.11 410.939 4
 1 15 -4 401.902 408.12 4
 1 15 -4 841.077 546.709 1
 -1 -15 4 -365.856 491.709 1
 -1 -15 3 87.5736 397.865 4
 1 15 -3 314.499 380.866 4
 -1 -15 3 702.23 570.391 1
 1 15 -3 25.8367 528.479 1
 1 15 -2 220.452 446.406 2
 -1 -15 2 -232.085 415.206 4
 1 15 -2 92.3503 375.127 4
 1 15 -2 136.838 615.797 1
 -1 -15 2 476.923 581.758 1
 -1 -15 1 765.874 522.404 2
 1 15 -1 839.953 521.992 2
 -1 -15 1 1748.83 515.94 4
 1 15 -1 1796.19 500.098 4
 -1 -15 1 1415.48 726.999 1
 1 15 -1 1762.23 824.782 1
 -1 -15 0 -187.665 447.318 2
 1 15 0 307.791 488.637 2
 -1 -15 0 297.067 793.995 1
 1 15 0 -361.213 420.905 4
 -1 -15 0 -14.4202 448.335 4
 -1 -15 -1 9878 2424.37 2
 1 15 1 12724.6 2458.4 2
 1 15 1 18369 2429.44 4
 -1 -15 -1 17588.5 2436.09 4
 -1 -15 -2 347.023 467.893 2
 1 15 2 -711.859 499.463 2
 1 15 2 -388.457 411.813 4
 -1 -15 -2 -12.3727 439.059 4
 -1 -15 -3 5262.29 1146.5 2
 1 15 3 4564.62 1136.45 2
 1 15 3 7115.98 1085.45 4
 -1 -15 -3 6584.18 1088.89 4
 1 15 4 -228.706 326.944 4
 -1 -15 -4 -41.6177 354.937 4
 1 15 4 -235.356 438.958 2
 1 15 4 138.751 504.91 3
 -1 -15 -4 -16.9192 397.06 2
 1 15 5 1376.14 366.927 4
 -1 -15 -5 1209.36 385.422 4
 1 15 5 810.666 466.652 2
 -1 -15 -5 914.314 470.891 2
 1 15 5 991.856 441.032 3
 -1 -15 -5 1603.24 477.234 3
 -1 -15 -6 -117.251 284.144 4
 1 15 6 -37.4259 245.011 4
 1 15 6 158.76 363.464 2
 -1 -15 -6 526.544 403.575 2
 -1 -15 -6 -139.949 322.955 3
 1 15 6 -136.212 305.821 3
 -1 -15 -7 814.361 315.724 4
 1 15 7 1418.32 315.845 4
 1 15 7 668.601 424.962 2
 -1 -15 -7 966.256 436.666 2
 1 15 7 807.705 332.034 3
 -1 -15 -7 1189.07 349.111 3
 -1 -15 -8 -6.46969 223.163 4
 1 15 8 114.094 206.874 4
 -1 -15 -8 354.25 379.321 2
 1 15 8 46.3848 326.033 2
 -1 -15 -8 239.794 242.94 3
 1 15 8 414.286 259.11 3
 1 15 9 141.202 181.247 4
 -1 -15 -9 38.4009 194.111 4
 1 15 9 -62.0804 327.002 2
 -1 -15 -9 447.72 333.676 2
 -1 -15 -9 624.032 260.562 3
 1 15 9 832.266 288.733 3
 1 15 10 60.2772 149.037 4
 -1 -15 -10 27.5304 166.6 4
 -1 -15 -10 217.739 314.698 2
 1 15 10 292.023 303.095 2
 -1 -15 -10 347.148 271.052 3
 1 15 10 -34.7925 237.337 3
 -1 -15 -11 510.549 179.285 4
 1 15 11 597.241 168.23 4
 -1 -15 -11 -15.3607 346.466 2
 1 15 11 819.526 353.592 2
 1 15 11 522.438 220.076 3
 -1 -15 -11 563.908 234.793 3
 -1 -15 -12 182.313 177.598 3
 -1 -15 -12 -273.022 309.677 2
 1 15 12 463.64 312.825 2
 1 15 12 381.548 182.106 3
 1 15 12 225.022 122.298 4
 -1 -15 -12 77.6551 123.189 4
 1 15 13 705.678 324.749 5
 1 15 13 -29.6223 90.8877 4
 -1 -15 -13 105.811 261.174 2
 1 15 13 192.391 260.078 2
 -1 -15 -13 126.303 165.865 3
 1 15 13 10.1881 156.155 3
 -1 -15 -13 131.666 103.176 4
 1 15 14 70.9448 242.006 2
 -1 -15 -14 -73.5267 261.638 2
 -1 -15 -14 83.1307 78.6817 4
 1 15 14 71.8362 72.602 4
 -1 -15 -14 42.8982 262.76 5
 1 15 14 209.558 265.469 5
 -1 -15 -14 46.4315 166.566 3
 1 15 14 51.7834 162.378 3
 1 15 15 193.396 70.4154 4
 -1 -15 -15 329.793 180.227 3
 1 15 15 227.433 179.377 3
 1 15 15 275.628 266.091 2
 -1 -15 -15 447.196 280.185 2
 1 15 15 605.946 243.684 5
 -1 -15 -15 172.459 233.299 5
 -1 -15 -15 285.198 74.2316 4
 -1 -15 -16 526.002 218.488 5
 1 15 16 -133.281 201.389 5
 -1 -15 -16 -280.925 286.559 2
 1 15 16 109.486 229.023 2
 -1 -15 -16 -50.7147 175.836 3
 1 15 16 -29.1597 177.116 3
 -1 -15 -17 83.8771 235.492 2
 1 15 17 194.84 181.124 3
 -1 -15 -17 30.6292 174.09 3
 1 15 17 -59.9209 180.415 5
 -1 -15 -17 222.632 195.012 5
 1 15 17 164.718 232.293 2
 1 16 -7 -28.1594 444.852 1
 -1 -16 7 988.097 504.153 1
 1 16 -7 626.802 439.079 4
 -1 -16 7 296.57 418.932 4
 1 16 -6 -357.768 465.148 1
 -1 -16 6 -317.858 449.737 1
 -1 -16 6 -196.718 412.017 4
 1 16 -6 413.465 415.647 4
 1 16 -5 81.4598 455.692 1
 -1 -16 5 444.616 470.097 1
 -1 -16 5 376.227 419.436 4
 1 16 -5 504.517 408.123 4
 1 16 -4 27.1655 466.994 1
 -1 -16 4 -284.296 463.211 1
 -1 -16 4 -359.003 440.71 4
 1 16 -4 517.516 395.312 4
 -1 -16 3 1187.47 566.028 1
 1 16 -3 277.423 548.195 1
 -1 -16 3 279.237 413.651 4
 1 16 -3 -35.1214 353.193 4
 1 16 -2 85.405 408.536 2
 1 16 -2 -235.895 559.753 1
 -1 -16 2 751.076 554.489 1
 -1 -16 2 247.528 401.515 4
 1 16 -2 83.1945 347.556 4
 -1 -16 1 245.507 425.946 2
 1 16 -1 958.352 458.425 2
 -1 -16 1 -28.9091 594.962 1
 1 16 -1 738.873 687.963 1
 -1 -16 1 -133.949 394.017 4
 1 16 -1 820.176 398.795 4
 1 16 0 391.751 423.34 2
 -1 -16 0 623.787 441.161 2
 -1 -16 0 314.699 722.285 1
 1 16 0 116.554 358.118 4
 -1 -16 0 -620.154 418.164 4
 1 16 1 269.205 399.013 4
 -1 -16 -1 306.29 393.303 4
 -1 -16 -1 -160.972 457.27 2
 1 16 1 -425.644 499.109 2
 1 16 2 50.2754 386.381 4
 -1 -16 -2 1477.75 449.615 4
 1 16 2 707.746 450.739 2
 -1 -16 -2 1003.66 512.113 2
 1 16 3 839.769 407.321 4
 -1 -16 -3 1691.86 455.735 4
 -1 -16 -3 2186.85 581.919 2
 1 16 3 453.69 479.964 2
 1 16 4 -303.519 323.569 4
 -1 -16 -4 251.913 326.786 4
 -1 -16 -4 -164.875 426.538 2
 1 16 4 346.281 411.066 2
 1 16 5 1060.15 328.731 4
 -1 -16 -5 538.616 336.216 4
 -1 -16 -5 615.127 432.249 3
 -1 -16 -5 707.84 434.023 2
 1 16 5 168.522 410.708 3
 1 16 5 245.101 379.988 2
 1 16 6 238.044 264.589 4
 -1 -16 -6 -161.988 269.783 4
 -1 -16 -6 -137.117 372.659 2
 1 16 6 223.529 354.024 2
 -1 -16 -6 -123.458 322.193 3
 1 16 6 9.14688 304.378 3
 1 16 7 922.181 277.174 4
 -1 -16 -7 835.692 313.692 4
 1 16 7 201.326 366.63 2
 -1 -16 -7 709.123 396.54 2
 -1 -16 -7 447.397 312.388 3
 1 16 7 595.871 311.903 3
 -1 -16 -8 309.657 240.841 4
 1 16 8 53.3794 209.191 4
 -1 -16 -8 -33.0931 348.419 2
 1 16 8 -132.471 336.338 2
 -1 -16 -8 213.602 249.312 3
 1 16 8 235.992 255.976 3
 -1 -16 -9 767.204 254.523 4
 1 16 9 473.699 220.675 4
 -1 -16 -9 313.356 346.771 2
 1 16 9 314.552 336.713 2
 -1 -16 -9 494.525 265.729 3
 1 16 9 569.178 268.927 3
 1 16 10 34.5764 159.53 4
 -1 -16 -10 -57.1133 183.032 4
 1 16 10 216.233 306.412 2
 -1 -16 -10 49.6765 301.558 2
 1 16 10 247.084 260.826 3
 -1 -16 -10 29.5304 222.783 3
 1 16 11 196.149 139.668 4
 -1 -16 -11 128.973 160.643 4
 1 16 11 263.077 311.868 2
 -1 -16 -11 49.9158 294.581 2
 -1 -16 -11 141.882 232.788 3
 1 16 11 249.653 212.792 3
 1 16 12 -37.4593 114.776 4
 -1 -16 -12 94.5388 137.695 4
 1 16 12 243.664 277.112 2
 -1 -16 -12 493.264 333.636 2
 1 16 12 203.239 180.268 3
 -1 -16 -12 99.4408 186.329 3
 1 16 13 476.354 176.005 3
 -1 -16 -13 162.359 305.78 2
 1 16 13 160.084 252.835 2
 -1 -16 -13 279.672 174.445 3
 -1 -16 -13 34.5082 114.271 4
 1 16 13 154.808 105.162 4
 -1 -16 -14 -325.164 315.736 5
 1 16 14 -294.523 298.984 5
 1 16 14 2.18548 81.4212 4
 1 16 14 31.0362 239.903 2
 -1 -16 -14 -32.3458 245.958 2
 -1 -16 -14 103.717 95.6445 4
 1 16 14 191.42 159.054 3
 -1 -16 -14 -39.5567 159.525 3
 -1 -16 -15 147.934 252.808 5
 1 16 15 132.054 242.393 5
 -1 -16 -15 204.95 172.96 3
 1 16 15 50.0253 154.438 3
 1 16 15 -151.676 233.442 2
 -1 -16 -15 110.044 263.299 2
 1 16 16 383.684 229.149 5
 -1 -16 -16 314.514 229.747 5
 1 16 16 -179.129 263.848 2
 -1 -16 -16 231.059 254.809 2
 -1 -16 -16 233.787 168.029 3
 1 16 16 203.121 171.425 3
 -1 -17 5 66.0847 405.625 4
 1 17 -5 352.915 410.546 4
 -1 -17 5 191.789 452.735 1
 1 17 -5 893.69 531.205 1
 -1 -17 4 -189.656 404.071 4
 1 17 -4 -19.4888 380.193 4
 -1 -17 4 81.7747 449.971 1
 1 17 -4 -143.742 467.794 1
 1 17 -3 -18.5668 362.483 4
 1 17 -3 -416.029 545.455 1
 -1 -17 3 -382.463 495.726 1
 -1 -17 2 56.354 354.985 4
 1 17 -2 -370.522 381.531 4
 -1 -17 2 285.523 533.714 1
 1 17 -2 316.481 564.881 1
 1 17 -2 316.872 410.449 2
 -1 -17 1 624.75 414.209 4
 1 17 -1 1300.7 426.717 4
 1 17 -1 444.488 643.537 1
 -1 -17 1 -275.305 627.144 1
 1 17 -1 433.815 404.216 2
 -1 -17 1 653.151 436.029 2
 -1 -17 0 659.617 390.264 4
 1 17 0 124.451 329.52 4
 -1 -17 0 132.89 659.927 1
 -1 -17 0 359.367 392.86 2
 1 17 0 21.9999 383.576 2
 -1 -17 -1 43.0641 396.592 2
 1 17 1 -86.7242 408.308 2
 1 17 1 175.8 332.996 4
 -1 -17 -1 15.6704 339.863 4
 1 17 2 -42.1236 417.202 2
 -1 -17 -2 -126.174 402.686 2
 1 17 2 -392.604 370.012 4
 -1 -17 -2 -44.2552 361.294 4
 1 17 3 1361.09 484.652 2
 -1 -17 -3 714.534 475.67 2
 1 17 3 1163.55 408.328 4
 -1 -17 -3 871.406 419.936 4
 1 17 4 880.777 418.969 2
 -1 -17 -4 -157.787 382.399 2
 1 17 4 521.116 329.282 4
 -1 -17 -4 139.639 346.85 4
 1 17 5 1371.52 509.652 3
 1 17 5 1644.32 503.157 2
 -1 -17 -5 724.633 433.426 2
 -1 -17 -5 1841.76 550.175 3
 1 17 5 980.241 379.284 4
 -1 -17 -5 1768.9 438.692 4
 1 17 6 -423.896 381.286 2
 -1 -17 -6 147.343 336.062 2
 1 17 6 332.628 331.909 3
 -1 -17 -6 709.397 360.922 3
 1 17 6 228.941 257.308 4
 -1 -17 -6 107.208 297.505 4
 1 17 7 2221.28 600.553 2
 -1 -17 -7 2467.23 546.283 3
 1 17 7 1917.04 530.148 3
 -1 -17 -7 2450.15 627.09 2
 1 17 7 2666.55 515.617 4
 -1 -17 -7 3312.94 553.807 4
 1 17 8 354.383 342.835 2
 -1 -17 -8 443.993 385.797 2
 -1 -17 -8 484.78 273.645 4
 1 17 8 434.934 260.191 4
 1 17 8 573.417 293.235 3
 -1 -17 -8 742.816 298.454 3
 -1 -17 -9 1036.28 411.091 2
 1 17 9 546.582 370.774 2
 -1 -17 -9 571.194 274.384 4
 1 17 9 647.299 249.451 4
 1 17 9 454.794 274.313 3
 -1 -17 -9 935.048 291.828 3
 -1 -17 -10 70.2617 314.417 2
 1 17 10 -52.9967 311.072 2
 -1 -17 -10 501.003 217.021 4
 1 17 10 210.453 180.833 4
 -1 -17 -10 444.653 248.204 3
 1 17 10 56.2823 239.432 3
 -1 -17 -11 -88.1389 283.683 2
 1 17 11 334.443 338.347 2
 -1 -17 -11 562.312 201.888 4
 1 17 11 245.363 160.874 4
 -1 -17 -11 391.944 265.499 3
 1 17 11 405.617 289.217 3
 1 17 12 -34.9006 282.759 2
 -1 -17 -12 -35.2459 277.042 2
 -1 -17 -12 154.255 152.254 4
 1 17 12 -16.6119 126.206 4
 1 17 12 165.035 195.703 3
 -1 -17 -12 309.044 237.265 3
 -1 -17 -13 -17.4426 271.225 2
 1 17 13 -103.085 264.305 2
 -1 -17 -13 -32.3276 170.543 3
 1 17 13 110.323 164.066 3
 1 17 13 126.005 109.618 4
 1 17 14 -89.7021 161.979 3
 1 17 14 307.104 259.536 2
 -1 -17 -14 242.265 267.582 2
 1 17 14 52.59 326.329 5
 -1 -17 -14 30.4565 164.405 3
 1 18 -1 -233.078 400.728 2
 -1 -18 1 -69.2553 371.97 2
 1 18 -1 -293.177 596.212 1
 -1 -18 1 96.7895 566.56 1
 1 18 -1 -141.797 336.267 4
 -1 -18 1 322.269 378.396 4
 1 18 0 -46.7624 391.277 2
 -1 -18 0 67.4259 356.635 2
 -1 -18 0 349.647 643.897 1
 -1 -18 0 108.127 353.78 4
 1 18 0 -132.349 331.207 4
 1 18 1 508.077 418.539 2
 -1 -18 -1 67.7541 410.961 2
 1 18 1 46.9038 311.827 4
 -1 -18 -1 375.916 367.997 4
 -1 -18 -2 -201.206 370.706 2
 1 18 2 22.4747 347.441 2
 1 18 2 58.0305 304.127 4
 -1 -18 -2 -32.3011 355.927 4
 1 18 3 -43.4105 364.893 2
 -1 -18 -3 174.496 370.007 2
 -1 -18 -3 -29.8453 333.16 4
 1 18 3 -108.913 307.838 4
 1 18 4 20.9514 359.777 2
 -1 -18 -4 612.644 395.948 2
 -1 -18 -4 336.098 348.619 4
 1 18 4 526.347 343.694 4
 -1 -18 -5 1001.21 469.775 2
 1 18 5 1481.85 497.98 2
 1 18 5 608.867 508.015 3
 1 18 5 944.031 376.417 4
 1 18 6 470.008 362.655 3
 -1 -18 -6 721.159 393.043 3
 -1 -18 -6 -178.949 338.354 2
 1 18 6 314.55 336.117 2
 1 18 6 424.503 281.843 4
 -1 -18 -6 514.235 320.465 4
 -1 -18 -7 425.066 342.372 2
 1 18 7 174.086 308.818 2
 1 18 7 -79.9338 300.601 3
 -1 -18 -7 684.693 322.305 3
 1 18 7 432.563 256.878 4
 -1 -18 -7 228.619 284.59 4
 -1 -18 -8 -190.741 313.314 2
 1 18 8 340.804 362.935 2
 1 18 8 363.95 272.984 3
 -1 -18 -8 -355.107 280.388 3
 1 18 8 -43.2187 223.445 4
 -1 -18 -8 319.907 269.125 4
 1 18 9 636.531 405.723 2
 -1 -18 -9 1030.31 460.035 2
 1 18 9 2048 367.945 4
 -1 -18 -9 2106.5 393.297 3
 1 18 9 1064.17 377.873 3
 -1 -18 -9 1543.55 392.314 4
 -1 -18 -10 -7.981 224.419 4
 1 18 10 74.0379 187.134 4
 1 18 10 224.156 243.76 3
 -1 -18 -10 194.938 234.584 3
 1 18 10 373.852 317.796 2
 -1 -18 -10 130.139 321.651 2
 -1 -18 -11 498.187 215.616 4
 1 18 11 360.641 176.958 4
 -1 -18 -11 191.515 230.187 3
 1 18 11 125.913 258.552 3
 -1 -18 -11 223.383 303.542 2
 1 18 11 281.242 305.678 2
 -2 17 11 -169.159 257.475 4
 2 -17 -11 162.326 298.994 4
 -2 17 10 161.849 277.798 4
 2 -17 -10 239.101 303.86 4
 -2 17 10 19.7404 251.954 3
 2 -17 -10 438.026 264.252 3
 2 -17 -10 -80.1155 286.056 2
 -2 17 10 19.9394 305.548 2
 2 -17 -9 -84.5086 309.84 4
 -2 17 9 -10.902 271.535 4
 -2 17 9 235.467 260.58 3
 2 -17 -9 234.448 257.081 3
 2 -17 -9 141.999 306.975 2
 -2 17 9 -142.262 329.208 2
 2 -17 -8 114.39 326.461 4
 -2 17 8 -163.545 306.915 4
 -2 17 8 288.475 285.212 3
 2 -17 -8 485.437 287.342 3
 -2 17 8 561.535 346.097 2
 2 -17 -8 775.08 378.041 2
 2 -17 -7 174.934 311.86 4
 -2 17 7 74.9949 303.22 4
 -2 17 7 22.4159 288.044 3
 2 -17 -7 -159.239 285.412 3
 -2 17 7 171.804 307.925 2
 2 -17 -7 -21.5433 338.372 2
 -2 17 6 133.35 331.468 4
 2 -17 -6 411.74 341.602 4
 -2 17 6 528.975 354.103 3
 -2 17 6 332.678 378.795 2
 2 -17 -6 -289.242 350.398 2
 2 -17 -6 51.5323 332.072 3
 -2 17 5 617.68 406.602 3
 -2 17 5 -68.8017 382.399 2
 2 -17 -5 -183.01 402.032 2
 2 -17 -5 166.69 403.882 3
 -2 17 5 -440.314 365.372 4
 2 -17 -5 -343.165 370.109 4
 2 -17 -4 187.372 410.794 2
 -2 17 4 -123.41 502.197 3
 -2 17 4 378.487 440.03 2
 2 -17 -4 314.352 390.353 4
 -2 17 4 1118.77 412.364 4
 2 -17 -3 -210.21 381.882 2
 -2 17 3 194.328 393.316 2
 2 -17 -3 -214.613 396.124 4
 -2 17 3 80.339 361.58 4
 -2 17 2 97.1493 416.24 2
 2 -17 -2 581.843 430.787 2
 2 -17 -2 -138.654 353.189 4
 -2 17 2 168.906 366.909 4
 2 -17 -1 -169.051 391.619 2
 -2 17 1 72.7651 369.538 2
 2 -17 -1 491.241 401.577 4
 -2 17 1 232.764 361.472 4
 -2 17 0 -100.851 397.753 2
 2 -17 0 94.9219 373.349 4
 -2 17 0 562.055 406.879 4
 2 -17 0 760.994 575.875 1
 2 -17 1 -278.711 371.29 4
 -2 17 -1 852.233 417.116 4
 2 -17 1 24.7593 467.717 1
 -2 17 -1 805.541 600.651 1
 2 -16 -13 747.9 326.755 5
 -2 16 13 56.4306 303.454 5
 -2 16 13 293.722 226.798 3
 2 -16 -13 612.633 257.209 3
 2 -16 -13 603.693 341.392 2
 -2 16 13 552.393 360.842 2
 2 -16 -12 142.897 348.935 5
 -2 16 12 621.756 356.111 5
 -2 16 12 193.139 269.696 4
 -2 16 12 506.675 281.425 3
 2 -16 -12 573.833 288.978 3
 2 -16 -12 109.63 309.015 2
 -2 16 12 275.452 338.551 2
 -2 16 11 100.958 383.345 5
 -2 16 11 349.65 316.674 2
 2 -16 -11 294.637 319.62 2
 -2 16 11 -226.123 282.32 4
 2 -16 -11 421.454 268.108 3
 -2 16 11 -219.674 308.835 3
 2 -16 -10 375.153 337.153 2
 -2 16 10 -298.305 344.324 2
 -2 16 10 18.7931 273.183 4
 2 -16 -10 564.666 339.107 4
 2 -16 -10 182.965 244.112 3
 -2 16 10 274.271 271.577 3
 2 -16 -9 1197.61 388.774 2
 -2 16 9 362.651 332.016 2
 -2 16 9 37.4078 264.588 3
 2 -16 -9 163.171 250.111 3
 -2 16 9 585.593 322.414 4
 2 -16 -9 213.234 316.226 4
 -2 16 8 174.548 366.271 2
 2 -16 -8 393.488 287.106 3
 -2 16 8 552.89 312.535 3
 2 -16 -8 393.138 362.177 4
 -2 16 8 945.467 344.845 4
 2 -16 -8 1135.44 414.718 2
 2 -16 -7 113.584 282.943 3
 -2 16 7 -347.281 304.217 3
 -2 16 7 139.465 321.573 4
 2 -16 -7 -451.867 361.496 4
 2 -16 -7 60.4636 354.367 2
 -2 16 7 -60.3009 348.982 2
 2 -16 -6 127.451 319.672 3
 -2 16 6 57.1782 326.016 3
 2 -16 -6 479.158 386.122 2
 -2 16 6 83.0169 405.673 2
 -2 16 6 310.882 345.799 4
 2 -16 -6 93.09 346.167 4
 2 -16 -5 991.582 416.851 3
 2 -16 -5 -129.184 417.027 2
 -2 16 5 132.163 385.242 3
 -2 16 5 279.857 384.274 2
 2 -16 -5 -98.2843 378.867 4
 -2 16 5 358.325 371.923 4
 -2 16 4 -44.4717 434.395 2
 2 -16 -4 1322.22 559.774 3
 2 -16 -4 220.913 461.239 2
 -2 16 4 1065.29 520.221 3
 2 -16 -4 915.324 432.248 4
 -2 16 4 1215.93 453.597 4
 2 -16 -3 491.542 465.799 2
 -2 16 3 160.124 458.189 2
 2 -16 -3 -171.082 425.52 4
 -2 16 3 15.0559 411.938 4
 2 -16 -2 467.491 541.438 2
 -2 16 2 1444.12 568.573 2
 -2 16 2 1682.4 525.369 4
 2 -16 -2 1553.36 522.81 4
 2 -16 -1 22.8442 436.369 2
 -2 16 1 206.567 404.716 2
 -2 16 1 -100.965 422.22 4
 2 -16 -1 -223.262 400.847 4
 -2 16 0 -95.5783 393.839 2
 -2 16 0 -499.541 428.108 4
 2 -16 0 -450.892 434.648 4
 2 -16 0 101.713 587.166 1
 -2 16 -1 317.406 419.233 4
 2 -16 1 564.771 422.651 4
 -2 16 -1 -373.384 564.847 1
 2 -16 1 755.94 503.644 1
 -2 16 -2 177.789 399.266 4
 2 -16 2 710.943 444.289 4
 2 -16 2 -464.118 475.815 1
 -2 16 -2 -287.76 492.232 1
 -2 16 -3 350.174 404.395 4
 2 -16 3 -123.242 403.254 4
 2 -16 3 -371.678 421.284 1
 -2 16 -3 424.668 441.711 1
 -2 16 -4 1393.76 474.368 4
 2 -16 4 86.0395 434.01 4
 2 -16 4 522.2 393.014 1
 -2 16 -4 243.259 430.012 1
 -2 16 -5 248.781 416.591 4
 2 -16 5 -111.539 427.678 4
 2 -16 5 -214.853 371.017 1
 -2 16 -5 -67.23 371.67 1
 -2 15 15 195.337 217.718 5
 2 -15 -15 32.9385 217.073 5
 2 -15 -15 496.697 308.608 2
 -2 15 15 303.205 291.272 2
 -2 15 15 -99.1806 168.729 3
 2 -15 -15 190.491 172.185 3
 2 -15 -14 190.316 279.711 2
 -2 15 14 119.775 258.375 2
 2 -15 -14 267.577 191.319 3
 -2 15 14 -80.1749 225.348 5
 2 -15 -14 273.263 243.639 5
 -2 15 14 142.298 188.365 3
 2 -15 -13 486.47 235.685 3
 -2 15 13 353.781 216.093 3
 -2 15 13 283.304 283.145 5
 2 -15 -13 188.69 280.138 5
 -2 15 13 607.797 321.899 2
 2 -15 -13 501.852 309.839 2
 2 -15 -12 397.058 254.647 3
 -2 15 12 737.699 251.608 3
 2 -15 -12 680.251 329.872 5
 -2 15 12 217.696 307.996 5
 -2 15 12 606.601 358.48 2
 2 -15 -12 258.175 338.585 2
 2 -15 -11 305.898 278.536 3
 -2 15 11 -90.7107 247.84 3
 -2 15 11 257.274 296.594 4
 2 -15 -11 -8.09962 352.854 5
 -2 15 11 -133.817 349.595 5
 -2 15 11 276.911 318.901 2
 2 -15 -11 -103.471 311.696 2
 -2 15 10 191.456 317.983 2
 2 -15 -10 575.617 367.613 2
 -2 15 10 899.525 304.533 3
 2 -15 -10 681.239 289.765 3
 -2 15 10 138.868 319.617 4
 -2 15 9 -124.291 329.602 2
 2 -15 -9 -196.194 337.2 2
 2 -15 -9 550.264 259.851 3
 -2 15 9 -184.553 267.086 3
 -2 15 9 188.052 300.456 4
 2 -15 -9 136.341 352.36 4
 2 -15 -8 455.105 397.007 2
 -2 15 8 36.1967 369.636 2
 -2 15 8 827.067 358.797 4
 2 -15 -8 110.616 370.855 4
 2 -15 -7 280.219 291.817 3
 -2 15 7 18.4421 288.847 3
 -2 15 7 107.968 321.291 4
 2 -15 -7 211.587 359.753 4
 2 -15 -7 -56.3876 341.148 2
 -2 15 7 -18.7112 348.761 2
 2 -15 -6 862.912 346.607 3
 -2 15 6 113.079 329.057 3
 -2 15 6 335.858 347.26 4
 2 -15 -6 237.394 378.379 4
 -2 15 6 -232.184 449.947 2
 2 -15 -6 621.756 400.612 2
 -2 15 5 366.306 373.554 3
 -2 15 5 -296.676 383.181 4
 2 -15 -5 262.858 375.666 4
 -2 15 5 241.16 382.5 2
 2 -15 -5 -157.363 367.111 3
 2 -15 -5 -281.865 395.236 2
 2 -15 -4 263.826 430.565 4
 -2 15 4 673.535 435.781 4
 -2 15 4 427.304 494.444 3
 2 -15 -4 1054.6 511.257 2
 2 -15 -4 160.548 494.025 3
 -2 15 3 644.76 474.289 4
 2 -15 -3 1347.22 497.091 4
 2 -15 -3 377.175 498.72 2
 -2 15 3 600.857 487.59 2
 2 -15 -2 12457.4 1458.45 4
 -2 15 2 9646.92 1412.63 4
 2 -15 -2 5085.72 1387.76 2
 -2 15 2 4915.09 1388.44 2
 -2 15 1 237.099 475.701 4
 2 -15 -1 1230.91 512.351 4
 -2 15 1 1209.21 522.079 2
 2 -15 -1 516.938 482.841 2
 2 -15 0 -595.656 480.356 4
 -2 15 0 703.982 468.497 4
 2 -15 0 284.068 613.047 1
 -2 15 0 -293.963 476.79 2
 2 -15 1 382.164 507.096 1
 -2 15 -1 -340.644 573.228 1
 2 -15 1 -160.919 417.339 4
 -2 15 -1 316.511 428.424 4
 -2 15 -2 1285.44 572.396 1
 2 -15 2 798.415 501.714 1
 2 -15 2 1306.89 508.602 4
 -2 15 -2 986.11 502.642 4
 2 -15 3 115.085 419.365 1
 -2 15 -3 82.3275 432.394 1
 2 -15 3 666.121 492.511 4
 -2 15 -3 388.737 448.245 4
 2 -15 4 468.191 419.963 1
 -2 15 -4 -123.279 400.589 1
 2 -15 4 387.302 465.543 4
 -2 15 -4 1334.46 513.985 4
 -2 15 -5 -354.182 407.199 1
 2 -15 5 -224.557 366.875 1
 2 -15 5 192.183 417.305 4
 -2 15 -5 -213.747 414.894 4
 2 -15 6 494.643 442.411 1
 -2 15 -6 441.772 440.658 1
 2 -15 6 620.249 455.912 4
 -2 15 -6 698.987 467.984 4
 -2 15 -7 665.913 476.194 1
 2 -15 7 -23.1757 386.25 1
 -2 15 -7 -468.141 497.893 4
 2 -15 7 463.973 447.932 4
 2 -14 -17 17.5011 188.85 5
 -2 14 17 69.2577 188.631 5
 -2 14 17 -6.82466 180.1 3
 2 -14 -17 -173.037 185.401 3
 -2 14 17 44.5768 219.598 2
 2 -14 -17 77.1477 252.227 2
 2 -14 -17 493.617 603.622 1
 -2 14 17 -432.053 537.344 1
 -2 14 16 181.922 553.431 1
 -2 14 16 440.713 300.965 2
 2 -14 -16 666.502 303.932 2
 2 -14 -16 334.359 548.333 1
 -2 14 16 507.86 216.681 3
 2 -14 -16 590.856 218.296 3
 -2 14 16 594.285 221.598 5
 2 -14 -16 411.053 219.686 5
 2 -14 -15 -79.6264 260.392 2
 -2 14 15 266.501 279.877 2
 2 -14 -15 119.654 643.309 1
 -2 14 15 31.4563 171.248 3
 2 -14 -15 220.572 186.366 3
 2 -14 -15 -78.8892 209.637 5
 -2 14 15 -69.956 203.586 5
 -2 14 14 50.2731 179.651 3
 2 -14 -14 83.3995 169.922 3
 -2 14 14 -199.193 224.003 5
 2 -14 -14 170.102 228.467 5
 2 -14 -14 338.608 299.364 2
 -2 14 14 159.065 268.827 2
 2 -14 -13 148.032 242.403 5
 -2 14 13 357.328 251.723 5
 2 -14 -13 293.65 292.9 2
 -2 14 13 177.134 294.894 2
 2 -14 -13 233.178 197.71 3
 -2 14 13 358.135 206.052 3
 2 -14 -12 549.943 346.957 2
 -2 14 12 456.22 332.413 2
 2 -14 -12 419.257 232.069 3
 -2 14 12 383.871 224.137 3
 2 -14 -12 202.772 286.591 5
 -2 14 12 562.137 291.788 5
 2 -14 -11 -80.5718 352.27 2
 -2 14 11 275.287 358.713 2
 2 -14 -11 109.31 249.135 3
 -2 14 11 29.4849 217.8 3
 -2 14 11 260.547 310.273 5
 2 -14 -11 663.315 330.574 5
 2 -14 -10 682.277 397.62 2
 -2 14 10 779.157 395.658 2
 -2 14 10 1061 390.761 3
 2 -14 -10 1248.16 376.537 3
 2 -14 -10 1427.83 439.953 5
 -2 14 10 862.578 414.811 5
 2 -14 -9 -139.872 262.901 3
 -2 14 9 488.354 281.121 3
 -2 14 9 190.684 331.966 4
 2 -14 -9 165.68 338.095 2
 -2 14 9 296.404 342.208 2
 -2 14 8 124.456 264.722 3
 2 -14 -8 488.468 277.263 3
 2 -14 -8 474.845 404.282 4
 -2 14 8 225.361 337.509 4
 2 -14 -8 -286.117 393.262 2
 -2 14 8 236.581 370.893 2
 -2 14 7 444.383 295.188 3
 2 -14 -7 351.589 281.909 3
 -2 14 7 -121.024 363.377 4
 2 -14 -7 11.0099 387.135 4
 2 -14 -7 -244.234 398.498 2
 -2 14 7 -398.377 401.457 2
 -2 14 6 601.188 326.481 3
 2 -14 -6 83.8571 317.097 3
 2 -14 -6 521.921 415.122 4
 -2 14 6 290.919 390.342 4
 -2 14 6 179.702 413.589 2
 2 -14 -6 342.473 408.746 2
 -2 14 5 31.6345 359.16 3
 2 -14 -5 278.637 365.414 3
 2 -14 -5 505.793 457.522 2
 -2 14 5 187.023 427.293 2
 -2 14 5 -46.0441 388.103 4
 2 -14 -5 -320.815 410.311 4
 2 -14 -4 1091.11 543.826 4
 -2 14 4 1483.09 583.05 3
 2 -14 -4 1586.56 614.83 2
[truncated: 2,725,882 more chars]
