# Supplementary material for: A Metal‐Organic Polyhedron‐to‐Coordination Polymer Transition Revealed by 3D Electron Diffraction
Source: Angew Chem Int Ed Engl. 2025 Sep 6;64(43):e202514527. doi: 10.1002/anie.202514527 (PMC12535363; doi:10.1002/anie.202514527)
Supplement: Supplementary file 2 — Supporting information [file ANIE-64-e202514527-s001.zip › Crystallographic_files_for_upload/MOPDMA.cif]

 
data_MOP(DMA)
 
_audit_creation_method            'SHELXL-2018/3'
_shelx_SHELXL_version_number      '2018/3'
_chemical_name_systematic         ?
_chemical_name_common             ?
_chemical_melting_point           ?
_chemical_formula_moiety          ?
_chemical_formula_sum
 'C142.33 H150.25 Cu4 N9.58 O29.58' 
_chemical_formula_weight          2722.62

loop_
 _atom_type_symbol
 _atom_type_description
 _atom_type_scat_dispersion_real
 _atom_type_scat_dispersion_imag
 _atom_type_scat_source
 'Cu'  'Cu'  -1.9646   0.5888
 'International Tables Vol C Tables 4.2.6.8 and 6.1.1.4'
 'O'  'O'   0.0492   0.0322
 'International Tables Vol C Tables 4.2.6.8 and 6.1.1.4'
 'N'  'N'   0.0311   0.0180
 'International Tables Vol C Tables 4.2.6.8 and 6.1.1.4'
 'C'  'C'   0.0181   0.0091
 'International Tables Vol C Tables 4.2.6.8 and 6.1.1.4'
 'H'  'H'   0.0000   0.0000
 'International Tables Vol C Tables 4.2.6.8 and 6.1.1.4'
 
_space_group_crystal_system       triclinic
_space_group_IT_number            2
_space_group_name_H-M_alt         'P -1'
_space_group_name_Hall            '-P 1'
 
_shelx_space_group_comment
;
The symmetry employed for this shelxl refinement is uniquely defined
by the following loop, which should always be used as a source of
symmetry information in preference to the above space-group names.
They are only intended as comments.
;
 
loop_
 _space_group_symop_operation_xyz
 'x, y, z'
 '-x, -y, -z'
 
_cell_length_a                    17.6359(4)
_cell_length_b                    18.0833(5)
_cell_length_c                    27.0228(3)
_cell_angle_alpha                 88.497(2)
_cell_angle_beta                  89.830(1)
_cell_angle_gamma                 63.521(2)
_cell_volume                      7710.9(3)
_cell_formula_units_Z             2
_cell_measurement_temperature     150(2)

_cell_measurement_reflns_used   36917
_cell_measurement_theta_min     2.7120
_cell_measurement_theta_max     73.3130

_exptl_crystal_description        block
_exptl_crystal_colour         ' green-blue'

_exptl_crystal_density_meas       ?
_exptl_crystal_density_method     ?
_exptl_crystal_density_diffrn     1.173          
_exptl_crystal_F_000              2848
_exptl_transmission_factor_min    ?
_exptl_transmission_factor_max    ?
_exptl_crystal_size_max           0.34
_exptl_crystal_size_mid           0.12
_exptl_crystal_size_min           0.12
_exptl_absorpt_coefficient_mu     1.178
_shelx_estimated_absorpt_T_min    ?
_shelx_estimated_absorpt_T_max    ?


_exptl_absorpt_correction_T_min                   0.64380
_exptl_absorpt_correction_T_max                   1.00000
_exptl_absorpt_correction_type            multi-scan
_exptl_absorpt_process_details
;
CrysAlisPro 1.171.44.94a (Rigaku Oxford Diffraction, 2025)
Empirical absorption correction using spherical harmonics,
implemented in SCALE3 ABSPACK scaling algorithm.
;


_exptl_absorpt_special_details    ?
_diffrn_ambient_temperature       150(2)
_diffrn_radiation_wavelength      1.54184
_diffrn_radiation_type            CuK\a

_diffrn_source                 ' microsource tube'
_diffrn_measurement_device_type  'Rigaku Synergy-i'
_diffrn_measurement_method       ' omega scans'


_diffrn_detector_area_resol_mean  ?
_diffrn_reflns_number             103232
_diffrn_reflns_av_unetI/netI      0.0745
_diffrn_reflns_av_R_equivalents   ?
_diffrn_reflns_limit_h_min        -21
_diffrn_reflns_limit_h_max        21
_diffrn_reflns_limit_k_min        -22
_diffrn_reflns_limit_k_max        22
_diffrn_reflns_limit_l_min        -32
_diffrn_reflns_limit_l_max        32
_diffrn_reflns_theta_min          2.731
_diffrn_reflns_theta_max          69.999
_diffrn_reflns_theta_full         67.684
_diffrn_measured_fraction_theta_max   0.998
_diffrn_measured_fraction_theta_full  0.998
_diffrn_reflns_Laue_measured_fraction_max    0.998
_diffrn_reflns_Laue_measured_fraction_full   0.998
_diffrn_reflns_point_group_measured_fraction_max   0.998
_diffrn_reflns_point_group_measured_fraction_full  0.998
_reflns_number_total              103232
_reflns_number_gt                 73152
_reflns_threshold_expression      'I > 2\s(I)'
_reflns_Friedel_coverage          0.000
_reflns_Friedel_fraction_max      .
_reflns_Friedel_fraction_full     .
 
_reflns_special_details
;

Twinned by 180 rotation about direct 001.

Final refinement against a hklf 5 formatted reflection file 
(generated by ROTAX) was much superior to a refinement
which did not account for twinning . R  was ca 19%, large Q peaks
were > 4.5 e.


BASF refined to 0.2833(26).


 _reflns_Friedel_fraction is defined as the number of unique
 Friedel pairs measured divided by the number that would be
 possible theoretically, ignoring centric projections and
 systematic absences. Completness statistics refer to single and
 composite reflections containing twin component 1 only.
;

_computing_data_collection      'CrysalisPro'
_computing_cell_refinement        'CrysalisPro'
_computing_data_reduction        'CrysalisPro'
_computing_structure_solution    'SHELXT'

_computing_structure_refinement 'SHELXL-2018/3 (Sheldrick, 2018)'
_computing_molecular_graphics     ?
_computing_publication_material  'SHELXL in WinGX'
_refine_special_details
;
 Refined as a 2-component twin.
;
_refine_ls_structure_factor_coef  Fsqd
_refine_ls_matrix_type            full
_refine_ls_weighting_scheme       calc
_refine_ls_weighting_details
'w=1/[\s^2^(Fo^2^)+(0.2000P)^2^] where P=(Fo^2^+2Fc^2^)/3'
_atom_sites_solution_primary      ?
_atom_sites_solution_secondary    ?
_atom_sites_solution_hydrogens    geom
_refine_ls_hydrogen_treatment     constr
_refine_ls_extinction_method      none
_refine_ls_extinction_coef        .
_refine_ls_number_reflns          103232
_refine_ls_number_parameters      1748
_refine_ls_number_restraints      329
_refine_ls_R_factor_all           0.1525
_refine_ls_R_factor_gt            0.1257
_refine_ls_wR_factor_ref          0.3808
_refine_ls_wR_factor_gt           0.3598
_refine_ls_goodness_of_fit_ref    1.399
_refine_ls_restrained_S_all       1.405
_refine_ls_shift/su_max           0.001
_refine_ls_shift/su_mean          0.000
 
loop_
 _atom_site_label
 _atom_site_type_symbol
 _atom_site_fract_x
 _atom_site_fract_y
 _atom_site_fract_z
 _atom_site_U_iso_or_equiv
 _atom_site_adp_type
 _atom_site_occupancy
 _atom_site_site_symmetry_order  
 _atom_site_calc_flag
 _atom_site_refinement_flags_posn
 _atom_site_refinement_flags_adp
 _atom_site_refinement_flags_occupancy
 _atom_site_disorder_assembly
 _atom_site_disorder_group
Cu1 Cu 0.42018(6) 1.36960(6) 0.36787(3) 0.0395(2) Uani 1 1 d . . . . .
Cu2 Cu 0.46128(6) 1.22209(6) 0.41113(3) 0.0405(3) Uani 1 1 d . . . . .
Cu3 Cu 1.03408(6) 0.79173(6) -0.09248(3) 0.0415(3) Uani 1 1 d . . . . .
Cu4 Cu 1.07818(6) 0.64720(6) -0.13453(3) 0.0418(3) Uani 1 1 d . . . . .
O1A O 0.9584(3) 1.2835(3) 0.19614(17) 0.0471(11) Uani 1 1 d . . . . .
O1B O 0.8110(3) 1.3527(3) 0.13671(18) 0.0489(11) Uani 1 1 d . . . . .
O1C O 0.5385(3) 1.3459(3) 0.37810(18) 0.0464(11) Uani 1 1 d . . . . .
O1D O 0.4553(3) 1.3052(3) 0.30722(17) 0.0477(11) Uani 1 1 d . . . . .
O2A O 0.9678(3) 1.1688(3) 0.16108(17) 0.0469(11) Uani 1 1 d . . . . .
O2B O 0.8423(3) 1.2440(3) 0.08818(18) 0.0471(11) Uani 1 1 d . . . . .
O2C O 0.5766(3) 1.2146(3) 0.40432(19) 0.0489(11) Uani 1 1 d . . . . .
O2D O 0.4695(4) 1.1852(3) 0.34255(18) 0.0523(12) Uani 1 1 d . . . . .
O3A O 1.0418(3) 0.7317(3) -0.02956(17) 0.0474(11) Uani 1 1 d . . . . .
O3B O 0.9187(3) 0.7989(3) -0.10393(18) 0.0466(11) Uani 1 1 d . . . . .
O3C O 0.6627(3) 0.7418(3) 0.58998(18) 0.0466(11) Uani 1 1 d . . . . .
O3D O 0.5508(3) 0.7208(3) 0.52596(17) 0.0458(11) Uani 1 1 d . . . . .
O4A O 1.1023(3) 0.6070(3) -0.06501(17) 0.0511(12) Uani 1 1 d . . . . .
O4B O 0.9610(3) 0.6664(3) -0.12480(18) 0.0487(11) Uani 1 1 d . . . . .
O4C O 0.6926(3) 0.6264(3) 0.63618(18) 0.0468(11) Uani 1 1 d . . . . .
O4D O 0.6012(3) 0.5952(3) 0.56329(18) 0.0508(12) Uani 1 1 d . . . . .
O5A O 1.0112(4) 0.6441(4) 0.36689(19) 0.0606(14) Uani 1 1 d . . . . .
O5B O 0.2794(4) 1.2064(4) -0.0446(3) 0.0696(17) Uani 1 1 d . U . . .
O5C O 1.2172(3) 0.7803(4) 0.4488(2) 0.0636(15) Uani 1 1 d D U . . .
O5D O 0.5220(5) 0.6983(5) 0.1227(3) 0.0814(19) Uani 1 1 d . . . . .
O132 O 1.1161(3) 0.5299(3) -0.1651(2) 0.0523(12) Uani 1 1 d . U . . .
O135 O 0.3859(3) 1.4878(3) 0.33415(19) 0.0519(12) Uani 1 1 d . U . . .
O141 O 0.9890(4) 0.9139(3) -0.0625(2) 0.0612(14) Uani 1 1 d . . . . .
O147 O 0.5055(4) 1.0982(3) 0.4418(2) 0.0620(14) Uani 1 1 d . . . . .
O152 O 1.0942(4) 0.4783(4) 0.2354(2) 0.0629(14) Uani 1 1 d . . . . .
O158 O 0.5936(5) 1.4878(5) 0.2504(3) 0.092(2) Uani 1 1 d . . . . .
C164 C 1.1541(12) 0.8806(14) 0.1967(7) 0.072(5) Uani 0.5 1 d . U P A 1
H16A H 1.178416 0.820603 0.193302 0.108 Uiso 0.5 1 calc R U P A 1
H16B H 1.096214 0.906536 0.183286 0.108 Uiso 0.5 1 calc R U P A 1
H16C H 1.153179 0.893482 0.231761 0.108 Uiso 0.5 1 calc R U P A 1
O165 O 1.2919(10) 0.7873(8) 0.1492(7) 0.093(4) Uani 0.5 1 d . U P A 1
O174 O 0.3195(6) 0.4790(6) 0.1140(5) 0.093(3) Uani 0.75 1 d D . P B 1
C184 C 0.2624(12) 0.6160(11) 0.1439(6) 0.108(5) Uiso 0.75 1 d D . P B 1
H18A H 0.233072 0.599829 0.169687 0.162 Uiso 0.75 1 calc R U P B 1
H18B H 0.223447 0.669712 0.129182 0.162 Uiso 0.75 1 calc R U P B 1
H18C H 0.311103 0.620163 0.158642 0.162 Uiso 0.75 1 calc R U P B 1
N130 N 1.1737(6) 0.3981(6) -0.1869(4) 0.094(3) Uani 1 1 d . U . . .
N137 N 0.3203(5) 1.6169(6) 0.3064(4) 0.089(3) Uani 1 1 d . U . . .
N143 N 0.9006(6) 1.0404(5) -0.0354(3) 0.086(3) Uani 1 1 d . . . . .
N149 N 0.6004(7) 0.9681(6) 0.4654(4) 0.098(3) Uani 1 1 d . . . . .
N154 N 1.1960(4) 0.3474(4) 0.2443(2) 0.0567(16) Uani 1 1 d . . . . .
N165 N 1.2100(11) 0.9150(10) 0.1671(6) 0.081(4) Uani 0.5 1 d . U P A 1
C166 C 1.2662(13) 0.8597(12) 0.1476(8) 0.076(5) Uani 0.5 1 d . U P A 1
C165 C 1.1691(12) 1.0010(10) 0.1639(7) 0.073(5) Uani 0.5 1 d . U P A 1
H16D H 1.211218 1.022219 0.160853 0.110 Uiso 0.5 1 calc R U P A 1
H16E H 1.135668 1.022350 0.193859 0.110 Uiso 0.5 1 calc R U P A 1
H16F H 1.131446 1.018831 0.134867 0.110 Uiso 0.5 1 calc R U P A 1
C176 C 0.8160(11) 1.0864(11) 0.1523(6) 0.060(4) Uiso 0.5 1 d . . P C 1
H17A H 0.837568 1.107347 0.179171 0.089 Uiso 0.5 1 calc R U P C 1
H17B H 0.756078 1.101152 0.157873 0.089 Uiso 0.5 1 calc R U P C 1
H17C H 0.821930 1.111051 0.120661 0.089 Uiso 0.5 1 calc R U P C 1
C177 C 0.7517(14) 0.9868(14) 0.1070(8) 0.082(5) Uiso 0.5 1 d . . P C 1
H17D H 0.709749 0.995371 0.132829 0.123 Uiso 0.5 1 calc R U P C 1
H17E H 0.748220 0.949724 0.082290 0.123 Uiso 0.5 1 calc R U P C 1
H17F H 0.740372 1.040058 0.090982 0.123 Uiso 0.5 1 calc R U P C 1
N179 N 0.2849(10) 0.5851(9) 0.0600(5) 0.109(4) Uiso 0.75 1 d D . P B 1
C1A C 0.9721(4) 1.2081(4) 0.1967(3) 0.0419(14) Uani 1 1 d . . . . .
C1B C 0.7914(5) 1.3065(4) 0.1109(3) 0.0470(16) Uani 1 1 d . . . . .
C1C C 0.5921(4) 1.2741(4) 0.3909(2) 0.0419(14) Uani 1 1 d . . . . .
C1D C 0.4729(4) 1.2302(4) 0.3065(3) 0.0436(15) Uani 1 1 d . . . . .
C2A C 0.9963(5) 1.1638(5) 0.2470(3) 0.0474(16) Uani 1 1 d . . . . .
C2B C 0.7001(5) 1.3280(4) 0.1077(3) 0.0450(15) Uani 1 1 d . . . . .
C2C C 0.6832(4) 1.2580(4) 0.3916(3) 0.0422(14) Uani 1 1 d . . . . .
C2D C 0.4999(5) 1.1877(5) 0.2581(3) 0.0475(16) Uani 1 1 d . . . . .
C3A C 1.0228(5) 1.1985(5) 0.2848(3) 0.0520(18) Uani 1 1 d . . . . .
H3A H 1.022384 1.250953 0.280085 0.062 Uiso 1 1 calc R U . . .
C3B C 0.6412(5) 1.3938(5) 0.1345(3) 0.0537(18) Uani 1 1 d . . . . .
H3B H 0.660006 1.424383 0.154914 0.064 Uiso 1 1 calc R U . . .
C3C C 0.7056(5) 1.3210(4) 0.3787(3) 0.0488(16) Uani 1 1 d . . . . .
H3C H 0.663138 1.374260 0.368910 0.059 Uiso 1 1 calc R U . . .
C3D C 0.5110(5) 1.2296(5) 0.2176(3) 0.0547(19) Uani 1 1 d . . . . .
H3D H 0.501943 1.285162 0.220551 0.066 Uiso 1 1 calc R U . . .
C4A C 1.0496(6) 1.1547(5) 0.3292(3) 0.0559(19) Uani 1 1 d . . . . .
H4A H 1.068577 1.177195 0.355049 0.067 Uiso 1 1 calc R U . . .
C4B C 0.5564(5) 1.4144(5) 0.1314(3) 0.062(2) Uani 1 1 d . . . . .
H4B H 0.517027 1.458774 0.150033 0.075 Uiso 1 1 calc R U . . .
C4C C 0.7892(5) 1.3057(5) 0.3801(3) 0.0555(18) Uani 1 1 d . . . . .
H4C H 0.804317 1.348708 0.371549 0.067 Uiso 1 1 calc R U . . .
C4D C 0.5355(7) 1.1908(6) 0.1722(3) 0.069(2) Uani 1 1 d . . . . .
H4D H 0.542859 1.220343 0.144483 0.083 Uiso 1 1 calc R U . . .
C5A C 1.0495(5) 1.0800(5) 0.3369(3) 0.0553(18) Uani 1 1 d . . . . .
H5A H 1.068780 1.051135 0.367718 0.066 Uiso 1 1 calc R U . . .
C5B C 0.5278(5) 1.3709(5) 0.1011(3) 0.0569(19) Uani 1 1 d . . . . .
H5B H 0.468984 1.385859 0.099004 0.068 Uiso 1 1 calc R U . . .
C5C C 0.8515(5) 1.2285(5) 0.3940(3) 0.0554(18) Uani 1 1 d . . . . .
H5C H 0.909095 1.218606 0.394765 0.066 Uiso 1 1 calc R U . . .
C5D C 0.5489(6) 1.1119(6) 0.1675(3) 0.062(2) Uani 1 1 d . . . . .
H5D H 0.565580 1.085983 0.136500 0.074 Uiso 1 1 calc R U . . .
C6A C 1.0206(5) 1.0448(5) 0.2992(3) 0.0477(16) Uani 1 1 d . . . . .
C6B C 0.5850(5) 1.3056(5) 0.0738(3) 0.0522(17) Uani 1 1 d . . . . .
C6C C 0.8308(4) 1.1653(5) 0.4068(3) 0.0461(15) Uani 1 1 d . . . . .
C6D C 0.5381(6) 1.0679(6) 0.2085(3) 0.063(2) Uani 1 1 d . U . . .
C7A C 0.9965(5) 1.0887(4) 0.2541(3) 0.0473(16) Uani 1 1 d . . . . .
H7A H 0.979756 1.065602 0.227566 0.057 Uiso 1 1 calc R U . . .
C7B C 0.6716(5) 1.2836(4) 0.0774(3) 0.0467(15) Uani 1 1 d . . . . .
H7B H 0.711118 1.238609 0.059165 0.056 Uiso 1 1 calc R U . . .
C7C C 0.7452(4) 1.1814(4) 0.4063(3) 0.0443(15) Uani 1 1 d . . . . .
H7C H 0.729955 1.139065 0.416144 0.053 Uiso 1 1 calc R U . . .
C7D C 0.5143(5) 1.1074(5) 0.2534(3) 0.0561(18) Uani 1 1 d . . . . .
H7D H 0.508053 1.077906 0.281495 0.067 Uiso 1 1 calc R U . . .
C8A C 1.0181(5) 0.9668(5) 0.3058(3) 0.0527(17) Uani 1 1 d . . . . .
C8B C 0.5550(5) 1.2592(5) 0.0442(3) 0.0516(17) Uani 1 1 d . . . . .
C8C C 0.8928(4) 1.0852(5) 0.4214(3) 0.0505(17) Uani 1 1 d . . . . .
C8D C 0.5490(8) 0.9859(6) 0.2045(3) 0.082(3) Uani 1 1 d . U . . .
C9A C 1.0159(6) 0.9015(5) 0.3067(3) 0.0531(18) Uani 1 1 d . . . . .
C9B C 0.5266(5) 1.2223(5) 0.0205(3) 0.0549(18) Uani 1 1 d . . . . .
C9C C 0.9420(5) 1.0152(5) 0.4345(3) 0.0501(16) Uani 1 1 d . . . . .
C9D C 0.5480(10) 0.9185(6) 0.2030(4) 0.099(4) Uani 1 1 d . U . . .
C10A C 1.0167(5) 0.8225(5) 0.3011(3) 0.0505(17) Uani 1 1 d . . . . .
C10B C 0.4882(5) 1.1801(5) -0.0070(3) 0.0511(17) Uani 1 1 d . . . . .
C10C C 0.9967(4) 0.9331(5) 0.4524(3) 0.0458(15) Uani 1 1 d . . . . .
C10D C 0.5438(9) 0.8410(6) 0.2054(4) 0.091(3) Uani 1 1 d . U . . .
C11A C 1.0126(5) 0.7731(5) 0.3411(3) 0.0517(17) Uani 1 1 d . . . . .
H11A H 1.008172 0.791620 0.374014 0.062 Uiso 1 1 calc R U . . .
C11B C 0.4013(5) 1.2175(5) -0.0134(3) 0.0498(16) Uani 1 1 d . . . . .
H11B H 0.367631 1.271108 -0.001258 0.060 Uiso 1 1 calc R U . . .
C11C C 1.0828(4) 0.8945(5) 0.4413(3) 0.0467(16) Uani 1 1 d . . . . .
H11C H 1.106939 0.921970 0.420940 0.056 Uiso 1 1 calc R U . . .
C11D C 0.5344(8) 0.8038(7) 0.1636(4) 0.085(3) Uani 1 1 d . U . . .
H11D H 0.530006 0.830167 0.132129 0.102 Uiso 1 1 calc R U . . .
C12A C 1.0153(5) 0.6967(5) 0.3317(3) 0.0515(17) Uani 1 1 d . . . . .
C12B C 0.3643(5) 1.1754(5) -0.0378(3) 0.0522(17) Uani 1 1 d . U . . .
C12C C 1.1324(4) 0.8159(5) 0.4602(3) 0.0469(15) Uani 1 1 d . U . . .
C12D C 0.5311(7) 0.7284(7) 0.1666(3) 0.076(3) Uani 1 1 d . U . . .
C13A C 1.0259(5) 0.6677(5) 0.2838(3) 0.0492(16) Uani 1 1 d . . . . .
H13A H 1.030705 0.614137 0.278106 0.059 Uiso 1 1 calc R U . . .
C13B C 0.4142(5) 1.0970(5) -0.0565(3) 0.0505(16) Uani 1 1 d . . . . .
H13B H 0.388027 1.068676 -0.073143 0.061 Uiso 1 1 calc R U . . .
C13C C 1.0988(4) 0.7741(4) 0.4892(3) 0.0446(15) Uani 1 1 d . . . . .
H13I H 1.134029 0.719710 0.501391 0.054 Uiso 1 1 calc R U . . .
C13D C 0.5365(7) 0.6888(6) 0.2126(3) 0.076(3) Uani 1 1 d . U . . .
H13J H 0.534150 0.637374 0.214850 0.091 Uiso 1 1 calc R U . . .
C14A C 1.0295(5) 0.7161(5) 0.2445(3) 0.0502(16) Uani 1 1 d . . . . .
C14B C 0.5003(5) 1.0608(5) -0.0509(3) 0.0469(16) Uani 1 1 d . . . . .
C14C C 1.0128(5) 0.8124(5) 0.5004(3) 0.0441(15) Uani 1 1 d . . . . .
C14D C 0.5453(8) 0.7269(7) 0.2554(3) 0.081(3) Uani 1 1 d . U . . .
C15A C 1.0250(5) 0.7937(5) 0.2530(3) 0.0527(17) Uani 1 1 d . . . . .
H15A H 1.027584 0.827107 0.225914 0.063 Uiso 1 1 calc R U . . .
C15B C 0.5380(5) 1.1027(5) -0.0251(3) 0.0495(16) Uani 1 1 d . . . . .
H15B H 0.597667 1.077778 -0.020144 0.059 Uiso 1 1 calc R U . . .
C15C C 0.9617(4) 0.8914(5) 0.4818(3) 0.0470(16) Uani 1 1 d . . . . .
H15C H 0.902875 0.917184 0.488878 0.056 Uiso 1 1 calc R U . . .
C15D C 0.5500(9) 0.8029(6) 0.2519(4) 0.097(4) Uani 1 1 d . U . . .
H15D H 0.557277 0.827766 0.280840 0.117 Uiso 1 1 calc R U . . .
C16A C 1.0385(5) 0.6862(5) 0.1950(3) 0.0516(17) Uani 1 1 d . . . . .
C16B C 0.5528(5) 0.9816(5) -0.0696(3) 0.0513(17) Uani 1 1 d . . . . .
C16C C 0.9783(5) 0.7692(5) 0.5308(3) 0.0475(16) Uani 1 1 d . . . . .
C16D C 0.5526(9) 0.6882(6) 0.3021(4) 0.083(3) Uani 1 1 d . U . . .
C17A C 1.0457(5) 0.6572(5) 0.1547(3) 0.0531(18) Uani 1 1 d . . . . .
C17B C 0.6034(5) 0.9141(5) -0.0832(3) 0.0522(17) Uani 1 1 d . . . . .
C17C C 0.9503(5) 0.7318(5) 0.5565(3) 0.0488(16) Uani 1 1 d . . . . .
C17D C 0.5555(8) 0.6575(6) 0.3423(3) 0.073(3) Uani 1 1 d . . . . .
C18A C 1.0565(5) 0.6163(5) 0.1090(3) 0.0519(17) Uani 1 1 d . . . . .
C18B C 0.6682(5) 0.8370(5) -0.0978(3) 0.0490(16) Uani 1 1 d . . . . .
C18C C 0.9195(4) 0.6838(5) 0.5863(3) 0.0447(15) Uani 1 1 d . . . . .
C18D C 0.5619(6) 0.6139(5) 0.3883(3) 0.0574(19) Uani 1 1 d . . . . .
C19A C 1.0579(6) 0.5372(5) 0.1089(3) 0.0574(19) Uani 1 1 d . . . . .
H19A H 1.050613 0.512651 0.138882 0.069 Uiso 1 1 calc R U . . .
C19B C 0.6508(5) 0.7707(5) -0.1077(3) 0.0552(18) Uani 1 1 d . . . . .
H19B H 0.594422 0.777206 -0.105067 0.066 Uiso 1 1 calc R U . . .
C19C C 0.9767(5) 0.6154(5) 0.6139(3) 0.0523(17) Uani 1 1 d . . . . .
H19C H 1.035220 0.602138 0.614724 0.063 Uiso 1 1 calc R U . . .
C19D C 0.5582(6) 0.5395(5) 0.3892(3) 0.061(2) Uani 1 1 d . . . . .
H19D H 0.550487 0.517604 0.359050 0.073 Uiso 1 1 calc R U . . .
C20A C 1.0697(6) 0.4962(5) 0.0651(3) 0.064(2) Uani 1 1 d . . . . .
H20A H 1.071381 0.442947 0.065027 0.077 Uiso 1 1 calc R U . . .
C20B C 0.7152(5) 0.6957(5) -0.1211(3) 0.0582(19) Uani 1 1 d . . . . .
H20B H 0.702711 0.650966 -0.127976 0.070 Uiso 1 1 calc R U . . .
C20C C 0.9468(5) 0.5670(5) 0.6401(3) 0.0521(17) Uani 1 1 d . . . . .
H20C H 0.985383 0.520072 0.658833 0.063 Uiso 1 1 calc R U . . .
C20D C 0.5654(6) 0.4962(5) 0.4332(3) 0.064(2) Uani 1 1 d . . . . .
H20D H 0.563760 0.444426 0.433469 0.077 Uiso 1 1 calc R U . . .
C21A C 1.0795(5) 0.5331(4) 0.0206(3) 0.0512(17) Uani 1 1 d . . . . .
H21A H 1.089533 0.504235 -0.009445 0.061 Uiso 1 1 calc R U . . .
C21B C 0.7980(5) 0.6852(5) -0.1247(3) 0.0495(16) Uani 1 1 d . . . . .
H21B H 0.841731 0.634013 -0.134853 0.059 Uiso 1 1 calc R U . . .
C21C C 0.8620(5) 0.5858(5) 0.6396(2) 0.0457(15) Uani 1 1 d . . . . .
H21C H 0.842865 0.551419 0.657376 0.055 Uiso 1 1 calc R U . . .
C21D C 0.5753(5) 0.5296(5) 0.4775(3) 0.0524(17) Uani 1 1 d . . . . .
H21D H 0.582138 0.499613 0.507918 0.063 Uiso 1 1 calc R U . . .
C22A C 1.0743(5) 0.6117(4) 0.0209(2) 0.0454(15) Uani 1 1 d . . . . .
C22B C 0.8164(5) 0.7496(4) -0.1134(3) 0.0451(15) Uani 1 1 d . . . . .
C22C C 0.8041(4) 0.6551(4) 0.6129(2) 0.0429(14) Uani 1 1 d . . . . .
C22D C 0.5751(4) 0.6066(5) 0.4770(3) 0.0467(16) Uani 1 1 d . . . . .
C23A C 1.0636(5) 0.6528(4) 0.0640(2) 0.0447(15) Uani 1 1 d . . . . .
H23A H 1.061098 0.706406 0.063433 0.054 Uiso 1 1 calc R U . . .
C23B C 0.7521(5) 0.8252(4) -0.1007(3) 0.0473(16) Uani 1 1 d . . . . .
H23B H 0.764976 0.869661 -0.093845 0.057 Uiso 1 1 calc R U . . .
C23C C 0.8341(5) 0.7048(4) 0.5859(2) 0.0434(15) Uani 1 1 d . . . . .
H23C H 0.795591 0.752282 0.567630 0.052 Uiso 1 1 calc R U . . .
C23D C 0.5682(5) 0.6487(4) 0.4334(3) 0.0467(15) Uani 1 1 d . . . . .
H23D H 0.567695 0.701494 0.433318 0.056 Uiso 1 1 calc R U . . .
C24A C 1.0729(5) 0.6550(4) -0.0287(3) 0.0456(15) Uani 1 1 d . . . . .
C24B C 0.9061(5) 0.7380(4) -0.1145(2) 0.0453(15) Uani 1 1 d . . . . .
C24C C 0.7128(4) 0.6766(4) 0.6126(2) 0.0427(14) Uani 1 1 d . . . . .
C24D C 0.5767(4) 0.6430(5) 0.5263(3) 0.0468(16) Uani 1 1 d . . . . .
C25A C 0.9957(7) 0.6691(6) 0.4169(3) 0.064(2) Uani 1 1 d . . . . .
H25A H 0.940709 0.718836 0.419524 0.077 Uiso 1 1 calc R U . . .
H25B H 1.041024 0.682138 0.429319 0.077 Uiso 1 1 calc R U . . .
C25B C 0.2263(6) 1.2829(6) -0.0219(4) 0.068(2) Uani 1 1 d . U . . .
H25C H 0.236263 1.328452 -0.036739 0.082 Uiso 1 1 calc R U . . .
H25D H 0.238352 1.279227 0.014075 0.082 Uiso 1 1 calc R U . . .
C25C C 1.2736(6) 0.7090(7) 0.4734(5) 0.061(3) Uani 0.707(11) 1 d D U P D 1
H25E H 1.261564 0.662122 0.465395 0.073 Uiso 0.707(11) 1 calc R U P D 1
H25F H 1.268812 0.716378 0.509662 0.073 Uiso 0.707(11) 1 calc R U P D 1
C25D C 0.5030(7) 0.6297(7) 0.1238(4) 0.083(3) Uani 1 1 d . . . . .
H25G H 0.450268 0.643157 0.142421 0.100 Uiso 1 1 calc R U . . .
H25H H 0.549669 0.581205 0.140161 0.100 Uiso 1 1 calc R U . . .
C26A C 0.9946(8) 0.5978(6) 0.4460(3) 0.074(3) Uani 1 1 d . . . . .
H26A H 0.982759 0.612657 0.480812 0.111 Uiso 1 1 calc R U . . .
H26B H 1.049875 0.549506 0.443655 0.111 Uiso 1 1 calc R U . . .
H26C H 0.950520 0.584765 0.432721 0.111 Uiso 1 1 calc R U . . .
C26B C 0.1361(7) 1.2982(7) -0.0311(6) 0.103(4) Uani 1 1 d . U . . .
H26D H 0.128476 1.250709 -0.018499 0.154 Uiso 1 1 calc R U . . .
H26E H 0.123868 1.305962 -0.066694 0.154 Uiso 1 1 calc R U . . .
H26F H 0.097494 1.347975 -0.013971 0.154 Uiso 1 1 calc R U . . .
C26C C 1.3619(7) 0.6923(10) 0.4564(8) 0.095(4) Uani 0.707(11) 1 d D U P D 1
H2RG H 1.360792 0.703303 0.420654 0.142 Uiso 0.707(11) 1 calc R U P D 1
H2RH H 1.401264 0.634354 0.463842 0.142 Uiso 0.707(11) 1 calc R U P D 1
H2RI H 1.380466 0.728319 0.473756 0.142 Uiso 0.707(11) 1 calc R U P D 1
C26D C 0.4925(10) 0.6115(9) 0.0714(4) 0.103(4) Uani 1 1 d . . . . .
H2VG H 0.542829 0.604107 0.052543 0.155 Uiso 1 1 calc R U . . .
H2VH H 0.442432 0.657638 0.056734 0.155 Uiso 1 1 calc R U . . .
H2VI H 0.485323 0.560859 0.070540 0.155 Uiso 1 1 calc R U . . .
C129 C 1.1127(8) 0.4141(9) -0.2240(6) 0.128(5) Uani 1 1 d . U . . .
H12A H 1.076647 0.387569 -0.214787 0.192 Uiso 1 1 calc R U . . .
H12B H 1.140937 0.392000 -0.255325 0.192 Uiso 1 1 calc R U . . .
H12C H 1.077730 0.473879 -0.227993 0.192 Uiso 1 1 calc R U . . .
C131 C 1.1741(7) 0.4593(6) -0.1602(4) 0.076(2) Uani 1 1 d . U . . .
C133 C 1.2398(11) 0.3151(8) -0.1823(7) 0.138(5) Uani 1 1 d . U . . .
H13F H 1.238970 0.284173 -0.211311 0.208 Uiso 1 1 calc R U . . .
H13G H 1.230988 0.288294 -0.152332 0.208 Uiso 1 1 calc R U . . .
H13H H 1.294764 0.316248 -0.179981 0.208 Uiso 1 1 calc R U . . .
C134 C 1.2498(9) 0.4453(9) -0.1254(5) 0.114(4) Uani 1 1 d . U . . .
H13C H 1.243655 0.420824 -0.093762 0.171 Uiso 1 1 calc R U . . .
H13D H 1.250301 0.498312 -0.119647 0.171 Uiso 1 1 calc R U . . .
H13E H 1.302969 0.407825 -0.140907 0.171 Uiso 1 1 calc R U . . .
C136 C 0.3247(5) 1.5566(6) 0.3349(3) 0.0601(19) Uani 1 1 d . U . . .
C138 C 0.3904(8) 1.6019(9) 0.2721(5) 0.113(4) Uani 1 1 d . U . . .
H13K H 0.367841 1.633798 0.241241 0.136 Uiso 1 1 calc R U . . .
H13L H 0.419714 1.542879 0.265061 0.136 Uiso 1 1 calc R U . . .
H13M H 0.430259 1.618957 0.287314 0.136 Uiso 1 1 calc R U . . .
C139 C 0.2491(9) 1.6977(8) 0.3046(6) 0.120(4) Uani 1 1 d . U . . .
H13N H 0.266551 1.737702 0.289869 0.144 Uiso 1 1 calc R U . . .
H13O H 0.228817 1.713929 0.338303 0.144 Uiso 1 1 calc R U . . .
H13P H 0.203560 1.696348 0.284584 0.144 Uiso 1 1 calc R U . . .
C140 C 0.2481(7) 1.5743(6) 0.3674(4) 0.082(3) Uani 1 1 d . U . . .
H14J H 0.230462 1.627677 0.383042 0.123 Uiso 1 1 calc R U . . .
H14K H 0.263130 1.530602 0.393072 0.123 Uiso 1 1 calc R U . . .
H14L H 0.201463 1.575924 0.347046 0.123 Uiso 1 1 calc R U . . .
C142 C 0.9276(8) 0.9592(6) -0.0377(4) 0.081(3) Uani 1 1 d . . . . .
C144 C 0.8293(10) 1.0960(8) -0.0054(6) 0.119(5) Uani 1 1 d . . . . .
H14A H 0.847022 1.130623 0.014178 0.178 Uiso 1 1 calc R U . . .
H14B H 0.811404 1.063264 0.016914 0.178 Uiso 1 1 calc R U . . .
H14C H 0.781960 1.131298 -0.027195 0.178 Uiso 1 1 calc R U . . .
C145 C 0.9354(10) 1.0832(8) -0.0652(5) 0.101(4) Uani 1 1 d . . . . .
H14G H 0.889796 1.128555 -0.083588 0.151 Uiso 1 1 calc R U . . .
H14H H 0.975613 1.045003 -0.088488 0.151 Uiso 1 1 calc R U . . .
H14I H 0.964812 1.105554 -0.044017 0.151 Uiso 1 1 calc R U . . .
C146 C 0.8809(8) 0.9193(7) -0.0069(4) 0.090(3) Uani 1 1 d . . . . .
H14D H 0.866071 0.945271 0.025383 0.135 Uiso 1 1 calc R U . . .
H14E H 0.917868 0.860010 -0.002048 0.135 Uiso 1 1 calc R U . . .
H14F H 0.829174 0.927183 -0.024438 0.135 Uiso 1 1 calc R U . . .
C148 C 0.5683(7) 1.0525(7) 0.4662(4) 0.080(3) Uani 1 1 d . . . . .
C150 C 0.5595(11) 0.9350(10) 0.4292(6) 0.135(6) Uani 1 1 d . . . . .
H15H H 0.602391 0.898070 0.406566 0.202 Uiso 1 1 calc R U . . .
H15I H 0.515649 0.981038 0.410209 0.202 Uiso 1 1 calc R U . . .
H15J H 0.533745 0.904299 0.447202 0.202 Uiso 1 1 calc R U . . .
C151 C 0.6137(9) 1.0885(8) 0.4999(5) 0.097(4) Uani 1 1 d . . . . .
H15E H 0.572606 1.142462 0.511454 0.117 Uiso 1 1 calc R U . . .
H15F H 0.658123 1.094857 0.481085 0.117 Uiso 1 1 calc R U . . .
H15G H 0.639145 1.050842 0.528387 0.117 Uiso 1 1 calc R U . . .
C153 C 1.1693(5) 0.4286(5) 0.2397(3) 0.0539(18) Uani 1 1 d . . . . .
C155 C 1.2809(6) 0.2869(6) 0.2510(4) 0.068(2) Uani 1 1 d . . . . .
H15N H 1.318892 0.305829 0.234445 0.102 Uiso 1 1 calc R U . . .
H15O H 1.288032 0.234941 0.236775 0.102 Uiso 1 1 calc R U . . .
H15P H 1.294602 0.278098 0.286452 0.102 Uiso 1 1 calc R U . . .
C156 C 1.1330(7) 0.3153(7) 0.2478(4) 0.073(3) Uani 1 1 d . . . . .
H15Q H 1.150634 0.266516 0.227294 0.109 Uiso 1 1 calc R U . . .
H15R H 1.077930 0.357930 0.236036 0.109 Uiso 1 1 calc R U . . .
H15S H 1.128441 0.299946 0.282303 0.109 Uiso 1 1 calc R U . . .
C157 C 1.2364(6) 0.4594(7) 0.2391(3) 0.068(2) Uani 1 1 d . . . . .
H15K H 1.209323 0.519585 0.234273 0.103 Uiso 1 1 calc R U . . .
H15L H 1.275810 0.433946 0.211994 0.103 Uiso 1 1 calc R U . . .
H15M H 1.267557 0.444411 0.270672 0.103 Uiso 1 1 calc R U . . .
C159 C 0.6688(6) 1.4369(7) 0.2556(3) 0.069(2) Uani 1 1 d . . . . .
N161 N 0.6923(5) 1.3569(6) 0.2585(3) 0.071(2) Uani 1 1 d . . . . .
C161 C 0.7789(7) 1.2908(7) 0.2562(4) 0.084(3) Uani 1 1 d . . . . .
H16X H 0.788204 1.265484 0.223693 0.126 Uiso 1 1 calc R U . . .
H16Y H 0.787548 1.248850 0.282115 0.126 Uiso 1 1 calc R U . . .
H1XX H 0.819079 1.313900 0.261126 0.126 Uiso 1 1 calc R U . . .
C162 C 0.6291(8) 1.3246(9) 0.2570(4) 0.096(4) Uani 1 1 d . . . . .
H1ZG H 0.643320 1.280274 0.282090 0.144 Uiso 1 1 calc R U . . .
H1ZH H 0.629078 1.302859 0.224121 0.144 Uiso 1 1 calc R U . . .
H1ZI H 0.572842 1.369231 0.263589 0.144 Uiso 1 1 calc R U . . .
C163 C 0.7343(8) 1.4667(9) 0.2585(4) 0.093(3) Uani 1 1 d . . . . .
H1ZD H 0.770471 1.449361 0.229321 0.139 Uiso 1 1 calc R U . . .
H1ZE H 0.768905 1.443326 0.288474 0.139 Uiso 1 1 calc R U . . .
H1ZF H 0.706897 1.527152 0.259756 0.139 Uiso 1 1 calc R U . . .
O175 O 0.9351(9) 0.9608(8) 0.1702(5) 0.074(3) Uani 0.5 1 d . . P C 1
C178 C 0.8794(15) 0.8599(14) 0.1294(8) 0.083(6) Uiso 0.5 1 d . . P C 1
H17G H 0.898883 0.840528 0.096031 0.124 Uiso 0.5 1 calc R U P C 1
H17H H 0.842099 0.836313 0.141300 0.124 Uiso 0.5 1 calc R U P C 1
H17I H 0.928315 0.842542 0.151736 0.124 Uiso 0.5 1 calc R U P C 1
C180 C 0.2479(13) 0.6726(11) 0.0444(7) 0.114(6) Uiso 0.75 1 d D . P B 1
H1ZB H 0.201386 0.684649 0.020875 0.171 Uiso 0.75 1 calc R U P B 1
H1ZC H 0.291372 0.684578 0.028503 0.171 Uiso 0.75 1 calc R U P B 1
H1QD H 0.226106 0.707149 0.073383 0.171 Uiso 0.75 1 calc R U P B 1
C149 C 0.6716(9) 0.9102(10) 0.4946(7) 0.142(7) Uani 1 1 d . . . . .
H14M H 0.688484 0.940360 0.518268 0.213 Uiso 1 1 calc R U . . .
H14N H 0.719088 0.879256 0.472745 0.213 Uiso 1 1 calc R U . . .
H14O H 0.655408 0.871712 0.512592 0.213 Uiso 1 1 calc R U . . .
C182 C 0.2927(9) 0.5521(8) 0.1045(5) 0.081(4) Uiso 0.75 1 d D . P B 1
C183 C 0.3134(15) 0.5266(14) 0.0200(8) 0.141(8) Uiso 0.75 1 d D . P B 1
H18E H 0.372804 0.511872 0.012653 0.212 Uiso 0.75 1 calc R U P B 1
H18F H 0.278534 0.551831 -0.009644 0.212 Uiso 0.75 1 calc R U P B 1
H18G H 0.307994 0.476663 0.029975 0.212 Uiso 0.75 1 calc R U P B 1
N175 N 0.8318(9) 0.9521(9) 0.1279(5) 0.060(3) Uiso 0.5 1 d . . P C 1
C175 C 0.8653(11) 0.9947(11) 0.1510(6) 0.060(4) Uiso 0.5 1 d . . P C 1
O200 O 0.7722(12) 0.8306(13) 0.3689(7) 0.119(6) Uiso 0.5 1 d D . P E 1
C167 C 1.3161(14) 0.9016(14) 0.1147(8) 0.081(5) Uiso 0.5 1 d . U P . .
H16J H 1.278171 0.937857 0.088675 0.122 Uiso 0.5 1 calc R U P A 1
H16K H 1.366084 0.857997 0.099660 0.122 Uiso 0.5 1 calc R U P A 1
H16L H 1.333784 0.934014 0.136242 0.122 Uiso 0.5 1 calc R U P A 1
N200 N 0.7704(9) 0.9074(13) 0.3049(10) 0.150(10) Uiso 0.5 1 d D . P E 1
C202 C 0.7654(15) 0.9845(16) 0.2788(10) 0.108(8) Uiso 0.5 1 d D . P E 1
H20E H 0.722227 1.002002 0.252461 0.162 Uiso 0.5 1 calc R U P E 1
H20F H 0.820462 0.972791 0.264292 0.162 Uiso 0.5 1 calc R U P E 1
H20G H 0.750132 1.028710 0.302594 0.162 Uiso 0.5 1 calc R U P E 1
C201 C 0.7658(12) 0.8982(16) 0.3533(10) 0.131(11) Uiso 0.5 1 d D . P E 1
O201 O 1.192(2) 0.5097(14) 0.6175(12) 0.081(7) Uani 0.5 1 d D . P F 1
C203 C 0.7797(15) 0.8310(14) 0.2790(9) 0.096(7) Uiso 0.5 1 d D . P E 1
H20K H 0.804504 0.783171 0.302017 0.144 Uiso 0.5 1 calc R U P E 1
H20L H 0.816770 0.821737 0.250391 0.144 Uiso 0.5 1 calc R U P E 1
H20M H 0.723904 0.838271 0.267876 0.144 Uiso 0.5 1 calc R U P E 1
C205 C 1.2074(13) 0.4380(11) 0.6061(6) 0.066(4) Uiso 0.5 1 d D . P F 1
C206 C 1.202(3) 0.495(2) 0.5179(14) 0.18(2) Uiso 0.5 1 d D . P F 1
H20N H 1.143034 0.537032 0.516430 0.274 Uiso 0.5 1 calc R U P F 1
H20O H 1.218665 0.469105 0.485750 0.274 Uiso 0.5 1 calc R U P F 1
H20P H 1.238431 0.522193 0.525658 0.274 Uiso 0.5 1 calc R U P F 1
N201 N 1.2133(17) 0.4323(16) 0.5567(7) 0.116(7) Uiso 0.5 1 d D . P F 1
C207 C 1.2239(16) 0.3612(14) 0.5271(8) 0.087(6) Uiso 0.5 1 d D . P F 1
H20Q H 1.278335 0.314077 0.535460 0.131 Uiso 0.5 1 calc R U P F 1
H20R H 1.222527 0.375696 0.491818 0.131 Uiso 0.5 1 calc R U P F 1
H20S H 1.177814 0.346345 0.534362 0.131 Uiso 0.5 1 calc R U P F 1
C208 C 1.2272(18) 0.3712(15) 0.6451(9) 0.095(7) Uiso 0.5 1 d D . P F 1
H20T H 1.260211 0.378859 0.671878 0.142 Uiso 0.5 1 calc R U P F 1
H20U H 1.260134 0.317148 0.630521 0.142 Uiso 0.5 1 calc R U P F 1
H20V H 1.174300 0.373954 0.658391 0.142 Uiso 0.5 1 calc R U P F 1
N211 N 0.6878(14) 1.0315(19) 0.6280(8) 0.111(9) Uiso 0.3333 1 d D U P G 1
O202 O 0.6801(17) 0.9076(13) 0.6456(8) 0.095(7) Uani 0.3333 1 d D U P G 1
C210 C 0.7521(16) 0.9883(18) 0.5947(10) 0.075(7) Uiso 0.3333 1 d D U P G 1
H21E H 0.771882 1.026036 0.579104 0.112 Uiso 0.3333 1 calc R U P G 1
H21F H 0.799371 0.943492 0.612434 0.112 Uiso 0.3333 1 calc R U P G 1
H21G H 0.730300 0.965093 0.569207 0.112 Uiso 0.3333 1 calc R U P G 1
C213 C 0.660(2) 0.9823(16) 0.6495(10) 0.121(11) Uiso 0.3333 1 d D U P G 1
C212 C 0.592(3) 1.036(5) 0.6840(17) 0.22(3) Uiso 0.3333 1 d D U P G 1
H21H H 0.585640 1.092317 0.681715 0.330 Uiso 0.3333 1 calc R U P G 1
H21I H 0.538203 1.035636 0.674794 0.330 Uiso 0.3333 1 calc R U P G 1
H21J H 0.607254 1.014024 0.718034 0.330 Uiso 0.3333 1 calc R U P G 1
C27C C 1.2573(13) 0.8206(15) 0.4233(12) 0.066(7) Uani 0.293(11) 1 d D U P D 2
H27A H 1.248079 0.872206 0.439721 0.079 Uiso 0.293(11) 1 calc R U P D 2
H27B H 1.236120 0.834248 0.388698 0.079 Uiso 0.293(11) 1 calc R U P D 2
C28C C 1.3505(15) 0.759(2) 0.4248(18) 0.095(4) Uani 0.293(11) 1 d D U P D 2
H28A H 1.372414 0.753085 0.458721 0.142 Uiso 0.293(11) 1 calc R U P D 2
H28B H 1.382407 0.777893 0.402654 0.142 Uiso 0.293(11) 1 calc R U P D 2
H28C H 1.356707 0.704802 0.414173 0.142 Uiso 0.293(11) 1 calc R U P D 2
C220 C 1.1993(15) 0.4723(12) 0.5849(8) 0.084(6) Uiso 0.5 1 d D . P H 2
N202 N 1.2204(11) 0.3936(10) 0.5739(6) 0.076(4) Uiso 0.5 1 d D . P H 2
C221 C 1.196(2) 0.5232(18) 0.5390(9) 0.104(8) Uiso 0.5 1 d D . P H 2
H22A H 1.212009 0.487720 0.510165 0.155 Uiso 0.5 1 calc R U P H 2
H22B H 1.138335 0.567432 0.534179 0.155 Uiso 0.5 1 calc R U P H 2
H22C H 1.235409 0.547402 0.542779 0.155 Uiso 0.5 1 calc R U P H 2
C209 C 1.2494(16) 0.3181(13) 0.5468(9) 0.089(6) Uiso 0.5 1 d D . P H 2
H20W H 1.205149 0.322357 0.523470 0.133 Uiso 0.5 1 calc R U P H 2
H90X H 1.261992 0.271489 0.570067 0.133 Uiso 0.5 1 calc R U P H 2
H90Z H 1.300751 0.309239 0.528587 0.133 Uiso 0.5 1 calc R U P H 2
O219 O 1.183(3) 0.497(2) 0.6281(11) 0.121(14) Uani 0.5 1 d D . P H 2
C288 C 1.222(3) 0.348(2) 0.6209(11) 0.143(13) Uiso 0.5 1 d D . P H 2
H28D H 1.248721 0.364982 0.647043 0.215 Uiso 0.5 1 calc R U P H 2
H28E H 1.253728 0.288651 0.616155 0.215 Uiso 0.5 1 calc R U P H 2
H28F H 1.163540 0.361226 0.630366 0.215 Uiso 0.5 1 calc R U P H 2
C211 C 0.659(3) 1.119(2) 0.6355(18) 0.21(3) Uiso 0.3333 1 d D U P G 1
H21K H 0.691803 1.139343 0.614313 0.317 Uiso 0.3333 1 calc R U P G 1
H21L H 0.599002 1.149612 0.627083 0.317 Uiso 0.3333 1 calc R U P G 1
H21M H 0.668127 1.127949 0.670284 0.317 Uiso 0.3333 1 calc R U P G 1
C400 C 0.7581(19) 0.977(2) 0.3738(17) 0.20(2) Uiso 0.5 1 d D . P E 1
H40A H 0.754697 1.014982 0.346598 0.296 Uiso 0.5 1 calc R U P E 1
H40B H 0.706725 1.001529 0.393774 0.296 Uiso 0.5 1 calc R U P E 1
H40C H 0.807721 0.965291 0.394597 0.296 Uiso 0.5 1 calc R U P E 1
 
loop_
 _atom_site_aniso_label
 _atom_site_aniso_U_11
 _atom_site_aniso_U_22
 _atom_site_aniso_U_33
 _atom_site_aniso_U_23
 _atom_site_aniso_U_13
 _atom_site_aniso_U_12
Cu1 0.0334(5) 0.0397(5) 0.0478(5) 0.0056(4) 0.0018(4) -0.0187(4)
Cu2 0.0397(5) 0.0395(5) 0.0464(5) 0.0044(4) 0.0027(4) -0.0216(4)
Cu3 0.0476(6) 0.0348(5) 0.0443(5) -0.0018(4) 0.0048(4) -0.0201(4)
Cu4 0.0445(6) 0.0352(5) 0.0454(6) -0.0034(4) 0.0053(4) -0.0173(4)
O1A 0.057(3) 0.042(3) 0.046(3) -0.003(2) 0.004(2) -0.024(2)
O1B 0.048(3) 0.044(3) 0.055(3) -0.007(2) 0.007(2) -0.020(2)
O1C 0.033(2) 0.040(3) 0.066(3) 0.001(2) -0.001(2) -0.016(2)
O1D 0.048(3) 0.053(3) 0.046(3) 0.003(2) 0.006(2) -0.026(2)
O2A 0.060(3) 0.041(3) 0.046(3) -0.002(2) 0.002(2) -0.028(2)
O2B 0.051(3) 0.043(3) 0.052(3) -0.004(2) 0.007(2) -0.024(2)
O2C 0.038(3) 0.040(3) 0.066(3) 0.007(2) 0.001(2) -0.015(2)
O2D 0.063(3) 0.047(3) 0.050(3) 0.000(2) 0.011(2) -0.027(3)
O3A 0.061(3) 0.040(3) 0.042(3) -0.0028(19) 0.007(2) -0.023(2)
O3B 0.046(3) 0.032(2) 0.057(3) -0.002(2) 0.003(2) -0.014(2)
O3C 0.042(3) 0.051(3) 0.056(3) 0.008(2) 0.001(2) -0.029(2)
O3D 0.052(3) 0.042(3) 0.049(3) -0.003(2) 0.007(2) -0.026(2)
O4A 0.065(3) 0.042(3) 0.042(3) -0.004(2) 0.007(2) -0.019(2)
O4B 0.050(3) 0.035(2) 0.061(3) -0.002(2) 0.009(2) -0.019(2)
O4C 0.036(2) 0.053(3) 0.059(3) 0.011(2) 0.000(2) -0.027(2)
O4D 0.052(3) 0.052(3) 0.045(3) 0.002(2) 0.006(2) -0.021(2)
O5A 0.089(4) 0.055(3) 0.047(3) -0.003(2) 0.009(3) -0.040(3)
O5B 0.041(3) 0.060(4) 0.103(5) -0.026(3) 0.002(3) -0.017(3)
O5C 0.030(2) 0.060(3) 0.092(4) 0.016(3) 0.010(2) -0.013(2)
O5D 0.103(5) 0.074(4) 0.073(4) 0.002(3) 0.008(4) -0.045(4)
O132 0.052(3) 0.034(2) 0.068(3) -0.014(2) 0.014(2) -0.016(2)
O135 0.041(3) 0.050(3) 0.066(3) 0.015(2) 0.000(2) -0.023(2)
O141 0.081(4) 0.037(3) 0.062(3) -0.013(2) 0.015(3) -0.022(3)
O147 0.069(4) 0.043(3) 0.076(4) 0.015(3) -0.006(3) -0.028(3)
O152 0.051(3) 0.057(3) 0.072(4) 0.003(3) -0.006(3) -0.017(3)
O158 0.062(5) 0.100(6) 0.101(6) -0.015(4) 0.008(4) -0.024(4)
C164 0.057(10) 0.088(12) 0.057(10) 0.016(9) 0.008(7) -0.020(9)
O165 0.083(9) 0.048(6) 0.145(13) -0.010(7) 0.034(9) -0.028(7)
O174 0.061(5) 0.064(6) 0.152(9) 0.005(6) 0.012(6) -0.026(5)
N130 0.075(5) 0.057(4) 0.152(7) -0.033(5) 0.024(5) -0.030(4)
N137 0.053(4) 0.073(5) 0.135(6) 0.054(5) -0.013(4) -0.024(4)
N143 0.111(7) 0.033(4) 0.090(6) -0.014(4) 0.004(5) -0.010(4)
N149 0.101(8) 0.053(5) 0.116(8) 0.020(5) 0.005(6) -0.015(5)
N154 0.050(4) 0.057(4) 0.061(4) 0.000(3) -0.001(3) -0.021(3)
N165 0.079(10) 0.056(8) 0.076(10) -0.002(7) -0.008(7) -0.003(7)
C166 0.065(10) 0.051(8) 0.094(12) -0.004(8) -0.013(8) -0.010(7)
C165 0.069(11) 0.041(8) 0.078(11) 0.005(8) 0.021(8) 0.003(7)
C1A 0.038(3) 0.032(3) 0.053(4) 0.001(3) 0.008(3) -0.014(3)
C1B 0.061(5) 0.040(4) 0.045(4) 0.002(3) 0.004(3) -0.027(3)
C1C 0.039(4) 0.036(3) 0.048(4) 0.002(3) 0.001(3) -0.015(3)
C1D 0.037(3) 0.044(4) 0.056(4) 0.006(3) -0.002(3) -0.024(3)
C2A 0.041(4) 0.057(4) 0.047(4) -0.005(3) 0.004(3) -0.024(3)
C2B 0.049(4) 0.037(3) 0.051(4) 0.005(3) 0.001(3) -0.021(3)
C2C 0.031(3) 0.038(3) 0.052(4) -0.004(3) 0.003(3) -0.011(3)
C2D 0.040(4) 0.056(4) 0.046(4) 0.003(3) 0.005(3) -0.022(3)
C3A 0.066(5) 0.053(4) 0.054(4) -0.005(3) 0.008(3) -0.041(4)
C3B 0.058(5) 0.050(4) 0.060(5) -0.004(3) 0.004(3) -0.029(4)
C3C 0.038(4) 0.035(3) 0.065(5) -0.001(3) 0.006(3) -0.009(3)
C3D 0.071(5) 0.063(5) 0.049(4) -0.004(3) 0.008(3) -0.047(4)
C4A 0.074(5) 0.068(5) 0.043(4) -0.001(3) -0.002(3) -0.047(5)
C4B 0.055(5) 0.044(4) 0.083(6) -0.009(4) 0.015(4) -0.017(4)
C4C 0.042(4) 0.048(4) 0.078(5) 0.006(4) 0.002(3) -0.022(3)
C4D 0.095(7) 0.079(6) 0.055(5) 0.003(4) 0.008(4) -0.060(6)
C5A 0.064(5) 0.062(5) 0.051(4) 0.005(3) 0.000(3) -0.038(4)
C5B 0.048(4) 0.040(4) 0.085(6) -0.001(4) 0.003(4) -0.022(3)
C5C 0.036(4) 0.052(4) 0.080(5) 0.006(4) -0.001(3) -0.021(3)
C5D 0.075(6) 0.067(5) 0.051(4) -0.008(4) 0.014(4) -0.039(5)
C6A 0.056(4) 0.043(4) 0.045(4) -0.004(3) 0.006(3) -0.023(3)
C6B 0.055(4) 0.038(4) 0.066(5) 0.006(3) 0.002(3) -0.024(3)
C6C 0.034(3) 0.046(4) 0.054(4) 0.000(3) 0.001(3) -0.015(3)
C6D 0.075(6) 0.052(4) 0.054(5) 0.004(4) 0.007(4) -0.021(4)
C7A 0.054(4) 0.038(4) 0.052(4) -0.005(3) 0.005(3) -0.022(3)
C7B 0.049(4) 0.037(3) 0.056(4) 0.000(3) 0.005(3) -0.022(3)
C7C 0.039(4) 0.041(4) 0.052(4) 0.004(3) -0.001(3) -0.018(3)
C7D 0.058(5) 0.048(4) 0.054(4) 0.004(3) 0.011(3) -0.017(4)
C8A 0.065(5) 0.051(4) 0.045(4) 0.001(3) 0.003(3) -0.029(4)
C8B 0.047(4) 0.051(4) 0.062(5) 0.004(3) -0.001(3) -0.026(4)
C8C 0.034(3) 0.052(4) 0.064(5) 0.003(3) 0.001(3) -0.017(3)
C8D 0.127(9) 0.055(5) 0.054(5) 0.001(4) 0.017(5) -0.032(6)
C9A 0.073(5) 0.045(4) 0.041(4) -0.001(3) 0.001(3) -0.026(4)
C9B 0.044(4) 0.050(4) 0.073(5) 0.004(4) 0.008(3) -0.024(4)
C9C 0.039(4) 0.050(4) 0.060(4) 0.007(3) 0.003(3) -0.019(3)
C9D 0.165(11) 0.044(5) 0.062(6) -0.002(4) 0.020(6) -0.022(6)
C10A 0.056(4) 0.045(4) 0.053(4) -0.002(3) 0.003(3) -0.025(4)
C10B 0.044(4) 0.053(4) 0.064(5) 0.004(3) 0.001(3) -0.028(4)
C10C 0.032(3) 0.047(4) 0.056(4) 0.006(3) -0.002(3) -0.016(3)
C10D 0.135(10) 0.051(5) 0.070(6) 0.000(4) 0.018(6) -0.027(6)
C11A 0.063(5) 0.050(4) 0.044(4) -0.005(3) 0.002(3) -0.026(4)
C11B 0.040(4) 0.042(4) 0.064(5) -0.005(3) 0.011(3) -0.015(3)
C11C 0.032(3) 0.047(4) 0.059(4) 0.013(3) 0.002(3) -0.016(3)
C11D 0.118(9) 0.061(6) 0.068(6) 0.010(4) 0.010(5) -0.034(6)
C12A 0.060(5) 0.046(4) 0.049(4) 0.000(3) 0.003(3) -0.024(4)
C12B 0.036(4) 0.050(4) 0.069(5) 0.000(3) 0.002(3) -0.019(3)
C12C 0.034(3) 0.047(4) 0.058(4) 0.004(3) 0.006(3) -0.017(3)
C12D 0.095(7) 0.069(6) 0.057(5) 0.001(4) 0.006(4) -0.031(5)
C13A 0.055(4) 0.047(4) 0.051(4) -0.005(3) 0.002(3) -0.028(4)
C13B 0.043(4) 0.050(4) 0.061(4) -0.005(3) 0.009(3) -0.022(3)
C13C 0.037(4) 0.038(3) 0.059(4) 0.004(3) 0.001(3) -0.017(3)
C13D 0.097(7) 0.060(5) 0.065(5) 0.005(4) 0.014(5) -0.030(5)
C14A 0.053(4) 0.045(4) 0.047(4) 0.001(3) 0.001(3) -0.017(3)
C14B 0.044(4) 0.044(4) 0.051(4) 0.003(3) 0.009(3) -0.018(3)
C14C 0.041(4) 0.050(4) 0.050(4) 0.001(3) 0.005(3) -0.028(3)
C14D 0.113(8) 0.062(5) 0.054(5) 0.007(4) 0.008(5) -0.028(5)
C15A 0.068(5) 0.043(4) 0.047(4) -0.001(3) 0.003(3) -0.024(4)
C15B 0.039(4) 0.047(4) 0.063(4) -0.001(3) 0.008(3) -0.019(3)
C15C 0.030(3) 0.052(4) 0.061(4) 0.003(3) 0.002(3) -0.020(3)
C15D 0.166(11) 0.049(5) 0.062(6) -0.006(4) 0.016(6) -0.036(6)
C16A 0.067(5) 0.039(4) 0.047(4) 0.004(3) -0.004(3) -0.022(4)
C16B 0.053(4) 0.043(4) 0.057(4) -0.003(3) 0.007(3) -0.021(4)
C16C 0.040(4) 0.048(4) 0.063(4) 0.000(3) 0.003(3) -0.027(3)
C16D 0.140(10) 0.051(5) 0.057(5) -0.001(4) 0.005(5) -0.041(6)
C17A 0.061(5) 0.045(4) 0.047(4) 0.009(3) -0.003(3) -0.018(4)
C17B 0.052(4) 0.048(4) 0.059(4) 0.000(3) 0.003(3) -0.025(4)
C17C 0.043(4) 0.054(4) 0.058(4) -0.006(3) 0.002(3) -0.028(3)
C17D 0.116(8) 0.046(5) 0.054(5) -0.001(4) 0.003(5) -0.032(5)
C18A 0.062(5) 0.041(4) 0.045(4) 0.004(3) -0.005(3) -0.017(3)
C18B 0.046(4) 0.045(4) 0.054(4) -0.003(3) 0.005(3) -0.018(3)
C18C 0.041(4) 0.051(4) 0.052(4) -0.008(3) 0.008(3) -0.030(3)
C18D 0.071(5) 0.047(4) 0.050(4) 0.004(3) 0.001(4) -0.023(4)
C19A 0.077(6) 0.042(4) 0.049(4) 0.006(3) -0.003(4) -0.023(4)
C19B 0.044(4) 0.052(4) 0.069(5) -0.007(4) 0.004(3) -0.021(4)
C19C 0.044(4) 0.056(4) 0.061(5) -0.001(3) 0.004(3) -0.027(4)
C19D 0.075(6) 0.048(4) 0.055(5) -0.007(3) 0.005(4) -0.023(4)
C20A 0.091(7) 0.037(4) 0.057(5) 0.004(3) 0.001(4) -0.021(4)
C20B 0.055(5) 0.054(5) 0.072(5) -0.009(4) 0.005(4) -0.030(4)
C20C 0.043(4) 0.053(4) 0.063(5) 0.001(3) 0.001(3) -0.024(3)
C20D 0.078(6) 0.048(4) 0.069(5) -0.002(4) 0.017(4) -0.030(4)
C21A 0.060(5) 0.036(4) 0.048(4) 0.001(3) -0.003(3) -0.013(3)
C21B 0.052(4) 0.041(4) 0.050(4) -0.004(3) 0.001(3) -0.015(3)
C21C 0.047(4) 0.053(4) 0.046(4) 0.000(3) 0.002(3) -0.030(3)
C21D 0.062(5) 0.044(4) 0.044(4) -0.001(3) 0.009(3) -0.017(4)
C22A 0.044(4) 0.042(4) 0.043(4) 0.006(3) 0.001(3) -0.014(3)
C22B 0.044(4) 0.035(3) 0.051(4) 0.002(3) 0.000(3) -0.013(3)
C22C 0.042(4) 0.049(4) 0.044(4) -0.001(3) 0.003(3) -0.027(3)
C22D 0.037(4) 0.053(4) 0.046(4) -0.004(3) 0.006(3) -0.016(3)
C23A 0.049(4) 0.039(3) 0.047(4) 0.004(3) -0.004(3) -0.020(3)
C23B 0.049(4) 0.038(4) 0.052(4) 0.001(3) 0.005(3) -0.017(3)
C23C 0.043(4) 0.046(4) 0.048(4) 0.001(3) 0.002(3) -0.027(3)
C23D 0.048(4) 0.034(3) 0.053(4) 0.000(3) 0.007(3) -0.013(3)
C24A 0.051(4) 0.037(4) 0.054(4) 0.002(3) -0.002(3) -0.024(3)
C24B 0.051(4) 0.037(3) 0.041(4) 0.001(3) 0.007(3) -0.014(3)
C24C 0.043(4) 0.048(4) 0.042(4) -0.003(3) 0.003(3) -0.025(3)
C24D 0.035(3) 0.057(4) 0.051(4) -0.001(3) 0.004(3) -0.023(3)
C25A 0.089(6) 0.059(5) 0.054(5) -0.003(4) 0.009(4) -0.042(5)
C25B 0.051(5) 0.052(5) 0.097(7) -0.009(4) 0.007(4) -0.019(4)
C25C 0.032(5) 0.053(6) 0.094(8) 0.010(5) -0.001(5) -0.018(5)
C25D 0.082(7) 0.074(7) 0.096(8) 0.019(6) 0.004(6) -0.038(6)
C26A 0.120(9) 0.073(6) 0.048(5) -0.006(4) 0.018(5) -0.060(6)
C26B 0.053(5) 0.063(6) 0.174(12) -0.031(7) 0.007(6) -0.008(5)
C26C 0.033(5) 0.070(8) 0.173(13) 0.024(8) 0.002(7) -0.017(6)
C26D 0.144(12) 0.117(11) 0.081(8) 0.003(7) -0.002(7) -0.089(10)
C129 0.068(7) 0.099(9) 0.200(13) -0.047(9) 0.002(7) -0.020(6)
C131 0.069(5) 0.058(5) 0.106(6) -0.008(4) 0.023(4) -0.032(4)
C133 0.118(10) 0.064(7) 0.210(13) -0.038(8) -0.003(9) -0.018(7)
C134 0.105(9) 0.083(8) 0.116(9) -0.002(7) -0.027(7) -0.008(7)
C136 0.047(4) 0.057(4) 0.078(5) 0.012(4) -0.008(3) -0.026(3)
C138 0.083(6) 0.105(7) 0.140(8) 0.062(6) 0.008(6) -0.036(6)
C139 0.095(7) 0.080(7) 0.163(9) 0.048(7) 0.002(7) -0.022(6)
C140 0.067(6) 0.060(5) 0.107(7) 0.003(5) 0.025(5) -0.018(5)
C142 0.109(9) 0.054(5) 0.076(6) -0.009(5) -0.003(6) -0.034(6)
C144 0.131(12) 0.062(7) 0.138(12) -0.032(7) 0.020(9) -0.017(8)
C145 0.139(12) 0.074(8) 0.099(9) 0.000(6) 0.000(8) -0.056(8)
C146 0.098(9) 0.070(7) 0.100(8) -0.017(6) 0.033(6) -0.035(6)
C148 0.085(7) 0.066(6) 0.085(7) 0.019(5) 0.013(5) -0.032(6)
C150 0.142(15) 0.106(12) 0.178(16) -0.027(11) 0.041(12) -0.074(11)
C151 0.096(9) 0.089(9) 0.103(9) 0.021(7) -0.024(7) -0.040(7)
C153 0.060(5) 0.064(5) 0.047(4) 0.000(3) 0.000(3) -0.036(4)
C155 0.055(5) 0.065(6) 0.077(6) 0.004(4) -0.011(4) -0.021(4)
C156 0.089(7) 0.082(7) 0.077(6) -0.013(5) 0.006(5) -0.064(6)
C157 0.074(6) 0.083(7) 0.067(5) 0.000(4) 0.005(4) -0.053(6)
C159 0.066(6) 0.079(7) 0.060(5) -0.007(4) 0.007(4) -0.029(5)
N161 0.050(4) 0.101(7) 0.070(5) 0.009(4) 0.005(3) -0.043(4)
C161 0.065(6) 0.081(7) 0.089(7) 0.015(5) 0.009(5) -0.018(5)
C162 0.100(9) 0.154(12) 0.075(7) 0.012(7) 0.003(6) -0.096(9)
C163 0.093(8) 0.121(10) 0.089(8) -0.002(7) 0.005(6) -0.071(8)
O175 0.073(8) 0.066(8) 0.079(8) 0.022(6) -0.015(6) -0.029(7)
C149 0.080(9) 0.102(11) 0.194(17) 0.052(11) 0.004(10) 0.001(8)
O201 0.049(10) 0.063(10) 0.14(2) -0.022(11) 0.025(11) -0.029(8)
O202 0.144(19) 0.071(13) 0.099(14) 0.006(10) -0.006(13) -0.073(13)
C27C 0.027(10) 0.061(14) 0.106(18) 0.004(13) 0.012(11) -0.017(9)
C28C 0.033(5) 0.070(8) 0.173(13) 0.024(8) 0.002(7) -0.017(6)
O219 0.08(2) 0.17(3) 0.11(2) -0.032(18) -0.009(15) -0.056(18)
 
_geom_special_details
;
 All esds (except the esd in the dihedral angle between two l.s. planes)
 are estimated using the full covariance matrix.  The cell esds are taken
 into account individually in the estimation of esds in distances, angles
 and torsion angles; correlations between esds in cell parameters are only
 used when they are defined by crystal symmetry.  An approximate (isotropic)
 treatment of cell esds is used for estimating esds involving l.s. planes.
;
 
loop_
 _geom_bond_atom_site_label_1
 _geom_bond_atom_site_label_2
 _geom_bond_distance
 _geom_bond_site_symmetry_2
 _geom_bond_publ_flag
Cu1 O1C 1.953(4) . ?
Cu1 O4C 1.962(4) 2_676 ?
Cu1 O4D 1.963(5) 2_676 ?
Cu1 O1D 1.969(5) . ?
Cu1 O135 2.125(5) . ?
Cu1 Cu2 2.6692(13) . ?
Cu2 O2D 1.969(5) . ?
Cu2 O3D 1.974(5) 2_676 ?
Cu2 O3C 1.983(5) 2_676 ?
Cu2 O2C 1.986(5) . ?
Cu2 O147 2.159(5) . ?
Cu3 O2A 1.964(5) 2_775 ?
Cu3 O3A 1.965(5) . ?
Cu3 O2B 1.982(5) 2_775 ?
Cu3 O3B 2.005(5) . ?
Cu3 O141 2.165(5) . ?
Cu3 Cu4 2.6581(13) . ?
Cu4 O4B 1.955(5) . ?
Cu4 O1B 1.956(5) 2_775 ?
Cu4 O4A 1.974(5) . ?
Cu4 O1A 1.983(5) 2_775 ?
Cu4 O132 2.110(5) . ?
O1A C1A 1.275(8) . ?
O1B C1B 1.263(8) . ?
O1C C1C 1.258(8) . ?
O1D C1D 1.248(9) . ?
O2A C1A 1.235(8) . ?
O2B C1B 1.260(9) . ?
O2C C1C 1.266(8) . ?
O2D C1D 1.273(9) . ?
O3A C24A 1.244(8) . ?
O3B C24B 1.257(8) . ?
O3C C24C 1.257(9) . ?
O3D C24D 1.269(9) . ?
O4A C24A 1.274(9) . ?
O4B C24B 1.262(8) . ?
O4C C24C 1.271(8) . ?
O4D C24D 1.249(9) . ?
O5A C12A 1.352(9) . ?
O5A C25A 1.422(10) . ?
O5B C12B 1.356(9) . ?
O5B C25B 1.433(10) . ?
O5C C12C 1.376(9) . ?
O5C C25C 1.383(11) . ?
O5C C27C 1.392(16) . ?
O5D C12D 1.358(12) . ?
O5D C25D 1.420(12) . ?
O132 C131 1.233(12) . ?
O135 C136 1.232(10) . ?
O141 C142 1.235(13) . ?
O147 C148 1.226(12) . ?
O152 C153 1.229(10) . ?
O158 C159 1.238(12) . ?
C164 N165 1.59(3) . ?
C164 H16A 0.9800 . ?
C164 H16B 0.9800 . ?
C164 H16C 0.9800 . ?
O165 C166 1.18(2) . ?
O174 C182 1.208(13) . ?
C184 C182 1.507(15) . ?
C184 H18A 0.9800 . ?
C184 H18B 0.9800 . ?
C184 H18C 0.9800 . ?
N130 C131 1.341(13) . ?
N130 C129 1.400(17) . ?
N130 C133 1.435(16) . ?
N137 C136 1.293(11) . ?
N137 C139 1.440(15) . ?
N137 C138 1.471(15) . ?
N143 C142 1.329(12) . ?
N143 C145 1.418(16) . ?
N143 C144 1.469(16) . ?
N149 C148 1.373(14) . ?
N149 C149 1.443(17) . ?
N149 C150 1.501(18) . ?
N154 C153 1.330(11) . ?
N154 C155 1.414(11) . ?
N154 C156 1.467(11) . ?
N165 C166 1.18(3) . ?
N165 C165 1.39(2) . ?
C166 C167 1.64(3) . ?
C165 H16D 0.9800 . ?
C165 H16E 0.9800 . ?
C165 H16F 0.9800 . ?
C176 C175 1.49(2) . ?
C176 H17A 0.9800 . ?
C176 H17B 0.9800 . ?
C176 H17C 0.9800 . ?
C177 N175 1.38(2) . ?
C177 H17D 0.9800 . ?
C177 H17E 0.9800 . ?
C177 H17F 0.9800 . ?
N179 C182 1.307(14) . ?
N179 C183 1.459(15) . ?
N179 C180 1.468(15) . ?
C1A C2A 1.519(10) . ?
C1B C2B 1.480(11) . ?
C1C C2C 1.499(9) . ?
C1D C2D 1.499(10) . ?
C2A C7A 1.366(11) . ?
C2A C3A 1.398(10) . ?
C2B C3B 1.398(11) . ?
C2B C7B 1.402(10) . ?
C2C C7C 1.377(10) . ?
C2C C3C 1.398(10) . ?
C2D C7D 1.366(11) . ?
C2D C3D 1.379(10) . ?
C3A C4A 1.384(11) . ?
C3A H3A 0.9500 . ?
C3B C4B 1.372(12) . ?
C3B H3B 0.9500 . ?
C3C C4C 1.375(10) . ?
C3C H3C 0.9500 . ?
C3D C4D 1.398(12) . ?
C3D H3D 0.9500 . ?
C4A C5A 1.361(11) . ?
C4A H4A 0.9500 . ?
C4B C5B 1.391(12) . ?
C4B H4B 0.9500 . ?
C4C C5C 1.381(11) . ?
C4C H4C 0.9500 . ?
C4D C5D 1.349(13) . ?
C4D H4D 0.9500 . ?
C5A C6A 1.423(10) . ?
C5A H5A 0.9500 . ?
C5B C6B 1.390(11) . ?
C5B H5B 0.9500 . ?
C5C C6C 1.381(11) . ?
C5C H5C 0.9500 . ?
C5D C6D 1.409(12) . ?
C5D H5D 0.9500 . ?
C6A C7A 1.396(11) . ?
C6A C8A 1.439(11) . ?
C6B C7B 1.399(11) . ?
C6B C8B 1.435(10) . ?
C6C C7C 1.404(10) . ?
C6C C8C 1.419(11) . ?
C6D C7D 1.392(12) . ?
C6D C8D 1.415(13) . ?
C7A H7A 0.9500 . ?
C7B H7B 0.9500 . ?
C7C H7C 0.9500 . ?
C7D H7D 0.9500 . ?
C8A C9A 1.198(11) . ?
C8B C9B 1.196(11) . ?
C8C C9C 1.216(11) . ?
C8D C9D 1.229(15) . ?
C9A C10A 1.435(11) . ?
C9B C10B 1.444(11) . ?
C9C C10C 1.434(10) . ?
C9D C10D 1.436(16) . ?
C10A C15A 1.395(11) . ?
C10A C11A 1.406(11) . ?
C10B C11B 1.380(11) . ?
C10B C15B 1.381(11) . ?
C10C C11C 1.395(10) . ?
C10C C15C 1.400(10) . ?
C10D C11D 1.378(16) . ?
C10D C15D 1.397(15) . ?
C11A C12A 1.392(11) . ?
C11A H11A 0.9500 . ?
C11B C12B 1.384(11) . ?
C11B H11B 0.9500 . ?
C11C C12C 1.379(10) . ?
C11C H11C 0.9500 . ?
C11D C12D 1.390(15) . ?
C11D H11D 0.9500 . ?
C12A C13A 1.390(10) . ?
C12B C13B 1.400(11) . ?
C12C C13C 1.378(10) . ?
C12D C13D 1.401(13) . ?
C13A C14A 1.378(11) . ?
C13A H13A 0.9500 . ?
C13B C14B 1.366(11) . ?
C13B H13B 0.9500 . ?
C13C C14C 1.395(10) . ?
C13C H13I 0.9500 . ?
C13D C14D 1.405(14) . ?
C13D H13J 0.9500 . ?
C14A C15A 1.396(11) . ?
C14A C16A 1.437(11) . ?
C14B C15B 1.408(10) . ?
C14B C16B 1.420(10) . ?
C14C C15C 1.387(11) . ?
C14C C16C 1.428(10) . ?
C14D C16D 1.404(13) . ?
C14D C15D 1.413(15) . ?
C15A H15A 0.9500 . ?
C15B H15B 0.9500 . ?
C15C H15C 0.9500 . ?
C15D H15D 0.9500 . ?
C16A C17A 1.201(11) . ?
C16B C17B 1.212(11) . ?
C16C C17C 1.205(11) . ?
C16D C17D 1.198(13) . ?
C17A C18A 1.427(11) . ?
C17B C18B 1.420(11) . ?
C17C C18C 1.442(10) . ?
C17D C18D 1.432(12) . ?
C18A C23A 1.401(10) . ?
C18A C19A 1.419(11) . ?
C18B C19B 1.395(11) . ?
C18B C23B 1.399(11) . ?
C18C C23C 1.380(10) . ?
C18C C19C 1.396(11) . ?
C18D C19D 1.375(12) . ?
C18D C23D 1.414(11) . ?
C19A C20A 1.377(11) . ?
C19A H19A 0.9500 . ?
C19B C20B 1.384(11) . ?
C19B H19B 0.9500 . ?
C19C C20C 1.387(11) . ?
C19C H19C 0.9500 . ?
C19D C20D 1.382(12) . ?
C19D H19D 0.9500 . ?
C20A C21A 1.408(11) . ?
C20A H20A 0.9500 . ?
C20B C21B 1.390(11) . ?
C20B H20B 0.9500 . ?
C20C C21C 1.377(10) . ?
C20C H20C 0.9500 . ?
C20D C21D 1.400(12) . ?
C20D H20D 0.9500 . ?
C21A C22A 1.384(10) . ?
C21A H21A 0.9500 . ?
C21B C22B 1.382(10) . ?
C21B H21B 0.9500 . ?
C21C C22C 1.395(10) . ?
C21C H21C 0.9500 . ?
C21D C22D 1.391(11) . ?
C21D H21D 0.9500 . ?
C22A C23A 1.363(10) . ?
C22A C24A 1.529(10) . ?
C22B C23B 1.383(10) . ?
C22B C24B 1.500(10) . ?
C22C C23C 1.417(9) . ?
C22C C24C 1.478(10) . ?
C22D C23D 1.362(10) . ?
C22D C24D 1.505(10) . ?
C23A H23A 0.9500 . ?
C23B H23B 0.9500 . ?
C23C H23C 0.9500 . ?
C23D H23D 0.9500 . ?
C25A C26A 1.501(11) . ?
C25A H25A 0.9900 . ?
C25A H25B 0.9900 . ?
C25B C26B 1.507(13) . ?
C25B H25C 0.9900 . ?
C25B H25D 0.9900 . ?
C25C C26C 1.520(13) . ?
C25C H25E 0.9900 . ?
C25C H25F 0.9900 . ?
C25D C26D 1.493(15) . ?
C25D H25G 0.9900 . ?
C25D H25H 0.9900 . ?
C26A H26A 0.9800 . ?
C26A H26B 0.9800 . ?
C26A H26C 0.9800 . ?
C26B H26D 0.9800 . ?
C26B H26E 0.9800 . ?
C26B H26F 0.9800 . ?
C26C H2RG 0.9800 . ?
C26C H2RH 0.9800 . ?
C26C H2RI 0.9800 . ?
C26D H2VG 0.9800 . ?
C26D H2VH 0.9800 . ?
C26D H2VI 0.9800 . ?
C129 H12A 0.9800 . ?
C129 H12B 0.9800 . ?
C129 H12C 0.9800 . ?
C131 C134 1.556(16) . ?
C133 H13F 0.9800 . ?
C133 H13G 0.9800 . ?
C133 H13H 0.9800 . ?
C134 H13C 0.9800 . ?
C134 H13D 0.9800 . ?
C134 H13E 0.9800 . ?
C136 C140 1.523(13) . ?
C138 H13K 0.9800 . ?
C138 H13L 0.9800 . ?
C138 H13M 0.9800 . ?
C139 H13N 0.9800 . ?
C139 H13O 0.9800 . ?
C139 H13P 0.9800 . ?
C140 H14J 0.9800 . ?
C140 H14K 0.9800 . ?
C140 H14L 0.9800 . ?
C142 C146 1.546(16) . ?
C144 H14A 0.9800 . ?
C144 H14B 0.9800 . ?
C144 H14C 0.9800 . ?
C145 H14G 0.9800 . ?
C145 H14H 0.9800 . ?
C145 H14I 0.9800 . ?
C146 H14D 0.9800 . ?
C146 H14E 0.9800 . ?
C146 H14F 0.9800 . ?
C148 C151 1.546(16) . ?
C150 H15H 0.9800 . ?
C150 H15I 0.9800 . ?
C150 H15J 0.9800 . ?
C151 H15E 0.9800 . ?
C151 H15F 0.9800 . ?
C151 H15G 0.9800 . ?
C153 C157 1.516(11) . ?
C155 H15N 0.9800 . ?
C155 H15O 0.9800 . ?
C155 H15P 0.9800 . ?
C156 H15Q 0.9800 . ?
C156 H15R 0.9800 . ?
C156 H15S 0.9800 . ?
C157 H15K 0.9800 . ?
C157 H15L 0.9800 . ?
C157 H15M 0.9800 . ?
C159 N161 1.316(14) . ?
C159 C163 1.480(14) . ?
N161 C161 1.463(13) . ?
N161 C162 1.471(12) . ?
C161 H16X 0.9800 . ?
C161 H16Y 0.9800 . ?
C161 H1XX 0.9800 . ?
C162 H1ZG 0.9800 . ?
C162 H1ZH 0.9800 . ?
C162 H1ZI 0.9800 . ?
C163 H1ZD 0.9800 . ?
C163 H1ZE 0.9800 . ?
C163 H1ZF 0.9800 . ?
O175 C175 1.22(2) . ?
C178 N175 1.49(3) . ?
C178 H17G 0.9800 . ?
C178 H17H 0.9800 . ?
C178 H17I 0.9800 . ?
C180 H1ZB 0.9800 . ?
C180 H1ZC 0.9800 . ?
C180 H1QD 0.9800 . ?
C149 H14M 0.9800 . ?
C149 H14N 0.9800 . ?
C149 H14O 0.9800 . ?
C183 H18E 0.9800 . ?
C183 H18F 0.9800 . ?
C183 H18G 0.9800 . ?
N175 C175 1.33(2) . ?
O200 C201 1.241(17) . ?
C167 H16J 0.9800 . ?
C167 H16K 0.9800 . ?
C167 H16L 0.9800 . ?
N200 C201 1.321(17) . ?
N200 C203 1.508(17) . ?
N200 C202 1.513(17) . ?
C202 H20E 0.9800 . ?
C202 H20F 0.9800 . ?
C202 H20G 0.9800 . ?
C201 C400 1.485(18) . ?
O201 C205 1.246(17) . ?
C203 H20K 0.9800 . ?
C203 H20L 0.9800 . ?
C203 H20M 0.9800 . ?
C205 N201 1.343(16) . ?
C205 C208 1.500(17) . ?
C206 N201 1.478(18) . ?
C206 H20N 0.9800 . ?
C206 H20O 0.9800 . ?
C206 H20P 0.9800 . ?
N201 C207 1.471(17) . ?
C207 H20Q 0.9800 . ?
C207 H20R 0.9800 . ?
C207 H20S 0.9800 . ?
C208 H20T 0.9800 . ?
C208 H20U 0.9800 . ?
C208 H20V 0.9800 . ?
N211 C213 1.315(18) . ?
N211 C210 1.396(17) . ?
N211 C211 1.455(18) . ?
O202 C213 1.243(18) . ?
C210 H21E 0.9800 . ?
C210 H21F 0.9800 . ?
C210 H21G 0.9800 . ?
C213 C212 1.500(19) . ?
C212 H21H 0.9800 . ?
C212 H21I 0.9800 . ?
C212 H21J 0.9800 . ?
C27C C28C 1.522(18) . ?
C27C H27A 0.9900 . ?
C27C H27B 0.9900 . ?
C28C H28A 0.9800 . ?
C28C H28B 0.9800 . ?
C28C H28C 0.9800 . ?
C220 O219 1.246(18) . ?
C220 N202 1.343(16) . ?
C220 C221 1.510(17) . ?
N202 C209 1.445(16) . ?
N202 C288 1.488(17) . ?
C221 H22A 0.9800 . ?
C221 H22B 0.9800 . ?
C221 H22C 0.9800 . ?
C209 H20W 0.9800 . ?
C209 H90X 0.9800 . ?
C209 H90Z 0.9800 . ?
C288 H28D 0.9800 . ?
C288 H28E 0.9800 . ?
C288 H28F 0.9800 . ?
C211 H21K 0.9800 . ?
C211 H21L 0.9800 . ?
C211 H21M 0.9800 . ?
C400 H40A 0.9800 . ?
C400 H40B 0.9800 . ?
C400 H40C 0.9800 . ?
 
loop_
 _geom_angle_atom_site_label_1
 _geom_angle_atom_site_label_2
 _geom_angle_atom_site_label_3
 _geom_angle
 _geom_angle_site_symmetry_1
 _geom_angle_site_symmetry_3
 _geom_angle_publ_flag
O1C Cu1 O4C 169.4(2) . 2_676 ?
O1C Cu1 O4D 88.3(2) . 2_676 ?
O4C Cu1 O4D 89.9(2) 2_676 2_676 ?
O1C Cu1 O1D 88.0(2) . . ?
O4C Cu1 O1D 91.1(2) 2_676 . ?
O4D Cu1 O1D 164.9(2) 2_676 . ?
O1C Cu1 O135 94.2(2) . . ?
O4C Cu1 O135 96.4(2) 2_676 . ?
O4D Cu1 O135 97.6(2) 2_676 . ?
O1D Cu1 O135 97.3(2) . . ?
O1C Cu1 Cu2 86.33(15) . . ?
O4C Cu1 Cu2 83.09(15) 2_676 . ?
O4D Cu1 Cu2 81.76(16) 2_676 . ?
O1D Cu1 Cu2 83.38(15) . . ?
O135 Cu1 Cu2 179.15(16) . . ?
O2D Cu2 O3D 169.2(2) . 2_676 ?
O2D Cu2 O3C 90.3(2) . 2_676 ?
O3D Cu2 O3C 89.5(2) 2_676 2_676 ?
O2D Cu2 O2C 88.4(2) . . ?
O3D Cu2 O2C 89.1(2) 2_676 . ?
O3C Cu2 O2C 165.2(2) 2_676 . ?
O2D Cu2 O147 92.9(2) . . ?
O3D Cu2 O147 97.7(2) 2_676 . ?
O3C Cu2 O147 100.4(2) 2_676 . ?
O2C Cu2 O147 94.4(2) . . ?
O2D Cu2 Cu1 83.84(15) . . ?
O3D Cu2 Cu1 85.42(15) 2_676 . ?
O3C Cu2 Cu1 84.19(14) 2_676 . ?
O2C Cu2 Cu1 81.01(14) . . ?
O147 Cu2 Cu1 174.43(18) . . ?
O2A Cu3 O3A 169.0(2) 2_775 . ?
O2A Cu3 O2B 90.3(2) 2_775 2_775 ?
O3A Cu3 O2B 88.8(2) . 2_775 ?
O2A Cu3 O3B 88.8(2) 2_775 . ?
O3A Cu3 O3B 89.2(2) . . ?
O2B Cu3 O3B 165.23(19) 2_775 . ?
O2A Cu3 O141 93.6(2) 2_775 . ?
O3A Cu3 O141 97.3(2) . . ?
O2B Cu3 O141 99.3(2) 2_775 . ?
O3B Cu3 O141 95.5(2) . . ?
O2A Cu3 Cu4 83.39(14) 2_775 . ?
O3A Cu3 Cu4 85.65(14) . . ?
O2B Cu3 Cu4 84.64(14) 2_775 . ?
O3B Cu3 Cu4 80.61(13) . . ?
O141 Cu3 Cu4 175.10(17) . . ?
O4B Cu4 O1B 168.9(2) . 2_775 ?
O4B Cu4 O4A 88.6(2) . . ?
O1B Cu4 O4A 88.5(2) 2_775 . ?
O4B Cu4 O1A 88.8(2) . 2_775 ?
O1B Cu4 O1A 91.2(2) 2_775 2_775 ?
O4A Cu4 O1A 164.8(2) . 2_775 ?
O4B Cu4 O132 94.1(2) . . ?
O1B Cu4 O132 96.9(2) 2_775 . ?
O4A Cu4 O132 95.9(2) . . ?
O1A Cu4 O132 99.2(2) 2_775 . ?
O4B Cu4 Cu3 86.64(14) . . ?
O1B Cu4 Cu3 82.30(15) 2_775 . ?
O4A Cu4 Cu3 81.70(15) . . ?
O1A Cu4 Cu3 83.21(14) 2_775 . ?
O132 Cu4 Cu3 177.49(16) . . ?
C1A O1A Cu4 121.1(4) . 2_775 ?
C1B O1B Cu4 123.6(5) . 2_775 ?
C1C O1C Cu1 119.9(4) . . ?
C1D O1D Cu1 122.7(5) . . ?
C1A O2A Cu3 122.0(4) . 2_775 ?
C1B O2B Cu3 120.4(4) . 2_775 ?
C1C O2C Cu2 124.7(5) . . ?
C1D O2D Cu2 120.8(5) . . ?
C24A O3A Cu3 119.7(5) . . ?
C24B O3B Cu3 123.6(5) . . ?
C24C O3C Cu2 121.7(4) . 2_676 ?
C24D O3D Cu2 120.0(5) . 2_676 ?
C24A O4A Cu4 122.4(5) . . ?
C24B O4B Cu4 118.9(5) . . ?
C24C O4C Cu1 123.3(5) . 2_676 ?
C24D O4D Cu1 124.6(5) . 2_676 ?
C12A O5A C25A 119.6(6) . . ?
C12B O5B C25B 117.8(6) . . ?
C12C O5C C25C 120.6(7) . . ?
C12C O5C C27C 124.5(11) . . ?
C12D O5D C25D 117.9(8) . . ?
C131 O132 Cu4 138.6(6) . . ?
C136 O135 Cu1 136.6(5) . . ?
C142 O141 Cu3 135.6(6) . . ?
C148 O147 Cu2 133.4(6) . . ?
N165 C164 H16A 109.5 . . ?
N165 C164 H16B 109.5 . . ?
H16A C164 H16B 109.5 . . ?
N165 C164 H16C 109.5 . . ?
H16A C164 H16C 109.5 . . ?
H16B C164 H16C 109.5 . . ?
C182 C184 H18A 109.5 . . ?
C182 C184 H18B 109.5 . . ?
H18A C184 H18B 109.5 . . ?
C182 C184 H18C 109.5 . . ?
H18A C184 H18C 109.5 . . ?
H18B C184 H18C 109.5 . . ?
C131 N130 C129 121.1(11) . . ?
C131 N130 C133 121.8(11) . . ?
C129 N130 C133 116.9(11) . . ?
C136 N137 C139 123.8(10) . . ?
C136 N137 C138 118.6(9) . . ?
C139 N137 C138 117.6(9) . . ?
C142 N143 C145 122.1(10) . . ?
C142 N143 C144 125.1(12) . . ?
C145 N143 C144 112.7(10) . . ?
C148 N149 C149 125.2(13) . . ?
C148 N149 C150 116.0(11) . . ?
C149 N149 C150 118.7(13) . . ?
C153 N154 C155 126.3(7) . . ?
C153 N154 C156 118.8(8) . . ?
C155 N154 C156 114.6(8) . . ?
C166 N165 C165 139(2) . . ?
C166 N165 C164 109.3(19) . . ?
C165 N165 C164 110.5(16) . . ?
O165 C166 N165 134(3) . . ?
O165 C166 C167 120(2) . . ?
N165 C166 C167 106.0(19) . . ?
N165 C165 H16D 109.5 . . ?
N165 C165 H16E 109.5 . . ?
H16D C165 H16E 109.5 . . ?
N165 C165 H16F 109.5 . . ?
H16D C165 H16F 109.5 . . ?
H16E C165 H16F 109.5 . . ?
C175 C176 H17A 109.5 . . ?
C175 C176 H17B 109.5 . . ?
H17A C176 H17B 109.5 . . ?
C175 C176 H17C 109.5 . . ?
H17A C176 H17C 109.5 . . ?
H17B C176 H17C 109.5 . . ?
N175 C177 H17D 109.5 . . ?
N175 C177 H17E 109.5 . . ?
H17D C177 H17E 109.5 . . ?
N175 C177 H17F 109.5 . . ?
H17D C177 H17F 109.5 . . ?
H17E C177 H17F 109.5 . . ?
C182 N179 C183 115.2(16) . . ?
C182 N179 C180 129.4(15) . . ?
C183 N179 C180 115.3(16) . . ?
O2A C1A O1A 126.6(6) . . ?
O2A C1A C2A 118.2(6) . . ?
O1A C1A C2A 115.2(6) . . ?
O2B C1B O1B 126.0(7) . . ?
O2B C1B C2B 117.7(6) . . ?
O1B C1B C2B 116.4(6) . . ?
O1C C1C O2C 126.5(6) . . ?
O1C C1C C2C 116.7(6) . . ?
O2C C1C C2C 116.8(6) . . ?
O1D C1D O2D 127.0(7) . . ?
O1D C1D C2D 117.7(6) . . ?
O2D C1D C2D 115.4(6) . . ?
C7A C2A C3A 120.5(7) . . ?
C7A C2A C1A 120.0(6) . . ?
C3A C2A C1A 119.4(7) . . ?
C3B C2B C7B 119.3(7) . . ?
C3B C2B C1B 120.2(6) . . ?
C7B C2B C1B 120.5(6) . . ?
C7C C2C C3C 119.5(6) . . ?
C7C C2C C1C 119.9(6) . . ?
C3C C2C C1C 120.5(6) . . ?
C7D C2D C3D 119.1(7) . . ?
C7D C2D C1D 121.2(6) . . ?
C3D C2D C1D 119.8(7) . . ?
C4A C3A C2A 118.4(7) . . ?
C4A C3A H3A 120.8 . . ?
C2A C3A H3A 120.8 . . ?
C4B C3B C2B 120.4(7) . . ?
C4B C3B H3B 119.8 . . ?
C2B C3B H3B 119.8 . . ?
C4C C3C C2C 119.9(7) . . ?
C4C C3C H3C 120.0 . . ?
C2C C3C H3C 120.1 . . ?
C2D C3D C4D 120.4(8) . . ?
C2D C3D H3D 119.8 . . ?
C4D C3D H3D 119.8 . . ?
C5A C4A C3A 121.6(7) . . ?
C5A C4A H4A 119.2 . . ?
C3A C4A H4A 119.2 . . ?
C3B C4B C5B 120.4(8) . . ?
C3B C4B H4B 119.8 . . ?
C5B C4B H4B 119.8 . . ?
C3C C4C C5C 120.5(7) . . ?
C3C C4C H4C 119.7 . . ?
C5C C4C H4C 119.7 . . ?
C5D C4D C3D 120.5(8) . . ?
C5D C4D H4D 119.7 . . ?
C3D C4D H4D 119.7 . . ?
C4A C5A C6A 120.7(7) . . ?
C4A C5A H5A 119.7 . . ?
C6A C5A H5A 119.7 . . ?
C6B C5B C4B 120.3(7) . . ?
C6B C5B H5B 119.9 . . ?
C4B C5B H5B 119.9 . . ?
C4C C5C C6C 120.6(7) . . ?
C4C C5C H5C 119.7 . . ?
C6C C5C H5C 119.7 . . ?
C4D C5D C6D 119.9(8) . . ?
C4D C5D H5D 120.0 . . ?
C6D C5D H5D 120.0 . . ?
C7A C6A C5A 116.8(7) . . ?
C7A C6A C8A 120.4(6) . . ?
C5A C6A C8A 122.7(7) . . ?
C5B C6B C7B 119.5(7) . . ?
C5B C6B C8B 119.7(7) . . ?
C7B C6B C8B 120.7(7) . . ?
C5C C6C C7C 118.9(7) . . ?
C5C C6C C8C 122.3(7) . . ?
C7C C6C C8C 118.8(7) . . ?
C7D C6D C5D 118.7(8) . . ?
C7D C6D C8D 119.8(8) . . ?
C5D C6D C8D 121.5(8) . . ?
C2A C7A C6A 121.9(7) . . ?
C2A C7A H7A 119.0 . . ?
C6A C7A H7A 119.0 . . ?
C6B C7B C2B 120.0(7) . . ?
C6B C7B H7B 120.0 . . ?
C2B C7B H7B 120.0 . . ?
C2C C7C C6C 120.6(6) . . ?
C2C C7C H7C 119.7 . . ?
C6C C7C H7C 119.7 . . ?
C2D C7D C6D 121.4(7) . . ?
C2D C7D H7D 119.3 . . ?
C6D C7D H7D 119.3 . . ?
C9A C8A C6A 174.0(8) . . ?
C9B C8B C6B 177.1(9) . . ?
C9C C8C C6C 176.1(8) . . ?
C9D C8D C6D 171.9(14) . . ?
C8A C9A C10A 172.5(8) . . ?
C8B C9B C10B 177.1(9) . . ?
C8C C9C C10C 176.5(8) . . ?
C8D C9D C10D 175.0(12) . . ?
C15A C10A C11A 119.9(7) . . ?
C15A C10A C9A 116.6(7) . . ?
C11A C10A C9A 123.5(7) . . ?
C11B C10B C15B 121.2(7) . . ?
C11B C10B C9B 118.8(7) . . ?
C15B C10B C9B 119.9(7) . . ?
C11C C10C C15C 119.8(7) . . ?
C11C C10C C9C 121.8(7) . . ?
C15C C10C C9C 118.4(6) . . ?
C11D C10D C15D 119.9(10) . . ?
C11D C10D C9D 121.9(10) . . ?
C15D C10D C9D 118.2(10) . . ?
C12A C11A C10A 119.0(7) . . ?
C12A C11A H11A 120.5 . . ?
C10A C11A H11A 120.5 . . ?
C10B C11B C12B 118.7(7) . . ?
C10B C11B H11B 120.6 . . ?
C12B C11B H11B 120.6 . . ?
C12C C11C C10C 119.1(6) . . ?
C12C C11C H11C 120.5 . . ?
C10C C11C H11C 120.5 . . ?
C10D C11D C12D 121.2(10) . . ?
C10D C11D H11D 119.4 . . ?
C12D C11D H11D 119.4 . . ?
O5A C12A C13A 114.8(7) . . ?
O5A C12A C11A 124.5(7) . . ?
C13A C12A C11A 120.6(7) . . ?
O5B C12B C11B 122.7(7) . . ?
O5B C12B C13B 116.7(6) . . ?
C11B C12B C13B 120.5(7) . . ?
O5C C12C C13C 121.0(7) . . ?
O5C C12C C11C 117.3(6) . . ?
C13C C12C C11C 121.7(7) . . ?
O5D C12D C11D 115.4(9) . . ?
O5D C12D C13D 124.2(10) . . ?
C11D C12D C13D 120.4(10) . . ?
C14A C13A C12A 120.4(7) . . ?
C14A C13A H13A 119.8 . . ?
C12A C13A H13A 119.8 . . ?
C14B C13B C12B 120.6(7) . . ?
C14B C13B H13B 119.7 . . ?
C12B C13B H13B 119.7 . . ?
C12C C13C C14C 119.5(7) . . ?
C12C C13C H13I 120.3 . . ?
C14C C13C H13I 120.3 . . ?
C12D C13D C14D 118.6(10) . . ?
C12D C13D H13J 120.7 . . ?
C14D C13D H13J 120.7 . . ?
C13A C14A C15A 119.7(7) . . ?
C13A C14A C16A 120.0(7) . . ?
C15A C14A C16A 120.3(7) . . ?
C13B C14B C15B 119.0(7) . . ?
C13B C14B C16B 122.0(7) . . ?
C15B C14B C16B 119.0(7) . . ?
C15C C14C C13C 119.8(6) . . ?
C15C C14C C16C 120.8(7) . . ?
C13C C14C C16C 119.4(7) . . ?
C16D C14D C13D 120.2(10) . . ?
C16D C14D C15D 119.2(9) . . ?
C13D C14D C15D 120.5(9) . . ?
C10A C15A C14A 120.3(7) . . ?
C10A C15A H15A 119.9 . . ?
C14A C15A H15A 119.9 . . ?
C10B C15B C14B 119.9(7) . . ?
C10B C15B H15B 120.0 . . ?
C14B C15B H15B 120.0 . . ?
C14C C15C C10C 120.0(6) . . ?
C14C C15C H15C 120.0 . . ?
C10C C15C H15C 120.0 . . ?
C10D C15D C14D 119.4(10) . . ?
C10D C15D H15D 120.3 . . ?
C14D C15D H15D 120.3 . . ?
C17A C16A C14A 176.2(8) . . ?
C17B C16B C14B 174.3(8) . . ?
C17C C16C C14C 179.1(9) . . ?
C17D C16D C14D 177.3(15) . . ?
C16A C17A C18A 175.2(8) . . ?
C16B C17B C18B 175.0(8) . . ?
C16C C17C C18C 177.5(9) . . ?
C16D C17D C18D 175.0(10) . . ?
C23A C18A C19A 119.1(7) . . ?
C23A C18A C17A 121.8(7) . . ?
C19A C18A C17A 119.1(7) . . ?
C19B C18B C23B 118.7(7) . . ?
C19B C18B C17B 121.2(7) . . ?
C23B C18B C17B 120.0(7) . . ?
C23C C18C C19C 120.9(7) . . ?
C23C C18C C17C 119.4(7) . . ?
C19C C18C C17C 119.6(7) . . ?
C19D C18D C23D 119.4(7) . . ?
C19D C18D C17D 120.2(8) . . ?
C23D C18D C17D 120.3(7) . . ?
C20A C19A C18A 119.8(7) . . ?
C20A C19A H19A 120.1 . . ?
C18A C19A H19A 120.1 . . ?
C20B C19B C18B 120.3(7) . . ?
C20B C19B H19B 119.9 . . ?
C18B C19B H19B 119.9 . . ?
C20C C19C C18C 119.0(7) . . ?
C20C C19C H19C 120.5 . . ?
C18C C19C H19C 120.5 . . ?
C18D C19D C20D 120.8(8) . . ?
C18D C19D H19D 119.6 . . ?
C20D C19D H19D 119.6 . . ?
C19A C20A C21A 120.0(8) . . ?
C19A C20A H20A 120.0 . . ?
C21A C20A H20A 120.0 . . ?
C19B C20B C21B 120.5(7) . . ?
C19B C20B H20B 119.8 . . ?
C21B C20B H20B 119.8 . . ?
C21C C20C C19C 121.1(8) . . ?
C21C C20C H20C 119.5 . . ?
C19C C20C H20C 119.5 . . ?
C19D C20D C21D 119.2(8) . . ?
C19D C20D H20D 120.4 . . ?
C21D C20D H20D 120.4 . . ?
C22A C21A C20A 119.5(7) . . ?
C22A C21A H21A 120.2 . . ?
C20A C21A H21A 120.2 . . ?
C22B C21B C20B 119.7(7) . . ?
C22B C21B H21B 120.2 . . ?
C20B C21B H21B 120.2 . . ?
C20C C21C C22C 120.3(7) . . ?
C20C C21C H21C 119.8 . . ?
C22C C21C H21C 119.8 . . ?
C22D C21D C20D 120.1(7) . . ?
C22D C21D H21D 120.0 . . ?
C20D C21D H21D 120.0 . . ?
C23A C22A C21A 121.2(7) . . ?
C23A C22A C24A 120.2(7) . . ?
C21A C22A C24A 118.4(6) . . ?
C21B C22B C23B 120.1(7) . . ?
C21B C22B C24B 120.4(6) . . ?
C23B C22B C24B 119.5(6) . . ?
C21C C22C C23C 119.0(6) . . ?
C21C C22C C24C 120.8(6) . . ?
C23C C22C C24C 120.2(6) . . ?
C23D C22D C21D 120.3(7) . . ?
C23D C22D C24D 122.1(7) . . ?
C21D C22D C24D 117.5(7) . . ?
C22A C23A C18A 120.3(7) . . ?
C22A C23A H23A 119.9 . . ?
C18A C23A H23A 119.9 . . ?
C22B C23B C18B 120.7(7) . . ?
C22B C23B H23B 119.7 . . ?
C18B C23B H23B 119.7 . . ?
C18C C23C C22C 119.6(7) . . ?
C18C C23C H23C 120.2 . . ?
C22C C23C H23C 120.2 . . ?
C22D C23D C18D 120.0(7) . . ?
C22D C23D H23D 120.0 . . ?
C18D C23D H23D 120.0 . . ?
O3A C24A O4A 127.5(7) . . ?
O3A C24A C22A 117.4(6) . . ?
O4A C24A C22A 115.0(6) . . ?
O3B C24B O4B 127.3(7) . . ?
O3B C24B C22B 117.4(6) . . ?
O4B C24B C22B 115.3(6) . . ?
O3C C24C O4C 126.1(6) . . ?
O3C C24C C22C 118.5(6) . . ?
O4C C24C C22C 115.5(6) . . ?
O4D C24D O3D 126.3(7) . . ?
O4D C24D C22D 117.9(7) . . ?
O3D C24D C22D 115.8(6) . . ?
O5A C25A C26A 106.4(7) . . ?
O5A C25A H25A 110.5 . . ?
C26A C25A H25A 110.5 . . ?
O5A C25A H25B 110.5 . . ?
C26A C25A H25B 110.5 . . ?
H25A C25A H25B 108.6 . . ?
O5B C25B C26B 106.6(7) . . ?
O5B C25B H25C 110.4 . . ?
C26B C25B H25C 110.4 . . ?
O5B C25B H25D 110.4 . . ?
C26B C25B H25D 110.4 . . ?
H25C C25B H25D 108.6 . . ?
O5C C25C C26C 107.0(9) . . ?
O5C C25C H25E 110.3 . . ?
C26C C25C H25E 110.3 . . ?
O5C C25C H25F 110.3 . . ?
C26C C25C H25F 110.3 . . ?
H25E C25C H25F 108.6 . . ?
O5D C25D C26D 107.2(8) . . ?
O5D C25D H25G 110.3 . . ?
C26D C25D H25G 110.3 . . ?
O5D C25D H25H 110.3 . . ?
C26D C25D H25H 110.3 . . ?
H25G C25D H25H 108.5 . . ?
C25A C26A H26A 109.5 . . ?
C25A C26A H26B 109.5 . . ?
H26A C26A H26B 109.5 . . ?
C25A C26A H26C 109.5 . . ?
H26A C26A H26C 109.5 . . ?
H26B C26A H26C 109.5 . . ?
C25B C26B H26D 109.5 . . ?
C25B C26B H26E 109.5 . . ?
H26D C26B H26E 109.5 . . ?
C25B C26B H26F 109.5 . . ?
H26D C26B H26F 109.5 . . ?
H26E C26B H26F 109.5 . . ?
C25C C26C H2RG 109.5 . . ?
C25C C26C H2RH 109.5 . . ?
H2RG C26C H2RH 109.5 . . ?
C25C C26C H2RI 109.5 . . ?
H2RG C26C H2RI 109.5 . . ?
H2RH C26C H2RI 109.5 . . ?
C25D C26D H2VG 109.5 . . ?
C25D C26D H2VH 109.5 . . ?
H2VG C26D H2VH 109.5 . . ?
C25D C26D H2VI 109.5 . . ?
H2VG C26D H2VI 109.5 . . ?
H2VH C26D H2VI 109.5 . . ?
N130 C129 H12A 109.5 . . ?
N130 C129 H12B 109.5 . . ?
H12A C129 H12B 109.5 . . ?
N130 C129 H12C 109.5 . . ?
H12A C129 H12C 109.5 . . ?
H12B C129 H12C 109.5 . . ?
O132 C131 N130 120.0(10) . . ?
O132 C131 C134 118.3(9) . . ?
N130 C131 C134 121.6(10) . . ?
N130 C133 H13F 109.5 . . ?
N130 C133 H13G 109.5 . . ?
H13F C133 H13G 109.5 . . ?
N130 C133 H13H 109.5 . . ?
H13F C133 H13H 109.5 . . ?
H13G C133 H13H 109.5 . . ?
C131 C134 H13C 109.5 . . ?
C131 C134 H13D 109.5 . . ?
H13C C134 H13D 109.5 . . ?
C131 C134 H13E 109.5 . . ?
H13C C134 H13E 109.5 . . ?
H13D C134 H13E 109.5 . . ?
O135 C136 N137 121.6(9) . . ?
O135 C136 C140 122.1(8) . . ?
N137 C136 C140 116.3(9) . . ?
N137 C138 H13K 109.5 . . ?
N137 C138 H13L 109.5 . . ?
H13K C138 H13L 109.5 . . ?
N137 C138 H13M 109.5 . . ?
H13K C138 H13M 109.5 . . ?
H13L C138 H13M 109.5 . . ?
N137 C139 H13N 109.5 . . ?
N137 C139 H13O 109.5 . . ?
H13N C139 H13O 109.5 . . ?
N137 C139 H13P 109.5 . . ?
H13N C139 H13P 109.5 . . ?
H13O C139 H13P 109.5 . . ?
C136 C140 H14J 109.5 . . ?
C136 C140 H14K 109.5 . . ?
H14J C140 H14K 109.5 . . ?
C136 C140 H14L 109.5 . . ?
H14J C140 H14L 109.5 . . ?
H14K C140 H14L 109.5 . . ?
O141 C142 N143 123.5(11) . . ?
O141 C142 C146 118.3(9) . . ?
N143 C142 C146 118.2(11) . . ?
N143 C144 H14A 109.5 . . ?
N143 C144 H14B 109.5 . . ?
H14A C144 H14B 109.5 . . ?
N143 C144 H14C 109.5 . . ?
H14A C144 H14C 109.5 . . ?
H14B C144 H14C 109.5 . . ?
N143 C145 H14G 109.5 . . ?
N143 C145 H14H 109.5 . . ?
H14G C145 H14H 109.5 . . ?
N143 C145 H14I 109.5 . . ?
H14G C145 H14I 109.5 . . ?
H14H C145 H14I 109.5 . . ?
C142 C146 H14D 109.5 . . ?
C142 C146 H14E 109.5 . . ?
H14D C146 H14E 109.5 . . ?
C142 C146 H14F 109.5 . . ?
H14D C146 H14F 109.5 . . ?
H14E C146 H14F 109.5 . . ?
O147 C148 N149 121.9(11) . . ?
O147 C148 C151 120.8(10) . . ?
N149 C148 C151 117.4(11) . . ?
N149 C150 H15H 109.5 . . ?
N149 C150 H15I 109.5 . . ?
H15H C150 H15I 109.5 . . ?
N149 C150 H15J 109.5 . . ?
H15H C150 H15J 109.5 . . ?
H15I C150 H15J 109.5 . . ?
C148 C151 H15E 109.5 . . ?
C148 C151 H15F 109.5 . . ?
H15E C151 H15F 109.5 . . ?
C148 C151 H15G 109.5 . . ?
H15E C151 H15G 109.5 . . ?
H15F C151 H15G 109.5 . . ?
O152 C153 N154 123.3(7) . . ?
O152 C153 C157 119.7(8) . . ?
N154 C153 C157 117.0(8) . . ?
N154 C155 H15N 109.5 . . ?
N154 C155 H15O 109.5 . . ?
H15N C155 H15O 109.5 . . ?
N154 C155 H15P 109.5 . . ?
H15N C155 H15P 109.5 . . ?
H15O C155 H15P 109.5 . . ?
N154 C156 H15Q 109.5 . . ?
N154 C156 H15R 109.5 . . ?
H15Q C156 H15R 109.5 . . ?
N154 C156 H15S 109.5 . . ?
H15Q C156 H15S 109.5 . . ?
H15R C156 H15S 109.5 . . ?
C153 C157 H15K 109.5 . . ?
C153 C157 H15L 109.5 . . ?
H15K C157 H15L 109.5 . . ?
C153 C157 H15M 109.5 . . ?
H15K C157 H15M 109.5 . . ?
H15L C157 H15M 109.5 . . ?
O158 C159 N161 121.9(10) . . ?
O158 C159 C163 119.2(11) . . ?
N161 C159 C163 119.0(10) . . ?
C159 N161 C161 126.7(9) . . ?
C159 N161 C162 120.8(10) . . ?
C161 N161 C162 112.0(10) . . ?
N161 C161 H16X 109.5 . . ?
N161 C161 H16Y 109.5 . . ?
H16X C161 H16Y 109.5 . . ?
N161 C161 H1XX 109.5 . . ?
H16X C161 H1XX 109.5 . . ?
H16Y C161 H1XX 109.5 . . ?
N161 C162 H1ZG 109.5 . . ?
N161 C162 H1ZH 109.5 . . ?
H1ZG C162 H1ZH 109.5 . . ?
N161 C162 H1ZI 109.5 . . ?
H1ZG C162 H1ZI 109.5 . . ?
H1ZH C162 H1ZI 109.5 . . ?
C159 C163 H1ZD 109.5 . . ?
C159 C163 H1ZE 109.5 . . ?
H1ZD C163 H1ZE 109.5 . . ?
C159 C163 H1ZF 109.5 . . ?
H1ZD C163 H1ZF 109.5 . . ?
H1ZE C163 H1ZF 109.5 . . ?
N175 C178 H17G 109.5 . . ?
N175 C178 H17H 109.5 . . ?
H17G C178 H17H 109.5 . . ?
N175 C178 H17I 109.5 . . ?
H17G C178 H17I 109.5 . . ?
H17H C178 H17I 109.5 . . ?
N179 C180 H1ZB 109.5 . . ?
N179 C180 H1ZC 109.5 . . ?
H1ZB C180 H1ZC 109.5 . . ?
N179 C180 H1QD 109.5 . . ?
H1ZB C180 H1QD 109.5 . . ?
H1ZC C180 H1QD 109.5 . . ?
N149 C149 H14M 109.5 . . ?
N149 C149 H14N 109.5 . . ?
H14M C149 H14N 109.5 . . ?
N149 C149 H14O 109.5 . . ?
H14M C149 H14O 109.5 . . ?
H14N C149 H14O 109.5 . . ?
O174 C182 N179 125.2(14) . . ?
O174 C182 C184 122.4(14) . . ?
N179 C182 C184 112.3(13) . . ?
N179 C183 H18E 109.5 . . ?
N179 C183 H18F 109.5 . . ?
H18E C183 H18F 109.5 . . ?
N179 C183 H18G 109.5 . . ?
H18E C183 H18G 109.5 . . ?
H18F C183 H18G 109.5 . . ?
C175 N175 C177 124.1(16) . . ?
C175 N175 C178 118.2(15) . . ?
C177 N175 C178 117.3(16) . . ?
O175 C175 N175 121.6(17) . . ?
O175 C175 C176 119.7(15) . . ?
N175 C175 C176 118.7(15) . . ?
C166 C167 H16J 109.5 . . ?
C166 C167 H16K 109.5 . . ?
H16J C167 H16K 109.5 . . ?
C166 C167 H16L 109.5 . . ?
H16J C167 H16L 109.5 . . ?
H16K C167 H16L 109.5 . . ?
C201 N200 C203 111(2) . . ?
C201 N200 C202 125(2) . . ?
C203 N200 C202 125(2) . . ?
N200 C202 H20E 109.5 . . ?
N200 C202 H20F 109.5 . . ?
H20E C202 H20F 109.5 . . ?
N200 C202 H20G 109.5 . . ?
H20E C202 H20G 109.5 . . ?
H20F C202 H20G 109.5 . . ?
O200 C201 N200 117(3) . . ?
O200 C201 C400 138(3) . . ?
N200 C201 C400 105(3) . . ?
N200 C203 H20K 109.5 . . ?
N200 C203 H20L 109.5 . . ?
H20K C203 H20L 109.5 . . ?
N200 C203 H20M 109.5 . . ?
H20K C203 H20M 109.5 . . ?
H20L C203 H20M 109.5 . . ?
O201 C205 N201 109(2) . . ?
O201 C205 C208 121(2) . . ?
N201 C205 C208 129(2) . . ?
N201 C206 H20N 109.5 . . ?
N201 C206 H20O 109.5 . . ?
H20N C206 H20O 109.5 . . ?
N201 C206 H20P 109.5 . . ?
H20N C206 H20P 109.5 . . ?
H20O C206 H20P 109.5 . . ?
C205 N201 C207 127(2) . . ?
C205 N201 C206 130(3) . . ?
C207 N201 C206 102.0(18) . . ?
N201 C207 H20Q 109.5 . . ?
N201 C207 H20R 109.5 . . ?
H20Q C207 H20R 109.5 . . ?
N201 C207 H20S 109.5 . . ?
H20Q C207 H20S 109.5 . . ?
H20R C207 H20S 109.5 . . ?
C205 C208 H20T 109.5 . . ?
C205 C208 H20U 109.5 . . ?
H20T C208 H20U 109.5 . . ?
C205 C208 H20V 109.5 . . ?
H20T C208 H20V 109.5 . . ?
H20U C208 H20V 109.5 . . ?
C213 N211 C210 111(3) . . ?
C213 N211 C211 128(4) . . ?
C210 N211 C211 121(3) . . ?
N211 C210 H21E 109.5 . . ?
N211 C210 H21F 109.5 . . ?
H21E C210 H21F 109.5 . . ?
N211 C210 H21G 109.5 . . ?
H21E C210 H21G 109.5 . . ?
H21F C210 H21G 109.5 . . ?
O202 C213 N211 133(4) . . ?
O202 C213 C212 122(4) . . ?
N211 C213 C212 106(4) . . ?
C213 C212 H21H 109.5 . . ?
C213 C212 H21I 109.5 . . ?
H21H C212 H21I 109.5 . . ?
C213 C212 H21J 109.5 . . ?
H21H C212 H21J 109.5 . . ?
H21I C212 H21J 109.5 . . ?
O5C C27C C28C 104(2) . . ?
O5C C27C H27A 111.0 . . ?
C28C C27C H27A 111.0 . . ?
O5C C27C H27B 111.0 . . ?
C28C C27C H27B 111.0 . . ?
H27A C27C H27B 109.0 . . ?
C27C C28C H28A 109.5 . . ?
C27C C28C H28B 109.5 . . ?
H28A C28C H28B 109.5 . . ?
C27C C28C H28C 109.5 . . ?
H28A C28C H28C 109.5 . . ?
H28B C28C H28C 109.5 . . ?
O219 C220 N202 121(3) . . ?
O219 C220 C221 127(3) . . ?
N202 C220 C221 111(2) . . ?
C220 N202 C209 161(2) . . ?
C220 N202 C288 108(2) . . ?
C209 N202 C288 91(2) . . ?
C220 C221 H22A 109.5 . . ?
C220 C221 H22B 109.5 . . ?
H22A C221 H22B 109.5 . . ?
C220 C221 H22C 109.5 . . ?
H22A C221 H22C 109.5 . . ?
H22B C221 H22C 109.5 . . ?
N202 C209 H20W 109.5 . . ?
N202 C209 H90X 109.5 . . ?
H20W C209 H90X 109.5 . . ?
N202 C209 H90Z 109.5 . . ?
H20W C209 H90Z 109.5 . . ?
H90X C209 H90Z 109.5 . . ?
N202 C288 H28D 109.5 . . ?
N202 C288 H28E 109.5 . . ?
H28D C288 H28E 109.5 . . ?
N202 C288 H28F 109.5 . . ?
H28D C288 H28F 109.5 . . ?
H28E C288 H28F 109.5 . . ?
N211 C211 H21K 109.5 . . ?
N211 C211 H21L 109.5 . . ?
H21K C211 H21L 109.5 . . ?
N211 C211 H21M 109.5 . . ?
H21K C211 H21M 109.5 . . ?
H21L C211 H21M 109.5 . . ?
C201 C400 H40A 109.5 . . ?
C201 C400 H40B 109.5 . . ?
H40A C400 H40B 109.5 . . ?
C201 C400 H40C 109.5 . . ?
H40A C400 H40C 109.5 . . ?
H40B C400 H40C 109.5 . . ?
 
loop_
 _geom_torsion_atom_site_label_1
 _geom_torsion_atom_site_label_2
 _geom_torsion_atom_site_label_3
 _geom_torsion_atom_site_label_4
 _geom_torsion
 _geom_torsion_site_symmetry_1
 _geom_torsion_site_symmetry_2
 _geom_torsion_site_symmetry_3
 _geom_torsion_site_symmetry_4
 _geom_torsion_publ_flag
C165 N165 C166 O165 -171(3) . . . . ?
C164 N165 C166 O165 -8(4) . . . . ?
C165 N165 C166 C167 13(4) . . . . ?
C164 N165 C166 C167 175.8(14) . . . . ?
Cu3 O2A C1A O1A 15.6(10) 2_775 . . . ?
Cu3 O2A C1A C2A -164.2(5) 2_775 . . . ?
Cu4 O1A C1A O2A 2.6(10) 2_775 . . . ?
Cu4 O1A C1A C2A -177.7(4) 2_775 . . . ?
Cu3 O2B C1B O1B 1.8(10) 2_775 . . . ?
Cu3 O2B C1B C2B -177.7(4) 2_775 . . . ?
Cu4 O1B C1B O2B 14.9(10) 2_775 . . . ?
Cu4 O1B C1B C2B -165.6(4) 2_775 . . . ?
Cu1 O1C C1C O2C -9.5(10) . . . . ?
Cu1 O1C C1C C2C 172.3(4) . . . . ?
Cu2 O2C C1C O1C -2.6(10) . . . . ?
Cu2 O2C C1C C2C 175.6(4) . . . . ?
Cu1 O1D C1D O2D 1.8(10) . . . . ?
Cu1 O1D C1D C2D -179.3(4) . . . . ?
Cu2 O2D C1D O1D -15.2(10) . . . . ?
Cu2 O2D C1D C2D 165.8(4) . . . . ?
O2A C1A C2A C7A -12.8(10) . . . . ?
O1A C1A C2A C7A 167.4(7) . . . . ?
O2A C1A C2A C3A 163.7(7) . . . . ?
O1A C1A C2A C3A -16.1(10) . . . . ?
O2B C1B C2B C3B 176.3(7) . . . . ?
O1B C1B C2B C3B -3.1(10) . . . . ?
O2B C1B C2B C7B -4.8(10) . . . . ?
O1B C1B C2B C7B 175.8(6) . . . . ?
O1C C1C C2C C7C 178.5(6) . . . . ?
O2C C1C C2C C7C 0.1(10) . . . . ?
O1C C1C C2C C3C 0.2(10) . . . . ?
O2C C1C C2C C3C -178.1(7) . . . . ?
O1D C1D C2D C7D -175.3(7) . . . . ?
O2D C1D C2D C7D 3.8(10) . . . . ?
O1D C1D C2D C3D 5.2(10) . . . . ?
O2D C1D C2D C3D -175.7(7) . . . . ?
C7A C2A C3A C4A 0.4(12) . . . . ?
C1A C2A C3A C4A -176.0(7) . . . . ?
C7B C2B C3B C4B 0.5(11) . . . . ?
C1B C2B C3B C4B 179.4(7) . . . . ?
C7C C2C C3C C4C 0.8(11) . . . . ?
C1C C2C C3C C4C 179.1(7) . . . . ?
C7D C2D C3D C4D 0.9(12) . . . . ?
C1D C2D C3D C4D -179.5(8) . . . . ?
C2A C3A C4A C5A -1.0(13) . . . . ?
C2B C3B C4B C5B -0.9(13) . . . . ?
C2C C3C C4C C5C 0.4(12) . . . . ?
C2D C3D C4D C5D -0.2(14) . . . . ?
C3A C4A C5A C6A -0.6(14) . . . . ?
C3B C4B C5B C6B 0.4(13) . . . . ?
C3C C4C C5C C6C -0.2(13) . . . . ?
C3D C4D C5D C6D 0.0(15) . . . . ?
C4A C5A C6A C7A 2.7(12) . . . . ?
C4A C5A C6A C8A -179.0(8) . . . . ?
C4B C5B C6B C7B 0.5(12) . . . . ?
C4B C5B C6B C8B 177.6(7) . . . . ?
C4C C5C C6C C7C -1.1(12) . . . . ?
C4C C5C C6C C8C -179.8(8) . . . . ?
C4D C5D C6D C7D -0.5(14) . . . . ?
C4D C5D C6D C8D 178.0(11) . . . . ?
C3A C2A C7A C6A 1.7(12) . . . . ?
C1A C2A C7A C6A 178.2(7) . . . . ?
C5A C6A C7A C2A -3.2(12) . . . . ?
C8A C6A C7A C2A 178.4(7) . . . . ?
C5B C6B C7B C2B -0.8(11) . . . . ?
C8B C6B C7B C2B -177.9(7) . . . . ?
C3B C2B C7B C6B 0.3(10) . . . . ?
C1B C2B C7B C6B -178.6(6) . . . . ?
C3C C2C C7C C6C -2.2(10) . . . . ?
C1C C2C C7C C6C 179.6(6) . . . . ?
C5C C6C C7C C2C 2.3(11) . . . . ?
C8C C6C C7C C2C -179.0(7) . . . . ?
C3D C2D C7D C6D -1.5(13) . . . . ?
C1D C2D C7D C6D 179.0(7) . . . . ?
C5D C6D C7D C2D 1.3(14) . . . . ?
C8D C6D C7D C2D -177.3(9) . . . . ?
C15A C10A C11A C12A -1.3(12) . . . . ?
C9A C10A C11A C12A -178.9(8) . . . . ?
C15B C10B C11B C12B 1.0(12) . . . . ?
C9B C10B C11B C12B -177.2(7) . . . . ?
C15C C10C C11C C12C -1.0(11) . . . . ?
C9C C10C C11C C12C 179.0(7) . . . . ?
C15D C10D C11D C12D 0(2) . . . . ?
C9D C10D C11D C12D 179.5(13) . . . . ?
C25A O5A C12A C13A -176.6(7) . . . . ?
C25A O5A C12A C11A 5.7(12) . . . . ?
C10A C11A C12A O5A -179.4(8) . . . . ?
C10A C11A C12A C13A 3.1(12) . . . . ?
C25B O5B C12B C11B -5.0(12) . . . . ?
C25B O5B C12B C13B 174.3(8) . . . . ?
C10B C11B C12B O5B 178.1(8) . . . . ?
C10B C11B C12B C13B -1.2(12) . . . . ?
C25C O5C C12C C13C -12.3(13) . . . . ?
C27C O5C C12C C13C -174.5(19) . . . . ?
C25C O5C C12C C11C 167.9(9) . . . . ?
C27C O5C C12C C11C 6(2) . . . . ?
C10C C11C C12C O5C -179.3(7) . . . . ?
C10C C11C C12C C13C 0.9(12) . . . . ?
C25D O5D C12D C11D -168.9(11) . . . . ?
C25D O5D C12D C13D 10.6(16) . . . . ?
C10D C11D C12D O5D -179.8(11) . . . . ?
C10D C11D C12D C13D 0.7(19) . . . . ?
O5A C12A C13A C14A 178.8(7) . . . . ?
C11A C12A C13A C14A -3.4(13) . . . . ?
O5B C12B C13B C14B -179.4(7) . . . . ?
C11B C12B C13B C14B -0.1(12) . . . . ?
O5C C12C C13C C14C 179.3(7) . . . . ?
C11C C12C C13C C14C -1.0(11) . . . . ?
O5D C12D C13D C14D -179.6(10) . . . . ?
C11D C12D C13D C14D -0.1(18) . . . . ?
C12A C13A C14A C15A 1.9(12) . . . . ?
C12A C13A C14A C16A -178.6(7) . . . . ?
C12B C13B C14B C15B 1.4(11) . . . . ?
C12B C13B C14B C16B -179.6(7) . . . . ?
C12C C13C C14C C15C 1.0(11) . . . . ?
C12C C13C C14C C16C -179.5(7) . . . . ?
C12D C13D C14D C16D -178.7(11) . . . . ?
C12D C13D C14D C15D -0.9(18) . . . . ?
C11A C10A C15A C14A -0.1(13) . . . . ?
C9A C10A C15A C14A 177.6(8) . . . . ?
C13A C14A C15A C10A -0.1(13) . . . . ?
C16A C14A C15A C10A -179.7(8) . . . . ?
C11B C10B C15B C14B 0.4(12) . . . . ?
C9B C10B C15B C14B 178.5(7) . . . . ?
C13B C14B C15B C10B -1.6(11) . . . . ?
C16B C14B C15B C10B 179.4(7) . . . . ?
C13C C14C C15C C10C -1.1(11) . . . . ?
C16C C14C C15C C10C 179.4(7) . . . . ?
C11C C10C C15C C14C 1.1(11) . . . . ?
C9C C10C C15C C14C -178.9(7) . . . . ?
C11D C10D C15D C14D -1(2) . . . . ?
C9D C10D C15D C14D 179.5(13) . . . . ?
C16D C14D C15D C10D 179.2(13) . . . . ?
C13D C14D C15D C10D 1(2) . . . . ?
C23A C18A C19A C20A 2.7(13) . . . . ?
C17A C18A C19A C20A -178.8(8) . . . . ?
C23B C18B C19B C20B -1.6(12) . . . . ?
C17B C18B C19B C20B -178.9(8) . . . . ?
C23C C18C C19C C20C 1.8(11) . . . . ?
C17C C18C C19C C20C -176.4(7) . . . . ?
C23D C18D C19D C20D -3.8(14) . . . . ?
C17D C18D C19D C20D 179.1(9) . . . . ?
C18A C19A C20A C21A -0.8(14) . . . . ?
C18B C19B C20B C21B 0.5(13) . . . . ?
C18C C19C C20C C21C -0.5(12) . . . . ?
C18D C19D C20D C21D 1.1(14) . . . . ?
C19A C20A C21A C22A -2.1(13) . . . . ?
C19B C20B C21B C22B 1.8(12) . . . . ?
C19C C20C C21C C22C -1.0(11) . . . . ?
C19D C20D C21D C22D 2.0(13) . . . . ?
C20A C21A C22A C23A 3.0(12) . . . . ?
C20A C21A C22A C24A -171.8(7) . . . . ?
C20B C21B C22B C23B -2.8(11) . . . . ?
C20B C21B C22B C24B 176.8(7) . . . . ?
C20C C21C C22C C23C 1.1(10) . . . . ?
C20C C21C C22C C24C -179.2(6) . . . . ?
C20D C21D C22D C23D -2.3(12) . . . . ?
C20D C21D C22D C24D 173.7(7) . . . . ?
C21A C22A C23A C18A -1.0(12) . . . . ?
C24A C22A C23A C18A 173.7(7) . . . . ?
C19A C18A C23A C22A -1.9(12) . . . . ?
C17A C18A C23A C22A 179.7(7) . . . . ?
C21B C22B C23B C18B 1.7(11) . . . . ?
C24B C22B C23B C18B -177.9(6) . . . . ?
C19B C18B C23B C22B 0.5(11) . . . . ?
C17B C18B C23B C22B 177.9(7) . . . . ?
C19C C18C C23C C22C -1.6(10) . . . . ?
C17C C18C C23C C22C 176.6(6) . . . . ?
C21C C22C C23C C18C 0.2(10) . . . . ?
C24C C22C C23C C18C -179.5(6) . . . . ?
C21D C22D C23D C18D -0.5(11) . . . . ?
C24D C22D C23D C18D -176.2(7) . . . . ?
C19D C18D C23D C22D 3.5(12) . . . . ?
C17D C18D C23D C22D -179.4(9) . . . . ?
Cu3 O3A C24A O4A 0.1(10) . . . . ?
Cu3 O3A C24A C22A -177.8(4) . . . . ?
Cu4 O4A C24A O3A -16.0(11) . . . . ?
Cu4 O4A C24A C22A 161.9(5) . . . . ?
C23A C22A C24A O3A -17.3(10) . . . . ?
C21A C22A C24A O3A 157.4(7) . . . . ?
C23A C22A C24A O4A 164.5(7) . . . . ?
C21A C22A C24A O4A -20.7(10) . . . . ?
Cu3 O3B C24B O4B -8.3(10) . . . . ?
Cu3 O3B C24B C22B 169.7(4) . . . . ?
Cu4 O4B C24B O3B -8.7(10) . . . . ?
Cu4 O4B C24B C22B 173.2(4) . . . . ?
C21B C22B C24B O3B 179.9(6) . . . . ?
C23B C22B C24B O3B -0.5(10) . . . . ?
C21B C22B C24B O4B -1.9(10) . . . . ?
C23B C22B C24B O4B 177.7(6) . . . . ?
Cu2 O3C C24C O4C 1.0(10) 2_676 . . . ?
Cu2 O3C C24C C22C -178.2(4) 2_676 . . . ?
Cu1 O4C C24C O3C 11.5(10) 2_676 . . . ?
Cu1 O4C C24C C22C -169.3(4) 2_676 . . . ?
C21C C22C C24C O3C 176.7(6) . . . . ?
C23C C22C C24C O3C -3.6(10) . . . . ?
C21C C22C C24C O4C -2.6(9) . . . . ?
C23C C22C C24C O4C 177.1(6) . . . . ?
Cu1 O4D C24D O3D 16.1(10) 2_676 . . . ?
Cu1 O4D C24D C22D -162.3(5) 2_676 . . . ?
Cu2 O3D C24D O4D -4.6(10) 2_676 . . . ?
Cu2 O3D C24D C22D 173.9(4) 2_676 . . . ?
C23D C22D C24D O4D -164.7(7) . . . . ?
C21D C22D C24D O4D 19.4(10) . . . . ?
C23D C22D C24D O3D 16.7(10) . . . . ?
C21D C22D C24D O3D -159.2(7) . . . . ?
C12A O5A C25A C26A 179.8(8) . . . . ?
C12B O5B C25B C26B -174.6(9) . . . . ?
C12C O5C C25C C26C -173.6(10) . . . . ?
C12D O5D C25D C26D 177.5(10) . . . . ?
Cu4 O132 C131 N130 177.7(7) . . . . ?
Cu4 O132 C131 C134 -6.6(16) . . . . ?
C129 N130 C131 O132 6.4(18) . . . . ?
C133 N130 C131 O132 -179.8(13) . . . . ?
C129 N130 C131 C134 -169.3(14) . . . . ?
C133 N130 C131 C134 5(2) . . . . ?
Cu1 O135 C136 N137 -174.7(7) . . . . ?
Cu1 O135 C136 C140 2.2(14) . . . . ?
C139 N137 C136 O135 178.0(11) . . . . ?
C138 N137 C136 O135 0.4(17) . . . . ?
C139 N137 C136 C140 1.0(17) . . . . ?
C138 N137 C136 C140 -176.6(11) . . . . ?
Cu3 O141 C142 N143 -160.3(7) . . . . ?
Cu3 O141 C142 C146 21.1(16) . . . . ?
C145 N143 C142 O141 6.3(18) . . . . ?
C144 N143 C142 O141 -178.4(11) . . . . ?
C145 N143 C142 C146 -175.1(11) . . . . ?
C144 N143 C142 C146 0.2(18) . . . . ?
Cu2 O147 C148 N149 -153.8(8) . . . . ?
Cu2 O147 C148 C151 27.0(15) . . . . ?
C149 N149 C148 O147 -177.1(12) . . . . ?
C150 N149 C148 O147 5.7(17) . . . . ?
C149 N149 C148 C151 2.1(19) . . . . ?
C150 N149 C148 C151 -175.0(11) . . . . ?
C155 N154 C153 O152 -177.8(8) . . . . ?
C156 N154 C153 O152 -4.3(12) . . . . ?
C155 N154 C153 C157 3.2(12) . . . . ?
C156 N154 C153 C157 176.7(7) . . . . ?
O158 C159 N161 C161 168.8(9) . . . . ?
C163 C159 N161 C161 -11.1(15) . . . . ?
O158 C159 N161 C162 -1.6(14) . . . . ?
C163 C159 N161 C162 178.6(9) . . . . ?
C183 N179 C182 O174 -1(3) . . . . ?
C180 N179 C182 O174 175.2(17) . . . . ?
C183 N179 C182 C184 179.8(16) . . . . ?
C180 N179 C182 C184 -4(3) . . . . ?
C177 N175 C175 O175 177.5(18) . . . . ?
C178 N175 C175 O175 5(3) . . . . ?
C177 N175 C175 C176 -3(3) . . . . ?
C178 N175 C175 C176 -176.4(16) . . . . ?
C203 N200 C201 O200 2.0(13) . . . . ?
C202 N200 C201 O200 -179.1(6) . . . . ?
C203 N200 C201 C400 179.2(9) . . . . ?
C202 N200 C201 C400 -1.8(12) . . . . ?
O201 C205 N201 C207 -174(3) . . . . ?
C208 C205 N201 C207 14(4) . . . . ?
O201 C205 N201 C206 -1(5) . . . . ?
C208 C205 N201 C206 -173(3) . . . . ?
C210 N211 C213 O202 0.0(4) . . . . ?
C211 N211 C213 O202 -180.0(5) . . . . ?
C210 N211 C213 C212 -180.0(2) . . . . ?
C211 N211 C213 C212 0.1(4) . . . . ?
C12C O5C C27C C28C 174(2) . . . . ?
O219 C220 N202 C209 -170(6) . . . . ?
C221 C220 N202 C209 12(8) . . . . ?
O219 C220 N202 C288 -1(4) . . . . ?
C221 C220 N202 C288 -180(2) . . . . ?
 
_refine_diff_density_max    1.618
_refine_diff_density_min   -1.194
_refine_diff_density_rms    0.159

_shelx_res_file
;
TITL
    shelx.res
    created by SHELXL-2018/3 at 13:32:05 on 02-Jul-2025
CELL  1.54184  17.6359  18.0833  27.0228   88.497   89.830   63.521
ZERR     2.00   0.0004   0.0005   0.0003    0.002    0.001    0.002
LATT   1
SFAC  CU   O    N    C    H
UNIT  8 59.167 19.167 284.666 300.499
MERG   0
OMIT    -3.00 140.00
OMIT    -2 -11  20
OMIT     3 -11  17
OMIT    11  -1 -12
DFIX  1.53 .01 C28C C27C C26C C25C
DFIX  1.43 .01 O5C C27C O5C C25C
DFIX  1.25 .01 O201 C205 C220 O219 O174 C182 O202 C213 C201 O200
DFIX  1.35 .01 C205 N201 C220 N202 N179 C182 N211 C213 N200 C201
DFIX  1.48 .01 C207 N201 C206 N201 N202 C209 N202 C288 N179 C180 N179 C183
DFIX  1.48 .01 N211 C211 N211 C210 N200 C203 N200 C202
DFIX  1.51 .01 C205 C208 C220 C221 C182 C184 C213 C212 C400 C201
DELU     0.010   0.010 O5C C12C C25C C26C C27C C28C
SIMU     0.020   0.020   1.700 O5C C12C C25C C26C C27C C28C
eadp c26c c28c
DFIX  2.430 0.020 C206 C207 C210 C211
FLAT  0.005 N211 C210 C213 O202 C212 C211
DELU  0.010 0.010 N211 O202 C210 C213 C212 C211
SIMU  0.020 0.020 1.700 N211 O202 C210 C213 C212 C211
DELU     0.010   0.010 C164 O165 N165 C166 C165 C167
SIMU     0.020   0.020   1.700 C164 O165 N165 C166 C165 C167
DELU     0.010   0.010 C6D C8D C9D C10D C11D C12D C13D C14D C15D C16D
SIMU 0.02 0.02 1.70 C6D C8D C9D C10D C11D C12D C13D C14D c15d c16d
DELU  0.010 0.010 O132 N130 C129 C131 C133 C134
SIMU  0.010 0.010 1.700 O132 N130 C129 C131 C133 C134
FLAT  0.010 O200 N200 C202 C201 C203 C400
DELU     0.010   0.010 O5B C12B C25B C26B
SIMU     0.020   0.020   1.700 O5B C12B C25B C26B
DELU     0.010   0.010 O135 N137 C136 C138 C139 C140
SIMU     0.010   0.010   1.700 O135 N137 C136 C138 C139 C140
ISOR     0.004 C138 C139
FMAP   2
PLAN   20
ACTA
BOND   $H
CONF
L.S.  12
TEMP  -123.00
WGHT    0.200000
BASF   0.28335
FVAR       1.12932   0.70669
CU1   1    0.420180    1.369597    0.367866    11.00000    0.03337    0.03970 =
         0.04776    0.00565    0.00175   -0.01867
CU2   1    0.461276    1.222089    0.411130    11.00000    0.03974    0.03947 =
         0.04637    0.00442    0.00268   -0.02164
CU3   1    1.034080    0.791730   -0.092478    11.00000    0.04760    0.03475 =
         0.04426   -0.00176    0.00475   -0.02012
CU4   1    1.078177    0.647196   -0.134529    11.00000    0.04448    0.03517 =
         0.04537   -0.00336    0.00531   -0.01734
O1A   2    0.958376    1.283534    0.196140    11.00000    0.05662    0.04159 =
         0.04551   -0.00304    0.00387   -0.02395
O1B   2    0.810986    1.352745    0.136706    11.00000    0.04817    0.04359 =
         0.05460   -0.00652    0.00676   -0.01985
O1C   2    0.538510    1.345902    0.378100    11.00000    0.03281    0.04013 =
         0.06588    0.00105   -0.00062   -0.01592
O1D   2    0.455277    1.305155    0.307225    11.00000    0.04754    0.05262 =
         0.04619    0.00314    0.00553   -0.02558
O2A   2    0.967752    1.168764    0.161085    11.00000    0.05956    0.04126 =
         0.04579   -0.00150    0.00175   -0.02776
O2B   2    0.842257    1.244008    0.088180    11.00000    0.05059    0.04254 =
         0.05181   -0.00418    0.00696   -0.02401
O2C   2    0.576589    1.214632    0.404318    11.00000    0.03804    0.03993 =
         0.06575    0.00726    0.00147   -0.01527
O2D   2    0.469452    1.185204    0.342547    11.00000    0.06267    0.04698 =
         0.05009    0.00026    0.01068   -0.02715
O3A   2    1.041794    0.731686   -0.029564    11.00000    0.06144    0.03950 =
         0.04213   -0.00283    0.00690   -0.02335
O3B   2    0.918674    0.798922   -0.103930    11.00000    0.04603    0.03242 =
         0.05710   -0.00224    0.00306   -0.01371
O3C   2    0.662689    0.741783    0.589975    11.00000    0.04212    0.05071 =
         0.05580    0.00805    0.00107   -0.02903
O3D   2    0.550790    0.720762    0.525957    11.00000    0.05186    0.04211 =
         0.04904   -0.00328    0.00653   -0.02593
O4A   2    1.102335    0.607017   -0.065015    11.00000    0.06482    0.04190 =
         0.04170   -0.00359    0.00729   -0.01924
O4B   2    0.961011    0.666364   -0.124804    11.00000    0.04967    0.03486 =
         0.06128   -0.00222    0.00851   -0.01861
O4C   2    0.692637    0.626409    0.636179    11.00000    0.03584    0.05262 =
         0.05895    0.01137   -0.00017   -0.02678
O4D   2    0.601241    0.595212    0.563291    11.00000    0.05209    0.05219 =
         0.04538    0.00180    0.00585   -0.02109
O5A   2    1.011153    0.644081    0.366893    11.00000    0.08867    0.05487 =
         0.04674   -0.00270    0.00861   -0.03951
O5B   2    0.279379    1.206357   -0.044574    11.00000    0.04097    0.06043 =
         0.10302   -0.02593    0.00232   -0.01745
O5C   2    1.217177    0.780338    0.448777    11.00000    0.02953    0.06028 =
         0.09165    0.01563    0.01012   -0.01273
O5D   2    0.521992    0.698272    0.122662    11.00000    0.10276    0.07400 =
         0.07322    0.00196    0.00763   -0.04482
O132  2    1.116106    0.529856   -0.165053    11.00000    0.05237    0.03356 =
         0.06784   -0.01367    0.01417   -0.01578
O135  2    0.385914    1.487828    0.334153    11.00000    0.04124    0.05024 =
         0.06639    0.01461    0.00022   -0.02331
O141  2    0.988973    0.913851   -0.062523    11.00000    0.08081    0.03680 =
         0.06207   -0.01334    0.01455   -0.02226
O147  2    0.505517    1.098243    0.441838    11.00000    0.06917    0.04300 =
         0.07612    0.01517   -0.00590   -0.02797
O152  2    1.094161    0.478304    0.235382    11.00000    0.05101    0.05733 =
         0.07198    0.00312   -0.00587   -0.01695
O158  2    0.593552    1.487815    0.250423    11.00000    0.06161    0.09978 =
         0.10122   -0.01520    0.00808   -0.02355
PART  1
C164  4    1.154124    0.880627    0.196692    10.50000    0.05689    0.08753 =
         0.05708    0.01625    0.00752   -0.01964
AFIX 137
H16A  5    1.178416    0.820603    0.193302    10.50000   -1.50000
H16B  5    1.096214    0.906536    0.183286    10.50000   -1.50000
H16C  5    1.153179    0.893482    0.231761    10.50000   -1.50000
AFIX   0
O165  2    1.291925    0.787298    0.149158    10.50000    0.08284    0.04827 =
         0.14511   -0.01008    0.03411   -0.02764
O174  2    0.319530    0.479027    0.113979    10.75000    0.06054    0.06411 =
         0.15233    0.00502    0.01217   -0.02564
C184  4    0.262441    0.616035    0.143949    10.75000    0.10832
AFIX 137
H18A  5    0.233072    0.599829    0.169687    10.75000   -1.50000
H18B  5    0.223447    0.669712    0.129182    10.75000   -1.50000
H18C  5    0.311103    0.620163    0.158642    10.75000   -1.50000
PART  0
AFIX   0
N130  3    1.173664    0.398095   -0.186913    11.00000    0.07459    0.05741 =
         0.15235   -0.03316    0.02354   -0.02971
N137  3    0.320316    1.616880    0.306352    11.00000    0.05269    0.07267 =
         0.13546    0.05444   -0.01296   -0.02420
N143  3    0.900630    1.040390   -0.035356    11.00000    0.11111    0.03318 =
         0.09039   -0.01390    0.00427   -0.01044
N149  3    0.600419    0.968054    0.465388    11.00000    0.10110    0.05288 =
         0.11605    0.01962    0.00523   -0.01490
N154  3    1.196046    0.347363    0.244276    11.00000    0.04997    0.05667 =
         0.06068   -0.00016   -0.00091   -0.02133
PART  1
N165  3    1.210025    0.915012    0.167137    10.50000    0.07915    0.05574 =
         0.07634   -0.00242   -0.00761   -0.00254
C166  4    1.266189    0.859743    0.147621    10.50000    0.06522    0.05058 =
         0.09380   -0.00394   -0.01252   -0.00952
C165  4    1.169059    1.000961    0.163943    10.50000    0.06904    0.04147 =
         0.07790    0.00505    0.02115    0.00323
AFIX 137
H16D  5    1.211218    1.022219    0.160853    10.50000   -1.50000
H16E  5    1.135668    1.022350    0.193859    10.50000   -1.50000
H16F  5    1.131446    1.018831    0.134867    10.50000   -1.50000
AFIX   0
C176  4    0.815988    1.086431    0.152280    10.50000    0.05956
AFIX 137
H17A  5    0.837568    1.107347    0.179171    10.50000   -1.50000
H17B  5    0.756078    1.101152    0.157873    10.50000   -1.50000
H17C  5    0.821930    1.111051    0.120661    10.50000   -1.50000
AFIX   0
C177  4    0.751738    0.986830    0.106989    10.50000    0.08206
AFIX 137
H17D  5    0.709749    0.995371    0.132829    10.50000   -1.50000
H17E  5    0.748220    0.949724    0.082290    10.50000   -1.50000
H17F  5    0.740372    1.040058    0.090982    10.50000   -1.50000
AFIX   0
N179  3    0.284945    0.585102    0.060028    10.75000    0.10941
PART  0
C1A   4    0.972057    1.208095    0.196741    11.00000    0.03834    0.03184 =
         0.05315    0.00060    0.00758   -0.01370
C1B   4    0.791363    1.306483    0.110897    11.00000    0.06066    0.04020 =
         0.04550    0.00163    0.00402   -0.02749
C1C   4    0.592091    1.274065    0.390874    11.00000    0.03917    0.03610 =
         0.04786    0.00185    0.00126   -0.01465
C1D   4    0.472911    1.230243    0.306469    11.00000    0.03688    0.04416 =
         0.05561    0.00612   -0.00167   -0.02377
C2A   4    0.996294    1.163835    0.246967    11.00000    0.04141    0.05655 =
         0.04654   -0.00480    0.00383   -0.02371
C2B   4    0.700077    1.327962    0.107739    11.00000    0.04945    0.03666 =
         0.05098    0.00485    0.00105   -0.02138
C2C   4    0.683153    1.258050    0.391564    11.00000    0.03149    0.03827 =
         0.05197   -0.00402    0.00346   -0.01119
C2D   4    0.499873    1.187653    0.258127    11.00000    0.04046    0.05601 =
         0.04591    0.00294    0.00500   -0.02158
C3A   4    1.022782    1.198533    0.284787    11.00000    0.06617    0.05276 =
         0.05379   -0.00498    0.00776   -0.04133
AFIX  43
H3A   5    1.022384    1.250953    0.280085    11.00000   -1.20000
AFIX   0
C3B   4    0.641195    1.393776    0.134470    11.00000    0.05759    0.04997 =
         0.05962   -0.00412    0.00400   -0.02927
AFIX  43
H3B   5    0.660006    1.424383    0.154914    11.00000   -1.20000
AFIX   0
C3C   4    0.705610    1.321012    0.378671    11.00000    0.03808    0.03523 =
         0.06501   -0.00096    0.00550   -0.00917
AFIX  43
H3C   5    0.663138    1.374260    0.368910    11.00000   -1.20000
AFIX   0
C3D   4    0.511002    1.229595    0.217609    11.00000    0.07056    0.06311 =
         0.04907   -0.00438    0.00799   -0.04651
AFIX  43
H3D   5    0.501943    1.285162    0.220551    11.00000   -1.20000
AFIX   0
C4A   4    1.049595    1.154662    0.329238    11.00000    0.07363    0.06753 =
         0.04337   -0.00118   -0.00151   -0.04668
AFIX  43
H4A   5    1.068577    1.177195    0.355049    11.00000   -1.20000
AFIX   0
C4B   4    0.556441    1.414439    0.131368    11.00000    0.05547    0.04407 =
         0.08301   -0.00931    0.01505   -0.01747
AFIX  43
H4B   5    0.517027    1.458774    0.150033    11.00000   -1.20000
AFIX   0
C4C   4    0.789246    1.305743    0.380141    11.00000    0.04196    0.04840 =
         0.07779    0.00579    0.00191   -0.02210
AFIX  43
H4C   5    0.804317    1.348708    0.371549    11.00000   -1.20000
AFIX   0
C4D   4    0.535543    1.190837    0.172209    11.00000    0.09492    0.07907 =
         0.05544    0.00301    0.00794   -0.05961
AFIX  43
H4D   5    0.542859    1.220343    0.144483    11.00000   -1.20000
AFIX   0
C5A   4    1.049453    1.080027    0.336906    11.00000    0.06392    0.06197 =
         0.05057    0.00535    0.00026   -0.03780
AFIX  43
H5A   5    1.068780    1.051135    0.367718    11.00000   -1.20000
AFIX   0
C5B   4    0.527826    1.370909    0.101076    11.00000    0.04810    0.03957 =
         0.08527   -0.00065    0.00337   -0.02168
AFIX  43
H5B   5    0.468984    1.385859    0.099004    11.00000   -1.20000
AFIX   0
C5C   4    0.851500    1.228452    0.394009    11.00000    0.03554    0.05183 =
         0.08007    0.00616   -0.00078   -0.02099
AFIX  43
H5C   5    0.909095    1.218606    0.394765    11.00000   -1.20000
AFIX   0
C5D   4    0.548910    1.111902    0.167465    11.00000    0.07550    0.06697 =
         0.05101   -0.00788    0.01368   -0.03870
AFIX  43
H5D   5    0.565580    1.085983    0.136500    11.00000   -1.20000
AFIX   0
C6A   4    1.020635    1.044844    0.299216    11.00000    0.05609    0.04304 =
         0.04485   -0.00374    0.00563   -0.02270
C6B   4    0.584984    1.305621    0.073824    11.00000    0.05516    0.03816 =
         0.06600    0.00603    0.00224   -0.02363
C6C   4    0.830760    1.165343    0.406787    11.00000    0.03435    0.04595 =
         0.05432   -0.00037    0.00097   -0.01460
C6D   4    0.538119    1.067935    0.208487    11.00000    0.07459    0.05164 =
         0.05374    0.00366    0.00696   -0.02123
C7A   4    0.996510    1.088696    0.254091    11.00000    0.05380    0.03814 =
         0.05158   -0.00490    0.00497   -0.02181
AFIX  43
H7A   5    0.979756    1.065602    0.227566    11.00000   -1.20000
AFIX   0
C7B   4    0.671606    1.283603    0.077353    11.00000    0.04909    0.03742 =
         0.05627    0.00016    0.00485   -0.02183
AFIX  43
H7B   5    0.711118    1.238609    0.059165    11.00000   -1.20000
AFIX   0
C7C   4    0.745200    1.181416    0.406267    11.00000    0.03941    0.04097 =
         0.05175    0.00427   -0.00113   -0.01759
AFIX  43
H7C   5    0.729955    1.139065    0.416144    11.00000   -1.20000
AFIX   0
C7D   4    0.514348    1.107412    0.253449    11.00000    0.05802    0.04818 =
         0.05429    0.00403    0.01056   -0.01701
AFIX  43
H7D   5    0.508053    1.077906    0.281495    11.00000   -1.20000
AFIX   0
C8A   4    1.018057    0.966794    0.305829    11.00000    0.06519    0.05141 =
         0.04453    0.00094    0.00284   -0.02887
C8B   4    0.554994    1.259218    0.044195    11.00000    0.04655    0.05066 =
         0.06178    0.00394   -0.00066   -0.02585
C8C   4    0.892788    1.085168    0.421403    11.00000    0.03369    0.05184 =
         0.06357    0.00289    0.00149   -0.01721
C8D   4    0.548971    0.985916    0.204545    11.00000    0.12691    0.05489 =
         0.05406    0.00095    0.01651   -0.03173
C9A   4    1.015920    0.901465    0.306691    11.00000    0.07255    0.04535 =
         0.04067   -0.00066    0.00084   -0.02553
C9B   4    0.526559    1.222277    0.020483    11.00000    0.04416    0.05029 =
         0.07321    0.00391    0.00758   -0.02404
C9C   4    0.942043    1.015223    0.434525    11.00000    0.03862    0.04985 =
         0.06041    0.00686    0.00287   -0.01886
C9D   4    0.547987    0.918472    0.203004    11.00000    0.16528    0.04379 =
         0.06213   -0.00188    0.02021   -0.02225
C10A  4    1.016676    0.822474    0.301054    11.00000    0.05586    0.04480 =
         0.05328   -0.00179    0.00290   -0.02475
C10B  4    0.488171    1.180070   -0.006985    11.00000    0.04367    0.05253 =
         0.06444    0.00411    0.00146   -0.02836
C10C  4    0.996693    0.933120    0.452404    11.00000    0.03171    0.04656 =
         0.05644    0.00609   -0.00179   -0.01553
C10D  4    0.543782    0.840987    0.205442    11.00000    0.13492    0.05095 =
         0.06959   -0.00034    0.01799   -0.02691
C11A  4    1.012645    0.773094    0.341073    11.00000    0.06253    0.04957 =
         0.04400   -0.00466    0.00204   -0.02582
AFIX  43
H11A  5    1.008172    0.791620    0.374014    11.00000   -1.20000
AFIX   0
C11B  4    0.401330    1.217488   -0.013390    11.00000    0.03971    0.04220 =
         0.06393   -0.00473    0.01088   -0.01498
AFIX  43
H11B  5    0.367631    1.271108   -0.001258    11.00000   -1.20000
AFIX   0
C11C  4    1.082804    0.894500    0.441268    11.00000    0.03202    0.04660 =
         0.05851    0.01251    0.00243   -0.01559
AFIX  43
H11C  5    1.106939    0.921970    0.420940    11.00000   -1.20000
AFIX   0
C11D  4    0.534360    0.803798    0.163590    11.00000    0.11779    0.06114 =
         0.06809    0.01002    0.01003   -0.03384
AFIX  43
H11D  5    0.530006    0.830167    0.132129    11.00000   -1.20000
AFIX   0
C12A  4    1.015306    0.696675    0.331690    11.00000    0.06035    0.04562 =
         0.04858   -0.00022    0.00273   -0.02382
C12B  4    0.364300    1.175376   -0.037829    11.00000    0.03641    0.05031 =
         0.06947    0.00048    0.00167   -0.01911
C12C  4    1.132387    0.815917    0.460172    11.00000    0.03403    0.04711 =
         0.05840    0.00401    0.00566   -0.01746
C12D  4    0.531114    0.728422    0.166576    11.00000    0.09511    0.06860 =
         0.05661    0.00081    0.00614   -0.03083
C13A  4    1.025908    0.667672    0.283774    11.00000    0.05478    0.04732 =
         0.05137   -0.00499    0.00179   -0.02791
AFIX  43
H13A  5    1.030705    0.614137    0.278106    11.00000   -1.20000
AFIX   0
C13B  4    0.414240    1.096956   -0.056464    11.00000    0.04314    0.04963 =
         0.06051   -0.00544    0.00873   -0.02224
AFIX  43
H13B  5    0.388027    1.068676   -0.073143    11.00000   -1.20000
AFIX   0
C13C  4    1.098842    0.774142    0.489170    11.00000    0.03747    0.03762 =
         0.05917    0.00355    0.00124   -0.01744
AFIX  43
H13I  5    1.134029    0.719710    0.501391    11.00000   -1.20000
AFIX   0
C13D  4    0.536467    0.688842    0.212617    11.00000    0.09655    0.06039 =
         0.06489    0.00455    0.01423   -0.03029
AFIX  43
H13J  5    0.534150    0.637374    0.214850    11.00000   -1.20000
AFIX   0
C14A  4    1.029504    0.716053    0.244455    11.00000    0.05267    0.04533 =
         0.04729    0.00134    0.00072   -0.01721
C14B  4    0.500332    1.060774   -0.050864    11.00000    0.04418    0.04369 =
         0.05091    0.00348    0.00887   -0.01816
C14C  4    1.012817    0.812429    0.500427    11.00000    0.04106    0.04978 =
         0.04979    0.00114    0.00497   -0.02791
C14D  4    0.545332    0.726871    0.255402    11.00000    0.11317    0.06177 =
         0.05414    0.00659    0.00808   -0.02821
C15A  4    1.024988    0.793709    0.252965    11.00000    0.06837    0.04256 =
         0.04675   -0.00129    0.00260   -0.02439
AFIX  43
H15A  5    1.027584    0.827107    0.225914    11.00000   -1.20000
AFIX   0
C15B  4    0.538016    1.102693   -0.025084    11.00000    0.03873    0.04737 =
         0.06256   -0.00066    0.00790   -0.01949
AFIX  43
H15B  5    0.597667    1.077778   -0.020144    11.00000   -1.20000
AFIX   0
C15C  4    0.961686    0.891390    0.481753    11.00000    0.03050    0.05150 =
         0.06066    0.00340    0.00153   -0.02007
AFIX  43
H15C  5    0.902875    0.917184    0.488878    11.00000   -1.20000
AFIX   0
C15D  4    0.549990    0.802858    0.251881    11.00000    0.16642    0.04936 =
         0.06217   -0.00630    0.01646   -0.03598
AFIX  43
H15D  5    0.557277    0.827766    0.280840    11.00000   -1.20000
AFIX   0
C16A  4    1.038525    0.686199    0.194980    11.00000    0.06682    0.03945 =
         0.04677    0.00447   -0.00356   -0.02226
C16B  4    0.552848    0.981613   -0.069570    11.00000    0.05294    0.04334 =
         0.05722   -0.00297    0.00683   -0.02100
C16C  4    0.978314    0.769239    0.530784    11.00000    0.03983    0.04786 =
         0.06279    0.00000    0.00260   -0.02675
C16D  4    0.552626    0.688237    0.302086    11.00000    0.14008    0.05091 =
         0.05692   -0.00122    0.00544   -0.04099
C17A  4    1.045737    0.657224    0.154745    11.00000    0.06085    0.04511 =
         0.04698    0.00853   -0.00325   -0.01843
C17B  4    0.603381    0.914140   -0.083157    11.00000    0.05179    0.04795 =
         0.05940    0.00029    0.00267   -0.02455
C17C  4    0.950341    0.731849    0.556467    11.00000    0.04288    0.05354 =
         0.05784   -0.00563    0.00243   -0.02828
C17D  4    0.555453    0.657508    0.342294    11.00000    0.11643    0.04600 =
         0.05361   -0.00085    0.00294   -0.03233
C18A  4    1.056476    0.616280    0.108964    11.00000    0.06205    0.04132 =
         0.04503    0.00358   -0.00471   -0.01675
C18B  4    0.668229    0.836995   -0.097845    11.00000    0.04615    0.04485 =
         0.05366   -0.00302    0.00457   -0.01800
C18C  4    0.919537    0.683773    0.586251    11.00000    0.04135    0.05105 =
         0.05237   -0.00787    0.00849   -0.02998
C18D  4    0.561912    0.613871    0.388324    11.00000    0.07097    0.04748 =
         0.05005    0.00432    0.00103   -0.02336
C19A  4    1.057862    0.537205    0.108867    11.00000    0.07693    0.04224 =
         0.04902    0.00616   -0.00334   -0.02346
AFIX  43
H19A  5    1.050613    0.512651    0.138882    11.00000   -1.20000
AFIX   0
C19B  4    0.650771    0.770742   -0.107651    11.00000    0.04426    0.05194 =
         0.06905   -0.00737    0.00438   -0.02095
AFIX  43
H19B  5    0.594422    0.777206   -0.105067    11.00000   -1.20000
AFIX   0
C19C  4    0.976704    0.615359    0.613898    11.00000    0.04391    0.05631 =
         0.06146   -0.00080    0.00442   -0.02683
AFIX  43
H19C  5    1.035220    0.602138    0.614724    11.00000   -1.20000
AFIX   0
C19D  4    0.558168    0.539508    0.389156    11.00000    0.07478    0.04787 =
         0.05523   -0.00728    0.00504   -0.02278
AFIX  43
H19D  5    0.550487    0.517604    0.359050    11.00000   -1.20000
AFIX   0
C20A  4    1.069746    0.496169    0.065143    11.00000    0.09095    0.03689 =
         0.05737    0.00372    0.00145   -0.02141
AFIX  43
H20A  5    1.071381    0.442947    0.065027    11.00000   -1.20000
AFIX   0
C20B  4    0.715179    0.695662   -0.121123    11.00000    0.05465    0.05425 =
         0.07243   -0.00922    0.00455   -0.02993
AFIX  43
H20B  5    0.702711    0.650966   -0.127976    11.00000   -1.20000
AFIX   0
C20C  4    0.946772    0.566971    0.640147    11.00000    0.04304    0.05307 =
         0.06319    0.00080    0.00098   -0.02423
AFIX  43
H20C  5    0.985383    0.520072    0.658833    11.00000   -1.20000
AFIX   0
C20D  4    0.565435    0.496220    0.433232    11.00000    0.07837    0.04792 =
         0.06865   -0.00244    0.01744   -0.03042
AFIX  43
H20D  5    0.563760    0.444426    0.433469    11.00000   -1.20000
AFIX   0
C21A  4    1.079470    0.533101    0.020613    11.00000    0.05994    0.03559 =
         0.04825    0.00093   -0.00312   -0.01261
AFIX  43
H21A  5    1.089533    0.504235   -0.009445    11.00000   -1.20000
AFIX   0
C21B  4    0.797974    0.685188   -0.124696    11.00000    0.05181    0.04064 =
         0.04976   -0.00402    0.00056   -0.01491
AFIX  43
H21B  5    0.841731    0.634013   -0.134853    11.00000   -1.20000
AFIX   0
C21C  4    0.862009    0.585795    0.639567    11.00000    0.04676    0.05341 =
         0.04559   -0.00031    0.00242   -0.03025
AFIX  43
H21C  5    0.842865    0.551419    0.657376    11.00000   -1.20000
AFIX   0
C21D  4    0.575291    0.529598    0.477513    11.00000    0.06171    0.04390 =
         0.04403   -0.00134    0.00870   -0.01680
AFIX  43
H21D  5    0.582138    0.499613    0.507918    11.00000   -1.20000
AFIX   0
C22A  4    1.074269    0.611736    0.020929    11.00000    0.04412    0.04235 =
         0.04295    0.00636    0.00058   -0.01368
C22B  4    0.816356    0.749592   -0.113401    11.00000    0.04422    0.03471 =
         0.05077    0.00204   -0.00039   -0.01278
C22C  4    0.804110    0.655122    0.612946    11.00000    0.04196    0.04945 =
         0.04439   -0.00059    0.00253   -0.02675
C22D  4    0.575071    0.606605    0.477044    11.00000    0.03722    0.05255 =
         0.04618   -0.00389    0.00630   -0.01621
C23A  4    1.063647    0.652795    0.063966    11.00000    0.04923    0.03871 =
         0.04679    0.00417   -0.00378   -0.02031
AFIX  43
H23A  5    1.061098    0.706406    0.063433    11.00000   -1.20000
AFIX   0
C23B  4    0.752063    0.825244   -0.100698    11.00000    0.04929    0.03826 =
         0.05153    0.00064    0.00547   -0.01701
AFIX  43
H23B  5    0.764976    0.869661   -0.093845    11.00000   -1.20000
AFIX   0
C23C  4    0.834093    0.704777    0.585905    11.00000    0.04348    0.04587 =
         0.04828    0.00095    0.00179   -0.02663
AFIX  43
H23C  5    0.795591    0.752282    0.567630    11.00000   -1.20000
AFIX   0
C23D  4    0.568226    0.648726    0.433428    11.00000    0.04774    0.03359 =
         0.05314   -0.00043    0.00662   -0.01314
AFIX  43
H23D  5    0.567695    0.701494    0.433318    11.00000   -1.20000
AFIX   0
C24A  4    1.072942    0.654950   -0.028703    11.00000    0.05136    0.03654 =
         0.05370    0.00231   -0.00197   -0.02398
C24B  4    0.906059    0.737976   -0.114477    11.00000    0.05068    0.03745 =
         0.04103    0.00094    0.00739   -0.01375
C24C  4    0.712834    0.676619    0.612557    11.00000    0.04253    0.04849 =
         0.04244   -0.00254    0.00284   -0.02514
C24D  4    0.576659    0.643039    0.526260    11.00000    0.03459    0.05674 =
         0.05148   -0.00131    0.00431   -0.02254
C25A  4    0.995735    0.669123    0.416860    11.00000    0.08911    0.05881 =
         0.05369   -0.00309    0.00922   -0.04218
AFIX  23
H25A  5    0.940709    0.718836    0.419524    11.00000   -1.20000
H25B  5    1.041024    0.682138    0.429319    11.00000   -1.20000
AFIX   0
C25B  4    0.226307    1.282936   -0.021906    11.00000    0.05076    0.05245 =
         0.09685   -0.00853    0.00715   -0.01931
AFIX  23
H25C  5    0.236263    1.328452   -0.036739    11.00000   -1.20000
H25D  5    0.238352    1.279227    0.014075    11.00000   -1.20000
PART  1
AFIX   0
C25C  4    1.273590    0.708975    0.473427    21.00000    0.03220    0.05338 =
         0.09437    0.01024   -0.00124   -0.01830
AFIX  23
H25E  5    1.261564    0.662122    0.465395    21.00000   -1.20000
H25F  5    1.268812    0.716378    0.509662    21.00000   -1.20000
PART  0
AFIX   0
C25D  4    0.503034    0.629740    0.123808    11.00000    0.08238    0.07422 =
         0.09595    0.01950    0.00368   -0.03795
AFIX  23
H25G  5    0.450268    0.643157    0.142421    11.00000   -1.20000
H25H  5    0.549669    0.581205    0.140161    11.00000   -1.20000
AFIX   0
C26A  4    0.994626    0.597824    0.446045    11.00000    0.12020    0.07342 =
         0.04811   -0.00563    0.01791   -0.05990
AFIX 137
H26A  5    0.982759    0.612657    0.480812    11.00000   -1.50000
H26B  5    1.049875    0.549506    0.443655    11.00000   -1.50000
H26C  5    0.950520    0.584765    0.432721    11.00000   -1.50000
AFIX   0
C26B  4    0.136150    1.298234   -0.031069    11.00000    0.05252    0.06329 =
         0.17417   -0.03101    0.00692   -0.00846
AFIX 137
H26D  5    0.128476    1.250709   -0.018499    11.00000   -1.50000
H26E  5    0.123868    1.305962   -0.066694    11.00000   -1.50000
H26F  5    0.097494    1.347975   -0.013971    11.00000   -1.50000
PART  1
AFIX   0
C26C  4    1.361867    0.692253    0.456409    21.00000    0.03331    0.06959 =
         0.17328    0.02402    0.00176   -0.01705
AFIX 137
H2RG  5    1.360792    0.703303    0.420654    21.00000   -1.50000
H2RH  5    1.401264    0.634354    0.463842    21.00000   -1.50000
H2RI  5    1.380466    0.728319    0.473756    21.00000   -1.50000
PART  0
AFIX   0
C26D  4    0.492500    0.611521    0.071405    11.00000    0.14436    0.11745 =
         0.08148    0.00250   -0.00240   -0.08900
AFIX 137
H2VG  5    0.542829    0.604107    0.052543    11.00000   -1.50000
H2VH  5    0.442432    0.657638    0.056734    11.00000   -1.50000
H2VI  5    0.485323    0.560859    0.070540    11.00000   -1.50000
AFIX   0
C129  4    1.112666    0.414086   -0.224041    11.00000    0.06779    0.09885 =
         0.20008   -0.04684    0.00228   -0.01966
AFIX 137
H12A  5    1.076647    0.387569   -0.214787    11.00000   -1.50000
H12B  5    1.140937    0.392000   -0.255325    11.00000   -1.50000
H12C  5    1.077730    0.473879   -0.227993    11.00000   -1.50000
AFIX   0
C131  4    1.174128    0.459310   -0.160186    11.00000    0.06940    0.05786 =
         0.10571   -0.00794    0.02342   -0.03225
C133  4    1.239840    0.315129   -0.182266    11.00000    0.11798    0.06402 =
         0.20955   -0.03837   -0.00310   -0.01763
AFIX 137
H13F  5    1.238970    0.284173   -0.211311    11.00000   -1.50000
H13G  5    1.230988    0.288294   -0.152332    11.00000   -1.50000
H13H  5    1.294764    0.316248   -0.179981    11.00000   -1.50000
AFIX   0
C134  4    1.249759    0.445269   -0.125409    11.00000    0.10546    0.08295 =
         0.11573   -0.00204   -0.02739   -0.00815
AFIX 137
H13C  5    1.243655    0.420824   -0.093762    11.00000   -1.50000
H13D  5    1.250301    0.498312   -0.119647    11.00000   -1.50000
H13E  5    1.302969    0.407825   -0.140907    11.00000   -1.50000
AFIX   0
C136  4    0.324665    1.556588    0.334903    11.00000    0.04738    0.05721 =
         0.07835    0.01162   -0.00792   -0.02647
C138  4    0.390375    1.601877    0.272139    11.00000    0.08262    0.10547 =
         0.14029    0.06192    0.00799   -0.03578
AFIX 137
H13K  5    0.367841    1.633798    0.241241    11.00000   -1.20000
H13L  5    0.419714    1.542879    0.265061    11.00000   -1.20000
H13M  5    0.430259    1.618957    0.287314    11.00000   -1.20000
AFIX   0
C139  4    0.249125    1.697667    0.304640    11.00000    0.09490    0.07969 =
         0.16253    0.04790    0.00231   -0.02205
AFIX 137
H13N  5    0.266551    1.737702    0.289869    11.00000   -1.20000
H13O  5    0.228817    1.713929    0.338303    11.00000   -1.20000
H13P  5    0.203560    1.696348    0.284584    11.00000   -1.20000
AFIX   0
C140  4    0.248105    1.574274    0.367414    11.00000    0.06724    0.06022 =
         0.10678    0.00264    0.02511   -0.01803
AFIX 137
H14J  5    0.230462    1.627677    0.383042    11.00000   -1.50000
H14K  5    0.263130    1.530602    0.393072    11.00000   -1.50000
H14L  5    0.201463    1.575924    0.347046    11.00000   -1.50000
AFIX   0
C142  4    0.927619    0.959217   -0.037730    11.00000    0.10904    0.05411 =
         0.07603   -0.00931   -0.00301   -0.03383
C144  4    0.829316    1.096026   -0.005368    11.00000    0.13052    0.06151 =
         0.13775   -0.03245    0.01982   -0.01748
AFIX 137
H14A  5    0.847022    1.130623    0.014178    11.00000   -1.50000
H14B  5    0.811404    1.063264    0.016914    11.00000   -1.50000
H14C  5    0.781960    1.131298   -0.027195    11.00000   -1.50000
AFIX   0
C145  4    0.935398    1.083180   -0.065165    11.00000    0.13903    0.07407 =
         0.09863    0.00025   -0.00020   -0.05614
AFIX 137
H14G  5    0.889796    1.128555   -0.083588    11.00000   -1.50000
H14H  5    0.975613    1.045003   -0.088488    11.00000   -1.50000
H14I  5    0.964812    1.105554   -0.044017    11.00000   -1.50000
AFIX   0
C146  4    0.880907    0.919263   -0.006885    11.00000    0.09846    0.07008 =
         0.09978   -0.01734    0.03341   -0.03549
AFIX 137
H14D  5    0.866071    0.945271    0.025383    11.00000   -1.50000
H14E  5    0.917868    0.860010   -0.002048    11.00000   -1.50000
H14F  5    0.829174    0.927183   -0.024438    11.00000   -1.50000
AFIX   0
C148  4    0.568252    1.052508    0.466223    11.00000    0.08510    0.06565 =
         0.08476    0.01868    0.01276   -0.03204
C150  4    0.559499    0.934995    0.429199    11.00000    0.14231    0.10627 =
         0.17792   -0.02693    0.04114   -0.07424
AFIX 137
H15H  5    0.602391    0.898070    0.406566    11.00000   -1.50000
H15I  5    0.515649    0.981038    0.410209    11.00000   -1.50000
H15J  5    0.533745    0.904299    0.447202    11.00000   -1.50000
AFIX   0
C151  4    0.613692    1.088459    0.499868    11.00000    0.09643    0.08906 =
         0.10341    0.02051   -0.02373   -0.03995
AFIX 137
H15E  5    0.572606    1.142462    0.511454    11.00000   -1.20000
H15F  5    0.658123    1.094857    0.481085    11.00000   -1.20000
H15G  5    0.639145    1.050842    0.528387    11.00000   -1.20000
AFIX   0
C153  4    1.169276    0.428620    0.239697    11.00000    0.05985    0.06441 =
         0.04702    0.00050   -0.00004   -0.03631
C155  4    1.280907    0.286918    0.251004    11.00000    0.05515    0.06483 =
         0.07685    0.00444   -0.01051   -0.02093
AFIX 137
H15N  5    1.318892    0.305829    0.234445    11.00000   -1.50000
H15O  5    1.288032    0.234941    0.236775    11.00000   -1.50000
H15P  5    1.294602    0.278098    0.286452    11.00000   -1.50000
AFIX   0
C156  4    1.133033    0.315276    0.247767    11.00000    0.08869    0.08166 =
         0.07747   -0.01252    0.00592   -0.06446
AFIX 137
H15Q  5    1.150634    0.266516    0.227294    11.00000   -1.50000
H15R  5    1.077930    0.357930    0.236036    11.00000   -1.50000
H15S  5    1.128441    0.299946    0.282303    11.00000   -1.50000
AFIX   0
C157  4    1.236427    0.459357    0.239107    11.00000    0.07445    0.08292 =
         0.06704   -0.00037    0.00498   -0.05254
AFIX 137
H15K  5    1.209323    0.519585    0.234273    11.00000   -1.50000
H15L  5    1.275810    0.433946    0.211994    11.00000   -1.50000
H15M  5    1.267557    0.444411    0.270672    11.00000   -1.50000
AFIX   0
C159  4    0.668793    1.436887    0.255630    11.00000    0.06591    0.07864 =
         0.05973   -0.00667    0.00727   -0.02887
N161  3    0.692277    1.356853    0.258539    11.00000    0.05030    0.10099 =
         0.07045    0.00861    0.00490   -0.04324
C161  4    0.778934    1.290818    0.256173    11.00000    0.06504    0.08108 =
         0.08883    0.01479    0.00941   -0.01831
AFIX 137
H16X  5    0.788204    1.265484    0.223693    11.00000   -1.50000
H16Y  5    0.787548    1.248850    0.282115    11.00000   -1.50000
H1XX  5    0.819079    1.313900    0.261126    11.00000   -1.50000
AFIX   0
C162  4    0.629109    1.324615    0.256952    11.00000    0.10036    0.15415 =
         0.07542    0.01161    0.00276   -0.09579
AFIX 137
H1ZG  5    0.643320    1.280274    0.282090    11.00000   -1.50000
H1ZH  5    0.629078    1.302859    0.224121    11.00000   -1.50000
H1ZI  5    0.572842    1.369231    0.263589    11.00000   -1.50000
AFIX   0
C163  4    0.734296    1.466698    0.258541    11.00000    0.09309    0.12097 =
         0.08931   -0.00165    0.00513   -0.07101
AFIX 137
H1ZD  5    0.770471    1.449361    0.229321    11.00000   -1.50000
H1ZE  5    0.768905    1.443326    0.288474    11.00000   -1.50000
H1ZF  5    0.706897    1.527152    0.259756    11.00000   -1.50000
PART  1
AFIX   0
O175  2    0.935130    0.960778    0.170244    10.50000    0.07312    0.06591 =
         0.07886    0.02176   -0.01511   -0.02867
C178  4    0.879366    0.859942    0.129370    10.50000    0.08297
AFIX 137
H17G  5    0.898883    0.840528    0.096031    10.50000   -1.50000
H17H  5    0.842099    0.836313    0.141300    10.50000   -1.50000
H17I  5    0.928315    0.842542    0.151736    10.50000   -1.50000
AFIX   0
C180  4    0.247870    0.672647    0.044398    10.75000    0.11411
AFIX 137
H1ZB  5    0.201386    0.684649    0.020875    10.75000   -1.50000
H1ZC  5    0.291372    0.684578    0.028503    10.75000   -1.50000
H1QD  5    0.226106    0.707149    0.073383    10.75000   -1.50000
PART  0
AFIX   0
C149  4    0.671560    0.910202    0.494592    11.00000    0.07973    0.10217 =
         0.19431    0.05157    0.00393    0.00118
AFIX 137
H14M  5    0.688484    0.940360    0.518268    11.00000   -1.50000
H14N  5    0.719088    0.879256    0.472745    11.00000   -1.50000
H14O  5    0.655408    0.871712    0.512592    11.00000   -1.50000
PART  1
AFIX   0
C182  4    0.292731    0.552082    0.104495    10.75000    0.08119
C183  4    0.313404    0.526565    0.019967    10.75000    0.14108
AFIX 137
H18E  5    0.372804    0.511872    0.012653    10.75000   -1.50000
H18F  5    0.278534    0.551831   -0.009644    10.75000   -1.50000
H18G  5    0.307994    0.476663    0.029975    10.75000   -1.50000
AFIX   0
N175  3    0.831788    0.952113    0.127913    10.50000    0.06040
C175  4    0.865314    0.994658    0.150962    10.50000    0.06009
O200  2    0.772168    0.830571    0.368905    10.50000    0.11943
PART  0
C167  4    1.316078    0.901618    0.114740    10.50000    0.08133
AFIX 137
H16J  5    1.278171    0.937857    0.088675    10.50000   -1.50000
H16K  5    1.366084    0.857997    0.099660    10.50000   -1.50000
H16L  5    1.333784    0.934014    0.136242    10.50000   -1.50000
PART  1
AFIX   0
N200  3    0.770386    0.907408    0.304866    10.50000    0.14950
C202  4    0.765359    0.984517    0.278754    10.50000    0.10790
AFIX 137
H20E  5    0.722227    1.002002    0.252461    10.50000   -1.50000
H20F  5    0.820462    0.972791    0.264292    10.50000   -1.50000
H20G  5    0.750132    1.028710    0.302594    10.50000   -1.50000
AFIX   0
C201  4    0.765835    0.898249    0.353264    10.50000    0.13150
O201  2    1.191537    0.509748    0.617457    10.50000    0.04876    0.06283 =
         0.13705   -0.02180    0.02467   -0.02900
C203  4    0.779707    0.830957    0.279027    10.50000    0.09601
AFIX 137
H20K  5    0.804504    0.783171    0.302017    10.50000   -1.50000
H20L  5    0.816770    0.821737    0.250391    10.50000   -1.50000
H20M  5    0.723904    0.838271    0.267876    10.50000   -1.50000
AFIX   0
C205  4    1.207431    0.437994    0.606104    10.50000    0.06551
C206  4    1.202438    0.495478    0.517852    10.50000    0.18280
AFIX 137
H20N  5    1.143034    0.537032    0.516430    10.50000   -1.50000
H20O  5    1.218665    0.469105    0.485750    10.50000   -1.50000
H20P  5    1.238431    0.522193    0.525658    10.50000   -1.50000
AFIX   0
N201  3    1.213275    0.432272    0.556652    10.50000    0.11571
C207  4    1.223872    0.361162    0.527107    10.50000    0.08750
AFIX 137
H20Q  5    1.278335    0.314077    0.535460    10.50000   -1.50000
H20R  5    1.222527    0.375696    0.491818    10.50000   -1.50000
H20S  5    1.177814    0.346345    0.534362    10.50000   -1.50000
AFIX   0
C208  4    1.227236    0.371197    0.645105    10.50000    0.09457
AFIX 137
H20T  5    1.260211    0.378859    0.671878    10.50000   -1.50000
H20U  5    1.260134    0.317148    0.630521    10.50000   -1.50000
H20V  5    1.174300    0.373954    0.658391    10.50000   -1.50000
AFIX   0
N211  3    0.687800    1.031510    0.628012    10.33330    0.11115
O202  2    0.680065    0.907581    0.645631    10.33330    0.14385    0.07132 =
         0.09883    0.00615   -0.00555   -0.07334
C210  4    0.752127    0.988318    0.594710    10.33330    0.07484
AFIX  33
H21E  5    0.771882    1.026036    0.579104    10.33330   -1.50000
H21F  5    0.799371    0.943492    0.612434    10.33330   -1.50000
H21G  5    0.730300    0.965093    0.569207    10.33330   -1.50000
AFIX   0
C213  4    0.660021    0.982336    0.649549    10.33330    0.12136
C212  4    0.591876    1.035701    0.684008    10.33330    0.21983
AFIX  33
H21H  5    0.585640    1.092317    0.681715    10.33330   -1.50000
H21I  5    0.538203    1.035636    0.674794    10.33330   -1.50000
H21J  5    0.607254    1.014024    0.718034    10.33330   -1.50000
PART  2
AFIX   0
C27C  4    1.257258    0.820646    0.423261   -21.00000    0.02708    0.06080 =
         0.10644    0.00418    0.01225   -0.01731
AFIX  23
H27A  5    1.248079    0.872206    0.439721   -21.00000   -1.20000
H27B  5    1.236120    0.834248    0.388698   -21.00000   -1.20000
AFIX   0
C28C  4    1.350502    0.758578    0.424843   -21.00000    0.03331    0.06959 =
         0.17328    0.02402    0.00176   -0.01705
AFIX 137
H28A  5    1.372414    0.753085    0.458721   -21.00000   -1.50000
H28B  5    1.382407    0.777893    0.402654   -21.00000   -1.50000
H28C  5    1.356707    0.704802    0.414173   -21.00000   -1.50000
AFIX   0
C220  4    1.199326    0.472333    0.584877    10.50000    0.08376
N202  3    1.220446    0.393587    0.573876    10.50000    0.07608
C221  4    1.195976    0.523184    0.538972    10.50000    0.10363
AFIX  33
H22A  5    1.212009    0.487720    0.510165    10.50000   -1.50000
H22B  5    1.138335    0.567432    0.534179    10.50000   -1.50000
H22C  5    1.235409    0.547402    0.542779    10.50000   -1.50000
AFIX   0
C209  4    1.249414    0.318098    0.546825    10.50000    0.08852
AFIX 137
H20W  5    1.205149    0.322357    0.523470    10.50000   -1.50000
H90X  5    1.261992    0.271489    0.570067    10.50000   -1.50000
H90Z  5    1.300751    0.309239    0.528587    10.50000   -1.50000
AFIX   0
O219  2    1.183024    0.496758    0.628076    10.50000    0.08405    0.16964 =
         0.10913   -0.03195   -0.00929   -0.05597
C288  4    1.221717    0.348240    0.620873    10.50000    0.14307
AFIX 137
H28D  5    1.248721    0.364982    0.647043    10.50000   -1.50000
H28E  5    1.253728    0.288651    0.616155    10.50000   -1.50000
H28F  5    1.163540    0.361226    0.630366    10.50000   -1.50000
PART  1
AFIX   0
C211  4    0.659361    1.119269    0.635537    10.33330    0.21148
AFIX  33
H21K  5    0.691803    1.139343    0.614313    10.33330   -1.50000
H21L  5    0.599002    1.149612    0.627083    10.33330   -1.50000
H21M  5    0.668127    1.127949    0.670284    10.33330   -1.50000
AFIX   0
C400  4    0.758085    0.976685    0.373806    10.50000    0.19730
AFIX  33
H40A  5    0.754697    1.014982    0.346598    10.50000   -1.50000
H40B  5    0.706725    1.001529    0.393774    10.50000   -1.50000
H40C  5    0.807721    0.965291    0.394597    10.50000   -1.50000
AFIX   0
HKLF    5


REM
REM wR2 = 0.3808, GooF = S = 1.399, Restrained GooF = 1.405 for all data
REM R1 = 0.1257 for 73152 Fo > 4sig(Fo) and 0.1525 for all 103232 data
REM 1748 parameters refined using 329 restraints

END

WGHT      0.2000      0.0000

REM Highest difference peak  1.618,  deepest hole -1.194,  1-sigma level  0.159
Q1    1   1.0966  0.5908 -0.1322  11.00000  0.05    1.62
Q2    1   0.4793  1.1671  0.4123  11.00000  0.05    1.62
Q3    1   0.7192  1.0188  0.6168  11.00000  0.05    1.61
Q4    1   0.4380  1.3170  0.3664  11.00000  0.05    1.48
Q5    1   0.4613  1.2099  0.3758  11.00000  0.05    1.47
Q6    1   0.4199  1.3507  0.3355  11.00000  0.05    1.46
Q7    1   1.0565  0.7339 -0.0865  11.00000  0.05    1.46
Q8    1   1.0825  0.6067 -0.1182  11.00000  0.05    1.41
Q9    1   0.6804  1.0084  0.6964  11.00000  0.05    1.37
Q10   1   0.8138  1.0075  0.1411  11.00000  0.05    1.36
Q11   1   1.2402  0.9285  0.1495  11.00000  0.05    1.34
Q12   1   0.7782  0.9663  0.1263  11.00000  0.05    1.30
Q13   1   1.0381  0.7803 -0.0541  11.00000  0.05    1.28
Q14   1   0.7418  0.9600  0.3231  11.00000  0.05    1.24
Q15   1   1.1201  0.4924 -0.1945  11.00000  0.05    1.22
Q16   1   0.7991  0.9382  0.3848  11.00000  0.05    1.20
Q17   1   0.6979  0.9814  0.6544  11.00000  0.05    1.19
Q18   1   0.3014  0.5277  0.0577  11.00000  0.05    1.16
Q19   1   0.4251  1.3380  0.3796  11.00000  0.05    1.15
Q20   1   0.6776  1.0211  0.3505  11.00000  0.05    1.14
;
_shelx_res_checksum   32009

_shelx_hkl_file
;
   0   0   2 2832.76   71.77  -2
   0   0   2 2832.76   71.77   1
   0   0   2 1978.99   66.82  -2
   0   0   2 1978.99   66.82   1
   0   0   2 2836.95   66.94  -2
   0   0   2 2836.95   66.94   1
   0   0  -2 1685.48   68.32  -2
   0   0  -2 1685.48   68.32   1
   0   0  -2 1752.31   66.80  -2
   0   0  -2 1752.31   66.80   1
   0   0   2 2987.37   71.54  -2
   0   0   2 2987.37   71.54   1
   0   0  -2  917.22   64.44  -2
   0   0  -2  917.22   64.44   1
   0   0   3   52.40   16.78  -2
   0   0   3   52.40   16.78   1
   0   0  -3   93.80   13.24  -2
   0   0  -3   93.80   13.24   1
   0   0   3  106.47   16.29  -2
   0   0   3  106.47   16.29   1
   0   0   3  141.55   13.53  -2
   0   0   3  141.55   13.53   1
   0   0   3   91.11   12.51  -2
   0   0   3   91.11   12.51   1
   0   0   3  147.68   12.11  -2
   0   0   3  147.68   12.11   1
   0   0   3  179.91    9.62  -2
   0   0   3  179.91    9.62   1
   0   0  -3   92.50   13.10  -2
   0   0  -3   92.50   13.10   1
   0   0   470816.60 3716.03  -2
   0   0   470816.60 3716.03   1
   0   0   476281.70 3719.25  -2
   0   0   476281.70 3719.25   1
   0   0  -474142.00 3712.22  -2
   0   0  -474142.00 3712.22   1
   0   0  -474361.40 3716.91  -2
   0   0  -474361.40 3716.91   1
   0   0   493745.80 3717.89  -2
   0   0   493745.80 3717.89   1
   0   0   483186.10 3714.87  -2
   0   0   483186.10 3714.87   1
   0   0   487060.10 3719.72  -2
   0   0   487060.10 3719.72   1
   0   0   490352.60 3718.97  -2
   0   0   490352.60 3718.97   1
   0   0   484478.00 3712.88  -2
   0   0   484478.00 3712.88   1
   0   0   5   13.24   13.17   1
   0   0  -5   20.45   18.30   1
   0   0   5   17.41   18.60   1
   0   0   5   29.32   16.52   1
   0   0   5    7.60   20.38   1
   0   0  -5   18.62    8.55   1
   0   0   5    4.46   18.34   1
   0   0  -5   13.13   18.76   1
   0   0   631924.40 1228.43   1
   0   0   628286.30 1220.81   1
   0   0  -625868.50 1224.25   1
   0   0   630871.80 1230.90   1
   0   0   624935.10 1223.38   1
   0   0  -620955.50 1215.74   1
   0   0   628438.80 1224.18   1
   0   0  -625144.50 1224.89   1
   0   0   7 2254.04  115.27   1
   0   0   7 1992.22  106.16   1
   0   0   7 1791.70  109.45   1
   0   0   7 2169.66  117.29   1
   0   0   7 2213.19  111.34   1
   0   0  -7 2004.04  111.73   1
   0   0  -7 1802.88  111.71   1
   0   0   841564.80 2106.40   1
   0   0   847464.10 2114.67   1
   0   0   847032.00 2111.19   1
   0   0   843646.70 2106.44   1
   0   0   846939.00 2111.46   1
   0   0  -839208.40 2106.26   1
   0   0  -842926.20 2109.35   1
   0   0   9  116.17   28.53   1
   0   0   9  137.64   34.75   1
   0   0   9  159.29   33.34   1
   0   0   9  177.24   27.95   1
   0   0  -9  144.42   31.47   1
   0   0  10 3093.19  167.28   1
   0   0  10 2779.78  160.13   1
   0   0  10 2916.49  166.12   1
   0   0  10 3331.67  172.44   1
   0   0 -10 2931.53  165.27   1
   0   0  11  140.80   33.22   1
   0   0  11   89.24   35.77   1
   0   0  11   64.45   28.52   1
   0   0 -11   83.26   30.31   1
   0   0  12   67.65   31.21   1
   0   0  12   51.53   38.51   1
   0   0  12   77.01   32.91   1
   0   0  13  176.13   38.23   1
   0   0  13  176.98   45.18   1
   0   0  13  170.38   39.88   1
   0   0  14 2621.74  173.69   1
   0   0  14 3168.77  175.52   1
   0   0  15  293.36   51.64   1
   0   0  15  331.33   51.34   1
   0   0  15  310.41   48.69   1
   0   0  16 2226.18  145.98   1
   0   0  16 1949.85  138.35   1
   0   0  17   -5.75   40.90   1
   0   0  17    5.37   36.64   1
   0   0  18 6024.41  363.13   1
   0   0  18 6705.74  341.47   1
   0   0  18 6001.00  359.84   1
   0   0  19  246.32   59.70   1
   0   0  19  411.45   66.17   1
   0   0  19  358.02   65.63   1
   0   0  19  304.61   61.71   1
   0   0  20  301.48   62.93   1
   0   0  20  394.95   68.36   1
   0   0  20  351.07   72.03   1
   0   0  20  262.36   31.02   1
   0   0  20  245.72   61.46   1
   0   0  20  356.42   33.20   1
   0   0  21  358.56   64.99   1
   0   0  21  300.82   66.60   1
   0   0  21  329.78   79.02   1
   0   0  21  269.25   31.07   1
   0   0  21  314.46   65.76   1
   0   0  21  277.01   32.93   1
   0   0  22  927.58  103.08   1
   0   0  22  860.85   99.10   1
   0   0  22  830.36   59.02   1
   0   0  22  892.01   58.36   1
   0   0  23  -26.17   81.85   1
   0   0  23   13.13   23.73   1
   0   0  23   36.09   23.90   1
   0   0  24 1095.76   72.44   1
   0   0  24 1183.03   72.09   1
   0   0  25  325.41   90.14   1
   0   0  25  277.86   33.45   1
   0   0  25  166.93   30.44   1
   0   1  26 2232.77  133.54  -2
   0   0  26 2232.77  133.54   1
   0   1  26 2541.89  133.80  -2
   0   0  26 2541.89  133.80   1
   0   1  27    3.88   87.51  -2
   0   0  27    3.88   87.51   1
   0   1  27   16.71   22.58  -2
   0   0  27   16.71   22.58   1
   0   1  28  784.24  103.96  -2
   0   0  28  784.24  103.96   1
   0   1  28  737.71   51.27  -2
   0   0  28  737.71   51.27   1
   0   1  28  730.13   85.62  -2
   0   0  28  730.13   85.62   1
   0   1  29  317.21   88.43  -2
   0   0  29  317.21   88.43   1
   0   1  29  411.63   36.40  -2
   0   0  29  411.63   36.40   1
   0   1  30  497.51   85.65  -2
   0   0  30  497.51   85.65   1
   0   1  30  501.14   37.84  -2
   0   0  30  501.14   37.84   1
   0   0  31   31.84  102.52   1
   0   0  31   94.53   72.41   1
   0   0  31   68.57   55.08   1
   0   0  32  306.49   66.58   1
   0   0  32  305.72   55.05   1
   0   0  32  310.41   51.78   1
   0   0  33   41.61   70.34   1
   0   0  33   76.33   39.40   1
   0   0  33   71.25   39.33   1
   0  -1  33   37.19   67.72   1
   0  -1  33  -30.12   37.72   1
   0  -1  33   46.13   35.25   1
   0  -1  32  401.47   59.90   1
   0  -1  32  525.78   74.01   1
   0  -1  31  122.84   72.40   1
   0  -1  31  171.19   21.36   1
   0  -1  31  248.72   57.30   1
   0   2  30  106.54   80.53  -2
   0  -1  30  106.54   80.53   1
   0   2  30   40.84  110.90  -2
   0  -1  30   40.84  110.90   1
   0   2  30   91.33   20.87  -2
   0  -1  30   91.33   20.87   1
   0   2  30  278.87   62.58  -2
   0  -1  30  278.87   62.58   1
   0   2  29  392.82   90.16  -2
   0  -1  29  392.82   90.16   1
   0   2  29  466.76   37.31  -2
   0  -1  29  466.76   37.31   1
   0   2  29  609.86   74.97  -2
   0  -1  29  609.86   74.97   1
   0   2  28  111.85   87.56  -2
   0  -1  28  111.85   87.56   1
   0   2  28  110.37   25.11  -2
   0  -1  28  110.37   25.11   1
   0   2  28  164.92   65.21  -2
   0  -1  28  164.92   65.21   1
   0   2  27  454.50   38.83  -2
   0  -1  27  454.50   38.83   1
   0   2  27  409.42   38.76  -2
   0  -1  27  409.42   38.76   1
   0   2  27  450.60   96.03  -2
   0  -1  27  450.60   96.03   1
   0   2  26   33.69   23.35  -2
   0  -1  26   33.69   23.35   1
   0   2  26   41.70   24.26  -2
   0  -1  26   41.70   24.26   1
   0   2  26   46.98   88.33  -2
   0  -1  26   46.98   88.33   1
   0  -1  25  431.51   41.28   1
   0  -1  25  530.90   42.44   1
   0  -1  24  475.62   40.33   1
   0  -1  24  370.65   38.87   1
   0  -1  23  988.15  104.15   1
   0  -1  23  895.95   57.70   1
   0  -1  23  755.93   57.16   1
   0  -1  22  110.08   49.62   1
   0  -1  22  182.41   72.93   1
   0  -1  22  157.29   27.57   1
   0  -1  22  186.18   29.17   1
   0  -1  21 3948.29  234.78   1
   0  -1  21 3132.39  222.22   1
   0  -1  21 3482.08  205.56   1
   0  -1  21 3275.94  225.04   1
   0  -1  21 3320.24  176.57   1
   0  -1  20 3778.12  219.05   1
   0  -1  20 2571.04  199.51   1
   0  -1  20 3344.09  192.91   1
   0  -1  20 3068.41  163.34   1
   0  -1  20 3087.22  207.80   1
   0  -1  19 2079.49  160.48   1
   0  -1  19 2538.31  150.27   1
   0  -1  19 2219.58  164.14   1
   0  -1  18  414.34   62.79   1
   0  -1  18  232.38   54.92   1
   0  -1  17  -23.90   39.16   1
   0  -1  17   11.13   38.77   1
   0  -1  16 5669.17  292.60   1
   0  -1  16 5075.43  284.02   1
   0  -1  16 4720.83  283.04   1
   0  -1  16 4773.49  282.35   1
   0  -1  15  137.89   41.84   1
   0  -1  15  156.87   46.55   1
   0  -1  15  123.33   37.68   1
   0  -1  14  284.53   49.08   1
   0  -1  14  342.76   51.25   1
   0  -1  14  409.10   56.35   1
   0  -1  13 5948.68  322.83   1
   0  -1  13 5559.16  321.28   1
   0  -1  12 3781.91  210.28   1
   0  -1  12 3414.76  207.00   1
   0  -1  11 1579.57  105.23   1
   0  -1  11 1603.12  107.26   1
   0  -1  11 1915.77  113.39   1
   0  -1  10 6392.10  358.75   1
   0  -1  10 6931.14  361.89   1
   0  -1  10 7952.22  368.66   1
   0  -1  10 7407.68  364.42   1
   0  -1   9 2897.77  154.90   1
   0  -1   9 2996.65  157.30   1
   0  -1   9 2766.20  148.79   1
   0  -1   9 2684.55  150.96   1
   0  -1   9 2954.53  153.83   1
   0  -1   9 2663.54  142.80   1
   0   1  -9 2508.58  149.86   1
   0  -1   855095.90 2555.21   1
   0  -1   853002.20 2551.92   1
   0  -1   857049.10 2558.10   1
   0  -1   852040.60 2546.84   1
   0   1  -853973.50 2555.43   1
   0  -1   854386.40 2558.42   1
   0  -1   847833.70 2553.07   1
   0   1  -852767.90 2553.80   1
   0  -1   7  116270    5727   1
   0  -1   7  119868    5725   1
   0  -1   7  128806    5728   1
   0   1  -7  103656    5726   1
   0  -1   7  128332    5730   1
   0  -1   7  115530    5720   1
   0  -1   7  125191    5731   1
   0   1  -7  114392    5726   1
   0   1  -7  127068    5723   1
   0  -1   6 7530.47  377.55   1
   0  -1   6 7297.89  368.94   1
   0   1  -6 7815.82  376.40   1
   0  -1   6 8578.11  375.94   1
   0  -1   6 8115.07  373.69   1
   0  -1   6 6715.11  374.18   1
   0  -1   6 7513.91  376.91   1
   0   1  -6 8370.01  372.00   1
   0   1  -6 6440.44  372.33   1
   0  -1   5 5280.35  217.48   1
   0  -1   5 5667.96  223.29   1
   0   1  -5 5928.97  226.01   1
   0  -1   5 5063.98  223.87   1
   0  -1   5 5111.19  220.92   1
   0   1  -5 3951.53  214.08   1
   0  -1   5 5962.78  227.07   1
   0  -1   5 2922.54  212.75   1
   0   1  -5 4781.63  220.71   1
   0   1  -5 6058.76  220.68   1
   0   1   415114.70  655.43  -2
   0  -1   415114.70  655.43   1
   0   1   416538.40  658.89  -2
   0  -1   416538.40  658.89   1
   0  -1  -416554.90  651.67  -2
   0   1  -416554.90  651.67   1
   0  -1  -414116.00  656.91  -2
   0   1  -414116.00  656.91   1
   0   1   413535.20  654.06  -2
   0  -1   413535.20  654.06   1
   0   1   412688.70  650.38  -2
   0  -1   412688.70  650.38   1
   0  -1  -414977.00  653.56  -2
   0   1  -414977.00  653.56   1
   0  -1  -365889.60 1928.72  -2
   0   1  -365889.60 1928.72   1
   0   1   363463.40 1934.61  -2
   0  -1   363463.40 1934.61   1
   0   1   359823.70 1930.60  -2
   0  -1   359823.70 1930.60   1
   0   1   361832.20 1928.22  -2
   0  -1   361832.20 1928.22   1
   0  -1  -2 2800.83  121.92  -2
   0   1  -2 2800.83  121.92   1
   0   1   2 2758.68  124.11  -2
   0  -1   2 2758.68  124.11   1
   0   1   2 2312.67  120.94  -2
   0  -1   2 2312.67  120.94   1
   0   1   2 2562.32  119.79  -2
   0  -1   2 2562.32  119.79   1
   0   1   2 2693.65  121.94  -2
   0  -1   2 2693.65  121.94   1
   0  -1  -2 2780.90  120.18  -2
   0   1  -2 2780.90  120.18   1
   0  -1  -156261.40 2688.99  -2
   0   1  -156261.40 2688.99   1
   0   1   153268.00 2689.02  -2
   0  -1   153268.00 2689.02   1
   0   1   156108.90 2689.14  -2
   0  -1   156108.90 2689.14   1
   0  -1  -155799.90 2688.22  -2
   0   1  -155799.90 2688.22   1
   0   1   158400.30 2688.36  -2
   0  -1   158400.30 2688.36   1
   0   1   012096.70  601.16  -2
   0  -1   012096.70  601.16   1
   0   1   012848.90  601.22  -2
   0  -1   012848.90  601.22   1
   0   1  -147347.30 1826.70  -2
   0  -1  -147347.30 1826.70   1
   0  -1   148952.90 1828.92  -2
   0   1   148952.90 1828.92   1
   0  -1   148107.70 1826.76  -2
   0   1   148107.70 1826.76   1
   0   1  -147372.00 1829.01  -2
   0  -1  -147372.00 1829.01   1
   0   1  -153845.40 1829.51  -2
   0  -1  -153845.40 1829.51   1
   0   1  -150361.80 1830.09  -2
   0  -1  -150361.80 1830.09   1
   0  -1   2 2451.79  119.87  -2
   0   1   2 2451.79  119.87   1
   0  -1   2 2419.73  121.58  -2
   0   1   2 2419.73  121.58   1
   0   1  -2 2324.30  119.89  -2
   0  -1  -2 2324.30  119.89   1
   0   1  -2 2359.58  120.93  -2
   0  -1  -2 2359.58  120.93   1
   0   1  -2 2689.88  121.68  -2
   0  -1  -2 2689.88  121.68   1
   0   1  -2 2310.69  121.26  -2
   0  -1  -2 2310.69  121.26   1
   0  -1   372477.90 2424.73  -2
   0   1   372477.90 2424.73   1
   0  -1   361651.90 2429.25  -2
   0   1   361651.90 2429.25   1
   0  -1   369980.90 2428.24  -2
   0   1   369980.90 2428.24   1
   0   1  -355638.10 2427.06  -2
   0  -1  -355638.10 2427.06   1
   0   1  -361291.80 2423.93  -2
   0  -1  -361291.80 2423.93   1
   0   1  -359267.70 2428.51  -2
   0  -1  -359267.70 2428.51   1
   0   1  -371871.00 2428.18  -2
   0  -1  -371871.00 2428.18   1
   0  -1   416459.50  636.73  -2
   0   1   416459.50  636.73   1
   0  -1   417244.10  631.17  -2
   0   1   417244.10  631.17   1
   0  -1   4 8910.36  629.83  -2
   0   1   4 8910.36  629.83   1
   0   1  -411807.40  629.45  -2
   0  -1  -411807.40  629.45   1
   0   1  -417228.70  638.38  -2
   0  -1  -417228.70  638.38   1
   0   1   5  470.64   35.17   1
   0   1   5  441.95   33.01   1
   0  -1  -5  413.43   23.83   1
   0  -1  -6 5145.29  265.82   1
   0   1   6 5925.11  272.48   1
   0   1   6 5523.75  270.32   1
   0   1   6 4759.91  266.12   1
   0  -1  -6 6270.15  274.29   1
   0   1   7  185041    8079   1
   0   1   7  186816    8080   1
   0   1   7  162422    8075   1
   0   1   7  152581    8072   1
   0  -1  -7  168585    8078   1
   0   1   849133.50 2390.51   1
   0   1   851722.00 2394.01   1
   0   1   849813.10 2393.85   1
   0  -1  -847833.10 2392.94   1
   0   1   9  718.46   57.93   1
   0   1   9  672.08   52.92   1
   0   1   9  756.07   59.25   1
   0  -1  -9  758.45   58.65   1
   0   1  10 7549.50  382.09   1
   0   1  10 7394.40  376.40   1
   0  -1 -10 7450.95  381.44   1
   0   1  11 1690.80   99.80   1
   0   1  11 1466.38   99.17   1
   0   1  11 1431.80   92.92   1
   0  -1 -11 1473.55   99.36   1
   0   1  12 5742.90  320.24   1
   0   1  12 6489.33  320.48   1
   0  -1 -12 5973.59  320.27   1
   0   1  13 9691.29  535.27   1
   0   1  1310958.70  535.13   1
   0  -1 -1310816.90  536.76   1
   0   1  14  193.42   44.67   1
   0   1  14  200.49   43.88   1
   0   1  14  133.96   39.70   1
   0   1  14  120.39   37.28   1
   0   1  15  325.74   54.67   1
   0   1  15  454.00   60.21   1
   0   1  15  313.90   50.22   1
   0   1  16 4986.34  291.82   1
   0   1  16 4569.95  282.70   1
   0   1  17  591.89   73.13   1
   0   1  17  525.64   67.06   1
   0   1  18  808.32   84.36   1
   0   1  18  655.61   79.90   1
   0   1  18  740.89   73.66   1
   0   1  18  517.10   69.53   1
   0   1  19 5028.26  319.96   1
   0   1  19 5676.05  295.99   1
   0   1  19 5093.58  313.08   1
   0   1  20 3178.30  208.82   1
   0   1  20 3612.86  213.98   1
   0   1  20 3209.85  187.51   1
   0   1  20 3154.95  158.55   1
   0   1  21  861.05   97.62   1
   0   1  21  828.33   98.66   1
   0   1  21  720.32   91.18   1
   0   1  21  852.67   93.34   1
   0   1  21  753.70   55.00   1
   0   1  21  816.46   54.43   1
   0   1  22  -32.90   50.27   1
   0   1  22   36.56   71.30   1
   0   1  22   -0.79   22.75   1
   0   1  22   -0.85   22.98   1
   0   1  23   14.63   23.32   1
   0   1  23    7.95   23.31   1
   0   1  24  170.76   86.20   1
   0   1  24  132.79   29.36   1
   0   1  24  136.69   28.94   1
   0   1  25  923.00  105.45   1
   0   1  25  865.57   56.89   1
   0   1  25  739.45   56.98   1
   0   0  26  703.59  104.54  -2
   0   1  26  703.59  104.54   1
   0   0  26  859.48   58.30  -2
   0   1  26  859.48   58.30   1
   0   0  27  200.70   88.44  -2
   0   1  27  200.70   88.44   1
   0   0  27  137.27   27.02  -2
   0   1  27  137.27   27.02   1
   0   0  28   82.30   81.95  -2
   0   1  28   82.30   81.95   1
   0   0  28  120.55  118.94  -2
   0   1  28  120.55  118.94   1
   0   0  28  145.17   27.10  -2
   0   1  28  145.17   27.10   1
   0   0  28  347.42   69.95  -2
   0   1  28  347.42   69.95   1
   0   0  29  503.68   90.64  -2
   0   1  29  503.68   90.64   1
   0   0  29  640.45   45.32  -2
   0   1  29  640.45   45.32   1
   0   0  30  272.39   83.61  -2
   0   1  30  272.39   83.61   1
   0   0  30  134.66  111.87  -2
   0   1  30  134.66  111.87   1
   0   1  31   59.20  102.30   1
   0   1  31    3.87   55.56   1
   0   1  31   73.76   73.83   1
   0   1  31   73.24   52.86   1
   0   1  32   -3.86   89.18   1
   0   1  32   47.79   49.96   1
   0   1  33   10.81   35.36   1
   0   1  33   34.33   70.80   1
   0   1  33   36.20   38.20   1
   0  -2  33   34.47   36.20   1
   0  -2  33  139.01   34.20   1
   0  -2  32  550.04   72.10   1
   0  -2  32  335.81   53.59   1
   0  -2  31  953.90   89.69   1
   0  -2  31 1030.71   74.73   1
   0   3  30   60.03   77.02  -2
   0  -2  30   60.03   77.02   1
   0   3  30   52.76   19.27  -2
   0  -2  30   52.76   19.27   1
   0   3  30  105.82   57.72  -2
   0  -2  30  105.82   57.72   1
   0   3  29   24.91   84.29  -2
   0  -2  29   24.91   84.29   1
   0   3  29    6.18   19.23  -2
   0  -2  29    6.18   19.23   1
   0   3  29   -9.97   59.73  -2
   0  -2  29   -9.97   59.73   1
   0   3  28  611.05  103.02  -2
   0  -2  28  611.05  103.02   1
   0   3  28  580.98   43.58  -2
   0  -2  28  580.98   43.58   1
   0   3  28  539.75   44.08  -2
   0  -2  28  539.75   44.08   1
   0   3  27  146.86   26.03  -2
   0  -2  27  146.86   26.03   1
   0   3  27   40.07   24.40  -2
   0  -2  27   40.07   24.40   1
   0   3  27   66.71   93.59  -2
   0  -2  27   66.71   93.59   1
   0   3  26   84.25   25.82  -2
   0  -2  26   84.25   25.82   1
   0   3  26   85.74   24.11  -2
   0  -2  26   85.74   24.11   1
   0  -2  25  -11.42   23.67   1
   0  -2  25   40.46   24.09   1
   0  -2  24  975.66   61.74   1
   0  -2  24  881.31   61.71   1
   0  -2  23    5.55   22.51   1
   0  -2  23   17.37   23.24   1
   0  -2  23   19.79   73.41   1
   0  -2  22  326.05   67.40   1
   0  -2  22  337.27   35.57   1
   0  -2  22  274.06   75.29   1
   0  -2  21 2038.39  153.05   1
   0  -2  21 1771.84  102.09   1
   0  -2  21 1613.08  146.02   1
   0  -2  21 1989.64  136.16   1
   0  -2  20  237.84   29.03   1
   0  -2  20  235.53   62.83   1
   0  -2  20  162.72   68.23   1
   0  -2  19   22.82   41.58   1
   0  -2  19    6.91   44.32   1
   0  -2  19   12.06   19.38   1
   0  -2  19   20.52   59.62   1
   0  -2  18 2655.41  189.10   1
   0  -2  18 2809.09  193.16   1
   0  -2  18 2924.50  196.42   1
   0  -2  18 3047.19  177.10   1
   0  -2  17 9572.88  549.65   1
   0  -2  17 9675.89  551.30   1
   0  -2  16 2897.26  189.54   1
   0  -2  16 2650.35  187.14   1
   0  -2  15 3744.53  211.29   1
   0  -2  15 3162.81  202.28   1
   0  -2  14 2390.19  163.32   1
   0  -2  14 3098.00  173.18   1
   0  -2  1333166.80 1555.10   1
   0  -2  1330335.00 1550.53   1
   0  -2  12  208.67   42.44   1
   0  -2  12  134.70   36.79   1
   0  -2  12  192.66   44.08   1
   0  -2  11 1499.80   98.95   1
   0  -2  11 1358.49   94.09   1
   0  -2  11 1318.60   91.82   1
   0  -2  11 1447.31   97.43   1
   0  -2  1018487.30  993.39   1
   0  -2  1019441.00  996.30   1
   0  -2  1021957.60 1001.88   1
   0  -2  1022340.20 1001.51   1
   0  -2   936638.70 1877.32   1
   0  -2   940132.60 1883.71   1
   0  -2   936763.50 1879.83   1
   0  -2   942976.40 1884.46   1
   0  -2   8 4004.28  227.62   1
   0   2  -8 4097.88  227.82   1
   0  -2   8 4377.72  226.33   1
   0  -2   8 4438.31  230.51   1
   0  -2   7  373.82   40.94   1
   0  -2   7  384.15   36.12   1
   0  -2   7  301.83   39.30   1
   0   2  -7  332.07   40.71   1
   0   2  -7  342.81   34.00   1
   0  -2   611372.10  570.77   1
   0  -2   611556.10  575.27   1
   0   2  -611478.00  575.07   1
   0   2  -610234.00  568.88   1
   0  -2   5 3135.15  166.41   1
   0  -2   5 2629.72  158.98   1
   0  -2   5 3465.51  172.00   1
   0  -2   5 3557.35  164.80   1
   0   2  -5 4314.47  167.03   1
   0  -2   5 4308.49  166.82   1
   0   2   4 6842.37  333.73  -2
   0  -2   4 6842.37  333.73   1
   0   2   4 6701.41  327.92  -2
   0  -2   4 6701.41  327.92   1
   0   2   4 6092.11  325.20  -2
   0  -2   4 6092.11  325.20   1
   0   2   4 5867.84  328.11  -2
   0  -2   4 5867.84  328.11   1
   0  -2  -4 7960.79  330.60  -2
   0   2  -4 7960.79  330.60   1
   0   2   4 7911.20  330.73  -2
   0  -2   4 7911.20  330.73   1
   0   2   3  171.26   15.90  -2
   0  -2   3  171.26   15.90   1
   0  -2  -3  284.04   21.33  -2
   0   2  -3  284.04   21.33   1
   0   2   3   82.18   19.66  -2
   0  -2   3   82.18   19.66   1
   0   2   3   64.48   14.47  -2
   0  -2   3   64.48   14.47   1
   0   2   3  329.59   23.42  -2
   0  -2   3  329.59   23.42   1
   0   2   2 3525.53  181.95  -2
   0  -2   2 3525.53  181.95   1
   0   2   2 3781.57  187.09  -2
   0  -2   2 3781.57  187.09   1
   0  -2  -2 3923.81  187.09  -2
   0   2  -2 3923.81  187.09   1
   0   2   2 3959.86  187.30  -2
   0  -2   2 3959.86  187.30   1
   0  -2  -111399.40  437.78  -2
   0   2  -111399.40  437.78   1
   0   2   110883.70  437.63  -2
   0  -2   110883.70  437.63   1
   0  -2   059401.50 2847.19  -2
   0   2   059401.50 2847.19   1
   0   2   061774.50 2847.40  -2
   0  -2   061774.50 2847.40   1
   0   2   056746.10 2847.06  -2
   0  -2   056746.10 2847.06   1
   0   2  -1 8623.92  385.02  -2
   0  -2  -1 8623.92  385.02   1
   0  -2   1 8297.83  387.66  -2
   0   2   1 8297.83  387.66   1
   0   2  -1 8643.68  388.78  -2
   0  -2  -1 8643.68  388.78   1
   0   2  -1 8814.35  388.31  -2
   0  -2  -1 8814.35  388.31   1
   0  -2   2 3274.58  174.25  -2
   0   2   2 3274.58  174.25   1
   0  -2   2 4070.85  179.16  -2
   0   2   2 4070.85  179.16   1
   0   2  -2 3903.26  174.72  -2
   0  -2  -2 3903.26  174.72   1
   0  -2   2 3072.86  171.73  -2
   0   2   2 3072.86  171.73   1
   0   2  -2 4558.49  181.58  -2
   0  -2  -2 4558.49  181.58   1
   0   2  -2 4434.61  179.93  -2
   0  -2  -2 4434.61  179.93   1
   0   2  -3  598.45   38.58  -2
   0  -2  -3  598.45   38.58   1
   0  -2   3  900.97   44.81  -2
   0   2   3  900.97   44.81   1
   0  -2   3  523.52   38.28  -2
   0   2   3  523.52   38.28   1
   0   2  -3  956.24   48.47  -2
   0  -2  -3  956.24   48.47   1
   0   2  -3  923.82   45.52  -2
   0  -2  -3  923.82   45.52   1
   0   2  -3 1034.59   47.97  -2
   0  -2  -3 1034.59   47.97   1
   0  -2   4 7006.75  270.31  -2
   0   2   4 7006.75  270.31   1
   0  -2   4 7379.50  268.21  -2
   0   2   4 7379.50  268.21   1
   0  -2   4 6329.21  271.03  -2
   0   2   4 6329.21  271.03   1
   0   2  -4 7293.86  273.41  -2
   0  -2  -4 7293.86  273.41   1
   0   2  -4 6354.76  269.83  -2
   0  -2  -4 6354.76  269.83   1
   0   2  -4 7293.96  268.15  -2
   0  -2  -4 7293.96  268.15   1
   0   2   5 4659.00  233.49   1
   0   2   5 4893.54  229.62   1
   0   2   5 4345.65  234.41   1
   0  -2  -5 4915.03  235.83   1
   0  -2  -5 4052.22  232.09   1
   0  -2  -5 4699.59  229.10   1
   0   2   624641.10 1059.83   1
   0   2   623145.80 1061.98   1
   0  -2  -621082.10 1055.94   1
   0   2   620555.30 1052.00   1
   0  -2  -625490.70 1062.69   1
   0  -2  -620141.40 1051.64   1
   0  -2  -621745.80 1058.46   1
   0   2   719398.70  987.69   1
   0   2   721145.10  992.84   1
   0   2   721970.10  989.92   1
   0  -2  -718456.10  983.73   1
   0  -2  -721213.30  991.35   1
   0  -2  -720928.70  989.21   1
   0   2   8  486.55   48.17   1
   0   2   8  650.10   50.20   1
   0   2   8  479.37   44.84   1
   0  -2  -8  519.45   50.01   1
   0  -2  -8  456.91   43.71   1
   0   2   948649.50 2228.46   1
   0   2   941681.20 2219.74   1
   0   2   943235.60 2223.73   1
   0   2   950247.30 2224.67   1
   0  -2  -947741.90 2225.48   1
   0   2  1021036.00 1116.89   1
   0   2  1022245.90 1122.38   1
   0   2  1025343.60 1122.99   1
   0   2  1023119.80 1125.26   1
   0  -2 -1023322.90 1122.89   1
   0   2  11 6825.55  360.19   1
   0   2  11 7691.60  361.04   1
   0   2  11 7669.08  365.94   1
   0   2  11 6415.78  353.38   1
   0  -2 -11 6321.65  357.56   1
   0   2  12 6338.05  351.23   1
   0   2  12 6480.73  358.26   1
   0   2  12 7566.16  365.12   1
   0   2  12 7731.41  360.73   1
   0  -2 -12 6949.04  359.35   1
   0   2  12 6336.51  351.69   1
   0   2  13 7184.24  411.19   1
   0   2  13 7424.90  406.02   1
   0  -2 -13 7957.15  413.62   1
   0   2  14 5574.84  313.49   1
   0   2  14 6533.94  320.96   1
   0  -2 -14 6159.83  315.20   1
   0   2  14 5030.19  303.58   1
   0   2  15 8128.68  464.77   1
   0   2  15 9522.09  471.53   1
   0  -2 -15 8906.06  464.75   1
   0   2  16 7042.54  358.05   1
   0   2  16 5767.62  350.01   1
   0   2  1710781.10  521.41   1
   0   2  17 8710.15  511.61   1
   0   2  18 1507.08  135.12   1
   0   2  18 1982.46  141.39   1
   0   2  18 1765.52  117.76   1
   0   2  19  -29.52   47.07   1
   0   2  19  -10.68   42.05   1
   0   2  19   12.72   59.28   1
   0   2  19    4.46   19.13   1
   0   2  19   27.58   19.38   1
   0   2  20 1243.49  104.50   1
   0   2  20 1186.34  116.30   1
   0   2  20 1259.63  114.65   1
   0   2  20 1086.98   69.68   1
   0   2  20 1103.51   68.15   1
   0   2  20 1057.10   68.25   1
   0   2  21  805.50   89.27   1
   0   2  21  671.14   50.84   1
   0   2  21  669.95   49.19   1
   0   2  21  844.63   94.07   1
   0   2  21  638.72   87.48   1
   0   2  21  707.34   92.79   1
   0   2  21  663.72   51.38   1
   0   2  22 1465.67  120.48   1
   0   2  22 1403.36   86.84   1
   0   2  22 1557.75   86.71   1
   0   2  22 1725.57  144.86   1
   0   2  22 1742.28  139.51   1
   0   2  22 1444.82   88.71   1
   0   2  23  150.55   81.36   1
   0   2  23   91.91   76.29   1
   0   2  23   81.69   27.68   1
   0   2  23   53.54   24.05   1
   0   2  23   41.92   24.42   1
   0   2  24  817.98   55.50   1
   0   2  24  679.34   54.93   1
   0   2  24  795.68   57.39   1
   0   2  24  705.13  100.84   1
   0   2  25  213.85   31.80   1
   0   2  25  253.62   34.81   1
   0   2  25  312.35   89.33   1
   0  -1  26  120.28   27.98  -2
   0   2  26  120.28   27.98   1
   0  -1  26  223.03   84.66  -2
   0   2  26  223.03   84.66   1
   0  -1  27  178.44   28.75  -2
   0   2  27  178.44   28.75   1
   0  -1  27  108.39   81.12  -2
   0   2  27  108.39   81.12   1
   0  -1  27  122.39  133.89  -2
   0   2  27  122.39  133.89   1
   0  -1  28  235.39   65.23  -2
   0   2  28  235.39   65.23   1
   0  -1  28   72.20   23.45  -2
   0   2  28   72.20   23.45   1
   0  -1  28   24.01  121.72  -2
   0   2  28   24.01  121.72   1
   0  -1  28    3.48   77.80  -2
   0   2  28    3.48   77.80   1
   0  -1  29   78.96   76.67  -2
   0   2  29   78.96   76.67   1
   0  -1  29   98.76   66.39  -2
   0   2  29   98.76   66.39   1
   0  -1  29   51.75  115.26  -2
   0   2  29   51.75  115.26   1
   0  -1  30  274.63   81.60  -2
   0   2  30  274.63   81.60   1
   0  -1  30  182.34  117.44  -2
   0   2  30  182.34  117.44   1
   0   2  31  241.19   53.23   1
   0   2  31  133.74   55.62   1
   0   2  32  516.89   56.20   1
   0   2  32   92.20   90.93   1
   0   2  33  194.65   38.68   1
   0   2  33   17.67   69.59   1
   0  -3  33  178.48   38.12   1
   0  -3  33  322.88   48.91   1
   0  -3  32   88.75   42.85   1
   0  -3  32   58.20   13.50   1
   0  -3  32    9.74   79.59   1
   0  -3  32  139.71   60.02   1
   0  -3  31  553.52   58.48   1
   0  -3  31  416.84   30.70   1
   0  -3  31  501.43   78.74   1
   0   4  30  291.86   58.21  -2
   0  -3  30  291.86   58.21   1
   0   4  30  181.15   23.13  -2
   0  -3  30  181.15   23.13   1
   0   4  30  190.50   79.75  -2
   0  -3  30  190.50   79.75   1
   0   4  29  320.86   65.71  -2
   0  -3  29  320.86   65.71   1
   0   4  29  258.52   28.15  -2
   0  -3  29  258.52   28.15   1
   0   4  29  154.40   87.14  -2
   0  -3  29  154.40   87.14   1
   0   4  28  243.85   63.38  -2
   0  -3  28  243.85   63.38   1
   0   4  28  245.50   27.86  -2
   0  -3  28  245.50   27.86   1
   0   4  28  158.82   27.00  -2
   0  -3  28  158.82   27.00   1
   0   4  27  157.96   27.95  -2
   0  -3  27  157.96   27.95   1
   0   4  27  225.94   27.91  -2
   0  -3  27  225.94   27.91   1
   0   4  27  278.25   64.67  -2
   0  -3  27  278.25   64.67   1
   0   4  26  126.95   28.89  -2
   0  -3  26  126.95   28.89   1
   0   4  26  271.98   30.91  -2
   0  -3  26  271.98   30.91   1
   0  -3  25  274.20   31.87   1
   0  -3  25  248.85   32.32   1
   0  -3  24   27.14   23.39   1
   0  -3  24   54.06   23.28   1
   0  -3  23   62.17   24.60   1
   0  -3  22   36.03   23.27   1
   0  -3  21   36.38   21.94   1
   0  -3  20 4533.21  285.29   1
   0  -3  20 4751.45  239.37   1
   0  -3  20 4616.01  289.71   1
   0  -3  19  304.24   62.65   1
   0  -3  19  189.09   56.18   1
   0  -3  19  241.24   28.52   1
   0  -3  19  258.74   64.20   1
   0  -3  18 2741.71  194.73   1
   0  -3  18 2841.03  197.70   1
   0  -3  17 2031.45  155.49   1
   0  -3  17 2114.87  156.63   1
   0  -3  1610539.80  579.06   1
   0  -3  1610062.80  576.73   1
   0  -3  15   43.03   38.62   1
   0  -3  15   25.53   38.40   1
   0  -3  14 9225.80  460.17   1
   0  -3  14 8215.80  455.15   1
   0  -3  13 4309.41  256.27   1
   0  -3  13 4463.74  255.08   1
   0  -3  13 5084.10  261.07   1
   0  -3  1235016.80 1626.06   1
   0  -3  1233115.30 1622.74   1
   0  -3  1231582.70 1623.13   1
   0  -3  1133134.70 1663.14   1
   0  -3  1136879.90 1665.71   1
   0  -3  1132513.90 1661.54   1
   0  -3  10 5973.94  308.61   1
   0  -3  10 5310.67  305.33   1
   0  -3  10 6335.06  310.76   1
   0   3  -916122.50  812.20   1
   0  -3   916581.90  813.98   1
   0  -3   916684.60  814.71   1
   0  -3   8 2132.21  128.21   1
   0  -3   8 2378.22  130.57   1
   0   3  -8 2044.70  125.94   1
   0   3  -7 1550.39   98.18   1
   0  -3   7 1600.93   92.52   1
   0  -3   7 1712.26  100.75   1
   0   3  -6 1260.58   77.70   1
   0  -3   6 1394.22   76.61   1
   0  -3   6 1404.14   79.28   1
   0  -3   6 1232.81   77.66   1
   0  -3   5 4485.07  255.81   1
   0  -3   5 5450.81  264.94   1
   0  -3   5 5193.18  256.12   1
   0   3  -5 5536.13  259.91   1
   0  -3   5 5446.20  259.48   1
   0  -3  -428022.60 1202.26  -2
   0   3  -428022.60 1202.26   1
   0   3   424580.20 1196.77  -2
   0  -3   424580.20 1196.77   1
   0   3   425204.10 1203.71  -2
   0  -3   425204.10 1203.71   1
   0   3   428327.80 1202.09  -2
   0  -3   428327.80 1202.09   1
   0   3   361817.00 2995.47  -2
   0  -3   361817.00 2995.47   1
   0  -3  -368005.00 2995.75  -2
   0   3  -368005.00 2995.75   1
   0   3   363692.00 2991.84  -2
   0  -3   363692.00 2991.84   1
   0   3   356123.30 2987.42  -2
   0  -3   356123.30 2987.42   1
   0   3   371173.70 2996.02  -2
   0  -3   371173.70 2996.02   1
   0   3   2 2920.17  121.88  -2
   0  -3   2 2920.17  121.88   1
   0  -3  -2 2909.35  123.20  -2
   0   3  -2 2909.35  123.20   1
   0   3   2 2804.30  122.07  -2
   0  -3   2 2804.30  122.07   1
   0  -3  -125740.60 1209.20  -2
   0   3  -125740.60 1209.20   1
   0   3   124271.50 1208.40  -2
   0  -3   124271.50 1208.40   1
   0  -3   069167.90 3180.75  -2
   0   3   069167.90 3180.75   1
   0   3   064559.10 3177.67  -2
   0  -3   064559.10 3177.67   1
   0   3   065257.00 3180.39  -2
   0  -3   065257.00 3180.39   1
   0  -3   122644.40 1093.40  -2
   0   3   122644.40 1093.40   1
   0   3  -123297.40 1089.67  -2
   0  -3  -123297.40 1089.67   1
   0   3  -121514.60 1092.59  -2
   0  -3  -121514.60 1092.59   1
   0   3  -2 1402.02   72.71  -2
   0  -3  -2 1402.02   72.71   1
   0  -3   2 1217.10   78.39  -2
   0   3   2 1217.10   78.39   1
   0  -3   2 1377.55   71.23  -2
   0   3   2 1377.55   71.23   1
   0   3  -2 1271.83   77.87  -2
   0  -3  -2 1271.83   77.87   1
   0  -3   379297.90 3699.18  -2
   0   3   379297.90 3699.18   1
   0   3  -372862.60 3692.70  -2
   0  -3  -372862.60 3692.70   1
   0   3  -378807.90 3699.09  -2
   0  -3  -378807.90 3699.09   1
   0   3  -381296.20 3699.35  -2
   0  -3  -381296.20 3699.35   1
   0  -3   431219.40 1237.09  -2
   0   3   431219.40 1237.09   1
   0   3  -426909.80 1228.29  -2
   0  -3  -426909.80 1228.29   1
   0   3  -431832.90 1239.35  -2
   0  -3  -431832.90 1239.35   1
   0   3  -428285.30 1236.74  -2
   0  -3  -428285.30 1236.74   1
   0   3  -431127.20 1236.33  -2
   0  -3  -431127.20 1236.33   1
   0   3   5 4454.77  188.68   1
   0   3   5 3843.07  189.56   1
   0  -3  -5 4118.35  192.07   1
   0  -3  -5 4528.78  188.18   1
   0  -3  -5 3413.59  187.67   1
   0   3   6  204.54   22.87   1
   0  -3  -6   37.36   23.34   1
   0   3   6   10.21   22.45   1
   0   3   6   50.50   27.84   1
   0  -3  -6   49.39   26.53   1
   0   3   6   23.99   17.64   1
   0  -3  -6   72.57   23.58   1
   0  -3  -6  160.20   22.60   1
   0   3   7   66.54   26.41   1
   0   3   7   86.31   29.84   1
   0  -3  -7   85.95   26.11   1
   0  -3  -7   84.32   30.58   1
   0   3   7   43.09   18.85   1
   0  -3  -7   58.60   23.52   1
   0  -3  -8 5317.82  299.58   1
   0   3   8 6551.94  305.47   1
   0   3   8 6063.14  307.47   1
   0  -3  -8 5984.85  306.27   1
   0   3   945422.00 2207.42   1
   0   3   941788.40 2201.53   1
   0  -3  -944355.00 2205.05   1
   0   3  10  753.85   60.48   1
   0   3  10  731.36   63.22   1
   0   3  10  687.83   62.45   1
   0   3  10  612.20   58.86   1
   0  -3 -10  695.34   62.32   1
   0   3  1116994.50  874.30   1
   0   3  1117626.00  881.11   1
   0   3  1115969.80  876.29   1
   0  -3 -1117275.80  877.99   1
   0   3  1240200.10 2064.29   1
   0   3  1243723.80 2073.85   1
   0   3  1238567.30 2068.30   1
   0  -3 -1241734.20 2069.70   1
   0   3  1310546.10  548.11   1
   0   3  13 9315.02  542.76   1
   0  -3 -1310249.10  544.97   1
   0   3  14  370.58   58.91   1
   0   3  14  482.00   62.56   1
   0  -3 -14  521.01   63.48   1
   0   3  15 4852.33  266.52   1
   0   3  15 4354.97  261.59   1
   0  -3 -15 4407.27  259.49   1
   0   3  1610971.50  559.56   1
   0   3  16 9904.75  555.93   1
   0  -3 -1610906.60  556.53   1
   0   3  17 3482.56  231.79   1
   0   3  17 4068.48  236.41   1
   0   3  18 2537.09  180.58   1
   0   3  18 2837.71  183.13   1
   0   3  18 2482.90  156.76   1
   0   3  19  673.24   87.62   1
   0   3  19 1108.04  100.41   1
   0   3  19 1079.94  104.43   1
   0   3  19  807.65   55.53   1
   0   3  19  814.40   55.00   1
   0   3  19  772.46   53.36   1
   0   3  20 2079.88  164.97   1
   0   3  20 3116.48  192.24   1
   0   3  20 2619.09  187.81   1
   0   3  20 2450.41  136.53   1
   0   3  20 2344.36  134.73   1
   0   3  20 2758.70  135.81   1
   0   3  21   45.41   71.29   1
   0   3  21  -12.17   44.03   1
   0   3  21   34.93   49.36   1
   0   3  21    0.90   24.37   1
   0   3  21    8.65   21.14   1
   0   3  21  -22.06   24.25   1
   0   3  22  120.18   71.06   1
   0   3  22  165.55   64.91   1
   0   3  22  173.09   55.53   1
   0   3  22  124.57   29.15   1
   0   3  22  131.27   26.55   1
   0   3  22  102.89   27.10   1
   0   3  23  431.16   44.37   1
   0   3  23  451.26   39.88   1
   0   3  24  111.81   31.43   1
   0   3  24   84.21   26.28   1
   0   3  25  365.03   36.94   1
   0   3  25  415.51   41.62   1
   0  -2  26   20.20   22.91  -2
   0   3  26   20.20   22.91   1
   0  -2  26   10.88   27.28  -2
   0   3  26   10.88   27.28   1
   0  -2  26   68.56  128.28  -2
   0   3  26   68.56  128.28   1
   0  -2  27  864.07   85.61  -2
   0   3  27  864.07   85.61   1
   0  -2  27  379.24  144.14  -2
   0   3  27  379.24  144.14   1
   0  -2  28  216.98   62.96  -2
   0   3  28  216.98   62.96   1
   0  -2  28  -16.58  122.92  -2
   0   3  28  -16.58  122.92   1
   0  -2  28  134.77   67.43  -2
   0   3  28  134.77   67.43   1
   0  -2  29   69.46   56.63  -2
   0   3  29   69.46   56.63   1
   0  -2  29   50.83  115.55  -2
   0   3  29   50.83  115.55   1
   0  -2  29  -19.83   62.45  -2
   0   3  29  -19.83   62.45   1
   0  -2  30  219.52   56.99  -2
   0   3  30  219.52   56.99   1
   0  -2  30  163.13  107.20  -2
   0   3  30  163.13  107.20   1
   0  -2  30  117.25   61.51  -2
   0   3  30  117.25   61.51   1
   0   3  31 1165.90   75.89   1
   0   3  31   85.68  106.20   1
   0   3  32  236.60   43.31   1
   0   3  32  120.01   83.45   1
   0   3  33  246.19   35.51   1
   0  -4  32  115.80   15.08   1
   0  -4  32  166.36   57.03   1
   0  -4  32   71.05   72.55   1
   0  -4  31   50.37   15.28   1
   0  -4  31   -1.28   86.10   1
   0  -4  31   77.37   69.11   1
   0   5  30  125.82   20.17  -2
   0  -4  30  125.82   20.17   1
   0   5  30  260.41   80.69  -2
   0  -4  30  260.41   80.69   1
   0   5  29  274.24   28.46  -2
   0  -4  29  274.24   28.46   1
   0   5  29  323.65   29.12  -2
   0  -4  29  323.65   29.12   1
   0   5  29  335.53   85.11  -2
   0  -4  29  335.53   85.11   1
   0   5  28   60.45   21.40  -2
   0  -4  28   60.45   21.40   1
   0   5  28    2.79   20.65  -2
   0  -4  28    2.79   20.65   1
   0   5  28  101.44   89.12  -2
   0  -4  28  101.44   89.12   1
   0   5  27  -16.90   23.25  -2
   0  -4  27  -16.90   23.25   1
   0   5  27   60.41   23.20  -2
   0  -4  27   60.41   23.20   1
   0   5  27   82.30   56.48  -2
   0  -4  27   82.30   56.48   1
   0   5  26  380.35   35.19  -2
   0  -4  26  380.35   35.19   1
   0   5  26  274.14   33.64  -2
   0  -4  26  274.14   33.64   1
   0  -4  25  163.08   29.45   1
   0  -4  25  185.33   28.52   1
   0  -4  24  213.64   30.27   1
   0  -4  23  829.81   57.58   1
   0  -4  22  875.24   59.26   1
   0  -4  21   52.81   24.88   1
   0  -4  20  368.33   69.35   1
   0  -4  20  286.76   64.21   1
   0  -4  20  476.12   74.47   1
   0  -4  20  342.08   35.48   1
   0  -4  19  760.50   91.04   1
   0  -4  19  758.75   91.06   1
   0  -4  19  877.00   54.52   1
   0  -4  18  321.91   60.01   1
   0  -4  18  194.88   55.14   1
   0  -4  18  210.54   55.82   1
   0  -4  17 5350.57  333.98   1
   0  -4  17 5576.86  335.52   1
   0  -4  16 3216.71  203.44   1
   0  -4  16 2807.16  197.09   1
   0  -4  15 1288.40  111.44   1
   0  -4  15 1643.33  116.70   1
   0  -4  15 1329.44  110.42   1
   0  -4  1411160.80  590.87   1
   0  -4  1412416.90  595.44   1
   0  -4  1410882.70  591.89   1
   0  -4  13 4782.23  280.19   1
   0  -4  13 4810.34  278.93   1
   0  -4  13 5539.60  283.47   1
   0  -4  12 5606.57  294.93   1
   0  -4  12 5130.38  294.61   1
   0  -4  12 5410.82  295.42   1
   0  -4  11  612.85   65.52   1
   0  -4  11  637.11   66.66   1
   0  -4  11  638.22   64.48   1
   0  -4  1011283.40  561.40   1
   0  -4  1010786.40  560.02   1
   0   4  -916434.90  852.72   1
   0  -4   918555.70  857.90   1
   0  -4   916950.80  855.44   1
   0   4  -8 3479.28  198.15   1
   0  -4   8 3613.36  200.47   1
   0  -4   8 3778.89  201.94   1
   0  -4   7  283.27   40.48   1
   0  -4   614196.20  676.02   1
   0   4  -613172.90  668.74   1
   0  -4   613791.60  664.56   1
   0  -4   613445.80  668.99   1
   0  -4   5  239.81   35.79   1
   0   4  -5  287.63   32.56   1
   0  -4   5  323.83   32.69   1
   0   4   415502.60  781.32  -2
   0  -4   415502.60  781.32   1
   0  -4  -416525.20  786.56  -2
   0   4  -416525.20  786.56   1
   0   4   415600.90  787.16  -2
   0  -4   415600.90  787.16   1
   0   4   416809.00  786.26  -2
   0  -4   416809.00  786.26   1
   0   4   3  123.83   27.91  -2
   0  -4   3  123.83   27.91   1
   0  -4  -3  153.91   26.47  -2
   0   4  -3  153.91   26.47   1
   0   4   3   97.94   23.29  -2
   0  -4   3   97.94   23.29   1
   0   4   3  147.39   27.25  -2
   0  -4   3  147.39   27.25   1
   0  -4  -2 2150.54  119.62  -2
   0   4  -2 2150.54  119.62   1
   0   4   2 2156.14  117.50  -2
   0  -4   2 2156.14  117.50   1
   0   4   2 2086.60  119.53  -2
   0  -4   2 2086.60  119.53   1
   0   4   1 1713.25   94.67  -2
   0  -4   1 1713.25   94.67   1
   0  -4  -1 1609.41   95.68  -2
   0   4  -1 1609.41   95.68   1
   0   4   1 1538.28   94.83  -2
   0  -4   1 1538.28   94.83   1
   0  -4   0  637.80   49.70  -2
   0   4   0  637.80   49.70   1
   0   4   0  639.08   45.78  -2
   0  -4   0  639.08   45.78   1
   0   4   0  630.08   49.65  -2
   0  -4   0  630.08   49.65   1
   0  -4   1 2052.45  113.59  -2
   0   4   1 2052.45  113.59   1
   0   4  -1 2001.09  108.11  -2
   0  -4  -1 2001.09  108.11   1
   0   4  -1 1910.50  111.94  -2
   0  -4  -1 1910.50  111.94   1
   0   4  -2 2207.52  115.64  -2
   0  -4  -2 2207.52  115.64   1
   0  -4   2 2223.70  122.37  -2
   0   4   2 2223.70  122.37   1
   0   4  -2 2087.11  121.24  -2
   0  -4  -2 2087.11  121.24   1
   0  -4   3  215.24   29.23  -2
   0   4   3  215.24   29.23   1
   0   4  -3  199.96   22.46  -2
   0  -4  -3  199.96   22.46   1
   0   4  -3  180.81   28.31  -2
   0  -4  -3  180.81   28.31   1
   0   4  -3  201.62   30.30  -2
   0  -4  -3  201.62   30.30   1
   0  -4   417288.30  867.72  -2
   0   4   417288.30  867.72   1
   0   4  -418225.50  868.18  -2
   0  -4  -418225.50  868.18   1
   0   4  -417802.80  867.07  -2
   0  -4  -417802.80  867.07   1
   0  -4  -5  577.96   48.94   1
   0   4   5  509.11   44.92   1
   0  -4  -5  615.84   48.47   1
   0  -4  -5  582.51   44.40   1
   0  -4  -610533.50  574.33   1
   0   4   612581.70  575.42   1
   0   4   611391.40  572.88   1
   0  -4  -611872.10  577.15   1
   0  -4  -611753.20  572.08   1
   0   4   7 2371.14  123.36   1
   0  -4  -7 2153.72  124.20   1
   0  -4  -7 2115.43  121.64   1
   0  -4  -813338.50  728.15   1
   0  -4  -814735.10  732.99   1
   0   4   9 9162.50  411.74   1
   0  -4  -9 8146.80  412.48   1
   0   4  1012679.80  640.47   1
   0   4  1012062.10  636.23   1
   0   4  1011637.50  636.91   1
   0  -4 -1012787.00  639.67   1
   0   4  11 6513.02  366.55   1
   0   4  11 6609.03  364.40   1
   0   4  11 6756.16  368.50   1
   0  -4 -11 6863.25  367.87   1
   0   4  1216813.50  882.06   1
   0   4  1216972.60  877.81   1
   0   4  1216393.70  880.16   1
   0  -4 -1217992.00  882.83   1
   0   4  13 2629.10  159.75   1
   0   4  13 2226.62  154.03   1
   0   4  13 2201.39  149.88   1
   0  -4 -13 2336.49  155.48   1
   0   4  14 7356.15  375.04   1
   0   4  14 6283.03  368.94   1
   0  -4 -14 6918.52  370.91   1
   0   4  15 1939.80  137.86   1
   0   4  15 1911.32  136.85   1
   0  -4 -15 1798.62  134.52   1
   0   4  1622502.90 1107.20   1
   0   4  1621126.80 1105.18   1
   0  -4 -1622296.30 1103.82   1
   0   4  17 1606.84  122.81   1
   0   4  17 1389.10  120.62   1
   0   4  17 1220.92   99.05   1
   0  -4 -17 1420.75  118.04   1
   0   4  18   98.75   46.88   1
   0   4  18   95.28   47.76   1
   0   4  18   73.57   59.96   1
   0  -4 -18  191.54   54.26   1
   0   4  19 1246.02  107.34   1
   0   4  19 1575.55  130.38   1
   0   4  19 1467.27  124.71   1
   0   4  19 1334.82   80.54   1
   0   4  19 1312.16   78.42   1
   0   4  20 1584.76   96.28   1
   0   4  20 1570.64   98.30   1
   0   4  21  201.09   76.76   1
   0   4  21  358.80  122.79   1
   0   4  21  256.73   34.06   1
   0   4  21  205.66   65.60   1
   0   4  21  279.92   32.18   1
   0   4  22   -8.64  119.63   1
   0   4  22   13.62   26.21   1
   0   4  22  -18.75   54.36   1
   0   4  22   12.46   22.56   1
   0   4  23  564.30   46.27   1
   0   4  23  590.79   48.67   1
   0   4  24    6.12   27.46   1
   0   4  24   69.70  123.47   1
   0   4  25  644.96   52.70   1
   0   4  25  445.33  135.47   1
   0  -3  26 1406.46  105.38  -2
   0   4  26 1406.46  105.38   1
   0  -3  26 1221.71   81.04  -2
   0   4  26 1221.71   81.04   1
   0  -3  26 1547.38  162.82  -2
   0   4  26 1547.38  162.82   1
   0  -3  26 1124.66  110.67  -2
   0   4  26 1124.66  110.67   1
   0  -3  27   97.43   57.29  -2
   0   4  27   97.43   57.29   1
   0  -3  27  -11.71   66.73  -2
   0   4  27  -11.71   66.73   1
   0  -3  27    2.54  129.67  -2
   0   4  27    2.54  129.67   1
   0  -3  28  271.17   59.53  -2
   0   4  28  271.17   59.53   1
   0  -3  28  298.36  125.21  -2
   0   4  28  298.36  125.21   1
   0  -3  29  686.60   70.96  -2
   0   4  29  686.60   70.96   1
   0  -3  29  412.21  121.74  -2
   0   4  29  412.21  121.74   1
   0  -3  30  168.90  108.49  -2
   0   4  30  168.90  108.49   1
   0  -3  30  622.30   92.56  -2
   0   4  30  622.30   92.56   1
   0   4  31   84.22   96.31   1
   0  -5  32    7.11    9.88   1
   0  -5  32   66.11   49.12   1
   0  -5  31   98.20   15.34   1
   0  -5  31  150.39   63.86   1
   0   6  30  204.62   22.29  -2
   0  -5  30  204.62   22.29   1
   0   6  30  201.38   75.07  -2
   0  -5  30  201.38   75.07   1
   0   6  29  267.29   27.36  -2
   0  -5  29  267.29   27.36   1
   0   6  29  492.80   93.77  -2
   0  -5  29  492.80   93.77   1
   0   6  28  111.04   22.45  -2
   0  -5  28  111.04   22.45   1
   0   6  28   89.74   82.45  -2
   0  -5  28   89.74   82.45   1
   0   6  27  284.05   30.38  -2
   0  -5  27  284.05   30.38   1
   0   6  26  358.34   34.58  -2
   0  -5  26  358.34   34.58   1
   0  -5  25  754.26   53.55   1
   0  -5  24  383.72   37.24   1
   0  -5  23  245.24   31.90   1
   0  -5  22 1258.74  147.85   1
   0  -5  22 2459.84  123.66   1
   0  -5  21  126.32   82.50   1
   0  -5  21  309.59   68.75   1
   0  -5  21  213.82   36.12   1
   0  -5  20 1829.76  137.06   1
   0  -5  20  957.21  117.54   1
   0  -5  19  -11.60   47.51   1
   0  -5  19   44.28   48.72   1
   0  -5  19   77.61   72.97   1
   0  -5  19    3.85   49.89   1
   0  -5  18   -7.15   43.69   1
   0  -5  18  -10.97   44.43   1
   0  -5  18   10.50   45.31   1
   0  -5  17 1302.24  117.84   1
   0  -5  17 1285.33  119.84   1
   0  -5  16 5926.67  352.87   1
   0  -5  16 5916.94  355.51   1
   0  -5  15  143.67   46.18   1
   0  -5  15  210.71   50.82   1
   0  -5  15  145.84   47.98   1
   0  -5  15  195.20   52.92   1
   0  -5  14  123.28   43.24   1
   0  -5  14  161.68   49.93   1
   0  -5  14  141.17   46.76   1
   0  -5  14  209.26   45.20   1
   0  -5  14  193.90   46.83   1
   0  -5  13 1355.22  105.37   1
   0  -5  13 1294.66  105.35   1
   0  -5  13 1353.78  102.40   1
   0  -5  13 1185.27   95.81   1
   0  -5  12  138.21   40.87   1
   0  -5  12  164.22   46.45   1
   0  -5  12   57.11   40.04   1
   0  -5  12  132.41   38.78   1
   0  -5  11 3266.40  192.04   1
   0  -5  11 3078.61  190.33   1
   0  -5  10 3063.41  183.93   1
   0  -5  10 3073.54  184.69   1
   0   5  -918684.90  991.55   1
   0  -5   921520.00  998.36   1
   0  -5   920385.80  997.22   1
   0  -5   8  766.81   68.31   1
   0  -5   7  642.19   60.05   1
   0  -5   6 1172.52   65.37   1
   0   5  -6 1225.08   67.49   1
   0  -5   523746.70 1116.05   1
   0   5  -523695.90 1116.48   1
   0  -5   521044.40 1116.54   1
   0   5   424149.70 1172.62  -2
   0  -5   424149.70 1172.62   1
   0   5   424235.30 1169.10  -2
   0  -5   424235.30 1169.10   1
   0  -5  -424127.80 1173.25  -2
   0   5  -424127.80 1173.25   1
   0   5   423598.60 1173.89  -2
   0  -5   423598.60 1173.89   1
   0   5   3 1072.02   73.32  -2
   0  -5   3 1072.02   73.32   1
   0   5   3 1041.85   69.22  -2
   0  -5   3 1041.85   69.22   1
   0  -5  -3 1055.74   72.25  -2
   0   5  -3 1055.74   72.25   1
   0   5   2 1398.68   87.74  -2
   0  -5   2 1398.68   87.74   1
   0  -5  -2 1475.43   88.12  -2
   0   5  -2 1475.43   88.12   1
   0   5   2 1458.36   85.34  -2
   0  -5   2 1458.36   85.34   1
   0   5   1  315.37   41.93  -2
   0  -5   1  315.37   41.93   1
   0  -5  -1  383.94   40.20  -2
   0   5  -1  383.94   40.20   1
   0   5   1  280.05   38.30  -2
   0  -5   1  280.05   38.30   1
   0   5   0   51.01   25.49  -2
   0  -5   0   51.01   25.49   1
   0   5   0   57.03   21.77  -2
   0  -5   0   57.03   21.77   1
   0  -5   0   75.49   26.77  -2
   0   5   0   75.49   26.77   1
   0   5   0   89.49   28.71  -2
   0  -5   0   89.49   28.71   1
   0   5  -1  698.71   59.60  -2
   0  -5  -1  698.71   59.60   1
   0   5  -1  795.02   54.91  -2
   0  -5  -1  795.02   54.91   1
   0  -5   1  856.54   61.63  -2
   0   5   1  856.54   61.63   1
   0   5  -1  793.56   61.67  -2
   0  -5  -1  793.56   61.67   1
   0   5  -2 2146.41  126.52  -2
   0  -5  -2 2146.41  126.52   1
   0   5  -2 2275.52  119.82  -2
   0  -5  -2 2275.52  119.82   1
   0   5  -2 2231.39  127.57  -2
   0  -5  -2 2231.39  127.57   1
   0  -5   2 2062.15  126.80  -2
   0   5   2 2062.15  126.80   1
   0   5  -3 2071.77  108.46  -2
   0  -5  -3 2071.77  108.46   1
   0   5  -3 1747.29  109.31  -2
   0  -5  -3 1747.29  109.31   1
   0   5  -3 1873.34  111.54  -2
   0  -5  -3 1873.34  111.54   1
   0  -5   3 1712.44  109.64  -2
   0   5   3 1712.44  109.64   1
   0   5  -420997.60 1036.60  -2
   0  -5  -420997.60 1036.60   1
   0   5  -422548.30 1038.68  -2
   0  -5  -422548.30 1038.68   1
   0  -5   421459.00 1039.24  -2
   0   5   421459.00 1039.24   1
   0   5  -419968.30 1038.80  -2
   0  -5  -419968.30 1038.80   1
   0  -5  -522241.20 1099.71   1
   0  -5  -523771.60 1100.17   1
   0   5   522118.00 1100.15   1
   0  -5  -521907.30 1101.86   1
   0  -5  -6 4208.30  205.95   1
   0  -5  -6 3465.42  199.15   1
   0  -5  -6 4066.00  205.98   1
   0   5   6 3479.67  200.40   1
   0   5   7 2858.83  150.23   1
   0  -5  -7 2397.69  149.96   1
   0  -5  -7 2649.76  151.70   1
   0   5   8 1177.11   76.46   1
   0  -5  -8  921.41   74.65   1
   0  -5  -8 1015.20   77.45   1
   0   5   914976.90  658.29   1
   0  -5  -913472.30  659.50   1
   0   5  10  691.25   63.80   1
   0   5  10  533.56   59.57   1
   0  -5 -10  662.35   65.99   1
   0   5  11 4067.08  245.61   1
   0   5  11 4247.64  246.49   1
   0  -5 -11 4352.97  247.88   1
   0   5  12   62.41   39.66   1
   0   5  12    4.18   36.73   1
   0   5  12   -6.58   30.56   1
   0  -5 -12   28.70   38.70   1
   0   5  13  939.23   85.59   1
   0   5  13  958.24   86.34   1
   0  -5 -13 1089.21   90.30   1
   0   5  14 1331.40  109.13   1
   0  -5 -14 1382.32  110.07   1
   0   5  15 7926.02  437.88   1
   0  -5 -15 8257.91  438.21   1
   0   5  16 1316.22  115.86   1
   0  -5 -16 1448.12  117.03   1
   0   5  17  595.67   81.30   1
   0  -5 -17  659.14   80.88   1
   0   5  18  835.80  123.14   1
   0  -5 -18 1238.53  109.32   1
   0   5  18 1048.79   65.49   1
   0   5  18 1042.88   91.09   1
   0   5  18 1326.87  115.99   1
   0   5  18 1073.07   67.35   1
   0   5  19 1180.21  137.35   1
   0   5  19 1032.27   64.89   1
   0  -5 -19 1042.03  106.60   1
   0   5  19 1054.19  110.18   1
   0   5  19  987.12   66.44   1
   0   5  19 1114.61   93.96   1
   0   5  20   63.60  112.96   1
   0   5  20   90.83   51.56   1
   0   5  20   88.78   26.04   1
   0   5  20  110.74   63.57   1
   0   5  21   80.03  127.77   1
   0   5  21   -9.10   54.40   1
   0   5  21   62.81   70.38   1
   0   5  21   27.61   25.34   1
   0   5  22 3456.29  250.35   1
   0   5  22 3291.23  177.49   1
   0   5  23   -2.93  122.95   1
   0   5  23   30.44   28.91   1
   0   5  24  197.03  130.61   1
   0   5  24  134.10   30.61   1
   0   5  25  213.60  132.20   1
   0   5  25  212.72   34.85   1
   0  -4  26  791.03  144.77  -2
   0   5  26  791.03  144.77   1
   0  -4  26  920.26   65.26  -2
   0   5  26  920.26   65.26   1
   0  -4  27  204.83  131.88  -2
   0   5  27  204.83  131.88   1
   0  -4  28  551.98  139.13  -2
   0   5  28  551.98  139.13   1
   0  -4  29  142.53  111.57  -2
   0   5  29  142.53  111.57   1
   0  -4  29  172.72   97.24  -2
   0   5  29  172.72   97.24   1
   0  -4  30  169.36   88.16  -2
   0   5  30  169.36   88.16   1
   0  -4  30    6.62  103.07  -2
   0   5  30    6.62  103.07   1
   0   5  31   89.08   77.55   1
   0   5  32   45.93   44.08   1
   0  -6  31   23.90   11.77   1
   0  -6  31   49.74   53.48   1
   0   7  30  239.04   22.15  -2
   0  -6  30  239.04   22.15   1
   0   7  30  324.25   70.63  -2
   0  -6  30  324.25   70.63   1
   0   7  29  456.32   33.84  -2
   0  -6  29  456.32   33.84   1
   0   7  29  688.11   87.64  -2
   0  -6  29  688.11   87.64   1
   0   7  28  162.59   23.64  -2
   0  -6  28  162.59   23.64   1
   0   7  28  221.16   83.00  -2
   0  -6  28  221.16   83.00   1
   0   7  27  697.72   47.36  -2
   0  -6  27  697.72   47.36   1
   0  -6  25   63.39   89.27   1
   0  -6  24  192.03   89.75   1
   0  -6  24  526.26   47.77   1
   0  -6  23  354.90   95.80   1
   0  -6  23  757.92   57.08   1
   0  -6  22   76.03   83.63   1
   0  -6  22  194.89   36.02   1
   0  -6  21   17.70   81.92   1
   0  -6  20  171.78   60.07   1
   0  -6  20  137.65   84.63   1
   0  -6  19  719.74   98.81   1
   0  -6  19  750.21   98.83   1
   0  -6  19  874.33  102.64   1
   0  -6  18  431.82   70.50   1
   0  -6  18  450.85   76.29   1
   0  -6  18  584.14   77.34   1
   0  -6  17   20.59   42.86   1
   0  -6  17   -3.71   42.26   1
   0  -6  17   -6.85   43.02   1
   0  -6  16   85.27   44.02   1
   0  -6  16  128.14   51.24   1
   0  -6  16   42.01   41.54   1
   0  -6  16  109.44   45.43   1
   0  -6  15 2723.75  189.28   1
   0  -6  15 3503.20  201.40   1
   0  -6  15 2808.31  196.13   1
   0  -6  15 2828.19  189.66   1
   0  -6  15 3388.49  205.37   1
   0  -6  14   97.58   38.83   1
   0  -6  14   67.77   45.75   1
   0  -6  14  148.04   43.08   1
   0  -6  14  123.99   41.30   1
   0  -6  14  137.28   50.48   1
   0  -6  13   91.21   43.68   1
   0  -6  13  118.79   39.60   1
   0  -6  13   95.85   45.59   1
   0  -6  13   69.98   38.77   1
   0  -6  12  239.27   51.50   1
   0  -6  12  404.40   61.18   1
   0  -6  12  320.64   49.71   1
   0  -6  11 2287.36  152.82   1
   0  -6  11 2251.00  151.17   1
   0  -6  11 2294.52  147.03   1
   0  -6  10  327.76   55.55   1
   0  -6  10  343.41   49.64   1
   0  -6  10  377.19   57.81   1
   0  -6   9 1311.68   96.01   1
   0  -6   9 1449.41  103.46   1
   0  -6   9 1376.44  104.13   1
   0   6  -9 1163.88   96.45   1
   0  -6   8 4328.46  244.93   1
   0  -6   8 4605.45  250.11   1
   0  -6   7 2238.68  140.07   1
   0  -6   7 2364.06  144.65   1
   0  -6   6 2296.83  145.83   1
   0  -6   6 2535.69  149.79   1
   0   6  -6 2478.98  147.63   1
   0  -6   5 9203.44  469.85   1
   0   6  -5 8853.06  470.30   1
   0  -6   5 9818.12  472.92   1
   0   6   410117.20  442.22  -2
   0  -6   410117.20  442.22   1
   0  -6  -4 9294.82  441.02  -2
   0   6  -4 9294.82  441.02   1
   0   6   318068.40  887.76  -2
   0  -6   318068.40  887.76   1
   0   6   318581.00  884.59  -2
   0  -6   318581.00  884.59   1
   0  -6  -318700.90  889.36  -2
   0   6  -318700.90  889.36   1
   0   6   316704.70  884.72  -2
   0  -6   316704.70  884.72   1
   0   6   219142.20  989.47  -2
   0  -6   219142.20  989.47   1
   0   6   220783.80  988.70  -2
   0  -6   220783.80  988.70   1
   0   6   221108.50  989.46  -2
   0  -6   221108.50  989.46   1
   0  -6  -219473.90  991.59  -2
   0   6  -219473.90  991.59   1
   0   6   1 3342.27  195.47  -2
   0  -6   1 3342.27  195.47   1
   0   6   1 3746.68  193.56  -2
   0  -6   1 3746.68  193.56   1
   0  -6  -1 3708.47  199.79  -2
   0   6  -1 3708.47  199.79   1
   0   6   1 3487.55  195.66  -2
   0  -6   1 3487.55  195.66   1
   0   6   0 4151.66  227.49  -2
   0  -6   0 4151.66  227.49   1
   0   6   0 4446.28  223.51  -2
   0  -6   0 4446.28  223.51   1
   0  -6   0 4039.69  228.25  -2
   0   6   0 4039.69  228.25   1
   0   6   0 4243.53  227.44  -2
   0  -6   0 4243.53  227.44   1
   0   6  -1 2220.81  139.71  -2
   0  -6  -1 2220.81  139.71   1
   0   6  -1 2485.27  134.53  -2
   0  -6  -1 2485.27  134.53   1
   0   6  -1 2404.15  142.17  -2
   0  -6  -1 2404.15  142.17   1
   0  -6   1 2464.46  142.88  -2
   0   6   1 2464.46  142.88   1
   0   6  -219080.60  948.47  -2
   0  -6  -219080.60  948.47   1
   0   6  -220027.40  950.30  -2
   0  -6  -220027.40  950.30   1
   0  -6   218741.60  949.80  -2
   0   6   218741.60  949.80   1
   0   6  -321720.20 1019.81  -2
   0  -6  -321720.20 1019.81   1
   0   6  -320622.70 1022.96  -2
   0  -6  -320622.70 1022.96   1
   0   6  -321198.20 1024.93  -2
   0  -6  -321198.20 1024.93   1
   0  -6   319654.60 1023.52  -2
   0   6   319654.60 1023.52   1
   0   6  -414013.60  676.80  -2
   0  -6  -414013.60  676.80   1
   0   6  -413417.90  678.32  -2
   0  -6  -413417.90  678.32   1
   0   6  -413759.20  681.11  -2
   0  -6  -413759.20  681.11   1
   0  -6   413339.50  680.09  -2
   0   6   413339.50  680.09   1
   0  -6  -5 2967.67  199.32   1
   0  -6  -5 3389.00  205.16   1
   0  -6  -6  680.92   67.45   1
   0  -6  -6  821.06   72.77   1
   0  -6  -7 7240.97  365.31   1
   0  -6  -7 7827.75  365.91   1
   0   6   813476.80  613.68   1
   0  -6  -812357.20  615.28   1
   0   6   9  869.76   71.50   1
   0  -6  -9  729.84   71.11   1
   0  -6  -9  901.97   75.18   1
   0   6  10  626.50   63.24   1
   0  -6 -10  605.96   63.64   1
   0   6  10  792.11   66.71   1
   0  -6 -10  622.85   65.83   1
   0   6  11 4096.68  254.28   1
   0  -6 -11 4517.84  259.44   1
   0   6  12 1817.45  131.82   1
   0   6  12 2205.87  132.81   1
   0   6  12 1726.91  128.82   1
   0  -6 -12 2033.54  135.26   1
   0   6  13  179.55   44.93   1
   0   6  13  245.43   52.65   1
   0  -6 -13  200.33   49.78   1
   0   6  14   56.10   39.79   1
   0   6  14   10.61   40.49   1
   0  -6 -14   45.05   42.03   1
   0   6  15 3319.04  213.57   1
   0  -6 -15 3473.29  216.28   1
   0   6  16  123.30   47.47   1
   0  -6 -16  146.32   50.51   1
   0   6  17  466.22  105.31   1
   0  -6 -17  349.87   65.55   1
   0   6  17  292.75   57.39   1
   0   6  17  399.93   67.09   1
   0   6  17  352.88   34.01   1
   0   6  17  444.25   37.68   1
   0   6  18   91.20  107.37   1
   0  -6 -18    7.34   46.11   1
   0   6  18   39.46   50.84   1
   0   6  18  -15.64   45.07   1
   0   6  18    2.49   20.58   1
   0   6  19 1286.01  144.21   1
   0  -6 -19 1192.40  112.60   1
   0   6  19  989.39  108.64   1
   0   6  19  964.54   65.40   1
   0   6  19  814.25   92.08   1
   0   6  20  107.67  126.37   1
   0   6  20  105.71   58.15   1
   0   6  20   79.79   68.63   1
   0   6  20  127.33   28.44   1
   0   6  21 2942.17  193.10   1
   0   6  21 3088.64  226.59   1
   0   6  21 3001.47  162.34   1
   0   6  22  422.56   87.11   1
   0   6  22  521.30  146.40   1
   0   6  22  426.76   43.69   1
   0   6  23 1293.25  154.63   1
   0   6  23  975.54   68.58   1
   0   6  24   60.22  125.07   1
   0   6  24   20.29   28.33   1
   0   6  25 1427.84  168.74   1
   0   6  25 1681.14   99.47   1
   0  -5  26   -2.58  127.97  -2
   0   6  26   -2.58  127.97   1
   0  -5  26  123.22   32.31  -2
   0   6  26  123.22   32.31   1
   0  -5  27  214.88  134.08  -2
   0   6  27  214.88  134.08   1
   0  -5  28  278.87  100.25  -2
   0   6  28  278.87  100.25   1
   0  -5  28  153.59  115.28  -2
   0   6  28  153.59  115.28   1
   0  -5  29 1054.83  108.15  -2
   0   6  29 1054.83  108.15   1
   0  -5  29  229.13  114.32  -2
   0   6  29  229.13  114.32   1
   0  -5  30  467.92   90.93  -2
   0   6  30  467.92   90.93   1
   0   6  31  133.18   71.88   1
   0   6  31   59.88   52.00   1
   0   6  32   27.34   40.11   1
   0   6  32   84.65   57.25   1
   0  -7  31   27.90   10.14   1
   0   8  30  103.73   15.38  -2
   0  -7  30  103.73   15.38   1
   0   8  30  164.11   58.01  -2
   0  -7  30  164.11   58.01   1
   0   8  29   69.69   16.86  -2
   0  -7  29   69.69   16.86   1
   0   8  29  133.06   67.44  -2
   0  -7  29  133.06   67.44   1
   0   8  28   28.97   17.49  -2
   0  -7  28   28.97   17.49   1
   0   8  28   60.12   73.57  -2
   0  -7  28   60.12   73.57   1
   0   8  27   44.71   19.56  -2
   0  -7  27   44.71   19.56   1
   0   8  27   60.40   73.25  -2
   0  -7  27   60.40   73.25   1
   0   8  26  247.80   85.60  -2
   0  -7  26  247.80   85.60   1
   0  -7  25  503.86   45.69   1
   0  -7  25  326.48  142.84   1
   0  -7  24   61.91   31.53   1
   0  -7  24  -30.28   88.33   1
   0  -7  23   66.28   30.42   1
   0  -7  23   80.92   90.48   1
   0  -7  22 2028.99  111.43   1
   0  -7  22 1282.33  145.57   1
   0  -7  21   -2.29   87.36   1
   0  -7  20  332.37   96.15   1
   0  -7  19   36.08   47.91   1
   0  -7  19    6.53   80.45   1
   0  -7  18 1108.29  107.13   1
   0  -7  18  718.28  100.56   1
   0  -7  17   29.05   41.35   1
   0  -7  17   51.86   46.86   1
   0  -7  16  109.98   50.52   1
   0  -7  16   49.92   56.17   1
   0  -7  16  123.25   47.53   1
   0  -7  15    3.21   37.89   1
   0  -7  15   33.02   50.91   1
   0  -7  15   -3.59   43.64   1
   0  -7  15   61.43   43.30   1
   0  -7  14 1160.39  105.80   1
   0  -7  14 1012.56  100.75   1
   0  -7  14  891.15   91.67   1
   0  -7  14 1046.26   96.49   1
   0  -7  13 1639.65  127.29   1
   0  -7  13 1478.79  122.32   1
   0  -7  13 1345.01  113.83   1
   0  -7  12   24.75   44.40   1
   0  -7  12   11.98   39.91   1
   0  -7  12   29.77   36.58   1
   0  -7  11  323.10   59.63   1
   0  -7  11  364.18   55.45   1
   0  -7  11  308.89   57.37   1
   0  -7  10    7.19   31.95   1
   0  -7  10   18.98   39.68   1
   0  -7  10    5.26   37.29   1
   0   7 -10   24.52   34.75   1
   0  -7   9  119.63   37.86   1
   0  -7   9  128.04   42.89   1
   0  -7   9  144.88   48.41   1
   0  -7   8 5328.81  292.68   1
   0  -7   7 1254.34   93.59   1
   0  -7   6  754.97   61.71   1
   0   7  -6  654.16   62.66   1
   0  -7   5  962.94   73.77   1
   0   7  -5 1013.56   76.25   1
   0   7   414099.40  672.30  -2
   0  -7   414099.40  672.30   1
   0   7   412450.60  668.14  -2
   0  -7   412450.60  668.14   1
   0  -7  -413628.60  673.53  -2
   0   7  -413628.60  673.53   1
   0   7   3 6763.50  351.39  -2
   0  -7   3 6763.50  351.39   1
   0  -7  -3 6256.92  352.27  -2
   0   7  -3 6256.92  352.27   1
   0   7   3 6833.61  348.42  -2
   0  -7   3 6833.61  348.42   1
   0   7   3 6786.94  348.89  -2
   0  -7   3 6786.94  348.89   1
   0   7   2 6954.54  351.04  -2
   0  -7   2 6954.54  351.04   1
   0   7   2 5917.87  341.55  -2
   0  -7   2 5917.87  341.55   1
   0  -7  -2 7016.93  352.35  -2
   0   7  -2 7016.93  352.35   1
   0   7   2 6806.84  346.09  -2
   0  -7   2 6806.84  346.09   1
   0   7   1   93.42   38.84  -2
   0  -7   1   93.42   38.84   1
   0   7   1  111.00   30.25  -2
   0  -7   1  111.00   30.25   1
   0  -7  -1  129.46   37.90  -2
   0   7  -1  129.46   37.90   1
   0   7   1  111.61   36.01  -2
   0  -7   1  111.61   36.01   1
   0   7   076726.90 3905.41  -2
   0  -7   076726.90 3905.41   1
   0   7   082800.40 3906.32  -2
   0  -7   082800.40 3906.32   1
   0  -7   078118.40 3908.01  -2
   0   7   078118.40 3908.01   1
   0   7   085134.80 3901.47  -2
   0  -7   085134.80 3901.47   1
   0   7  -1  127.29   38.25  -2
   0  -7  -1  127.29   38.25   1
   0  -7   1   66.39   35.42  -2
   0   7   1   66.39   35.42   1
   0   7  -1  117.43   37.40  -2
   0  -7  -1  117.43   37.40   1
   0   7  -211008.90  531.41  -2
   0  -7  -211008.90  531.41   1
   0   7  -210148.40  538.24  -2
   0  -7  -210148.40  538.24   1
   0   7  -210977.60  540.25  -2
   0  -7  -210977.60  540.25   1
   0  -7   210128.40  540.16  -2
   0   7   210128.40  540.16   1
   0   7  -3 4654.72  251.46  -2
   0  -7  -3 4654.72  251.46   1
   0   7  -3 4886.46  258.24  -2
   0  -7  -3 4886.46  258.24   1
   0   7  -3 4592.82  258.19  -2
   0  -7  -3 4592.82  258.19   1
   0  -7   3 4808.16  260.23  -2
   0   7   3 4808.16  260.23   1
   0   7  -412820.40  583.07  -2
   0  -7  -412820.40  583.07   1
   0   7  -411309.90  581.57  -2
   0  -7  -411309.90  581.57   1
   0  -7   412082.50  583.91  -2
   0   7   412082.50  583.91   1
   0  -7  -5 1193.72   86.64   1
   0  -7  -5 1315.00   90.58   1
   0   7   5 1231.62   90.84   1
   0  -7  -5 1179.21   92.89   1
   0  -7  -6 4666.79  217.96   1
   0  -7  -6 4409.14  221.88   1
   0  -7  -7 1752.90  108.52   1
   0  -7  -7 1713.09  112.53   1
   0  -7  -8 1327.17   97.46   1
   0   7   8 1294.77   95.03   1
   0  -7  -8 1327.09  100.41   1
   0  -7  -9   74.15   36.40   1
   0   7   9   36.89   34.85   1
   0  -7  -9   43.96   35.90   1
   0  -7 -10   29.64   35.52   1
   0   7  10    9.99   32.39   1
   0  -7 -10   59.41   36.68   1
   0  -7 -11  547.95   65.24   1
   0   7  11  495.95   59.36   1
   0  -7 -12   66.22   40.47   1
   0   7  12   57.00   34.79   1
   0   7  12   44.54   40.31   1
   0   7  12   57.60   38.57   1
   0  -7 -13 2237.04  151.62   1
   0   7  13 2128.57  149.70   1
   0   7  13 2060.00  145.45   1
   0  -7 -14 1630.51  125.53   1
   0   7  14 1441.02  118.21   1
   0   7  14 1544.84  123.35   1
   0  -7 -15  143.24   50.32   1
   0   7  15  205.55   51.19   1
   0   7  16   59.38   21.30   1
   0   7  16   53.65   24.71   1
   0   7  16  144.09   95.69   1
   0  -7 -16   59.17   47.12   1
   0   7  16  102.37   50.10   1
   0   7  16   48.28   28.91   1
   0   7  16   69.38   43.43   1
   0   7  17   28.37   97.67   1
   0  -7 -17   18.42   46.98   1
   0   7  17    5.90   50.40   1
   0   7  17   22.56   47.23   1
   0   7  17   27.46   23.81   1
   0   7  17    8.93   21.27   1
   0   7  18  578.77  120.33   1
   0  -7 -18  646.28   85.53   1
   0   7  18  510.14   79.10   1
   0   7  18  456.87   42.30   1
   0   7  18  524.39   45.02   1
   0   7  18  470.37   75.69   1
   0   7  19  163.26  117.47   1
   0   7  19  330.49   69.97   1
   0   7  19  330.75   37.38   1
   0   7  19  249.61   34.40   1
   0   7  19  281.37   75.86   1
   0   7  20  167.94  122.40   1
   0   7  20  169.20   64.63   1
   0   7  20  190.36   78.97   1
   0   7  20  162.02   29.59   1
   0   7  21 1088.07  116.21   1
   0   7  21 1152.75   77.12   1
   0   7  22 1504.29  128.75   1
   0   7  22 1450.07   91.89   1
   0   7  23   37.86   70.99   1
   0   7  23   23.19  128.88   1
   0   7  23   17.06   27.48   1
   0   7  24  378.41  137.98   1
   0   7  24  614.56   51.53   1
   0   7  25  771.85  152.26   1
   0   7  25 1073.66   70.27   1
   0  -6  26 1032.54  124.10  -2
   0   7  26 1032.54  124.10   1
   0  -6  26  417.11  135.35  -2
   0   7  26  417.11  135.35   1
   0  -6  27   73.05  123.63  -2
   0   7  27   73.05  123.63   1
   0  -6  27  134.24  107.32  -2
   0   7  27  134.24  107.32   1
   0  -6  28  858.45  112.28  -2
   0   7  28  858.45  112.28   1
   0  -6  29  207.20   95.53  -2
   0   7  29  207.20   95.53   1
   0  -6  30  263.24   82.87  -2
   0   7  30  263.24   82.87   1
   0  -6  30   93.39   58.75  -2
   0   7  30   93.39   58.75   1
   0   7  31   15.99   45.95   1
   0   7  31   28.65   65.65   1
   0   9  30   28.76   11.42  -2
   0  -8  30   28.76   11.42   1
   0   9  29  107.24   16.09  -2
   0  -8  29  107.24   16.09   1
   0   9  28  267.66   24.91  -2
   0  -8  28  267.66   24.91   1
   0   9  27   67.27   73.00  -2
   0  -8  27   67.27   73.00   1
   0   9  27  185.89   23.17  -2
   0  -8  27  185.89   23.17   1
   0   9  26  -50.95   79.62  -2
   0  -8  26  -50.95   79.62   1
   0   9  26  154.46   29.34  -2
   0  -8  26  154.46   29.34   1
   0  -8  25   85.90   86.14   1
   0  -8  25  330.14   37.14   1
   0  -8  24  783.86  119.02   1
   0  -8  24 1376.66   81.31   1
   0  -8  23  179.93   91.71   1
   0  -8  23  200.12   36.15   1
   0  -8  22  -82.52   93.98   1
   0  -8  21  738.52  113.99   1
   0  -8  20  582.55  107.88   1
   0  -8  19  804.18  114.57   1
   0   8 -19 1227.18   84.89   1
   0  -8  18  183.07   90.88   1
   0   8 -18  279.07   47.22   1
   0  -8  17  185.47   84.47   1
   0   8 -17  270.73   45.49   1
   0  -8  17  170.73   64.01   1
   0  -8  16  -16.89   54.67   1
   0  -8  16   11.14   42.81   1
   0  -8  16   10.97   43.94   1
   0  -8  16  103.57   62.42   1
   0  -8  15  170.55   60.70   1
   0  -8  15  149.85   49.50   1
   0  -8  15  223.52   54.55   1
   0  -8  15  166.64   58.65   1
   0  -8  14 1263.79  105.66   1
   0  -8  14  973.70   98.30   1
   0  -8  14 1180.87  112.58   1
   0  -8  14  892.81   88.92   1
   0  -8  13   90.46   42.48   1
   0  -8  13   98.98   55.26   1
   0  -8  12  421.49   71.38   1
   0  -8  12  324.42   58.41   1
   0  -8  11  417.21   61.64   1
   0  -8  11  600.63   78.17   1
   0  -8  10 1853.91  132.46   1
   0   8 -10 1610.19  129.35   1
   0  -8   9  418.11   58.70   1
   0  -8   9  391.89   63.81   1
   0  -8   8  914.11   87.40   1
   0  -8   8  774.62   77.50   1
   0  -8   7 6188.56  337.34   1
   0   8  -6  999.59   92.52   1
   0  -8   6 1228.46   95.97   1
   0   8  -5 1983.86  139.90   1
   0  -8   5 2003.59  138.60   1
   0  -8  -4 3924.88  211.43  -2
   0   8  -4 3924.88  211.43   1
   0   8   4 4205.92  210.26  -2
   0  -8   4 4205.92  210.26   1
   0   8   3  340.27   47.71  -2
   0  -8   3  340.27   47.71   1
   0  -8  -3  440.65   56.00  -2
   0   8  -3  440.65   56.00   1
   0   8   3  384.60   56.20  -2
   0  -8   3  384.60   56.20   1
   0   8   2 2972.82  187.28  -2
   0  -8   2 2972.82  187.28   1
   0  -8  -2 3410.39  198.03  -2
   0   8  -2 3410.39  198.03   1
   0   8   2 3418.12  193.59  -2
   0  -8   2 3418.12  193.59   1
   0   8   2 3413.98  196.14  -2
   0  -8   2 3413.98  196.14   1
   0   8   119018.10  905.70  -2
   0  -8   119018.10  905.70   1
   0   8   119027.30  909.82  -2
   0  -8   119027.30  909.82   1
   0  -8  -117252.70  911.80  -2
   0   8  -117252.70  911.80   1
   0   8   117476.70  909.38  -2
   0  -8   117476.70  909.38   1
   0   8   0 2363.67  141.99  -2
   0  -8   0 2363.67  141.99   1
   0  -8   0 2034.58  141.16  -2
   0   8   0 2034.58  141.16   1
   0   8   0 2165.91  140.26  -2
   0  -8   0 2165.91  140.26   1
   0   8  -114437.50  673.07  -2
   0  -8  -114437.50  673.07   1
   0  -8   112454.60  671.10  -2
   0   8   112454.60  671.10   1
   0   8  -112822.50  670.12  -2
   0  -8  -112822.50  670.12   1
   0  -8   2 5092.73  292.90  -2
   0   8   2 5092.73  292.90   1
   0   8  -2 5511.78  293.42  -2
   0  -8  -2 5511.78  293.42   1
   0   8  -2 5334.30  292.11  -2
   0  -8  -2 5334.30  292.11   1
   0  -8   3  708.93   73.18  -2
   0   8   3  708.93   73.18   1
   0   8  -3  807.87   73.81  -2
   0  -8  -3  807.87   73.81   1
   0   8  -3  739.40   70.19  -2
   0  -8  -3  739.40   70.19   1
   0   8  -4 6628.29  336.84  -2
   0  -8  -4 6628.29  336.84   1
   0  -8   4 5581.25  331.49  -2
   0   8   4 5581.25  331.49   1
   0   8  -4 6178.26  331.25  -2
   0  -8  -4 6178.26  331.25   1
   0   8  -4 6274.60  325.86  -2
   0  -8  -4 6274.60  325.86   1
   0   8   5  797.06   72.34   1
   0  -8  -5  949.71   74.02   1
   0   8   6   59.49   37.97   1
   0  -8  -6   49.40   41.87   1
   0  -8  -6  133.67   40.46   1
   0  -8  -6   15.62   33.59   1
   0  -8  -710511.90  559.40   1
   0  -8  -711084.80  555.64   1
   0   8   8 2084.38  129.68   1
   0  -8  -8 1808.84  134.35   1
   0  -8  -8 1915.12  130.26   1
   0   8   9   77.26   37.90   1
   0  -8  -9   85.27   40.45   1
   0  -8  -9  102.24   40.16   1
   0   8  10  100.11   38.15   1
   0  -8 -10   50.42   37.43   1
   0  -8 -10   48.29   38.88   1
   0   8  11  994.19   84.40   1
   0  -8 -11  730.59   81.98   1
   0  -8 -11  996.36   89.17   1
   0  -8 -12 1314.97  110.11   1
   0   8  13 1458.06  120.81   1
   0  -8 -13 1536.63  122.32   1
   0  -8 -14  968.34   95.37   1
   0   8  14 1014.64   95.51   1
   0   8  15   14.83   22.10   1
   0   8  15  102.46   95.39   1
   0  -8 -15   38.62   45.24   1
   0   8  15   28.12   45.77   1
   0   8  15    2.01   29.51   1
   0   8  15   -6.73   44.24   1
   0   8  16  806.70   68.76   1
   0   8  16 1163.19   95.09   1
   0  -8 -16 1359.79  116.31   1
   0   8  16  675.82  123.30   1
   0   8  16 1197.47   68.84   1
   0   8  17  129.14  107.18   1
   0  -8 -17   27.37   48.08   1
   0   8  17   10.67   30.67   1
   0   8  17   43.80   25.74   1
   0   8  17   -2.06   60.22   1
   0   8  18   96.49   67.61   1
   0   8  18  134.75   31.57   1
   0   8  18   79.01   26.23   1
   0   8  19  642.83   90.80   1
   0   8  19  420.85   43.13   1
   0   8  19  567.31   47.70   1
   0   8  19  471.74  132.60   1
   0   8  20 1366.16  124.97   1
   0   8  20 1551.40   89.33   1
   0   8  20 1369.84   86.70   1
   0   8  21 1368.86  122.45   1
   0   8  21 1466.60   87.85   1
   0   8  21 1407.40   86.44   1
   0   8  22   91.81   76.39   1
   0   8  22  146.66   30.87   1
   0   8  22   75.50  134.42   1
   0   8  23   71.79   71.13   1
   0   8  23  -14.64   27.37   1
   0   8  23   90.23  131.03   1
   0   8  23  110.59  115.71   1
   0   8  24   27.60   26.93   1
   0   8  24    2.94  116.67   1
   0   8  24   99.38  137.21   1
   0   8  25 1833.44  158.70   1
   0  -7  26  401.99  112.82  -2
   0   8  26  401.99  112.82   1
   0  -7  27  148.73   99.31  -2
   0   8  27  148.73   99.31   1
   0  -7  28  130.77   66.53  -2
   0   8  28  130.77   66.53   1
   0  -7  28  197.48   97.43  -2
   0   8  28  197.48   97.43   1
   0  -7  29  111.14   61.49  -2
   0   8  29  111.14   61.49   1
   0  -7  29  158.08   88.07  -2
   0   8  29  158.08   88.07   1
   0  -7  30  151.91   52.85  -2
   0   8  30  151.91   52.85   1
   0  -7  30   92.16   71.83  -2
   0   8  30   92.16   71.83   1
   0  -8 -31  118.73   44.00   1
   0   8  31  111.21   40.60   1
   0   8  31   96.45   57.20   1
   0  10  29   37.19   11.93  -2
   0  -9  29   37.19   11.93   1
   0  10  28   37.64   14.12  -2
   0  -9  28   37.64   14.12   1
   0  10  27  188.75   21.76  -2
   0  -9  27  188.75   21.76   1
   0  10  27  163.53   25.19  -2
   0  -9  27  163.53   25.19   1
   0  10  26   96.86   26.13  -2
   0  -9  26   96.86   26.13   1
   0  10  26   48.18   74.39  -2
   0  -9  26   48.18   74.39   1
   0  -9  25   15.57   26.34   1
   0  -9  25   -3.63   81.35   1
   0  -9  24   12.83   27.51   1
   0  -9  24    1.99   88.52   1
   0  -9  23    9.00   29.29   1
   0  -9  23    2.13   88.37   1
   0  -9  22    6.68   90.26   1
   0  -9  21   22.86   99.93   1
   0   9 -20  123.58   45.47   1
   0  -9  20   16.11   96.72   1
   0   9 -19   50.91   41.05   1
   0  -9  19  -25.14   87.67   1
   0   9 -18   40.67   41.42   1
   0  -9  18   22.35   85.65   1
   0   9 -17  280.80   50.94   1
   0  -9  17  284.56   71.18   1
   0  -9  16  141.01   87.71   1
   0   9 -16  293.99   48.20   1
   0  -9  16  283.94   77.31   1
   0  -9  16  270.90   69.10   1
   0  -9  15  223.14   58.89   1
   0  -9  15  110.01   64.55   1
   0  -9  15  243.36   68.52   1
   0  -9  14   93.24   61.50   1
   0  -9  14   63.85   48.89   1
   0  -9  14  163.58  118.31   1
   0  -9  14  179.15   65.03   1
   0  -9  13 3361.59  246.34   1
   0  -9  13 3514.79  180.38   1
   0   9 -13 2511.70  149.33   1
   0  -9  13 2366.61  182.76   1
   0  -9  13 2781.32  198.63   1
   0   9 -12   44.11   29.03   1
   0  -9  12   68.53   43.36   1
   0  -9  12  115.30   60.52   1
   0  -9  12   74.01   54.15   1
   0  -9  11   91.43   45.97   1
   0  -9  11  120.89   54.65   1
   0  -9  10 1433.12  124.61   1
   0  -9  10 1477.48  119.35   1
   0  -9   9 5268.12  305.77   1
   0  -9   9 5133.24  299.36   1
   0  -9   8 1692.30  129.52   1
   0  -9   8 1548.90  122.51   1
   0  -9   7 3635.20  225.26   1
   0  -9   7 3717.05  222.78   1
   0   9  -6  441.45   62.73   1
   0  -9   6  290.34   54.65   1
   0  -9   6  474.40   64.98   1
   0  -9   5  152.18   42.71   1
   0   9  -5   98.79   41.94   1
   0  -9   5  114.92   41.24   1
   0  -9  -4 4237.75  269.31  -2
   0   9  -4 4237.75  269.31   1
   0   9   4 4930.43  268.70  -2
   0  -9   4 4930.43  268.70   1
   0   9   4 5044.44  272.38  -2
   0  -9   4 5044.44  272.38   1
   0   9   3 1454.77  104.96  -2
   0  -9   3 1454.77  104.96   1
   0  -9  -3 1302.94  108.49  -2
   0   9  -3 1302.94  108.49   1
   0   9   3 1415.15  107.19  -2
   0  -9   3 1415.15  107.19   1
   0   9   2   21.32   30.24  -2
   0  -9   2   21.32   30.24   1
   0  -9  -2   24.41   40.18  -2
   0   9  -2   24.41   40.18   1
   0   9   2   45.55   37.03  -2
   0  -9   2   45.55   37.03   1
   0   9   2   32.03   34.37  -2
   0  -9   2   32.03   34.37   1
   0  -9  -1 1477.68  117.25  -2
   0   9  -1 1477.68  117.25   1
   0   9   1 1672.16  115.94  -2
   0  -9   1 1672.16  115.94   1
   0   9   1 1532.14  114.86  -2
   0  -9   1 1532.14  114.86   1
   0   9   0 1890.54  125.97  -2
   0  -9   0 1890.54  125.97   1
   0  -9   0 1656.44  126.03  -2
   0   9   0 1656.44  126.03   1
   0   9   0 1679.81  122.15  -2
   0  -9   0 1679.81  122.15   1
   0   9  -1 1639.36  115.01  -2
   0  -9  -1 1639.36  115.01   1
   0  -9   1 1376.77  113.07  -2
   0   9   1 1376.77  113.07   1
   0   9  -1 1512.18  113.66  -2
   0  -9  -1 1512.18  113.66   1
   0   9  -2  123.51   44.26  -2
   0  -9  -2  123.51   44.26   1
   0  -9   2   34.95   36.36  -2
   0   9   2   34.95   36.36   1
   0   9  -2   95.09   40.16  -2
   0  -9  -2   95.09   40.16   1
   0  -9   3  774.91   79.66  -2
   0   9   3  774.91   79.66   1
   0   9  -3  824.59   79.43  -2
   0  -9  -3  824.59   79.43   1
   0   9  -3  807.44   80.04  -2
   0  -9  -3  807.44   80.04   1
   0   9  -4 2499.29  174.39  -2
   0  -9  -4 2499.29  174.39   1
   0  -9   4 2687.93  178.09  -2
   0   9   4 2687.93  178.09   1
   0  -9  -5  114.72   45.12   1
   0   9   5   62.21   37.42   1
   0  -9  -5   80.32   42.02   1
   0  -9  -6 2600.12  145.21   1
   0  -9  -6 2485.85  151.43   1
   0  -9  -7  212.36   55.19   1
   0  -9  -7  167.33   43.42   1
   0  -9  -8   23.17   43.46   1
   0   9   8  103.79   41.43   1
   0  -9  -8   60.14   38.04   1
   0   9   9 2142.37  144.99   1
   0  -9  -9 2166.80  155.45   1
   0  -9  -9 2272.76  150.72   1
   0   9  10  184.67   48.02   1
   0  -9 -10  185.00   51.54   1
   0  -9 -10  204.40   50.85   1
   0   9  11 1352.07  108.01   1
   0  -9 -11 1255.29  112.53   1
   0  -9 -11 1464.31  114.99   1
   0  -9 -12 2990.92  197.45   1
   0   9  13 1047.89  101.07   1
   0   9  13  851.95  102.80   1
   0  -9 -13 1050.69  101.16   1
   0   9  14   10.92   82.26   1
   0   9  14   42.65   24.77   1
   0   9  14   29.64   22.48   1
   0   9  14   -3.51   44.82   1
   0  -9 -14   10.78   46.09   1
   0   9  15  851.60   60.03   1
   0   9  15  928.87   61.03   1
   0   9  15  972.67   99.17   1
   0  -9 -15  873.78   98.75   1
   0  -9 -16  436.77   76.34   1
   0   9  16  475.24   44.26   1
   0   9  16  528.04   44.20   1
   0   9  16  312.21  115.06   1
   0   9  17  153.11   32.41   1
   0   9  17  115.25  102.28   1
   0   9  18  303.38   38.82   1
   0   9  18  220.54  106.30   1
   0   9  19  -14.03   29.00   1
   0   9  19   14.39  105.85   1
   0   9  20  149.29   31.20   1
   0   9  20  182.92   34.09   1
   0   9  20  279.36  114.37   1
   0   9  21  515.14   46.06   1
   0   9  21  569.63   48.71   1
   0   9  21  572.74  120.07   1
   0   9  22  382.40   40.92   1
   0   9  22  423.73   43.05   1
   0   9  23   31.43   28.69   1
   0   9  23   26.94   26.72   1
   0   9  23   58.20  114.15   1
   0   9  24  199.99  120.12   1
   0   9  25  766.84  123.07   1
   0  -8  26  134.68  104.53  -2
   0   9  26  134.68  104.53   1
   0  -8  26   -3.71   68.89  -2
   0   9  26   -3.71   68.89   1
   0  -8  27   29.53   65.89  -2
   0   9  27   29.53   65.89   1
   0  -8  27  -16.72   94.05  -2
   0   9  27  -16.72   94.05   1
   0  -8  28  310.27   90.38  -2
   0   9  28  310.27   90.38   1
   0  -8  28  136.74   62.65  -2
   0   9  28  136.74   62.65   1
   0  -8  29  149.95   54.70  -2
   0   9  29  149.95   54.70   1
   0  -8  29  139.14   77.10  -2
   0   9  29  139.14   77.10   1
   0   8 -30  251.67   50.96  -2
   0  -9 -30  251.67   50.96   1
   0  -8  30   91.70   63.04  -2
   0   9  30   91.70   63.04   1
   0  -8  30  209.48   46.11  -2
   0   9  30  209.48   46.11   1
   0  11  28  219.91   18.99  -2
   0 -10  28  219.91   18.99   1
   0  11  27   30.40   14.02  -2
   0 -10  27   30.40   14.02   1
   0  11  27   30.12   18.10  -2
   0 -10  27   30.12   18.10   1
   0  11  26  -16.15   21.16  -2
   0 -10  26  -16.15   21.16   1
   0  11  26   61.70   67.81  -2
   0 -10  26   61.70   67.81   1
   0 -10  25   21.30   23.73   1
   0 -10  25   85.74   76.90   1
   0 -10  24   -5.04   26.76   1
   0 -10  24   -9.03   82.40   1
   0 -10  23   16.85   29.10   1
   0 -10  23   19.67   87.76   1
   0  10 -22  379.48   50.77   1
   0 -10  22   10.47   96.19   1
   0  10 -21   99.78   44.36   1
   0 -10  21  -28.36   93.17   1
   0  10 -20  792.81   65.17   1
   0 -10  20   20.13  108.89   1
   0  10 -19   56.71   42.14   1
   0 -10  19    2.25   88.58   1
   0  10 -18  453.64   57.50   1
   0 -10  18  532.28   83.47   1
   0  10 -17   80.16   45.96   1
   0 -10  17  -39.49   82.75   1
   0 -10  17   92.58   67.80   1
   0  10 -16    5.98   45.37   1
   0 -10  16   25.54   76.87   1
   0 -10  16   -2.25   67.15   1
   0 -10  15  -37.84   66.75   1
   0 -10  15   -6.15   73.78   1
   0 -10  15   95.72  124.82   1
   0  10 -15   16.14   44.13   1
   0  10 -15   -9.45   34.17   1
   0 -10  15   71.14   66.68   1
   0 -10  14   -9.78   71.46   1
   0 -10  14   81.27  123.11   1
   0 -10  14   13.79   58.02   1
   0  10 -14   -5.83   31.87   1
   0 -10  14   32.74   64.25   1
   0 -10  13  809.29  104.56   1
   0 -10  13  611.76   85.59   1
   0  10 -13  713.78   59.21   1
   0 -10  13  716.42   86.36   1
   0 -10  13  862.04  148.77   1
   0 -10  12 1528.31  139.97   1
   0 -10  12 1439.35  129.97   1
   0  10 -12 1416.07   94.93   1
   0 -10  11 3759.11  237.63   1
   0 -10  11 3367.01  225.98   1
   0  10 -11 3246.24  186.83   1
   0 -10  11 4002.54  212.38   1
   0 -10  10 3485.85  239.34   1
   0 -10  10 3620.98  235.27   1
   0  10 -10 3495.92  196.63   1
   0 -10   9 1450.07  121.97   1
   0 -10   9 1361.14  123.96   1
   0 -10   8  923.42   93.48   1
   0 -10   8  978.20   99.89   1
   0 -10   7 2858.70  190.48   1
   0 -10   7 2749.27  186.07   1
   0 -10   6 3081.17  198.50   1
   0 -10   6 3118.92  196.69   1
   0 -10   6 2885.89  193.37   1
   0 -10   5  269.48   53.35   1
   0 -10   5  500.96   70.97   1
   0  10   4 1788.79  137.25  -2
   0 -10   4 1788.79  137.25   1
   0  10   4 2282.96  148.63  -2
   0 -10   4 2282.96  148.63   1
   0 -10  -3  795.89   86.10  -2
   0  10  -3  795.89   86.10   1
   0  10   3  848.49   84.39  -2
   0 -10   3  848.49   84.39   1
   0 -10  -2  423.38   64.21  -2
   0  10  -2  423.38   64.21   1
   0  10   2  531.30   65.67  -2
   0 -10   2  531.30   65.67   1
   0  10   1 1346.37  106.49  -2
   0 -10   1 1346.37  106.49   1
   0 -10  -1 1172.37  106.57  -2
   0  10  -1 1172.37  106.57   1
   0  10   1 1230.53  104.36  -2
   0 -10   1 1230.53  104.36   1
   0 -10   0 8686.10  498.26  -2
   0  10   0 8686.10  498.26   1
   0  10   0 9853.77  497.47  -2
   0 -10   0 9853.77  497.47   1
   0  10   0 9432.29  496.93  -2
   0 -10   0 9432.29  496.93   1
   0  10  -1 1383.99  110.34  -2
   0 -10  -1 1383.99  110.34   1
   0 -10   1 1238.99  109.71  -2
   0  10   1 1238.99  109.71   1
   0  10  -1 1279.04  107.40  -2
   0 -10  -1 1279.04  107.40   1
   0  10  -2  378.17   60.34  -2
   0 -10  -2  378.17   60.34   1
   0 -10   2  184.07   49.53  -2
   0  10   2  184.07   49.53   1
   0  10  -2  367.06   58.38  -2
   0 -10  -2  367.06   58.38   1
   0  10  -3  994.22   93.95  -2
   0 -10  -3  994.22   93.95   1
   0 -10   3  882.57   90.16  -2
   0  10   3  882.57   90.16   1
   0  10  -3 1016.02   92.66  -2
   0 -10  -3 1016.02   92.66   1
   0  10  -4 2470.80  174.09  -2
   0 -10  -4 2470.80  174.09   1
   0  10  -4 2786.83  175.53  -2
   0 -10  -4 2786.83  175.53   1
   0 -10  -5 1861.57  135.94   1
   0 -10  -5 1681.03  129.73   1
   0 -10  -6  384.83   71.93   1
   0 -10  -6  967.77   89.31   1
   0 -10  -7  261.48   58.48   1
   0 -10  -8 8408.61  447.08   1
   0 -10  -8 8488.44  456.55   1
   0  10   8 8067.20  441.32   1
   0 -10  -9 2530.69  164.38   1
   0 -10  -9 2179.79  165.33   1
   0  10   9 2295.39  156.11   1
   0  10  10  203.69   53.30   1
   0 -10 -10  175.21   64.90   1
   0 -10 -10  226.43   57.47   1
   0  10  11  136.16   75.22   1
   0 -10 -11  176.11   57.90   1
   0  10  11  139.13   53.75   1
   0 -10 -11  253.07   59.59   1
   0  10  12 2819.37  184.48   1
   0 -10 -12 3609.09  214.05   1
   0  10  13 1068.66   70.42   1
   0  10  13 1044.11   68.48   1
   0  10  13 1107.12  110.36   1
   0 -10 -13 1334.98  115.60   1
   0  10  14   23.17   89.03   1
   0  10  14   31.90   24.90   1
   0  10  14   56.64   49.09   1
   0 -10 -14   27.06   49.01   1
   0  10  15  227.51   34.41   1
   0  10  15  231.44   32.23   1
   0  10  15  114.14   99.67   1
   0  10  16   90.27   30.78   1
   0  10  16  120.85   30.14   1
   0  10  16  105.24  105.23   1
   0  10  17   19.77   28.20   1
   0  10  17   11.46   26.58   1
   0  10  17  -14.24  107.71   1
   0  10  18   55.28   30.98   1
   0  10  18   84.98  109.16   1
   0  10  19  374.53   41.55   1
   0  10  19  294.10  119.16   1
   0  10  20  198.08   35.11   1
   0  10  20  192.55  116.79   1
   0  10  21   25.44   29.16   1
   0  10  21   76.19  113.69   1
   0  10  21   14.27   76.69   1
   0  10  22  153.79   33.12   1
   0  10  22  134.58  118.02   1
   0  10  22  124.01   76.40   1
   0  10  23   45.69   27.38   1
   0  10  23   79.20  112.46   1
   0  10  23  -19.61   73.44   1
   0  10  24  110.73   27.56   1
   0  10  24   97.16  110.59   1
   0  10  24   16.22   69.97   1
   0  10  25  -20.33   69.53   1
   0  10  25  -78.86  105.17   1
   0  -9  26   15.93   95.89  -2
   0  10  26   15.93   95.89   1
   0  -9  26   31.21   67.76  -2
   0  10  26   31.21   67.76   1
   0  -9  27   19.87   60.64  -2
   0  10  27   19.87   60.64   1
   0  -9  27   36.76   88.24  -2
   0  10  27   36.76   88.24   1
   0  -9  28   72.06   81.52  -2
   0  10  28   72.06   81.52   1
   0  -9  28   68.38   55.41  -2
   0  10  28   68.38   55.41   1
   0   9 -29  125.69   51.38  -2
   0 -10 -29  125.69   51.38   1
   0  -9  29  129.94   44.24  -2
   0  10  29  129.94   44.24   1
   0  12  27   21.78   11.39  -2
   0 -11  27   21.78   11.39   1
   0  12  27    0.77   14.12  -2
   0 -11  27    0.77   14.12   1
   0  12  26  171.83   23.10  -2
   0 -11  26  171.83   23.10   1
   0 -11  25  116.92   24.60   1
   0 -11  25   73.89   68.85   1
   0 -11  24   74.74   26.65   1
   0 -11  24  -23.49   74.97   1
   0  11 -23   60.22   37.01   1
   0 -11  23   56.57   28.44   1
   0 -11  23    1.74   79.85   1
   0  11 -22   35.49   38.37   1
   0 -11  22   33.97   82.73   1
   0  11 -21   19.95   39.28   1
   0 -11  21   10.02   86.88   1
   0  11 -20    9.94   42.80   1
   0 -11  20    2.09   85.67   1
   0  11 -19   40.17   45.80   1
   0 -11  19   40.66   88.60   1
   0  11 -18  346.19   54.85   1
   0 -11  18  356.28   82.20   1
   0  11 -17  736.16   69.68   1
   0 -11  17  967.28  159.66   1
   0 -11  17 1029.68  100.83   1
   0 -11  16   68.00   81.64   1
   0 -11  16   -4.40  132.83   1
   0  11 -16   37.49   46.62   1
   0  11 -16    4.96   35.24   1
   0 -11  16  110.68   70.13   1
   0 -11  15   83.44  133.66   1
   0 -11  15   35.21   77.53   1
   0  11 -15   -9.31   48.24   1
   0  11 -15   40.03   35.40   1
   0 -11  15   27.76   66.33   1
   0 -11  14  698.36  149.05   1
   0  11 -14  343.81   70.60   1
   0 -11  14  591.99   85.81   1
   0  11 -14  474.05   54.03   1
   0 -11  13   45.58   72.82   1
   0 -11  13   61.28   65.69   1
   0  11 -13  -48.26   42.99   1
   0 -11  13   89.16  120.59   1
   0 -11  12  303.46   70.98   1
   0 -11  12  289.84   77.09   1
   0  11 -12  278.44   45.70   1
   0 -11  12  305.32  124.06   1
   0 -11  11  105.08   62.72   1
   0 -11  11  137.53   55.13   1
   0 -11  11  195.38   69.19   1
   0  11 -11  158.23   37.88   1
   0 -11  10 6650.73  339.41   1
   0 -11  10 6305.45  362.95   1
   0 -11  10 6171.83  366.04   1
   0  11 -10 5866.13  315.85   1
   0 -11   9 5430.15  272.98   1
   0  11  -9 4173.53  288.36   1
   0 -11   9 4390.02  291.93   1
   0 -11   9 4551.87  289.11   1
   0  11  -9 4652.77  248.64   1
   0 -11   9 4839.44  241.65   1
   0 -11   8  865.15   57.38   1
   0 -11   8  906.44  102.11   1
   0 -11   8  783.64   94.35   1
   0 -11   8  942.62   93.21   1
   0 -11   7 1313.78   78.00   1
   0 -11   7 1272.07  121.77   1
   0 -11   7 1486.81  122.11   1
   0 -11   7 1286.12  106.05   1
   0 -11   6 3471.02  220.83   1
   0 -11   6 3405.80  222.86   1
   0 -11   6 3428.47  204.51   1
   0 -11   5    6.47   38.20   1
   0 -11   5   -6.59   50.98   1
   0 -11   5   11.49   27.69   1
   0 -11   5  -31.13   48.86   1
   0  11   4  112.73   30.38  -2
   0 -11   4  112.73   30.38   1
   0  11   4   68.29   47.42  -2
   0 -11   4   68.29   47.42   1
   0  11   3  443.91   43.31  -2
   0 -11   3  443.91   43.31   1
   0  11   3  291.08   61.53  -2
   0 -11   3  291.08   61.53   1
   0  11   2  700.20   55.28  -2
   0 -11   2  700.20   55.28   1
   0  11   2  531.88   77.81  -2
   0 -11   2  531.88   77.81   1
   0  11   1  378.57   69.30  -2
   0 -11   1  378.57   69.30   1
   0  11   1  515.42   48.69  -2
   0 -11   1  515.42   48.69   1
   0  11   0 4549.63  289.09  -2
   0 -11   0 4549.63  289.09   1
   0  11   0 4326.50  288.99  -2
   0 -11   0 4326.50  288.99   1
   0  11  -1  472.55   74.41  -2
   0 -11  -1  472.55   74.41   1
   0  11  -1  635.29   52.58  -2
   0 -11  -1  635.29   52.58   1
   0  11  -1  590.85   77.65  -2
   0 -11  -1  590.85   77.65   1
   0  11  -2  358.58   65.47  -2
   0 -11  -2  358.58   65.47   1
   0  11  -2  277.32   63.27  -2
   0 -11  -2  277.32   63.27   1
   0  11  -2  416.70   44.29  -2
   0 -11  -2  416.70   44.29   1
   0  11  -3  327.76   61.44  -2
   0 -11  -3  327.76   61.44   1
   0  11  -3  407.40   40.96  -2
   0 -11  -3  407.40   40.96   1
   0  11  -4  147.23   52.49  -2
   0 -11  -4  147.23   52.49   1
   0  11  -4  107.39   46.01  -2
   0 -11  -4  107.39   46.01   1
   0  11  -4  144.98   31.70  -2
   0 -11  -4  144.98   31.70   1
   0 -11  -5   24.79   46.98   1
   0 -11  -5    8.33   27.64   1
   0  11   6  300.49   56.93   1
   0 -11  -6  300.99   67.80   1
   0  11   7  246.16   58.91   1
   0 -11  -7  207.73   58.07   1
   0  11   7  342.40   47.44   1
   0 -11  -7  345.47   70.64   1
   0  11   8 4938.14  294.99   1
   0  11   8 5713.71  311.99   1
   0 -11  -8 6814.36  338.68   1
   0 -11  -8 5935.03  299.33   1
   0  11   8 4684.91  294.54   1
   0  11   9 1649.40  124.71   1
   0 -11  -9 1690.14  141.11   1
   0 -11  -9 1872.90  118.64   1
   0  11   9 1493.32  125.30   1
   0 -11 -10   55.72   54.45   1
   0 -11 -10  138.85   60.16   1
   0  11  10   87.41   58.79   1
   0 -11 -11 4100.57  262.00   1
   0  11  11 3757.85  231.69   1
   0 -11 -11 4441.95  259.02   1
   0  11  12  632.49   86.69   1
   0 -11 -12  525.23   81.52   1
   0  11  12  520.72   77.17   1
   0  11  13  481.43   43.02   1
   0  11  13  459.48   43.34   1
   0  11  14   12.16   27.09   1
   0  11  14   25.60   26.50   1
   0  11  15  620.79   50.67   1
   0  11  15  599.89   50.64   1
   0  11  16 1100.96   74.13   1
   0  11  16 1157.57   75.32   1
   0  11  16  980.40  131.45   1
   0  11  17    9.97   29.39   1
   0  11  17    5.32   24.36   1
   0  11  17   66.95  111.90   1
   0  11  18   17.94   24.40   1
   0  11  18   -5.01   29.03   1
   0  11  18  -55.76  109.86   1
   0  11  19  159.76   34.39   1
   0  11  19  180.99  122.61   1
   0  11  20   89.07   31.29   1
   0  11  20   19.96  115.71   1
   0  11  21  100.64   31.53   1
   0  11  21  271.45  119.44   1
   0  11  22  257.37   35.45   1
   0  11  22  270.70   79.92   1
   0  11  22  126.97  114.16   1
   0  11  23   29.14   25.70   1
   0  11  23  147.81  106.92   1
   0  11  23   72.80   70.73   1
   0  11  24   15.97   22.54   1
   0  11  24   34.27  103.12   1
   0  11  24   26.92   66.71   1
   0  11  25   35.88   20.45   1
   0  11  25   38.37   65.91   1
   0  11  25   74.79   99.21   1
   0 -10  26   69.06   59.32  -2
   0  11  26   69.06   59.32   1
   0 -10  26   95.08   88.69  -2
   0  11  26   95.08   88.69   1
   0  10 -27  157.43   63.77  -2
   0 -11 -27  157.43   63.77   1
   0 -10  27  123.83   54.27  -2
   0  11  27  123.83   54.27   1
   0  10 -28   82.10   52.50  -2
   0 -11 -28   82.10   52.50   1
   0 -10  28   90.31   41.44  -2
   0  11  28   90.31   41.44   1
   0  13  26  158.60   15.45  -2
   0 -12  26  158.60   15.45   1
   0  13  26  132.84   18.24  -2
   0 -12  26  132.84   18.24   1
   0 -12  25   11.05   18.16   1
   0 -12  24   28.99   22.51   1
   0  12 -24   18.69   29.11   1
   0 -12  23  175.66   28.61   1
   0  12 -23  209.70   37.72   1
   0 -12  22  505.35   44.06   1
   0  12 -22  523.17   53.97   1
   0  12 -21    2.46   40.95   1
   0 -12  21  -21.05   78.46   1
   0  12 -20  596.29   59.56   1
   0 -12  20    7.46   84.00   1
   0  12 -19  248.53   53.01   1
   0 -12  19    3.90   84.12   1
   0  12 -18  737.47   71.39   1
   0 -12  18  985.61   99.72   1
   0 -12  17    4.06   84.39   1
   0 -12  17   -4.29  138.43   1
   0  12 -17  134.68   50.61   1
   0  12 -17  135.48   38.43   1
   0 -12  17  -42.32   74.91   1
   0 -12  16  909.70  159.76   1
   0  12 -16  830.51   77.76   1
   0  12 -16  812.57   68.11   1
   0 -12  16  886.23  103.32   1
   0 -12  15  353.94  146.12   1
   0  12 -15  218.06   50.50   1
   0  12 -15  291.01   45.15   1
   0 -12  15  278.83   80.87   1
   0 -12  14  767.29  152.24   1
   0 -12  14  703.94   92.92   1
   0  12 -14  524.91   56.27   1
   0  12 -14  638.68   69.89   1
   0 -12  13 1254.15  114.96   1
   0 -12  13 1174.24  174.99   1
   0  12 -13 1128.65   91.95   1
   0  12 -13 1123.07   82.78   1
   0 -12  12  607.82  149.80   1
   0  12 -12  338.21   58.06   1
   0  12 -12  422.83   53.77   1
   0 -12  12  463.68   83.64   1
   0 -12  11  862.72  158.32   1
   0 -12  11  792.93  104.42   1
   0 -12  10 1051.03  100.92   1
   0 -12  10 1195.43  164.15   1
   0 -12  10  919.18  114.27   1
   0  12 -10 1011.10   78.34   1
   0 -12   9 2445.49  154.54   1
   0 -12   9 2131.96  116.21   1
   0  12  -9 1815.58  163.28   1
   0 -12   9 1963.77  168.94   1
   0  12  -9 1999.08  125.54   1
   0 -12   8  570.79   43.79   1
   0 -12   8  483.38   82.43   1
   0 -12   8  490.28   81.98   1
   0 -12   8  390.57   82.27   1
   0  12  -8  528.23   54.19   1
   0 -12   7  670.82   86.78   1
   0 -12   7  823.00   96.50   1
   0 -12   7  761.25   97.47   1
   0 -12   7  760.14   52.38   1
   0 -12   6   71.12   59.61   1
   0 -12   5   63.80   61.85   1
   0 -12   5  267.52   43.71   1
   0  12  -5  154.00   62.14   1
   0 -12  -4   81.57   57.90  -2
   0  12  -4   81.57   57.90   1
   0  12   4  254.84   41.78  -2
   0 -12   4  254.84   41.78   1
   0  12   4   52.28   63.50  -2
   0 -12   4   52.28   63.50   1
   0 -12  -4   88.58   45.57  -2
   0  12  -4   88.58   45.57   1
   0  12   3  256.94   40.56  -2
   0 -12   3  256.94   40.56   1
   0 -12  -3  118.60   45.37  -2
   0  12  -3  118.60   45.37   1
   0  12   3   89.98   61.49  -2
   0 -12   3   89.98   61.49   1
   0 -12  -2  750.05   76.33  -2
   0  12  -2  750.05   76.33   1
   0  12   2  597.39   88.73  -2
   0 -12   2  597.39   88.73   1
   0  12   1  278.67   41.52  -2
   0 -12   1  278.67   41.52   1
   0 -12  -1  203.66   49.26  -2
   0  12  -1  203.66   49.26   1
   0  12   1  200.65   61.43  -2
   0 -12   1  200.65   61.43   1
   0 -12   0 1904.04  136.34  -2
   0  12   0 1904.04  136.34   1
   0  12   0 2070.31  147.73  -2
   0 -12   0 2070.31  147.73   1
   0  12  -1  265.97   41.38  -2
   0 -12  -1  265.97   41.38   1
   0  12  -1  214.96   65.00  -2
   0 -12  -1  214.96   65.00   1
   0 -12   1  266.45   50.37  -2
   0  12   1  266.45   50.37   1
   0  12  -1  221.83   62.99  -2
   0 -12  -1  221.83   62.99   1
   0  12  -2 1035.73  103.58  -2
   0 -12  -2 1035.73  103.58   1
   0 -12   2 1168.75   93.48  -2
   0  12   2 1168.75   93.48   1
   0  12  -2 1107.46  116.83  -2
   0 -12  -2 1107.46  116.83   1
   0  12  -3  482.66   47.62  -2
   0 -12  -3  482.66   47.62   1
   0  12  -3  275.35   67.03  -2
   0 -12  -3  275.35   67.03   1
   0 -12   3  302.97   52.52  -2
   0  12   3  302.97   52.52   1
   0  12  -3  299.85   61.66  -2
   0 -12  -3  299.85   61.66   1
   0  12  -4  496.35   49.46  -2
   0 -12  -4  496.35   49.46   1
   0  12  -4  296.66   69.00  -2
   0 -12  -4  296.66   69.00   1
   0 -12   4  393.02   57.48  -2
   0  12   4  393.02   57.48   1
   0 -12   4  415.70   67.82  -2
   0  12   4  415.70   67.82   1
   0  12  -4  324.69   64.59  -2
   0 -12  -4  324.69   64.59   1
   0 -12  -5  760.06   59.47   1
   0  12   5  510.83   82.93   1
   0 -12  -5  726.63   91.38   1
   0  12   5  646.76   65.04   1
   0 -12  -5  437.79   72.34   1
   0  12   5  552.49   75.84   1
   0 -12  -6  158.10   38.45   1
   0  12   6   39.89   54.47   1
   0  12   6  154.07   45.65   1
   0 -12  -6  115.39   58.44   1
   0 -12  -6   81.60   53.16   1
   0  12   6  112.88   60.42   1
   0  12   7   90.99   41.81   1
   0  12   7   63.81   45.30   1
   0 -12  -7   83.40   58.17   1
   0  12   7   47.07   58.89   1
   0 -12  -7  -19.56   53.92   1
   0  12   8  162.53   44.56   1
   0  12   8  139.71   54.17   1
   0 -12  -8  148.84   60.51   1
   0 -12  -8  160.69   62.68   1
   0  12   8  215.44   68.34   1
   0  12   9 1305.15  106.33   1
   0 -12  -9  832.24   93.77   1
   0 -12 -10  167.16   68.01   1
   0  12  10  156.82   63.36   1
   0  12  11  720.13   87.87   1
   0 -12 -11  881.22  102.06   1
   0  12  12  324.82   39.17   1
   0  12  12  352.21   38.76   1
   0  12  12  312.59   70.41   1
   0  12  13  284.41   36.70   1
   0  12  13  276.70   37.28   1
   0  12  14 1290.72   80.96   1
   0  12  14 1392.09   83.82   1
   0  12  15  686.40   55.30   1
   0  12  15  651.23   53.70   1
   0  12  16  -16.02   26.22   1
   0  12  16   31.51   29.53   1
   0  12  17   70.74   31.98   1
   0  12  17  121.56   31.25   1
   0  12  17   97.96  110.24   1
   0  12  18  973.68   68.42   1
   0  12  18 1031.92   69.14   1
   0  12  18  996.32  131.42   1
   0  12  19  215.83   35.39   1
   0  12  19  105.20   30.20   1
   0  12  19  205.31  114.26   1
   0  12  20 1287.54   78.69   1
   0  12  20  972.79  135.79   1
   0  12  21   66.90   28.27   1
   0  12  21  121.20  106.88   1
   0  12  22   77.02   27.53   1
   0  12  22   95.00  106.30   1
   0  12  23   66.10   24.81   1
   0  12  23   44.40  101.88   1
   0 -12 -24  211.51   76.16   1
   0  12  24  128.63   24.39   1
   0  12  24  190.65   99.21   1
   0 -12 -25   50.16   65.68   1
   0  12  25    3.19   17.39   1
   0  11 -26  129.81   63.21  -2
   0 -12 -26  129.81   63.21   1
   0  11 -27   37.15   48.92  -2
   0 -12 -27   37.15   48.92   1
   0 -13  25   48.92   10.94   1
   0 -13  24   13.23   18.19   1
   0  13 -24   22.42   25.70   1
   0  13 -23 1178.21   71.18   1
   0 -13  23  989.43   63.16   1
   0  13 -22  145.98   36.90   1
   0 -13  22  127.68   27.05   1
   0 -13  22  114.87   68.29   1
   0  13 -21   29.23   36.97   1
   0 -13  21  -10.08   71.11   1
   0  13 -20   85.56   42.02   1
   0 -13  20   23.52   71.19   1
   0  13 -19 2935.02  129.75   1
   0 -13  19  895.55  129.49   1
   0 -13  18  450.44  138.04   1
   0  13 -18  308.52   52.99   1
   0  13 -18  343.49   44.16   1
   0 -13  18  378.33   78.05   1
   0 -13  17  210.52  314.04   1
   0  13 -17   19.16   45.75   1
   0  13 -17   15.05   34.57   1
   0 -13  17   37.64   71.84   1
   0 -13  16   59.45  133.26   1
   0  13 -16   65.82   49.79   1
   0  13 -16   71.01   36.65   1
   0 -13  16   41.78   71.85   1
   0 -13  15 1020.77  171.32   1
   0  13 -15  907.67   80.58   1
   0  13 -15  867.14   73.56   1
   0 -13  14  -22.30  139.45   1
   0  13 -14   -4.77   46.73   1
   0  13 -14   38.08   39.51   1
   0 -13  14   56.34   82.39   1
   0 -13  13  210.89  145.81   1
   0  13 -13  170.50   50.76   1
   0  13 -13  108.26   40.72   1
   0 -13  13  100.58   76.96   1
   0 -13  12  138.62  144.09   1
   0  13 -12  141.03   48.23   1
   0  13 -12   50.08   38.35   1
   0 -13  12   80.04   73.40   1
   0 -13  11 2321.83  225.08   1
   0 -13  11 2779.36  175.63   1
   0  13 -11 2395.32  149.24   1
   0  13 -11 2350.50  143.68   1
   0 -13  10 4799.09  317.50   1
   0 -13  10 4421.04  271.17   1
   0  13 -10 4849.65  261.08   1
   0  13 -10 4724.36  254.06   1
   0  13 -10 4619.66  250.19   1
   0 -13   9  552.82  136.58   1
   0 -13   9  644.72   49.02   1
   0 -13   9  535.36   91.45   1
   0  13  -9  496.02   63.74   1
   0  13  -9  644.06   62.44   1
   0 -13   8  188.10   75.74   1
   0 -13   8  111.90  139.19   1
   0  13  -8  105.09   38.75   1
   0 -13   8  144.32   28.80   1
   0 -13   7  127.70   28.98   1
   0 -13   7  134.17   69.46   1
   0 -13   6  550.17   48.31   1
   0  13  -6  605.59   59.47   1
   0 -13   6  523.86   84.70   1
   0 -13   5  295.81   76.12   1
   0  13  -5  177.24   68.33   1
   0 -13  -4  158.26   62.04  -2
   0  13  -4  158.26   62.04   1
   0  13   4  160.38   41.84  -2
   0 -13   4  160.38   41.84   1
   0  13   4  314.18   77.43  -2
   0 -13   4  314.18   77.43   1
   0 -13  -4  220.82   59.41  -2
   0  13  -4  220.82   59.41   1
   0  13   3   38.97   39.30  -2
   0 -13   3   38.97   39.30   1
   0 -13  -3   10.23   60.03  -2
   0  13  -3   10.23   60.03   1
   0  13   3  -40.65   69.30  -2
   0 -13   3  -40.65   69.30   1
   0 -13  -3   31.92   48.53  -2
   0  13  -3   31.92   48.53   1
   0 -13  -2  184.06   75.17  -2
   0  13  -2  184.06   75.17   1
   0  13   2  395.94   50.85  -2
   0 -13   2  395.94   50.85   1
   0 -13  -2  300.43   58.00  -2
   0  13  -2  300.43   58.00   1
   0  13   2  288.66   72.23  -2
   0 -13   2  288.66   72.23   1
   0  13   1  740.85   67.04  -2
   0 -13   1  740.85   67.04   1
   0 -13  -1  510.52   94.39  -2
   0  13  -1  510.52   94.39   1
   0 -13  -1  696.24   73.01  -2
   0  13  -1  696.24   73.01   1
   0  13   1  710.45   85.94  -2
   0 -13   1  710.45   85.94   1
   0  13   0  373.05   47.46  -2
   0 -13   0  373.05   47.46   1
   0 -13   0  285.16   72.15  -2
   0  13   0  285.16   72.15   1
   0  13   0  143.00   67.50  -2
   0 -13   0  143.00   67.50   1
   0 -13   0  329.72   57.52  -2
   0  13   0  329.72   57.52   1
   0 -13   1  172.56   67.86  -2
   0  13   1  172.56   67.86   1
   0  13  -1  392.11   52.46  -2
   0 -13  -1  392.11   52.46   1
   0 -13   1  373.95   59.66  -2
   0  13   1  373.95   59.66   1
   0  13  -1  297.73   76.57  -2
   0 -13  -1  297.73   76.57   1
   0 -13   2   90.99   61.31  -2
   0  13   2   90.99   61.31   1
   0  13  -2  367.08   48.12  -2
   0 -13  -2  367.08   48.12   1
   0  13  -2  181.88   64.43  -2
   0 -13  -2  181.88   64.43   1
   0 -13   2  199.33   53.74  -2
   0  13   2  199.33   53.74   1
   0  13  -2  161.89   69.21  -2
   0 -13  -2  161.89   69.21   1
   0 -13   3   37.32   45.00  -2
   0  13   3   37.32   45.00   1
   0 -13   3   -5.03   59.11  -2
   0  13   3   -5.03   59.11   1
   0  13  -3   83.07   39.04  -2
   0 -13  -3   83.07   39.04   1
   0  13  -3  107.88   67.07  -2
   0 -13  -3  107.88   67.07   1
   0 -13   4  140.06   52.65  -2
   0  13   4  140.06   52.65   1
   0  13  -4  297.39   45.89  -2
   0 -13  -4  297.39   45.89   1
   0 -13   4  170.17   66.48  -2
   0  13   4  170.17   66.48   1
   0  13  -4  143.42   65.63  -2
   0 -13  -4  143.42   65.63   1
   0  13   5  349.12   59.50   1
   0  13   5  248.75   73.58   1
   0 -13  -5  216.97   73.47   1
   0  13   6  117.49   50.24   1
   0 -13  -6   82.91   65.47   1
   0  13   7   73.09   49.57   1
   0 -13  -7   45.22   65.55   1
   0  13   8  886.95   81.27   1
   0 -13  -8  989.81  103.58   1
   0  13   9  461.24   82.15   1
   0 -13  -9  458.34   87.87   1
   0 -13 -10  242.76   83.00   1
   0  13  10  336.25   77.60   1
   0  13  10  310.88   37.40   1
   0  13  11 1769.05  138.52   1
   0  13  11 1687.40  102.83   1
   0  13  11 1850.37  106.79   1
   0 -13 -11 1999.40  144.55   1
   0  13  12  544.30   87.66   1
   0  13  12  611.67   52.27   1
   0  13  12  575.86   48.82   1
   0  13  13   39.78   29.03   1
   0  13  13  -14.91   26.86   1
   0  13  14   16.01   28.22   1
   0  13  14   19.09   28.88   1
   0  13  15 1300.31   83.34   1
   0  13  15 1266.34   81.05   1
   0  13  16   95.96   31.18   1
   0  13  16   75.11   28.92   1
   0  13  17  985.38   67.60   1
   0  13  17 1010.15   68.42   1
   0  13  18   51.72   30.17   1
   0  13  18   33.15   27.10   1
   0  13  19   95.50   29.99   1
   0  13  19   85.64   27.64   1
   0 -13 -19  176.22   79.51   1
   0  13  20   65.50   25.40   1
   0  13  20   88.51   28.23   1
   0 -13 -20   86.90   73.69   1
   0  13  21 1229.73   73.56   1
   0 -13 -21 1066.07  108.51   1
   0  13  22   35.17   23.40   1
   0 -13 -22  125.91   76.00   1
   0  13  23   17.66   20.94   1
   0 -13 -23   85.11   68.85   1
   0  13  24   23.88   18.10   1
   0 -13 -24  113.65   60.99   1
   0  13  25   50.74   16.31   1
   0 -13 -25   47.12   54.87   1
   0  13  25   58.13   15.22   1
   0 -12  26   25.12   47.75  -2
   0  13  26   25.12   47.75   1
   0  14 -23   32.87   24.58   1
   0 -14  23   22.27   16.73   1
   0 -14  22  593.02   43.44   1
   0  14 -22  774.42   52.78   1
   0  14 -21   21.40   32.09   1
   0 -14  21   29.04   22.75   1
   0  14 -20  843.41   66.37   1
   0  14 -19   22.72   39.40   1
   0  14 -18  893.16   74.48   1
   0  14 -18 1067.73   69.07   1
   0 -14  17  -10.87  125.22   1
   0  14 -17   21.29   43.08   1
   0  14 -17   46.26   33.84   1
   0 -14  17   83.88   69.21   1
   0 -14  16  550.50  141.65   1
   0  14 -16  397.22   58.24   1
   0  14 -16  361.98   46.62   1
   0 -14  16  458.89   82.65   1
   0 -14  15  619.61  148.04   1
   0  14 -15  530.94   63.49   1
   0  14 -15  613.98   58.14   1
   0 -14  15  690.49   90.50   1
   0 -14  14  721.99  158.57   1
   0  14 -14  731.35   73.12   1
   0  14 -14  803.68   67.83   1
   0 -14  13  159.83  143.85   1
   0  14 -13   26.14   43.48   1
   0  14 -13   26.18   37.86   1
   0 -14  13   57.85   80.62   1
   0 -14  12  209.84  142.37   1
   0 -14  12  309.81   89.59   1
   0  14 -12  241.69   52.95   1
   0  14 -12  213.21   45.22   1
   0 -14  11 1105.09  187.68   1
   0  14 -11 1295.52   94.99   1
   0  14 -11 1167.17   90.15   1
   0  14 -11 1348.43  107.75   1
   0 -14  10 1371.16  182.39   1
   0  14 -10 1341.10  108.65   1
   0  14 -10 1186.82   93.74   1
   0  14 -10 1345.21   94.19   1
   0 -14   9   92.75   76.14   1
   0 -14   9   33.01   26.01   1
   0 -14   9   73.48  150.48   1
   0  14  -9   84.53   42.15   1
   0  14  -9  103.32   57.29   1
   0 -14   8  808.39   58.98   1
   0  14  -8  861.92   71.26   1
   0 -14   8  855.78  156.23   1
   0 -14   8  968.26  105.82   1
   0 -14   7  778.83   55.20   1
   0 -14   7  848.32  103.37   1
   0 -14   7  756.15  151.14   1
   0  14  -7  696.45   64.82   1
   0 -14   6  224.34   77.29   1
   0 -14   6   20.43  127.48   1
   0 -14   6  126.49   29.49   1
   0 -14   6  281.91   44.33   1
   0  14  -6  142.52   40.58   1
   0 -14   5  307.87   84.83   1
   0 -14   5  279.13  121.19   1
   0  14  -5  211.14   45.05   1
   0 -14   5  285.32   35.32   1
   0  14   4 2001.79  149.46  -2
   0 -14   4 2001.79  149.46   1
   0  14   4 2111.38  115.67  -2
   0 -14   4 2111.38  115.67   1
   0 -14  -3   68.08   34.97  -2
   0  14  -3   68.08   34.97   1
   0  14   3  242.33   44.75  -2
   0 -14   3  242.33   44.75   1
   0  14   3   69.09   78.87  -2
   0 -14   3   69.09   78.87   1
   0  14   2 1131.43  126.46  -2
   0 -14   2 1131.43  126.46   1
   0 -14  -2 1416.40  109.99  -2
   0  14  -2 1416.40  109.99   1
   0 -14  -1   71.90   50.76  -2
   0  14  -1   71.90   50.76   1
   0  14   1   92.17   45.54  -2
   0 -14   1   92.17   45.54   1
   0  14   1   38.25   70.55  -2
   0 -14   1   38.25   70.55   1
   0  14   0 1590.14  128.85  -2
   0 -14   0 1590.14  128.85   1
   0  14   0 1509.02   98.56  -2
   0 -14   0 1509.02   98.56   1
   0 -14   1   83.77   50.04  -2
   0  14   1   83.77   50.04   1
   0  14  -1   92.24   44.60  -2
   0 -14  -1   92.24   44.60   1
   0  14  -1   50.82   71.00  -2
   0 -14  -1   50.82   71.00   1
   0  14  -2  979.27  116.10  -2
   0 -14  -2  979.27  116.10   1
   0 -14   2 1309.28  105.97  -2
   0  14   2 1309.28  105.97   1
   0 -14   3  350.93   64.78  -2
   0  14   3  350.93   64.78   1
   0  14  -3  361.91   50.15  -2
   0 -14  -3  361.91   50.15   1
   0  14  -3  177.54   74.87  -2
   0 -14  -3  177.54   74.87   1
   0  14  -4  665.16  103.77  -2
   0 -14  -4  665.16  103.77   1
   0 -14   4  715.35   84.60  -2
   0  14   4  715.35   84.60   1
   0  14   5  145.22   57.08   1
   0 -14  -5  375.94   49.73   1
   0 -14  -5  182.42   78.72   1
   0 -14  -6 1041.49  110.58   1
   0  14   6  875.19   88.12   1
   0 -14  -6 1182.04   80.56   1
   0  14   7    5.59   47.72   1
   0 -14  -7   20.18   75.39   1
   0  14   8   80.53   51.04   1
   0 -14  -8   75.35   73.17   1
   0  14   9  200.35   52.98   1
   0 -14  -9  202.05   80.41   1
   0 -14 -10   -2.47   69.32   1
   0  14  10   62.92   28.13   1
   0  14  10   34.94   26.13   1
   0 -14 -11  837.62  101.57   1
   0  14  11  897.07   60.75   1
   0  14  11  817.12   62.61   1
   0  14  12  167.53   32.95   1
   0  14  12  160.15   31.31   1
   0  14  13    3.14   26.84   1
   0  14  13   19.29   27.35   1
   0  14  14  513.80   47.92   1
   0  14  14  551.13   46.70   1
   0  14  15  175.00   31.49   1
   0  14  15  159.64   31.96   1
   0  14  16  412.63   40.98   1
   0  14  16  401.68   41.40   1
   0  14  17  497.80   44.30   1
   0  14  17  485.67   43.79   1
   0  14  18  802.32   57.04   1
   0  14  18  831.42   57.96   1
   0  14  19   95.55   27.20   1
   0  14  19   42.47   23.85   1
   0  14  20  693.97   52.55   1
   0  14  20  903.30   54.85   1
   0  14  21  439.11   37.07   1
   0  14  22  160.02   23.99   1
   0  14  23  151.62   64.81   1
   0  14  23  107.09   20.62   1
   0  14  24  266.68   23.53   1
   0  14  24  272.85   23.02   1
   0  15 -21   18.46   25.39   1
   0 -15  21    6.31   16.59   1
   0 -15  20   79.61   21.62   1
   0  15 -20  106.40   31.38   1
   0  15 -19  440.71   47.46   1
   0  15 -18  788.66   63.50   1
   0  15 -18  709.98   54.07   1
   0 -15  17  130.64  115.62   1
   0  15 -17   29.25   38.72   1
   0  15 -17   66.57   31.42   1
   0 -15  17   79.50   64.64   1
   0 -15  16   69.96  120.74   1
   0  15 -16   41.31   39.68   1
   0  15 -16   45.70   32.70   1
   0 -15  16   22.38   70.08   1
   0 -15  15  543.83  141.76   1
   0  15 -15  405.62   54.48   1
   0  15 -15  350.27   46.04   1
   0 -15  15  476.30   83.24   1
   0 -15  14  759.38  156.11   1
   0  15 -14  523.88   60.95   1
   0  15 -14  587.87   56.74   1
   0 -15  14  714.57   93.02   1
   0 -15  13   35.40  134.02   1
   0  15 -13   27.89   39.65   1
   0  15 -13   70.28   36.47   1
   0 -15  13   95.04   78.39   1
   0 -15  12  -36.43  135.68   1
   0 -15  12    8.85   78.04   1
   0  15 -12  -15.67   39.82   1
   0  15 -12    8.85   37.65   1
   0 -15  11  247.45  147.49   1
   0  15 -11  289.03   65.24   1
   0 -15  11  471.45   92.48   1
   0  15 -11  281.16   51.17   1
   0  15 -11  242.36   47.57   1
   0  15 -10  501.98   76.71   1
   0 -15  10  441.50  152.22   1
   0  15 -10  559.58   60.62   1
   0 -15   9  293.63   92.13   1
   0 -15   9  214.71   30.81   1
   0  15  -9  154.34   63.22   1
   0 -15   9  384.22  149.19   1
   0  15  -9  116.44   41.45   1
   0 -15   8   99.33   86.44   1
   0 -15   8   -5.13   24.48   1
   0  15  -8   21.22   57.76   1
   0 -15   8   24.97  135.86   1
   0  15  -8    6.82   35.87   1
   0 -15   7   90.34   81.92   1
   0  15  -7   21.64   56.46   1
   0 -15   7  -20.63  128.91   1
   0  15  -7   -8.22   37.26   1
   0 -15   7    3.49   25.30   1
   0 -15   6  739.03  102.10   1
   0 -15   6  851.22  154.02   1
   0 -15   6  643.33   53.03   1
   0 -15   6  843.62   65.67   1
   0  15  -6  775.57   66.95   1
   0 -15   5   -2.58   76.13   1
   0 -15   5  -12.01  120.23   1
   0 -15   5   -3.58   24.01   1
   0 -15   5   19.24   35.95   1
   0  15  -5   29.70   33.19   1
   0  15   4   78.65   28.00  -2
   0 -15   4   78.65   28.00   1
   0  15   4  237.66   42.27  -2
   0 -15   4  237.66   42.27   1
   0 -15  -4  105.42   38.77  -2
   0  15  -4  105.42   38.77   1
   0  15   4   54.33   78.23  -2
   0 -15   4   54.33   78.23   1
   0 -15  -3  542.25   60.89  -2
   0  15  -3  542.25   60.89   1
   0  15   3  596.39   99.24  -2
   0 -15   3  596.39   99.24   1
   0  15   2  681.99   65.39  -2
   0 -15   2  681.99   65.39   1
   0  15   2  456.23   96.38  -2
   0 -15   2  456.23   96.38   1
   0  15   1 3982.10  240.35  -2
   0 -15   1 3982.10  240.35   1
   0  15   1 6293.04  297.15  -2
   0 -15   1 6293.04  297.15   1
   0  15   0  869.84  109.27  -2
   0 -15   0  869.84  109.27   1
   0  15   0  872.46   73.28  -2
   0 -15   0  872.46   73.28   1
   0 -15   0  743.89   81.24  -2
   0  15   0  743.89   81.24   1
   0  15  -1 2259.11  169.21  -2
   0 -15  -1 2259.11  169.21   1
   0 -15   1 1972.70  151.12  -2
   0  15   1 1972.70  151.12   1
   0 -15   2  187.27   63.10  -2
   0  15   2  187.27   63.10   1
   0  15  -2  419.45   54.99  -2
   0 -15  -2  419.45   54.99   1
   0  15  -2  284.85   87.60  -2
   0 -15  -2  284.85   87.60   1
   0  15  -3 3617.81  223.53  -2
   0 -15  -3 3617.81  223.53   1
   0 -15   3 2996.37  201.27  -2
   0  15   3 2996.37  201.27   1
   0  15  -3 3651.36  191.04  -2
   0 -15  -3 3651.36  191.04   1
   0 -15   4  343.15   67.83  -2
   0  15   4  343.15   67.83   1
   0  15  -4  508.42   97.49  -2
   0 -15  -4  508.42   97.49   1
   0  15  -4  574.66   56.54  -2
   0 -15  -4  574.66   56.54   1
   0  15   5   65.39   57.87   1
   0 -15  -5  163.82   82.07   1
   0 -15  -5   57.23   35.95   1
   0  15   6    3.90   49.68   1
   0 -15  -6   90.20   81.46   1
   0 -15  -6   98.55   37.92   1
   0 -15  -7  258.22   85.26   1
   0  15   7  252.66   34.23   1
   0  15   7  194.53   53.53   1
   0 -15  -8  191.59   81.46   1
   0  15   8  158.35   29.91   1
   0  15   8  126.25   52.11   1
   0 -15  -9    9.91   77.24   1
   0  15   9   25.63   25.88   1
   0  15   9   26.94   44.70   1
   0 -15 -10  169.48   79.67   1
   0  15  10  250.71   35.98   1
   0 -15 -11  -51.78   77.07   1
   0  15  11   24.41   27.09   1
   0  15  12  364.14   38.15   1
   0  15  12  356.77   39.85   1
   0  15  13  134.96   30.66   1
   0  15  13  122.98   28.47   1
   0  15  14   16.29   25.57   1
   0  15  14  -10.83   25.92   1
   0  15  15   82.42   27.02   1
   0  15  15   66.45   27.37   1
   0  15  16  900.10   60.05   1
   0  15  16  880.25   58.26   1
   0  15  17  625.89   76.67   1
   0  15  17  560.17   43.07   1
   0  15  17  477.42   42.27   1
   0  15  18  100.69   58.46   1
   0  15  18  140.38   26.76   1
   0  15  18  140.83   25.35   1
   0  15  19   21.69   21.78   1
   0  15  19   28.88   20.43   1
   0  15  20  419.86   33.79   1
   0  15  20  372.35   32.23   1
   0  15  21  519.67   36.93   1
   0  15  22  151.47   19.76   1
   0  15  22  138.28   18.79   1
   0  15  23   11.01   11.98   1
   0 -16  19  233.57   24.50   1
   0  16 -19  300.16   33.38   1
   0  16 -18   51.12   27.98   1
   0  16 -18   29.39   22.17   1
   0  16 -17   13.86   29.82   1
   0  16 -17   35.46   25.04   1
   0  16 -16  160.43   37.86   1
   0  16 -16  153.67   31.92   1
   0 -16  16  192.13   64.94   1
   0 -16  15  111.26  114.41   1
   0  16 -15  165.52   39.09   1
   0  16 -15  195.25   35.60   1
   0 -16  15  137.25   67.26   1
   0 -16  14   28.46  116.31   1
   0  16 -14   61.19   35.71   1
   0  16 -14   95.95   34.35   1
   0 -16  14   75.32   67.78   1
   0 -16  13  -20.15  122.02   1
   0  16 -13   30.36   35.92   1
   0 -16  13   84.92   71.53   1
   0  16 -13   21.05   32.15   1
   0 -16  12  200.71   79.04   1
   0 -16  12  161.83  126.77   1
   0  16 -12  163.07   38.01   1
   0 -16  11  455.05   92.79   1
   0  16 -11  573.49   55.83   1
   0  16 -11  643.77   71.84   1
   0 -16  10  -14.97   84.09   1
   0 -16  10  -48.54  125.91   1
   0  16 -10   60.65   37.79   1
   0  16 -10   -9.93   54.98   1
   0 -16   9  336.88   90.79   1
   0  16  -9  245.18   64.32   1
   0  16  -9  251.37   42.74   1
   0 -16   8  155.99   82.11   1
   0 -16   8  152.76   27.98   1
   0  16  -8  205.93   65.14   1
   0 -16   8  114.86  128.36   1
   0  16  -8  124.10   41.09   1
   0 -16   7  326.37   91.75   1
   0 -16   7  230.27   31.84   1
   0  16  -7  251.75   66.30   1
   0 -16   7  299.26  133.24   1
   0  16  -7  243.82   43.20   1
   0 -16   6  321.05  132.88   1
   0 -16   6  464.52   94.68   1
   0 -16   6  267.22   33.39   1
   0  16  -6  312.87   71.06   1
   0 -16   6  328.97   41.16   1
   0  16  -6  234.25   37.27   1
   0  16  -6  238.12   44.02   1
   0 -16   5  150.04   90.63   1
   0 -16   5  109.20   27.66   1
   0  16  -5   66.02   62.73   1
   0 -16   5  199.80   37.09   1
   0  16  -5  114.32   33.05   1
   0  16  -5   38.48   37.53   1
   0  16   4  349.64   38.68  -2
   0 -16   4  349.64   38.68   1
   0 -16  -4  289.29   47.17  -2
   0  16  -4  289.29   47.17   1
   0  16   4  436.38  100.38  -2
   0 -16   4  436.38  100.38   1
   0  16   3  862.27   63.91  -2
   0 -16   3  862.27   63.91   1
   0  16   3 1116.53   75.39  -2
   0 -16   3 1116.53   75.39   1
   0  16   3 1198.50  120.24  -2
   0 -16   3 1198.50  120.24   1
   0  16   2  267.63   35.77  -2
   0 -16   2  267.63   35.77   1
   0  16   2  456.34   51.63  -2
   0 -16   2  456.34   51.63   1
   0  16   2  378.95   94.68  -2
   0 -16   2  378.95   94.68   1
   0  16   1 1455.39   93.39  -2
   0 -16   1 1455.39   93.39   1
   0  16   1 1112.13  127.11  -2
   0 -16   1 1112.13  127.11   1
   0  16   0 3824.07  203.44  -2
   0 -16   0 3824.07  203.44   1
   0  16   0 3411.65  230.11  -2
   0 -16   0 3411.65  230.11   1
   0  16  -1 1121.81   81.10  -2
   0 -16  -1 1121.81   81.10   1
   0  16  -1  883.41  117.35  -2
   0 -16  -1  883.41  117.35   1
   0  16  -2  534.68   57.58  -2
   0 -16  -2  534.68   57.58   1
   0  16  -2  540.06  102.90  -2
   0 -16  -2  540.06  102.90   1
   0  16  -3  550.41   55.55  -2
   0 -16  -3  550.41   55.55   1
   0  16  -3  394.88   96.48  -2
   0 -16  -3  394.88   96.48   1
   0  16  -4 1278.38   85.11  -2
   0 -16  -4 1278.38   85.11   1
   0  16  -4 1038.19  121.18  -2
   0 -16  -4 1038.19  121.18   1
   0 -16  -5  677.71   57.13   1
   0  16   5  522.47   49.85   1
   0 -16  -5  572.50   98.89   1
   0  16   6   21.10   24.69   1
   0  16   6   25.65   26.91   1
   0 -16  -6   53.71   35.78   1
   0 -16  -6  -37.23   79.18   1
   0  16   7  720.34   55.54   1
   0  16   7  818.03   57.49   1
   0 -16  -7  661.95  100.80   1
   0 -16  -8  291.17   85.47   1
   0  16   8  379.60   38.98   1
   0 -16  -9  454.20   89.61   1
   0  16   9  483.17   44.06   1
   0 -16 -10   46.95   74.63   1
   0  16  10   21.81   26.32   1
   0 -16 -11  160.59   76.89   1
   0  16  11  223.56   32.87   1
   0  16  12  916.02   63.17   1
   0  16  13   81.24   71.72   1
   0  16  13  118.55   25.09   1
   0  16  13   94.97   27.07   1
   0  16  14   80.13   67.90   1
   0  16  14   50.62   23.26   1
   0  16  14   62.32   25.01   1
   0  16  15  187.80   68.20   1
   0  16  15  210.66   29.85   1
   0  16  15  219.82   28.34   1
   0  16  16  119.15   61.71   1
   0  16  16   58.93   21.46   1
   0  16  16   51.50   22.12   1
   0  16  17  176.74   24.56   1
   0  16  17  140.27   23.98   1
   0  16  18  388.39   60.54   1
   0  16  18  416.87   32.43   1
   0  16  18  329.55   31.39   1
   0  16  19   12.25   18.08   1
   0  16  19    5.36   15.63   1
   0  16  19    7.91   15.47   1
   0  16  20   83.66   16.03   1
   0  16  20   58.98   16.85   1
   0  16  20   66.33   16.05   1
   0  16  21   71.34   15.04   1
   0  16  21   46.58   13.01   1
   0  17 -16   90.99   25.19   1
   0  17 -16   95.61   22.97   1
   0  17 -15  131.62   26.83   1
   0 -17  14  373.54   64.81   1
   0  17 -14  222.90   33.40   1
   0 -17  13   41.23   62.26   1
   0  17 -13   25.31   29.06   1
   0 -17  13   39.65  107.98   1
   0 -17  12   28.01   68.16   1
   0 -17  12   28.30  109.04   1
   0  17 -12   65.76   31.19   1
   0 -17  11  668.71   86.90   1
   0 -17  11  429.78  119.99   1
   0  17 -11  420.58   45.67   1
   0  17 -11  502.86   63.04   1
   0 -17  10  506.75  129.79   1
   0  17 -10  620.27   56.93   1
   0  17 -10  702.05   74.09   1
   0 -17   9  676.43   93.25   1
   0 -17   9  660.09  133.40   1
   0  17  -9  597.56   53.70   1
   0  17  -9  518.48   69.95   1
   0 -17   8   65.34   76.83   1
   0  17  -8   -1.58   59.00   1
   0 -17   8   -6.54  114.45   1
   0  17  -8   36.09   33.90   1
   0 -17   7  497.35   92.82   1
   0 -17   7  442.57   38.33   1
   0  17  -7  492.85   73.24   1
   0 -17   7  424.12  129.08   1
   0  17  -7  466.12   49.58   1
   0 -17   6  616.05   97.27   1
   0 -17   6  557.61   44.84   1
   0  17  -6  596.60   74.07   1
   0  17  -6  597.25   49.26   1
   0 -17   6  712.33   52.39   1
   0  17  -6  535.25   54.55   1
   0 -17   5  116.12   81.17   1
   0 -17   5   63.90   24.49   1
   0  17  -5   80.58   62.02   1
   0 -17   5  123.19   31.71   1
   0  17  -5   90.63   30.33   1
   0  17  -5   65.62   34.91   1
   0  17   4  541.04   43.63  -2
   0 -17   4  541.04   43.63   1
   0  17   4  686.21   52.27  -2
   0 -17   4  686.21   52.27   1
   0 -17  -4  532.90   50.07  -2
   0  17  -4  532.90   50.07   1
   0  17   4  677.94   99.94  -2
   0 -17   4  677.94   99.94   1
   0 -17  -3  290.29   66.06  -2
   0  17  -3  290.29   66.06   1
   0  17   3  351.13   36.34  -2
   0 -17   3  351.13   36.34   1
   0  17   3  482.68   46.73  -2
   0 -17   3  482.68   46.73   1
   0 -17  -3  396.63   43.11  -2
   0  17  -3  396.63   43.11   1
   0 -17  -2   94.29   63.79  -2
   0  17  -2   94.29   63.79   1
   0  17   2   46.57   24.83  -2
   0 -17   2   46.57   24.83   1
   0  17   2   78.02   33.04  -2
   0 -17   2   78.02   33.04   1
   0 -17  -2   61.77   29.44  -2
   0  17  -2   61.77   29.44   1
   0  17   2   88.24   86.76  -2
   0 -17   2   88.24   86.76   1
   0 -17  -1  112.19   64.63  -2
   0  17  -1  112.19   64.63   1
   0  17   1  162.00   36.64  -2
   0 -17   1  162.00   36.64   1
   0 -17  -1  110.68   32.45  -2
   0  17  -1  110.68   32.45   1
   0  17   1  120.72   27.17  -2
   0 -17   1  120.72   27.17   1
   0  17   1   81.65   85.38  -2
   0 -17   1   81.65   85.38   1
   0  17   0   18.39   34.12  -2
   0 -17   0   18.39   34.12   1
   0 -17   0   24.23   28.55  -2
   0  17   0   24.23   28.55   1
   0  17   0   33.70   24.23  -2
   0 -17   0   33.70   24.23   1
   0  17   0   18.90   83.18  -2
   0 -17   0   18.90   83.18   1
   0 -17   1  191.63   36.30  -2
   0  17   1  191.63   36.30   1
   0  17  -1  293.88   41.27  -2
   0 -17  -1  293.88   41.27   1
   0  17  -1  155.46   85.73  -2
   0 -17  -1  155.46   85.73   1
   0 -17   2   53.29   28.24  -2
   0  17   2   53.29   28.24   1
   0  17  -2   55.61   32.71  -2
   0 -17  -2   55.61   32.71   1
   0  17  -2  147.45   83.78  -2
   0 -17  -2  147.45   83.78   1
   0 -17   3  418.45   43.82  -2
   0  17   3  418.45   43.82   1
   0  17  -3  500.37   48.88  -2
   0 -17  -3  500.37   48.88   1
   0  17  -3  517.18   97.56  -2
   0 -17  -3  517.18   97.56   1
   0  17  -4  419.95   92.02  -2
   0 -17  -4  419.95   92.02   1
   0 -17   4  437.24   46.62  -2
   0  17   4  437.24   46.62   1
   0 -17  -5  233.32   86.19   1
   0 -17  -5  261.86   38.16   1
   0  17   5  219.43   34.19   1
   0  17   6  340.47   39.47   1
   0 -17  -6  428.43   44.33   1
   0  17   7  202.76   73.17   1
   0 -17  -7  240.83   80.94   1
   0  17   7  276.74   32.25   1
   0 -17  -8  274.46   81.60   1
   0  17   8  267.91   70.94   1
   0  17   8  384.19   37.47   1
   0 -17  -9   98.41   70.03   1
   0  17   9  109.63   66.12   1
   0  17   9  148.87   27.67   1
   0 -17 -10  150.82   73.53   1
   0  17  10  162.43   73.84   1
   0  17  10  160.77   28.78   1
   0  17  11  242.86   71.56   1
   0  17  11  339.75   35.13   1
   0  17  12  435.12   77.05   1
   0  17  12  441.38   38.64   1
   0  17  13   -8.78   59.84   1
   0  17  13   81.70   23.94   1
   0  17  14   29.91   60.88   1
   0  17  14   -4.85   19.75   1
   0  17  15   59.89   38.03   1
   0  17  15   28.54   56.58   1
   0  17  15   98.88   20.24   1
   0  17  15   42.43   19.35   1
   0  17  16   43.06   52.39   1
   0  17  16   57.39   19.02   1
   0  17  16   84.71   18.99   1
   0  17  17   -0.92   13.68   1
   0  17  17   37.01   47.51   1
   0  17  17   10.89   15.46   1
   0  17  17    6.06   16.03   1
   0  17  18   20.07   13.51   1
   0  17  18   27.89   15.01   1
   0  17  18   31.44   15.40   1
   0  18 -14  554.45   38.84   1
   0  18 -13   62.78   21.96   1
   0 -18  13   39.76   45.33   1
   0  18 -12   -8.63   22.58   1
   0 -18  12   18.96   50.79   1
   0  18 -11   95.28   26.29   1
   0 -18  11  128.38   58.09   1
   0  18 -11  139.72   40.52   1
   0 -18  10  585.09   73.18   1
   0 -18  10  334.19  104.91   1
   0  18 -10  371.79   39.31   1
   0  18 -10  392.01   53.67   1
   0 -18   9   61.85   67.45   1
   0 -18   9   90.67  100.10   1
   0  18  -9   37.96   27.54   1
   0  18  -9   -7.03   45.19   1
   0 -18   8   40.85   70.10   1
   0 -18   8    5.07  101.76   1
   0  18  -8   49.84   28.66   1
   0  18  -8   22.71   48.56   1
   0  18  -7  267.68   57.10   1
   0  18  -7  290.81   36.74   1
   0 -18   6  349.79   78.43   1
   0 -18   6  361.68   30.70   1
   0  18  -6  331.20   61.99   1
   0 -18   6  331.44   33.65   1
   0  18  -6  322.70   34.66   1
   0  18  -6  325.61   39.64   1
   0  18  -5  132.37   55.85   1
   0 -18   5  136.01   23.46   1
   0 -18   5  176.63   29.41   1
   0  18  -5  147.36   27.40   1
   0 -18   5   90.12   74.28   1
   0 -18  -4  142.16   56.73  -2
   0  18  -4  142.16   56.73   1
   0  18   4   78.07   22.51  -2
   0 -18   4   78.07   22.51   1
   0  18   4  133.87   28.77  -2
   0 -18   4  133.87   28.77   1
   0 -18  -4  109.14   26.50  -2
   0  18  -4  109.14   26.50   1
   0  18   4  112.97   75.92  -2
   0 -18   4  112.97   75.92   1
   0 -18  -3  407.92   69.32  -2
   0  18  -3  407.92   69.32   1
   0  18   3  544.30   42.29  -2
   0 -18   3  544.30   42.29   1
   0 -18  -3  599.93   48.79  -2
   0  18  -3  599.93   48.79   1
   0  18   3  694.92   49.07  -2
   0 -18   3  694.92   49.07   1
   0  18   3  512.55   89.27  -2
   0 -18   3  512.55   89.27   1
   0 -18  -2  426.69   67.69  -2
   0  18  -2  426.69   67.69   1
   0  18   2  493.93   40.11  -2
   0 -18   2  493.93   40.11   1
   0 -18  -2  486.22   44.70  -2
   0  18  -2  486.22   44.70   1
   0  18   2  567.47   45.82  -2
   0 -18   2  567.47   45.82   1
   0  18   2  531.67   88.85  -2
   0 -18   2  531.67   88.85   1
   0 -18  -1  402.89   65.44  -2
   0  18  -1  402.89   65.44   1
   0  18   1  330.43   33.03  -2
   0 -18   1  330.43   33.03   1
   0  18   1  434.87   40.42  -2
   0 -18   1  434.87   40.42   1
   0 -18  -1  299.47   37.60  -2
   0  18  -1  299.47   37.60   1
   0  18   1  434.84   86.01  -2
   0 -18   1  434.84   86.01   1
   0 -18   0  -22.87   51.00  -2
   0  18   0  -22.87   51.00   1
   0  18   0    9.72   19.39  -2
   0 -18   0    9.72   19.39   1
   0  18   0   14.38   26.46  -2
   0 -18   0   14.38   26.46   1
   0 -18   0   -3.97   23.87  -2
   0  18   0   -3.97   23.87   1
   0  18   0   13.82   77.78  -2
   0 -18   0   13.82   77.78   1
   0 -18   1  161.88   54.44  -2
   0  18   1  161.88   54.44   1
   0  18  -1  142.56   24.86  -2
   0 -18  -1  142.56   24.86   1
   0 -18   1  163.71   31.39  -2
   0  18   1  163.71   31.39   1
   0  18  -1  255.25   34.12  -2
   0 -18  -1  255.25   34.12   1
   0  18  -1  189.10   78.28  -2
   0 -18  -1  189.10   78.28   1
   0 -18   2  237.99   55.90  -2
   0  18   2  237.99   55.90   1
   0  18  -2  265.32   30.38  -2
   0 -18  -2  265.32   30.38   1
   0  18  -2  395.26   38.80  -2
   0 -18  -2  395.26   38.80   1
   0 -18   2  265.51   34.61  -2
   0  18   2  265.51   34.61   1
   0  18  -2  239.11   80.09  -2
   0 -18  -2  239.11   80.09   1
   0 -18   3  608.32   69.05  -2
   0  18   3  608.32   69.05   1
   0 -18   3  707.35   51.58  -2
   0  18   3  707.35   51.58   1
   0  18  -3  547.41   46.04  -2
   0 -18  -3  547.41   46.04   1
   0  18  -3  595.05   93.06  -2
   0 -18  -3  595.05   93.06   1
   0  18  -4  403.86   40.35  -2
   0 -18  -4  403.86   40.35   1
   0 -18   4  385.82   38.83  -2
   0  18   4  385.82   38.83   1
   0  18  -4  371.89   83.91  -2
   0 -18  -4  371.89   83.91   1
   0  18   5  467.30   40.34   1
   0 -18  -5  449.25   42.06   1
   0  18   6   42.28   22.69   1
   0 -18  -6   52.50   25.45   1
   0 -18  -6  133.59   79.54   1
   0  18   7   66.52   65.17   1
   0 -18  -7  116.09   74.28   1
   0  18   8  530.21   77.70   1
   0  18   8  543.46   41.51   1
   0 -18  -9  215.34   71.71   1
   0  18   9  137.71   63.95   1
   0  18   9  133.70   23.25   1
   0  18  10   12.31   59.72   1
   0  18  10    7.25   18.53   1
   0  18  11   46.86   60.64   1
   0  18  11   36.69   19.78   1
   0  18  12  499.93   70.44   1
   0  18  12  536.48   38.90   1
   0  18  13   78.70   55.21   1
   0  18  13   53.18   18.58   1
   0  18  14   70.96   50.24   1
   0  18  14   22.57   16.26   1
   0  18  14    8.69   33.09   1
   0  18  15   15.03   43.40   1
   0  18  15   30.25   15.25   1
   0 -19   9  101.70   51.74   1
   0  19  -9   59.91   19.24   1
   0 -19   8  176.50   56.94   1
   0  19  -8  138.67   23.65   1
   0  19  -8  110.01   39.61   1
   0 -19   7    2.36   54.42   1
   0  19  -7   59.69   41.88   1
   0 -19   6  125.00   58.93   1
   0  19  -6  157.79   46.59   1
   0 -19   5   83.71   62.47   1
   0  19  -5   90.25   44.68   1
   0  19  -5   89.69   21.63   1
   0 -19   5   93.04   20.32   1
   0 -19   5   49.01   20.07   1
   0  19   4  559.44   76.96  -2
   0 -19   4  559.44   76.96   1
   0  19   4  502.54   33.69  -2
   0 -19   4  502.54   33.69   1
   0 -19  -4  535.24   59.00  -2
   0  19  -4  535.24   59.00   1
   0  19   4  530.31   37.59  -2
   0 -19   4  530.31   37.59   1
   0 -19  -4  454.29   37.86  -2
   0  19  -4  454.29   37.86   1
   0  19   4  399.51   36.05  -2
   0 -19   4  399.51   36.05   1
   0 -19  -3   61.41   48.39  -2
   0  19  -3   61.41   48.39   1
   0  19   3   54.93   16.65  -2
   0 -19   3   54.93   16.65   1
   0  19   3   55.13   21.64  -2
   0 -19   3   55.13   21.64   1
   0 -19  -3   38.32   21.26  -2
   0  19  -3   38.32   21.26   1
   0  19   3   45.81   65.20  -2
   0 -19   3   45.81   65.20   1
   0 -19  -2  336.89   56.69  -2
   0  19  -2  336.89   56.69   1
   0  19   2  332.68   28.84  -2
   0 -19   2  332.68   28.84   1
   0  19   2  409.37   34.13  -2
   0 -19   2  409.37   34.13   1
   0 -19  -2  316.06   32.96  -2
   0  19  -2  316.06   32.96   1
   0  19   2  419.57   74.56  -2
   0 -19   2  419.57   74.56   1
   0 -19  -1   25.86   46.14  -2
   0  19  -1   25.86   46.14   1
   0  19   1   10.79   16.44  -2
   0 -19   1   10.79   16.44   1
   0  19   1   12.02   21.49  -2
   0 -19   1   12.02   21.49   1
   0 -19  -1   16.15   19.85  -2
   0  19  -1   16.15   19.85   1
   0  19   1   47.78   66.41  -2
   0 -19   1   47.78   66.41   1
   0 -19   0  193.13   51.43  -2
   0  19   0  193.13   51.43   1
   0  19   0  147.80   21.97  -2
   0 -19   0  147.80   21.97   1
   0 -19   0  182.70   26.98  -2
   0  19   0  182.70   26.98   1
   0  19   0  217.62   28.14  -2
   0 -19   0  217.62   28.14   1
   0  19   0  118.11   66.86  -2
   0 -19   0  118.11   66.86   1
   0 -19   1   22.75   44.61  -2
   0  19   1   22.75   44.61   1
   0  19  -1   44.88   17.87  -2
   0 -19  -1   44.88   17.87   1
   0  19  -1    4.76   22.10  -2
   0 -19  -1    4.76   22.10   1
   0 -19   1   16.95   20.20  -2
   0  19   1   16.95   20.20   1
   0  19  -1   48.39   67.55  -2
   0 -19  -1   48.39   67.55   1
   0 -19   2  322.58   51.70  -2
   0  19   2  322.58   51.70   1
   0  19  -2  248.98   26.97  -2
   0 -19  -2  248.98   26.97   1
   0  19  -2  349.12   74.77  -2
   0 -19  -2  349.12   74.77   1
   0  19  -2  361.74   33.05  -2
   0 -19  -2  361.74   33.05   1
   0 -19   2  299.18   31.95  -2
   0  19   2  299.18   31.95   1
   0  19  -3   16.70   17.72  -2
   0 -19  -3   16.70   17.72   1
   0  19  -3   54.96   64.46  -2
   0 -19  -3   54.96   64.46   1
   0  19  -3   26.55   21.77  -2
   0 -19  -3   26.55   21.77   1
   0 -19   3   33.51   20.90  -2
   0  19   3   33.51   20.90   1
   0  19  -4   61.31   19.30  -2
   0 -19  -4   61.31   19.30   1
   0  19  -4  101.33   66.60  -2
   0 -19  -4  101.33   66.60   1
   0  19  -4  155.50   24.67  -2
   0 -19  -4  155.50   24.67   1
   0 -19   4  122.85   23.17  -2
   0  19   4  122.85   23.17   1
   0 -19  -5   62.06   18.64   1
   0 -19  -5   97.81   62.70   1
   0  19   5   42.79   20.58   1
   0 -19  -5   53.28   20.93   1
   0 -19  -6  506.77   73.51   1
   0 -19  -6  507.60   36.25   1
   0 -19  -7   48.28   58.31   1
   0 -19  -7   57.33   16.72   1
   0  19   8    3.11   48.74   1
   0 -19  -8   33.02   55.69   1
   0 -19  -8   24.07   15.52   1
   0  19   9  114.49   50.23   1
   0 -19  -9   62.31   16.39   1
   0  19  10  127.35   36.78   1
   0  19  10  170.67   49.31   1
   0  19  10  107.47   17.78   1
   0  19  11  156.67   33.85   1
   0  19  11  135.73   17.69   1
   0  19  11  214.36   47.23   1
   0 -20  -2   56.04   16.82  -2
   0  20  -2   56.04   16.82   1
   0  20   2  121.08   49.19  -2
   0 -20   2  121.08   49.19   1
   0  20   1  416.96   31.81  -2
   0 -20   1  416.96   31.81   1
   0 -20  -1  482.95   33.79  -2
   0  20  -1  482.95   33.79   1
   0  20   0   42.57   49.16  -2
   0 -20   0   42.57   49.16   1
   0  20   0   22.60   16.10  -2
   0 -20   0   22.60   16.10   1
   0 -20   0   15.76   16.05  -2
   0  20   0   15.76   16.05   1
   0  20  -1  340.58   52.95  -2
   0 -20  -1  340.58   52.95   1
   0 -20   1  229.13   24.66  -2
   0  20   1  229.13   24.66   1
   0  20  -2  104.48   16.03  -2
   0 -20  -2  104.48   16.03   1
   0  20  -2  106.90   48.98  -2
   0 -20  -2  106.90   48.98   1
   0 -20   2   46.83   17.36  -2
   0  20   2   46.83   17.36   1
  -1  19   9  204.27   33.08   1
   1 -19  -8   62.67   46.72   1
   1 -19  -8   17.86   12.49   1
   1 -19  -7  315.83   58.17   1
   1 -19  -7  235.05   21.34   1
   1 -19  -6  156.50   57.66   1
   1 -19  -6  103.32   16.14   1
   1 -19  -5  151.81   18.26   1
  -1  19   5  146.81   21.53   1
  -1  19  -4   49.69   15.65  -2
   1 -19  -4   49.69   15.65   1
  -1  19  -4   61.53   59.89  -2
   1 -19  -4   61.53   59.89   1
   1 -19   4   31.98   18.60  -2
  -1  19   4   31.98   18.60   1
  -1  19  -4   51.82   18.54  -2
   1 -19  -4   51.82   18.54   1
  -1  19  -3  139.96   18.97  -2
   1 -19  -3  139.96   18.97   1
   1 -19   3  145.84   23.03  -2
  -1  19   3  145.84   23.03   1
  -1  19  -3  174.70   22.48  -2
   1 -19  -3  174.70   22.48   1
  -1  19  -3  189.17   64.33  -2
   1 -19  -3  189.17   64.33   1
   1 -19   2   28.77   39.65  -2
  -1  19   2   28.77   39.65   1
  -1  19  -2   19.72   14.33  -2
   1 -19  -2   19.72   14.33   1
  -1  19  -2   20.43   18.78  -2
   1 -19  -2   20.43   18.78   1
   1 -19   2    8.25   18.20  -2
  -1  19   2    8.25   18.20   1
  -1  19  -2   66.22   59.39  -2
   1 -19  -2   66.22   59.39   1
  -1  19  -1  405.08   31.32  -2
   1 -19  -1  405.08   31.32   1
   1 -19   1  296.91   55.04  -2
  -1  19   1  296.91   55.04   1
  -1  19  -1  516.66   35.49  -2
   1 -19  -1  516.66   35.49   1
   1 -19   1  528.79   38.05  -2
  -1  19   1  528.79   38.05   1
  -1  19  -1  612.82   73.51  -2
   1 -19  -1  612.82   73.51   1
   1 -19   0  -13.79   58.76  -2
  -1  19   0  -13.79   58.76   1
  -1  19   0  101.36   17.84  -2
   1 -19   0  101.36   17.84   1
  -1  19   0   54.59   19.31  -2
   1 -19   0   54.59   19.31   1
   1 -19   0   47.87   20.05  -2
  -1  19   0   47.87   20.05   1
  -1  19   0  125.62   60.18  -2
   1 -19   0  125.62   60.18   1
  -1  19   1  288.35   27.39  -2
   1 -19   1  288.35   27.39   1
   1 -19  -1  300.55   29.57  -2
  -1  19  -1  300.55   29.57   1
  -1  19   1  232.01   64.30  -2
   1 -19   1  232.01   64.30   1
   1 -19  -1  174.58   48.91  -2
  -1  19  -1  174.58   48.91   1
  -1  19   2  -31.74   59.23  -2
   1 -19   2  -31.74   59.23   1
  -1  19   2   25.21   17.63  -2
   1 -19   2   25.21   17.63   1
   1 -19  -2    1.25   17.69  -2
  -1  19  -2    1.25   17.69   1
  -1  19   2   29.98   19.80  -2
   1 -19   2   29.98   19.80   1
   1 -19  -2   39.40   42.98  -2
  -1  19  -2   39.40   42.98   1
  -1  19   3  384.42   64.57  -2
   1 -19   3  384.42   64.57   1
   1 -19  -3  347.32   29.96  -2
  -1  19  -3  347.32   29.96   1
  -1  19   3  336.72   28.06  -2
   1 -19   3  336.72   28.06   1
  -1  19   3  294.76   28.61  -2
   1 -19   3  294.76   28.61   1
   1 -19  -3  317.96   50.89  -2
  -1  19  -3  317.96   50.89   1
  -1  19   4   15.81   51.37  -2
   1 -19   4   15.81   51.37   1
   1 -19  -4   51.95   18.90  -2
  -1  19  -4   51.95   18.90   1
  -1  19   4   31.74   18.12  -2
   1 -19   4   31.74   18.12   1
   1 -19  -4   34.38   40.38  -2
  -1  19  -4   34.38   40.38   1
   1 -19   5   37.38   50.93   1
  -1  19  -5   31.04   16.69   1
   1 -19   5   -0.43   15.66   1
  -1  19  -5   38.78   38.20   1
   1 -19   6   -9.91   45.88   1
  -1  19  -6   54.84   35.85   1
   1 -19   7  233.61   49.58   1
  -1  19  -7  246.14   36.52   1
  -1  18  14   39.16   42.34   1
  -1  18  14   22.75   13.73   1
  -1  18  13  254.71   50.69   1
  -1  18  13  215.09   21.49   1
  -1  18  13  134.93   32.90   1
  -1  18  12   52.55   53.32   1
  -1  18  12   20.90   15.95   1
  -1  18  12   51.02   37.01   1
  -1  18  11  112.34   20.32   1
  -1  18  11  149.19   56.56   1
   1 -18 -11  117.66   56.31   1
  -1  18  10   15.52   17.30   1
   1 -18 -10  -13.09   59.53   1
  -1  18  10   16.51   55.45   1
  -1  18   9  207.72   24.82   1
   1 -18  -9  195.32   65.19   1
  -1  18   9  195.57   60.77   1
  -1  18   8  261.73   27.08   1
  -1  18   8  203.73   61.07   1
   1 -18  -8  295.49   72.37   1
  -1  18   7   37.26   56.94   1
   1 -18  -7  163.45   72.57   1
   1 -18  -6   85.32   23.18   1
  -1  18   6   48.25   22.31   1
   1 -18  -6   47.96   74.94   1
  -1  18   5  147.95   26.00   1
   1 -18  -5  149.64   26.40   1
  -1  18  -4  360.27   32.83  -2
   1 -18  -4  360.27   32.83   1
  -1  18  -4  475.54   39.05  -2
   1 -18  -4  475.54   39.05   1
   1 -18   4  369.34   36.98  -2
  -1  18   4  369.34   36.98   1
   1 -18   3   80.51   48.28  -2
  -1  18   3   80.51   48.28   1
  -1  18  -3   60.45   20.40  -2
   1 -18  -3   60.45   20.40   1
  -1  18  -3   70.99   25.63  -2
   1 -18  -3   70.99   25.63   1
   1 -18   3   36.75   23.29  -2
  -1  18   3   36.75   23.29   1
  -1  18  -3   67.01   72.54  -2
   1 -18  -3   67.01   72.54   1
   1 -18   2  388.14   58.28  -2
  -1  18   2  388.14   58.28   1
  -1  18  -2  295.68   31.23  -2
   1 -18  -2  295.68   31.23   1
   1 -18   2  367.12   36.91  -2
  -1  18   2  367.12   36.91   1
  -1  18  -2  502.85   39.37  -2
   1 -18  -2  502.85   39.37   1
  -1  18  -2  310.39   76.41  -2
   1 -18  -2  310.39   76.41   1
   1 -18   1   20.37   49.63  -2
  -1  18   1   20.37   49.63   1
  -1  18  -1   33.87   19.15  -2
   1 -18  -1   33.87   19.15   1
   1 -18   1   22.23   21.90  -2
  -1  18   1   22.23   21.90   1
  -1  18  -1   35.84   24.53  -2
   1 -18  -1   35.84   24.53   1
  -1  18  -1   21.30   67.24  -2
   1 -18  -1   21.30   67.24   1
   1 -18   0  157.08   51.84  -2
  -1  18   0  157.08   51.84   1
  -1  18   0  249.82   27.10  -2
   1 -18   0  249.82   27.10   1
  -1  18   0  287.35   33.43  -2
   1 -18   0  287.35   33.43   1
   1 -18   0  214.41   31.15  -2
  -1  18   0  214.41   31.15   1
  -1  18   0  276.70   75.02  -2
   1 -18   0  276.70   75.02   1
   1 -18  -1   38.77   50.66  -2
  -1  18  -1   38.77   50.66   1
  -1  18   1   46.65   18.83  -2
   1 -18   1   46.65   18.83   1
  -1  18   1   45.28   23.59  -2
   1 -18   1   45.28   23.59   1
   1 -18  -1   32.00   23.02  -2
  -1  18  -1   32.00   23.02   1
  -1  18   1   42.27   70.56  -2
   1 -18   1   42.27   70.56   1
   1 -18  -2  537.99   67.09  -2
  -1  18  -2  537.99   67.09   1
  -1  18   2  466.63   36.21  -2
   1 -18   2  466.63   36.21   1
   1 -18  -2  437.55   41.08  -2
  -1  18  -2  437.55   41.08   1
  -1  18   2  559.29   42.40  -2
   1 -18   2  559.29   42.40   1
  -1  18   2  427.31   83.39  -2
   1 -18   2  427.31   83.39   1
   1 -18  -3   28.12   22.14  -2
  -1  18  -3   28.12   22.14   1
  -1  18   3   53.22   23.91  -2
   1 -18   3   53.22   23.91   1
   1 -18  -3  101.76   58.12  -2
  -1  18  -3  101.76   58.12   1
  -1  18   3   20.27   71.67  -2
   1 -18   3   20.27   71.67   1
  -1  18   4  110.35   23.92  -2
   1 -18   4  110.35   23.92   1
   1 -18  -4  132.79   26.77  -2
  -1  18  -4  132.79   26.77   1
   1 -18  -4   59.62   52.01  -2
  -1  18  -4   59.62   52.01   1
  -1  18   4  143.52   73.66  -2
   1 -18   4  143.52   73.66   1
  -1  18  -5  208.21   51.73   1
   1 -18   5  170.67   70.61   1
   1 -18   5  216.46   26.38   1
  -1  18  -5  171.08   27.22   1
   1 -18   5  158.52   27.97   1
  -1  18  -6  214.75   51.40   1
   1 -18   6  250.28   72.00   1
  -1  18  -6  180.36   26.41   1
   1 -18   6  212.75   25.69   1
   1 -18   6  146.84   26.37   1
  -1  18  -6  172.88   29.02   1
  -1  18  -7  109.51   27.64   1
  -1  18  -7  155.16   48.22   1
   1 -18   7   91.99   65.78   1
  -1  18  -8   12.63   23.87   1
  -1  18  -8   31.99   43.59   1
   1 -18   8   62.10   60.46   1
  -1  18  -9  141.23   26.80   1
  -1  18  -9  186.97   42.72   1
   1 -18   9  146.32   57.17   1
  -1  18 -10   23.61   21.86   1
  -1  18 -10   50.54   35.43   1
   1 -18  10   47.38   53.73   1
  -1  18 -11  276.96   29.08   1
   1 -18  11  238.12   52.38   1
  -1  18 -12   21.31   19.33   1
  -1  17  17    3.80   13.74   1
  -1  17  16   49.84   15.67   1
  -1  17  16   34.56   15.44   1
  -1  17  16   32.73   45.88   1
  -1  17  15   32.90   16.41   1
  -1  17  15   44.44   17.71   1
  -1  17  15  -10.77   52.28   1
  -1  17  14  299.01   28.29   1
  -1  17  14  232.22   41.27   1
  -1  17  14  322.46   63.86   1
  -1  17  13   16.40   19.48   1
  -1  17  13   61.35   61.77   1
  -1  17  12   27.81   19.79   1
   1 -17 -12   37.16   65.08   1
  -1  17  12   20.97   62.61   1
  -1  17  11   98.36   23.62   1
  -1  17  11   95.94   62.54   1
   1 -17 -11  142.20   72.13   1
   1 -17 -10 1414.43  116.40   1
  -1  17  10 1280.25   78.48   1
  -1  17  10 1427.66  109.99   1
  -1  17   9   44.24   23.73   1
   1 -17  -9   47.03   76.05   1
  -1  17   9   -4.77   66.75   1
  -1  17   8   30.84   22.00   1
  -1  17   8   47.14   66.21   1
   1 -17  -8   33.43   75.93   1
  -1  17   7   86.38   23.96   1
   1 -17  -7  108.08   77.83   1
   1 -17  -6 1694.91  130.15   1
  -1  17   6 1454.49   86.50   1
   1 -17  -6 1570.22   86.64   1
   1 -17  -5   59.70   79.39   1
   1 -17  -5  165.15   31.92   1
  -1  17   5  112.37   29.63   1
   1 -17   4  229.15   33.74  -2
  -1  17   4  229.15   33.74   1
  -1  17  -4  313.74   37.86  -2
   1 -17  -4  313.74   37.86   1
  -1  17  -3  290.64   89.92  -2
   1 -17  -3  290.64   89.92   1
  -1  17  -3  266.40   35.96  -2
   1 -17  -3  266.40   35.96   1
   1 -17   3  187.74   33.46  -2
  -1  17   3  187.74   33.46   1
  -1  17  -2  149.59   84.38  -2
   1 -17  -2  149.59   84.38   1
   1 -17   2   97.92   30.04  -2
  -1  17   2   97.92   30.04   1
  -1  17  -2  152.19   32.55  -2
   1 -17  -2  152.19   32.55   1
  -1  17  -1  111.98   25.12  -2
   1 -17  -1  111.98   25.12   1
  -1  17  -1  156.95   84.13  -2
   1 -17  -1  156.95   84.13   1
  -1  17  -1  164.54   33.60  -2
   1 -17  -1  164.54   33.60   1
   1 -17   1  123.13   29.15  -2
  -1  17   1  123.13   29.15   1
  -1  17   0   19.40   21.68  -2
   1 -17   0   19.40   21.68   1
  -1  17   0   32.80   82.05  -2
   1 -17   0   32.80   82.05   1
   1 -17   0   33.66   26.08  -2
  -1  17   0   33.66   26.08   1
  -1  17   0   17.59   28.61  -2
   1 -17   0   17.59   28.61   1
  -1  17   1   75.99   23.59  -2
   1 -17   1   75.99   23.59   1
   1 -17  -1   83.40   29.17  -2
  -1  17  -1   83.40   29.17   1
  -1  17   1  139.49   32.33  -2
   1 -17   1  139.49   32.33   1
  -1  17   1   28.32   82.00  -2
   1 -17   1   28.32   82.00   1
   1 -17  -2   57.66   57.41  -2
  -1  17  -2   57.66   57.41   1
  -1  17   2   54.20   22.57  -2
   1 -17   2   54.20   22.57   1
   1 -17  -2   93.09   29.65  -2
  -1  17  -2   93.09   29.65   1
  -1  17   2  131.74   30.82  -2
   1 -17   2  131.74   30.82   1
  -1  17   2  143.33   85.23  -2
   1 -17   2  143.33   85.23   1
   1 -17  -3   30.21   56.80  -2
  -1  17  -3   30.21   56.80   1
  -1  17   3   56.25   22.85  -2
   1 -17   3   56.25   22.85   1
   1 -17  -3   95.59   29.19  -2
  -1  17  -3   95.59   29.19   1
  -1  17   3  130.85   31.15  -2
   1 -17   3  130.85   31.15   1
  -1  17   3   46.46   79.19  -2
   1 -17   3   46.46   79.19   1
  -1  17   4  703.37   94.12  -2
   1 -17   4  703.37   94.12   1
  -1  17   4  557.66   43.66  -2
   1 -17   4  557.66   43.66   1
   1 -17  -4  472.04   70.30  -2
  -1  17  -4  472.04   70.30   1
   1 -17  -4  548.71   49.93  -2
  -1  17  -4  548.71   49.93   1
  -1  17   4  775.89   51.39  -2
   1 -17   4  775.89   51.39   1
   1 -17  -4  540.20   52.26  -2
  -1  17  -4  540.20   52.26   1
  -1  17  -5  119.20   59.40   1
   1 -17   5   78.34   77.58   1
  -1  17  -5  141.68   30.09   1
   1 -17   5  188.43   30.97   1
  -1  17  -5   89.50   34.45   1
  -1  17  -6   40.45   58.80   1
   1 -17   6   88.99   76.79   1
   1 -17   6  147.11   29.00   1
  -1  17  -6  109.56   28.83   1
  -1  17  -6   72.10   33.29   1
   1 -17   7   39.03   26.11   1
  -1  17  -7   17.47   29.81   1
   1 -17   7  -33.37   75.50   1
  -1  17  -7    5.97   56.40   1
   1 -17   8  921.87  135.26   1
  -1  17  -8  977.20   72.33   1
  -1  17  -8 1101.02   89.21   1
   1 -17   9  306.24   77.39   1
   1 -17   9  287.32  114.94   1
  -1  17  -9  214.66   37.40   1
  -1  17  -9  259.16   56.52   1
   1 -17  10  100.06   70.33   1
   1 -17  10   24.45  117.10   1
  -1  17 -10   43.15   31.63   1
  -1  17 -10   26.81   47.13   1
  -1  17 -11  186.16   34.31   1
   1 -17  11  234.21   68.87   1
  -1  17 -12  212.00   34.38   1
   1 -17  12  304.41   64.59   1
  -1  17 -13   47.26   26.67   1
   1 -17  13   66.50   54.70   1
  -1  17 -14   10.34   22.61   1
  -1  17 -15  151.08   23.99   1
  -1  16  19   11.83   13.72   1
  -1  16  19   14.12   14.92   1
  -1  16  19   18.00   14.51   1
  -1  16  18  411.59   31.45   1
  -1  16  18  402.75   31.34   1
  -1  16  18  428.53   59.16   1
  -1  16  17  182.76   23.00   1
  -1  16  17  168.75   23.03   1
  -1  16  17  138.04   53.03   1
  -1  16  16   23.16   19.69   1
  -1  16  16    5.98   18.58   1
  -1  16  16   15.12   57.48   1
  -1  16  15  373.97   34.67   1
  -1  16  15  390.80   33.49   1
  -1  16  15  348.76   67.30   1
  -1  16  14  225.45   28.71   1
  -1  16  14  207.79   27.52   1
  -1  16  14  241.99   71.83   1
  -1  16  13  476.18   39.13   1
  -1  16  13  512.18   42.17   1
   1 -16 -13  469.31   82.57   1
  -1  16  12   87.20   26.64   1
  -1  16  12   79.21   24.34   1
   1 -16 -12    3.90   69.55   1
  -1  16  11   90.13   27.16   1
   1 -16 -11   86.61   74.66   1
  -1  16  10  553.02   45.14   1
   1 -16 -10  388.63   88.49   1
  -1  16   9  217.49   32.56   1
   1 -16  -9  224.28   81.48   1
  -1  16   8  309.98   39.37   1
   1 -16  -8  324.80   88.33   1
  -1  16   7  237.68   61.96   1
  -1  16   7  264.21   33.46   1
   1 -16  -7  319.09   87.64   1
  -1  16   6  223.23   32.61   1
  -1  16   6  250.60   61.63   1
  -1  16   6  217.09   33.96   1
   1 -16  -6  263.47   37.76   1
   1 -16  -6  205.15   90.75   1
  -1  16   5   86.03   27.39   1
  -1  16   5   41.51   56.68   1
   1 -16  -5  238.07   91.84   1
   1 -16  -5  288.09   39.27   1
  -1  16  -4  222.38   91.76  -2
   1 -16  -4  222.38   91.76   1
  -1  16  -4  251.64   39.27  -2
   1 -16  -4  251.64   39.27   1
  -1  16  -3  454.21   97.67  -2
   1 -16  -3  454.21   97.67   1
  -1  16  -3  500.08   50.49  -2
   1 -16  -3  500.08   50.49   1
  -1  16  -2 1291.34   82.94  -2
   1 -16  -2 1291.34   82.94   1
  -1  16  -2  961.60  120.41  -2
   1 -16  -2  961.60  120.41   1
  -1  16  -1 1712.95  103.73  -2
   1 -16  -1 1712.95  103.73   1
  -1  16  -1 1493.79  143.75  -2
   1 -16  -1 1493.79  143.75   1
  -1  16   0  715.71   61.46  -2
   1 -16   0  715.71   61.46   1
  -1  16   0  714.72  110.25  -2
   1 -16   0  714.72  110.25   1
  -1  16   1 1338.52   87.58  -2
   1 -16   1 1338.52   87.58   1
  -1  16   1 1254.60  127.95  -2
   1 -16   1 1254.60  127.95   1
  -1  16   2  609.46   50.61  -2
   1 -16   2  609.46   50.61   1
  -1  16   2  466.44  100.73  -2
   1 -16   2  466.44  100.73   1
  -1  16   2  412.29   41.25  -2
   1 -16   2  412.29   41.25   1
  -1  16   3  223.14   92.89  -2
   1 -16   3  223.14   92.89   1
  -1  16   3  274.48   39.06  -2
   1 -16   3  274.48   39.06   1
   1 -16  -3  177.38   41.10  -2
  -1  16  -3  177.38   41.10   1
  -1  16   3  195.72   30.30  -2
   1 -16   3  195.72   30.30   1
  -1  16   4  401.61   95.99  -2
   1 -16   4  401.61   95.99   1
  -1  16   4  298.71   33.94  -2
   1 -16   4  298.71   33.94   1
  -1  16   4  402.96   43.52  -2
   1 -16   4  402.96   43.52   1
   1 -16  -4  241.23   41.77  -2
  -1  16  -4  241.23   41.77   1
   1 -16   5 1021.40  111.48   1
   1 -16   5  917.50   61.11   1
  -1  16  -5 1005.47   92.35   1
   1 -16   5 1087.58   69.74   1
  -1  16  -5  763.06   69.03   1
  -1  16  -6   27.11   60.27   1
  -1  16  -6   42.02   37.36   1
  -1  16  -6   42.47   28.72   1
   1 -16   6   70.57   29.58   1
   1 -16   6   63.81   83.29   1
  -1  16  -7  135.02   61.38   1
   1 -16   7  128.02   84.23   1
  -1  16  -7   95.51   38.66   1
   1 -16   7   74.84  115.91   1
  -1  16  -8  542.39   75.65   1
  -1  16  -8  761.02   63.27   1
   1 -16   8  549.25  138.65   1
   1 -16   8  899.47  108.25   1
  -1  16  -9  798.22   81.68   1
   1 -16   9  853.24  147.81   1
   1 -16   9  982.66  105.88   1
  -1  16  -9  825.32   67.83   1
  -1  16 -10   18.13   51.60   1
   1 -16  10   35.17   74.64   1
  -1  16 -10   23.77   32.63   1
   1 -16  10   54.76  120.51   1
   1 -16  11  331.06   80.51   1
  -1  16 -11  229.04   39.00   1
   1 -16  11  169.22  121.84   1
   1 -16  12  212.33   72.52   1
  -1  16 -12  293.64   40.34   1
   1 -16  12  165.46  121.39   1
   1 -16  13  217.96   70.98   1
  -1  16 -13  268.91   39.47   1
   1 -16  13  156.68  120.69   1
  -1  16 -14   87.85   30.96   1
   1 -16  14  141.47   66.65   1
  -1  16 -14   76.76   34.68   1
  -1  16 -15  464.10   43.57   1
  -1  16 -15  370.89   43.83   1
  -1  16 -16  128.24   28.23   1
  -1  16 -16  120.52   31.51   1
  -1  16 -17   14.21   21.04   1
  -1  16 -17    6.55   26.10   1
  -1  16 -18   63.09   24.57   1
   1 -16  18   53.20   16.71   1
  -1  15  22   31.68   13.05   1
  -1  15  22   13.72   13.08   1
  -1  15  21   40.76   16.31   1
  -1  15  20   85.52   19.52   1
  -1  15  20   94.02   18.40   1
  -1  15  19  326.64   30.71   1
  -1  15  19  403.04   32.54   1
  -1  15  18  141.23   24.49   1
  -1  15  18  211.74   26.31   1
  -1  15  18  126.80   56.73   1
  -1  15  17  137.43   24.67   1
  -1  15  17  108.48   25.28   1
  -1  15  17   99.71   56.89   1
  -1  15  16  218.64   29.86   1
  -1  15  16  239.20   30.42   1
  -1  15  16  135.18   65.61   1
  -1  15  15  298.55   32.90   1
  -1  15  15  201.38   30.59   1
  -1  15  14   55.99   25.41   1
  -1  15  14   11.69   25.40   1
   1 -15 -14   18.19   68.66   1
  -1  15  13   23.48   25.17   1
  -1  15  13   -1.87   25.54   1
   1 -15 -13  -25.69   71.54   1
  -1  15  12  260.41   35.92   1
  -1  15  12  266.25   33.68   1
   1 -15 -12  242.32   83.17   1
  -1  15  11  495.46   42.72   1
  -1  15  11  501.25   45.88   1
   1 -15 -11  380.04   86.98   1
  -1  15  10  249.60   56.65   1
  -1  15  10  392.39   40.47   1
   1 -15 -10  288.62   84.27   1
  -1  15   9   98.26   51.80   1
  -1  15   9  103.42   30.53   1
   1 -15  -9   91.25   79.39   1
  -1  15   8  266.65   59.22   1
  -1  15   8  193.53   33.92   1
   1 -15  -8  228.95   86.79   1
  -1  15   7  602.21   75.46   1
   1 -15  -7  479.01   94.39   1
  -1  15   6  508.77   72.44   1
   1 -15  -6  590.87  101.83   1
   1 -15  -6  533.98   51.03   1
  -1  15   5  394.66   66.51   1
   1 -15  -5  475.35   49.92   1
   1 -15   4   82.33   54.45  -2
  -1  15   4   82.33   54.45   1
  -1  15  -4   49.68   82.08  -2
   1 -15  -4   49.68   82.08   1
  -1  15  -4  105.69   36.07  -2
   1 -15  -4  105.69   36.07   1
  -1  15  -3  491.99  101.43  -2
   1 -15  -3  491.99  101.43   1
  -1  15  -3  543.31   52.62  -2
   1 -15  -3  543.31   52.62   1
   1 -15   2  518.21   79.29  -2
  -1  15   2  518.21   79.29   1
  -1  15  -2  576.37  100.68  -2
   1 -15  -2  576.37  100.68   1
  -1  15  -1  733.08  107.38  -2
   1 -15  -1  733.08  107.38   1
  -1  15  -1  853.82   67.98  -2
   1 -15  -1  853.82   67.98   1
   1 -15   1  638.11   83.25  -2
  -1  15   1  638.11   83.25   1
  -1  15   0  809.06  111.56  -2
   1 -15   0  809.06  111.56   1
  -1  15   0 1053.35   75.71  -2
   1 -15   0 1053.35   75.71   1
   1 -15   0  868.48   90.69  -2
  -1  15   0  868.48   90.69   1
  -1  15   1 1137.36   81.25  -2
   1 -15   1 1137.36   81.25   1
  -1  15   1  992.06  117.61  -2
   1 -15   1  992.06  117.61   1
  -1  15   2 1300.67   87.34  -2
   1 -15   2 1300.67   87.34   1
  -1  15   2 1307.24  128.60  -2
   1 -15   2 1307.24  128.60   1
  -1  15   3  358.20   38.82  -2
   1 -15   3  358.20   38.82   1
  -1  15   3  511.27   94.76  -2
   1 -15   3  511.27   94.76   1
  -1  15   3  558.97   50.14  -2
   1 -15   3  558.97   50.14   1
   1 -15  -3  312.32   48.35  -2
  -1  15  -3  312.32   48.35   1
  -1  15   4   23.57   24.68  -2
   1 -15   4   23.57   24.68   1
  -1  15   4   61.95   36.14  -2
   1 -15   4   61.95   36.14   1
   1 -15  -4   14.70   36.44  -2
  -1  15  -4   14.70   36.44   1
   1 -15   5  360.29   39.01   1
   1 -15   5  477.07   49.06   1
  -1  15  -5  422.02   51.44   1
   1 -15   6  803.10  109.70   1
   1 -15   6  551.67  147.96   1
   1 -15   6  737.39   57.83   1
  -1  15  -6  522.54   60.41   1
  -1  15  -7   32.48   59.80   1
   1 -15   7   47.75  130.71   1
   1 -15   7  -48.83   87.95   1
  -1  15  -7   16.18   37.41   1
  -1  15  -8  747.47   85.97   1
  -1  15  -8  662.17   66.57   1
  -1  15  -9 1404.63  115.22   1
   1 -15   9 1480.84  180.72   1
  -1  15  -9 1536.66  102.41   1
  -1  15 -10  370.09   64.91   1
   1 -15  10  435.55  144.01   1
  -1  15 -10  370.52   51.64   1
   1 -15  10  433.64   90.72   1
   1 -15  11  639.10  149.34   1
  -1  15 -11  484.23   56.45   1
   1 -15  11  690.81   93.73   1
   1 -15  12  691.75  149.51   1
   1 -15  12  787.56   95.04   1
  -1  15 -12  671.68   64.88   1
  -1  15 -12  648.99   61.28   1
   1 -15  13  245.74  132.94   1
  -1  15 -13  231.90   47.18   1
  -1  15 -13  217.05   41.71   1
   1 -15  13  264.32   76.09   1
   1 -15  14  104.87  123.37   1
  -1  15 -14   58.77   39.67   1
  -1  15 -14   55.58   34.31   1
   1 -15  14   88.74   71.56   1
   1 -15  15  403.75  128.48   1
  -1  15 -15  280.76   46.58   1
  -1  15 -15  373.55   44.31   1
  -1  15 -16   59.29   30.90   1
  -1  15 -16   44.11   37.92   1
  -1  15 -17  129.49   30.32   1
  -1  15 -17  170.06   39.96   1
  -1  15 -18  252.13   31.76   1
  -1  15 -18  217.80   39.11   1
   1 -15  19   22.94   19.94   1
  -1  15 -19   57.86   30.40   1
  -1  15 -20   76.25   27.23   1
   1 -15  20   33.17   17.22   1
  -1  14  23  433.48   63.19   1
  -1  14  23  410.62   30.04   1
  -1  14  22  370.84   69.08   1
  -1  14  22  283.74   27.38   1
  -1  14  21   42.47   20.97   1
  -1  14  20  139.54   25.32   1
  -1  14  19  358.32   34.64   1
  -1  14  19  340.21   33.41   1
  -1  14  18  353.61   35.29   1
  -1  14  18  302.24   33.37   1
  -1  14  17  221.95   32.35   1
  -1  14  17  234.62   32.59   1
  -1  14  16  452.13   42.61   1
  -1  14  16  470.98   42.32   1
  -1  14  15  522.49   44.60   1
  -1  14  15  475.35   45.16   1
   1 -14 -15  541.05   87.73   1
  -1  14  14  590.94   47.73   1
  -1  14  14  515.95   47.36   1
   1 -14 -14  572.82  101.72   1
  -1  14  13  416.25   40.99   1
  -1  14  13  385.66   41.26   1
   1 -14 -13  422.02   89.75   1
  -1  14  12  102.15   29.43   1
  -1  14  12   81.47   29.21   1
   1 -14 -12   58.00   79.43   1
  -1  14  11   65.92   28.51   1
  -1  14  11   80.05   29.87   1
   1 -14 -11   42.05   79.99   1
   1 -14 -10 1320.72  127.19   1
  -1  14  10 1547.62  105.55   1
  -1  14  10 1303.63   82.71   1
  -1  14   9   16.45   48.85   1
   1 -14  -9   63.69   77.61   1
  -1  14   8   73.12   49.92   1
   1 -14  -8  133.68   82.18   1
  -1  14   7  413.04   67.05   1
   1 -14  -7  377.71   90.37   1
  -1  14   6   54.36   54.19   1
   1 -14  -6   36.34   78.42   1
   1 -14  -6   68.89   34.45   1
  -1  14   5 1181.87  103.49   1
   1 -14  -5 1506.53   92.60   1
   1 -14  -5 1158.96  124.74   1
   1 -14   4  152.34   61.09  -2
  -1  14   4  152.34   61.09   1
  -1  14  -4  268.95   84.71  -2
   1 -14  -4  268.95   84.71   1
  -1  14  -4  405.72   50.57  -2
   1 -14  -4  405.72   50.57   1
   1 -14   3  240.50   62.22  -2
  -1  14   3  240.50   62.22   1
  -1  14  -3  240.02   84.30  -2
   1 -14  -3  240.02   84.30   1
  -1  14  -3  457.45   53.34  -2
   1 -14  -3  457.45   53.34   1
   1 -14   2  281.09   62.45  -2
  -1  14   2  281.09   62.45   1
  -1  14  -2  266.79   82.01  -2
   1 -14  -2  266.79   82.01   1
  -1  14  -2  337.69   47.82  -2
   1 -14  -2  337.69   47.82   1
   1 -14   1 3032.11  193.63  -2
  -1  14   1 3032.11  193.63   1
  -1  14  -1 3525.60  183.10  -2
   1 -14  -1 3525.60  183.10   1
  -1  14  -1 3075.43  209.71  -2
   1 -14  -1 3075.43  209.71   1
   1 -14   0  127.10   57.00  -2
  -1  14   0  127.10   57.00   1
  -1  14   0  172.86   78.46  -2
   1 -14   0  172.86   78.46   1
  -1  14   0  161.94   42.20  -2
   1 -14   0  161.94   42.20   1
   1 -14  -1 1941.32  138.68  -2
  -1  14  -1 1941.32  138.68   1
  -1  14   1 1559.12  146.91  -2
   1 -14   1 1559.12  146.91   1
   1 -14  -2  244.88   60.76  -2
  -1  14  -2  244.88   60.76   1
  -1  14   2  234.33   43.72  -2
   1 -14   2  234.33   43.72   1
   1 -14  -3  577.41   72.53  -2
  -1  14  -3  577.41   72.53   1
  -1  14   3  636.13   98.96  -2
   1 -14   3  636.13   98.96   1
  -1  14   3  778.47   64.33  -2
   1 -14   3  778.47   64.33   1
  -1  14   4 1060.27   77.31  -2
   1 -14   4 1060.27   77.31   1
  -1  14   4 1082.14  115.07  -2
   1 -14   4 1082.14  115.07   1
   1 -14   5   59.79  120.68   1
   1 -14   5   82.77   27.57   1
   1 -14   5   49.28   72.13   1
  -1  14  -5   43.77   38.34   1
   1 -14   6   79.52   78.77   1
   1 -14   6  114.38   33.76   1
  -1  14  -6   35.89   37.52   1
   1 -14   6  -20.38  129.41   1
   1 -14   7  192.58   80.99   1
   1 -14   7   87.22  130.36   1
  -1  14  -7  229.12   45.28   1
   1 -14   8  884.55  109.58   1
   1 -14   8  754.78  157.46   1
  -1  14  -8  863.55   71.47   1
  -1  14  -9  -11.30   56.71   1
   1 -14   9   84.16   84.21   1
   1 -14   9  115.06  142.65   1
  -1  14  -9   33.17   40.35   1
   1 -14  10  119.93  142.31   1
  -1  14 -10   21.96   57.18   1
  -1  14 -10  -10.59   38.93   1
  -1  14 -10   12.32   39.82   1
   1 -14  10   -4.84   78.71   1
   1 -14  11   89.79  163.72   1
  -1  14 -11  206.23   48.30   1
  -1  14 -11  198.60   45.44   1
   1 -14  11  320.63   86.46   1
   1 -14  12  220.27  149.90   1
  -1  14 -12  223.08   52.35   1
  -1  14 -12  178.12   43.86   1
   1 -14  12  315.26   83.09   1
   1 -14  13  -24.94  135.41   1
  -1  14 -13   32.64   44.88   1
  -1  14 -13   65.66   39.84   1
   1 -14  13   44.04   72.92   1
   1 -14  14  108.96  133.78   1
  -1  14 -14    2.89   43.42   1
  -1  14 -14   16.87   36.85   1
   1 -14  14   54.47   70.86   1
   1 -14  15   38.67  131.07   1
  -1  14 -15   47.37   44.46   1
  -1  14 -15    1.14   35.26   1
   1 -14  15   17.74   69.69   1
   1 -14  16  678.59  150.87   1
  -1  14 -16  835.41   71.92   1
  -1  14 -16  782.16   61.95   1
   1 -14  16  781.64   90.86   1
   1 -14  17  486.51  136.63   1
  -1  14 -17  505.57   58.31   1
  -1  14 -17  639.51   52.52   1
  -1  14 -18   37.74   39.48   1
  -1  14 -18   45.25   28.98   1
  -1  14 -19   24.87   36.73   1
  -1  14 -20   43.00   33.65   1
   1 -14  20   20.10   22.67   1
  -1  14 -21  646.64   47.78   1
   1 -14  21  438.09   37.07   1
  -1  14 -22  215.18   32.86   1
   1 -14  22  180.65   21.95   1
  -1  13  25   20.61   12.17   1
   1 -13 -25   28.46   46.47   1
  -1  13  25   17.14   12.62   1
  -1  13  25   -5.14   52.49   1
  -1  13  24  381.84   29.33   1
   1 -13 -24  420.44   65.17   1
  -1  13  23  401.38   32.65   1
   1 -13 -23  395.18   71.36   1
  -1  13  22  872.76   55.87   1
   1 -13 -22  945.08   93.49   1
  -1  13  21  102.40   25.09   1
   1 -13 -21  114.55   73.95   1
  -1  13  20  974.20   62.13   1
   1 -13 -20  818.04   97.95   1
  -1  13  19  178.38   30.91   1
  -1  13  19  157.64   28.67   1
   1 -13 -19  154.73   75.67   1
  -1  13  18  981.95   63.97   1
  -1  13  18  899.15   62.75   1
   1 -13 -18  767.40   99.88   1
  -1  13  17   24.97   26.36   1
  -1  13  17   49.31   30.23   1
  -1  13  16  329.33   39.01   1
  -1  13  16  305.28   38.02   1
  -1  13  15  396.88   42.45   1
  -1  13  15  464.30   43.66   1
   1 -13 -15  468.85   86.42   1
  -1  13  14  432.42   41.90   1
  -1  13  14  330.47   39.70   1
  -1  13  14  404.44   84.12   1
   1 -13 -14  350.07   81.85   1
  -1  13  13  148.02   32.44   1
  -1  13  13  127.32   32.28   1
  -1  13  13  118.22   73.35   1
   1 -13 -13  177.67   77.54   1
   1 -13 -12 2785.54  186.49   1
  -1  13  12 2710.91  151.86   1
  -1  13  12 2726.70  150.12   1
  -1  13  12 3079.72  191.48   1
   1 -13 -11  642.67   99.50   1
  -1  13  11  681.39   53.06   1
  -1  13  11  588.72   92.34   1
  -1  13  10   46.23   70.08   1
   1 -13 -10   52.53   78.05   1
  -1  13   9   15.98   47.07   1
  -1  13   9   54.09   70.33   1
   1 -13  -9   35.04   75.43   1
  -1  13   8  218.29   50.55   1
  -1  13   8  167.21   67.58   1
   1 -13  -8  169.94   76.89   1
  -1  13   7  169.75   51.29   1
   1 -13  -7  147.03   74.48   1
  -1  13   7   71.69   67.60   1
  -1  13   6 1358.33  128.56   1
   1 -13  -6 1447.45  144.89   1
  -1  13   5  359.06   59.89   1
   1 -13  -5  576.75   53.91   1
   1 -13  -5  393.46   83.45   1
  -1  13  -4 1553.20   93.41  -2
   1 -13  -4 1553.20   93.41   1
   1 -13   4 1310.99  101.91  -2
  -1  13   4 1310.99  101.91   1
  -1  13  -4 1295.77  118.31  -2
   1 -13  -4 1295.77  118.31   1
   1 -13   3  219.42   57.61  -2
  -1  13   3  219.42   57.61   1
  -1  13  -3  409.31   50.51  -2
   1 -13  -3  409.31   50.51   1
   1 -13   3  180.05   69.19  -2
  -1  13   3  180.05   69.19   1
  -1  13  -3  211.73   73.36  -2
   1 -13  -3  211.73   73.36   1
   1 -13   2 1859.61  190.87  -2
  -1  13   2 1859.61  190.87   1
   1 -13   2 1919.88  155.15  -2
  -1  13   2 1919.88  155.15   1
   1 -13   1  159.88   56.45  -2
  -1  13   1  159.88   56.45   1
  -1  13  -1  234.85   44.47  -2
   1 -13  -1  234.85   44.47   1
  -1  13  -1  147.48   74.39  -2
   1 -13  -1  147.48   74.39   1
   1 -13   0  860.12   89.93  -2
  -1  13   0  860.12   89.93   1
  -1  13   0 1095.04  109.12  -2
   1 -13   0 1095.04  109.12   1
   1 -13  -1  276.91   57.84  -2
  -1  13  -1  276.91   57.84   1
   1 -13  -1  166.99   68.12  -2
  -1  13  -1  166.99   68.12   1
  -1  13   1  351.62   48.37  -2
   1 -13   1  351.62   48.37   1
  -1  13   1  162.84   70.79  -2
   1 -13   1  162.84   70.79   1
   1 -13  -2 2517.08  222.40  -2
  -1  13  -2 2517.08  222.40   1
   1 -13  -2 2834.14  183.60  -2
  -1  13  -2 2834.14  183.60   1
  -1  13   2 2894.72  197.22  -2
   1 -13   2 2894.72  197.22   1
   1 -13  -3  481.86   67.07  -2
  -1  13  -3  481.86   67.07   1
  -1  13   3  584.03   56.39  -2
   1 -13   3  584.03   56.39   1
   1 -13  -3  327.10   80.31  -2
  -1  13  -3  327.10   80.31   1
  -1  13   3  300.94   76.98  -2
   1 -13   3  300.94   76.98   1
  -1  13   4   79.57   71.29  -2
   1 -13   4   79.57   71.29   1
   1 -13  -4  141.14   55.52  -2
  -1  13  -4  141.14   55.52   1
  -1  13   4   93.94  112.02  -2
   1 -13   4   93.94  112.02   1
   1 -13   5   96.90  110.91   1
   1 -13   5   96.87   73.01   1
   1 -13   5  184.09   41.18   1
   1 -13   6 2726.54  259.03   1
   1 -13   6 3189.53  231.99   1
   1 -13   7  257.09   80.20   1
  -1  13  -7  227.30   43.15   1
   1 -13   7  213.39  134.84   1
   1 -13   8   17.40   72.41   1
  -1  13  -8  118.77   44.64   1
  -1  13  -9 1244.49   88.17   1
   1 -13   9 1139.23  117.29   1
   1 -13   9 1148.13  168.19   1
  -1  13 -10 2569.01  166.55   1
   1 -13  10 2673.75  231.63   1
   1 -13  10 3123.67  188.53   1
  -1  13 -10 2623.62  155.71   1
   1 -13  11  239.18  143.18   1
  -1  13 -11  223.16   53.32   1
  -1  13 -11  203.70   46.59   1
   1 -13  11  304.53   86.06   1
   1 -13  12  293.91  180.02   1
  -1  13 -12  360.49   56.89   1
  -1  13 -12  249.48   47.21   1
   1 -13  12  387.83   87.71   1
   1 -13  13  -79.91  138.69   1
  -1  13 -13   58.40   48.99   1
  -1  13 -13   19.87   37.29   1
   1 -13  13   16.39   79.34   1
   1 -13  14 1895.40  136.50   1
   1 -13  14 1582.38  196.03   1
  -1  13 -14 1601.44  112.61   1
  -1  13 -14 1509.52  102.96   1
   1 -13  15  577.37  151.42   1
  -1  13 -15  378.94   59.37   1
  -1  13 -15  388.46   50.02   1
   1 -13  15  561.58   88.29   1
   1 -13  16  395.05  146.74   1
  -1  13 -16  387.31   59.09   1
  -1  13 -16  465.71   50.75   1
   1 -13  16  512.20   84.37   1
   1 -13  17  120.71  133.59   1
  -1  13 -17   28.49   33.21   1
  -1  13 -17   35.32   45.17   1
  -1  13 -18 1141.60   86.87   1
   1 -13  18 1184.60  161.17   1
  -1  13 -19   27.10   39.89   1
  -1  13 -20  927.68   71.86   1
   1 -13  21  185.98   30.42   1
  -1  13 -21  208.09   40.37   1
   1 -13  22  300.01   31.90   1
  -1  13 -22  286.58   38.48   1
   1 -13  23   47.90   20.46   1
  -1  13 -23   42.85   29.10   1
   1 -13  24  307.20   25.65   1
  -1  11 -26  232.65   57.92  -2
   1 -12 -26  232.65   57.92   1
  -1  12  25   31.34   16.44   1
   1 -12 -25   72.35   61.54   1
  -1  12  24   76.93   21.39   1
   1 -12 -24  115.57   68.12   1
  -1  12  23  821.96   53.77   1
   1 -12 -23  908.41   94.52   1
  -1  12  22  127.34   27.19   1
   1 -12 -22  159.38   80.17   1
  -1  12  22  129.30  103.01   1
  -1  12  21   17.61   25.68   1
   1 -12 -21   38.34   77.33   1
  -1  12  20   95.89   29.37   1
   1 -12 -20  129.59   82.28   1
  -1  12  19 1509.63   81.35   1
   1 -12 -19  427.72  116.07   1
  -1  12  18   38.41   30.31   1
  -1  12  18   48.03   27.21   1
  -1  12  17  489.46   43.22   1
  -1  12  17  409.20   42.95   1
  -1  12  16   31.93   30.41   1
  -1  12  16   15.57   28.04   1
   1 -12 -16   22.46   80.06   1
  -1  12  15  129.12   29.94   1
  -1  12  15  128.98   33.73   1
   1 -12 -15  181.18   81.18   1
  -1  12  15  212.56   72.47   1
   1 -12 -15   90.35   71.15   1
  -1  12  14  584.41   88.60   1
  -1  12  14  802.08   58.38   1
  -1  12  14  743.16   57.71   1
   1 -12 -14  836.27   99.39   1
  -1  12  13 1362.38  122.60   1
  -1  12  13 1522.13   92.21   1
  -1  12  13 1680.84   95.16   1
   1 -12 -13 1287.23  124.45   1
  -1  12  12  443.45   83.34   1
   1 -12 -12  295.57   80.53   1
  -1  12  11  104.49   62.02   1
   1 -12 -11  101.27   68.66   1
  -1  12  10 6116.11  368.19   1
   1 -12 -10 7703.19  377.79   1
  -1  12   9 1159.72  112.49   1
  -1  12   9 1399.70   95.49   1
   1 -12  -9 1093.62  110.24   1
  -1  12   9 1105.01  120.48   1
  -1  12   8  132.13   86.27   1
  -1  12   8  109.93   65.53   1
   1 -12  -8   93.58   64.30   1
  -1  12   8  115.03   48.03   1
  -1  12   7    7.99   80.11   1
  -1  12   7  -11.72   43.00   1
   1 -12  -7    2.31   63.83   1
  -1  12   7   75.62   65.79   1
  -1  12   6  233.23   65.43   1
   1 -12  -6  308.81   70.36   1
   1 -12  -6  389.41   43.20   1
  -1  12   6  209.76   84.67   1
  -1  12   6  250.14   49.83   1
   1 -12  -6  197.30   64.02   1
  -1  12   5  471.16   76.22   1
   1 -12  -5  462.13   80.28   1
   1 -12  -5  862.15   59.94   1
  -1  12   5  347.81   89.48   1
  -1  12   5  735.76   70.27   1
   1 -12  -5  505.56   87.06   1
  -1  12  -4  618.19   87.98  -2
   1 -12  -4  618.19   87.98   1
   1 -12   4  522.86   81.80  -2
  -1  12   4  522.86   81.80   1
   1 -12   4  609.57   95.37  -2
  -1  12   4  609.57   95.37   1
   1 -12   4  654.66   72.44  -2
  -1  12   4  654.66   72.44   1
  -1  12  -4  624.97   93.84  -2
   1 -12  -4  624.97   93.84   1
  -1  12  -3  475.96   78.53  -2
   1 -12  -3  475.96   78.53   1
   1 -12   3  402.21   62.25  -2
  -1  12   3  402.21   62.25   1
  -1  12  -3  261.54   70.41  -2
   1 -12  -3  261.54   70.41   1
   1 -12   3  173.78   61.50  -2
  -1  12   3  173.78   61.50   1
  -1  12  -2  142.61   41.87  -2
   1 -12  -2  142.61   41.87   1
  -1  12  -2   92.03   56.80  -2
   1 -12  -2   92.03   56.80   1
   1 -12   2  152.59   48.93  -2
  -1  12   2  152.59   48.93   1
  -1  12  -2   91.41   65.09  -2
   1 -12  -2   91.41   65.09   1
   1 -12   1 3230.53  186.05  -2
  -1  12   1 3230.53  186.05   1
  -1  12  -1 3072.30  216.55  -2
   1 -12  -1 3072.30  216.55   1
   1 -12   0  240.04   55.07  -2
  -1  12   0  240.04   55.07   1
  -1  12   0  339.53   48.09  -2
   1 -12   0  339.53   48.09   1
   1 -12  -1 1950.33  136.68  -2
  -1  12  -1 1950.33  136.68   1
  -1  12   1 1512.86  140.24  -2
   1 -12   1 1512.86  140.24   1
   1 -12  -2  167.47   49.72  -2
  -1  12  -2  167.47   49.72   1
  -1  12   2  279.54   45.65  -2
   1 -12   2  279.54   45.65   1
  -1  12   2  238.60   67.54  -2
   1 -12   2  238.60   67.54   1
   1 -12  -3 1156.10   96.05  -2
  -1  12  -3 1156.10   96.05   1
  -1  12   3  751.11   96.05  -2
   1 -12   3  751.11   96.05   1
   1 -12  -4  778.52   82.88  -2
  -1  12  -4  778.52   82.88   1
  -1  12   4  433.41   87.62  -2
   1 -12   4  433.41   87.62   1
   1 -12   5  304.13   43.26   1
   1 -12   5   48.46   69.94   1
   1 -12   6   -3.75  112.24   1
   1 -12   6  283.55   42.05   1
   1 -12   6  127.69   68.63   1
   1 -12   7  -11.67   66.20   1
   1 -12   7   38.84  115.64   1
   1 -12   8 1530.63  172.89   1
   1 -12   8 1443.32  122.89   1
  -1  12  -9 1325.94   96.59   1
   1 -12   9 1579.82  183.70   1
   1 -12   9 1744.34  128.57   1
  -1  12 -10 1245.48   91.48   1
   1 -12  10 1424.96  120.48   1
  -1  12 -11  529.92   58.73   1
   1 -12  11  599.22   87.03   1
   1 -12  11  760.55  154.24   1
   1 -12  12  142.88   75.17   1
  -1  12 -12  107.59   42.91   1
   1 -12  12  138.06  132.59   1
   1 -12  13  254.08   79.74   1
  -1  12 -13  265.54   55.15   1
  -1  12 -13  267.71   47.15   1
   1 -12  13  139.69  143.45   1
   1 -12  14   18.74   77.01   1
  -1  12 -14   44.65   48.73   1
  -1  12 -14   31.29   36.87   1
   1 -12  14   58.73  143.29   1
   1 -12  15  389.40   85.93   1
   1 -12  15  376.53  146.69   1
  -1  12 -15  246.84   44.36   1
  -1  12 -15  259.95   53.43   1
  -1  12 -16  378.36   47.29   1
  -1  12 -16  333.64   57.68   1
   1 -12  17 1753.02  195.92   1
  -1  12 -17 1747.60  117.15   1
   1 -12  18   56.18   80.61   1
   1 -12  18  136.33  131.93   1
  -1  12 -18   46.52   47.38   1
   1 -12  19   43.29   78.00   1
  -1  12 -19   32.93   44.57   1
   1 -12  20  227.54   81.69   1
  -1  12 -20  320.02   52.72   1
   1 -12  21  724.68  104.27   1
  -1  12 -21 1326.41   84.11   1
   1 -12  22  143.77   85.68   1
  -1  12 -22   53.43   36.08   1
   1 -12  22   56.19   27.62   1
  -1  12 -23  148.45   35.48   1
   1 -12  23  167.18   28.29   1
   1 -12  24   70.37   22.24   1
  -1  12 -24  118.28   29.76   1
   1 -12  25  401.63   33.15   1
  -1  10 -28   68.56   44.30  -2
   1 -11 -28   68.56   44.30   1
  -1  10 -27  164.85   56.40  -2
   1 -11 -27  164.85   56.40   1
   1 -10  26  156.01   86.56  -2
  -1  11  26  156.01   86.56   1
  -1  10 -26  377.75   71.57  -2
   1 -11 -26  377.75   71.57   1
  -1  11  25  112.06   95.72   1
   1 -11 -25  111.34   72.98   1
  -1  11  24   45.72  102.06   1
  -1  11  24  137.93   24.62   1
   1 -11 -24  146.39   79.85   1
  -1  11  23   90.52  106.18   1
  -1  11  23   72.45   25.66   1
  -1  11  22  146.72  104.85   1
  -1  11  22  165.02   30.08   1
  -1  11  21  121.46  109.42   1
  -1  11  21  254.63   34.81   1
  -1  11  20  184.35  111.47   1
  -1  11  20  145.78   32.57   1
  -1  11  19  110.25  110.18   1
  -1  11  19   70.93   30.38   1
  -1  11  18   -7.83   29.43   1
  -1  11  18   16.26   25.92   1
  -1  11  17 1590.08   96.81   1
  -1  11  17 1648.96   97.61   1
  -1  11  16   58.78   31.44   1
  -1  11  16   82.34   27.99   1
   1 -11 -15  -37.81   69.96   1
  -1  11  15  -42.47   60.95   1
  -1  11  15    1.04   27.34   1
  -1  11  15   22.26   29.77   1
   1 -11 -14  290.02   81.09   1
  -1  11  14  207.84   66.58   1
  -1  11  14  283.37   37.36   1
  -1  11  14  295.72   36.59   1
  -1  11  13  111.09   61.35   1
   1 -11 -13  105.19   76.19   1
   1 -11 -12  332.06   73.60   1
  -1  11  12  273.71   70.95   1
   1 -11 -11 3633.81  246.23   1
  -1  11  11 4327.47  251.58   1
  -1  11  10  324.58   63.37   1
   1 -11 -10  348.14   77.13   1
  -1  11  10  390.82   90.84   1
   1 -11 -10  237.87   64.88   1
  -1  11  10  391.27   73.08   1
  -1  11   9 1071.26  110.37   1
  -1  11   9  673.42   89.72   1
   1 -11  -9  760.14   88.36   1
   1 -11  -9 1240.38  115.36   1
  -1  11   9 1296.39  105.69   1
  -1  11   8  260.59   81.41   1
   1 -11  -8  226.19   60.97   1
  -1  11   8  246.21   63.84   1
  -1  11   8  248.48   48.50   1
   1 -11  -8  307.80   70.10   1
  -1  11   8  342.66   62.10   1
   1 -11  -7 4092.96  229.37   1
  -1  11   7 5145.28  223.27   1
   1 -11  -7 4715.23  262.85   1
  -1  11   7 4236.95  242.50   1
  -1  11   7 3844.57  232.48   1
  -1  11   6   58.38   52.31   1
   1 -11  -6   34.92   50.16   1
  -1  11   6  145.51   71.11   1
  -1  11   6   90.94   43.38   1
   1 -11  -6  114.90   55.09   1
   1 -11  -5  456.84   71.09   1
  -1  11   5  480.71   80.07   1
  -1  11   5  537.83   81.95   1
  -1  11   5  513.89   62.68   1
   1 -11  -5  468.75   79.21   1
  -1  11  -4   25.95   48.13  -2
   1 -11  -4   25.95   48.13   1
   1 -11   4   64.24   48.33  -2
  -1  11   4   64.24   48.33   1
  -1  11  -4   90.09   35.27  -2
   1 -11  -4   90.09   35.27   1
   1 -11   4  102.04   66.18  -2
  -1  11   4  102.04   66.18   1
   1 -11   4   48.81   39.06  -2
  -1  11   4   48.81   39.06   1
  -1  11  -4   33.07   48.60  -2
   1 -11  -4   33.07   48.60   1
  -1  11  -3  684.10   78.99  -2
   1 -11  -3  684.10   78.99   1
   1 -11   3  673.88   74.06  -2
  -1  11   3  673.88   74.06   1
   1 -11   3  463.81   77.53  -2
  -1  11   3  463.81   77.53   1
   1 -11   3  833.37   69.19  -2
  -1  11   3  833.37   69.19   1
  -1  11  -3  710.24   89.60  -2
   1 -11  -3  710.24   89.60   1
   1 -11   3  670.50   88.12  -2
  -1  11   3  670.50   88.12   1
   1 -11   2 1298.14  105.48  -2
  -1  11   2 1298.14  105.48   1
  -1  11  -2  912.38  101.21  -2
   1 -11  -2  912.38  101.21   1
   1 -11   2 1446.83   99.28  -2
  -1  11   2 1446.83   99.28   1
  -1  11  -2 1523.04  126.54  -2
   1 -11  -2 1523.04  126.54   1
   1 -11   2 1437.49  129.04  -2
  -1  11   2 1437.49  129.04   1
  -1  11  -2 2001.30   97.76  -2
   1 -11  -2 2001.30   97.76   1
  -1  11  -1  469.13   70.03  -2
   1 -11  -1  469.13   70.03   1
  -1  11  -1  698.60   56.19  -2
   1 -11  -1  698.60   56.19   1
   1 -11   1  553.52   57.04  -2
  -1  11   1  553.52   57.04   1
  -1  11  -1  592.46   81.08  -2
   1 -11  -1  592.46   81.08   1
   1 -11   1  438.03   76.95  -2
  -1  11   1  438.03   76.95   1
  -1  11   0  265.89   39.42  -2
   1 -11   0  265.89   39.42   1
  -1  11   0  147.66   52.58  -2
   1 -11   0  147.66   52.58   1
   1 -11   0  169.43   55.99  -2
  -1  11   0  169.43   55.99   1
   1 -11   0  151.73   41.07  -2
  -1  11   0  151.73   41.07   1
  -1  11   0  174.99   54.27  -2
   1 -11   0  174.99   54.27   1
   1 -11  -1  218.68   63.96  -2
  -1  11  -1  218.68   63.96   1
   1 -11  -1  325.27   47.16  -2
  -1  11  -1  325.27   47.16   1
  -1  11   1  188.07   60.12  -2
   1 -11   1  188.07   60.12   1
  -1  11   2 1310.49  114.57  -2
   1 -11   2 1310.49  114.57   1
   1 -11  -2 1562.66  105.65  -2
  -1  11  -2 1562.66  105.65   1
   1 -11  -2 1410.43  133.15  -2
  -1  11  -2 1410.43  133.15   1
  -1  11   3  489.50   73.59  -2
   1 -11   3  489.50   73.59   1
   1 -11  -3  618.23   60.89  -2
  -1  11  -3  618.23   60.89   1
   1 -11  -3  566.84   83.21  -2
  -1  11  -3  566.84   83.21   1
  -1  11   4  547.14   50.78  -2
   1 -11   4  547.14   50.78   1
  -1  11   4  326.01   69.01  -2
   1 -11   4  326.01   69.01   1
   1 -11   5 1535.86  136.90   1
   1 -11   5 1618.14  132.79   1
   1 -11   6   85.22   49.71   1
   1 -11   6  122.31   61.06   1
   1 -11   7 2835.20  204.59   1
   1 -11   7 2968.54  207.83   1
   1 -11   7 3457.85  197.09   1
   1 -11   8  263.95   64.96   1
   1 -11   8  136.32   54.09   1
   1 -11   8  240.49   69.67   1
   1 -11   9 1506.03  167.08   1
   1 -11   9 1188.52  127.12   1
   1 -11   9 1261.72  126.77   1
   1 -11  10 1279.00  105.18   1
   1 -11  10  914.32  155.19   1
  -1  11 -10  906.64   74.13   1
   1 -11  10  988.32  110.96   1
   1 -11  11 2096.46  199.57   1
   1 -11  11 2530.63  159.69   1
   1 -11  11 2033.34  176.94   1
  -1  11 -11 2282.26  134.01   1
   1 -11  12  205.37  135.22   1
   1 -11  12  105.47   64.37   1
  -1  11 -12   64.19   37.94   1
   1 -11  12  211.01   70.17   1
   1 -11  13   48.22  131.12   1
  -1  11 -13  -10.13   37.36   1
   1 -11  13   18.46   64.85   1
   1 -11  14   71.31  139.07   1
  -1  11 -14   87.35   38.24   1
   1 -11  14   99.41   69.21   1
   1 -11  15  924.35  163.01   1
   1 -11  15  864.71  100.31   1
  -1  11 -15  900.22   70.57   1
  -1  11 -15  850.39   79.05   1
  -1  11 -16   32.97   46.39   1
   1 -11  16  -37.19   79.94   1
   1 -11  16   62.53  133.96   1
  -1  11 -17   80.67   50.85   1
   1 -11  17   20.82   88.43   1
  -1  11 -18  761.66   67.89   1
   1 -11  18  752.28  154.14   1
  -1  11 -19  122.37   46.43   1
   1 -11  19    2.04   88.84   1
  -1  11 -20  293.46   50.24   1
   1 -11  20  -21.68   82.81   1
  -1  11 -21   12.81   40.47   1
   1 -11  21    5.62   82.67   1
  -1  11 -22  106.98   41.04   1
   1 -11  22  127.26   31.96   1
   1 -11  22   61.26   80.58   1
   1 -11  23   34.87   28.22   1
  -1  11 -23   70.91   35.65   1
   1 -11  23   11.19   76.21   1
   1 -11  24   87.41   26.37   1
   1 -11  25   76.05   47.93   1
   1 -11  25  147.01   25.15   1
  -1  12  26   38.08   13.01  -2
   1 -11  26   38.08   13.01   1
  -1  12  26   50.85   19.07  -2
   1 -11  26   50.85   19.07   1
  -1  12  27  114.06   12.95  -2
   1 -11  27  114.06   12.95   1
  -1   9 -29  118.54   45.36  -2
   1 -10 -29  118.54   45.36   1
  -1   9 -28  244.88   59.26  -2
   1 -10 -28  244.88   59.26   1
   1  -9  28  184.08   76.72  -2
  -1  10  28  184.08   76.72   1
  -1   9 -27   79.86   69.17  -2
   1 -10 -27   79.86   69.17   1
   1  -9  27   -0.84   84.15  -2
  -1  10  27   -0.84   84.15   1
   1  -9  27   24.99   53.44  -2
  -1  10  27   24.99   53.44   1
   1  -9  26   -7.40   59.38  -2
  -1  10  26   -7.40   59.38   1
   1  -9  26   -4.94   92.11  -2
  -1  10  26   -4.94   92.11   1
  -1  10  25   74.37   66.08   1
  -1  10  25   84.21  100.70   1
  -1  10  24   31.14  105.91   1
  -1  10  23   78.44  109.55   1
  -1  10  23   80.64   26.40   1
  -1  10  22  273.77  116.36   1
  -1  10  22  250.24   34.59   1
  -1  10  21  181.03  115.64   1
  -1  10  21  265.86   36.46   1
  -1  10  20  429.07  123.54   1
  -1  10  20  328.93   39.54   1
  -1  10  19  424.58  116.29   1
  -1  10  19  340.28   40.71   1
  -1  10  18 1240.81  138.86   1
  -1  10  18 1420.52   87.01   1
  -1  10  17   87.86  109.18   1
  -1  10  17   16.72   28.43   1
  -1  10  16   49.79   26.55   1
  -1  10  16   66.67   30.33   1
  -1  10  15  312.05   38.30   1
  -1  10  15  271.05   35.17   1
  -1  10  14 2887.77  186.01   1
  -1  10  14 2950.96  162.38   1
  -1  10  14 3199.72  164.69   1
  -1  10  13   75.97   76.82   1
   1 -10 -13  110.00   54.26   1
  -1  10  13  118.13   54.72   1
  -1  10  13  137.70   54.71   1
  -1  10  12  441.67   86.35   1
   1 -10 -12  267.88   65.63   1
  -1  10  12  324.37   63.38   1
  -1  10  12  365.11   66.34   1
  -1  10  11  150.38   60.01   1
   1 -10 -11  147.08   53.97   1
   1 -10 -11   79.21   54.82   1
  -1  10  11  212.97   56.74   1
  -1  10  11  158.84   78.60   1
  -1  10  10 5531.54  314.64   1
  -1  10  10 6837.61  337.24   1
   1 -10 -10 6757.96  349.54   1
   1 -10 -10 5199.65  313.86   1
  -1  10  10 5589.90  312.22   1
  -1  10   9  592.97   72.28   1
   1 -10  -9  534.24   78.71   1
  -1  10   9  618.73   74.85   1
   1 -10  -9  523.82   67.77   1
  -1  10   9  722.35   92.55   1
   1 -10  -8 1872.43  141.95   1
  -1  10   8 1801.42  129.37   1
  -1  10   8 1525.10  121.73   1
   1 -10  -7  308.82   67.07   1
  -1  10   6 2864.56  211.06   1
   1 -10  -6 4125.13  228.61   1
   1 -10  -5  515.71   45.42   1
   1 -10  -5  418.54   67.42   1
   1 -10   4 2089.93  148.93  -2
  -1  10   4 2089.93  148.93   1
  -1  10  -4 1713.99  139.05  -2
   1 -10  -4 1713.99  139.05   1
  -1  10  -3   72.56   49.13  -2
   1 -10  -3   72.56   49.13   1
   1 -10   3  103.68   44.51  -2
  -1  10   3  103.68   44.51   1
   1 -10   2    6.92   37.85  -2
  -1  10   2    6.92   37.85   1
  -1  10  -2   -9.29   39.68  -2
   1 -10  -2   -9.29   39.68   1
   1 -10   1  454.80   75.05  -2
  -1  10   1  454.80   75.05   1
  -1  10  -1  576.19   74.90  -2
   1 -10  -1  576.19   74.90   1
  -1  10   0 1343.11  114.08  -2
   1 -10   0 1343.11  114.08   1
   1 -10   0 1163.48  113.98  -2
  -1  10   0 1163.48  113.98   1
   1 -10  -1  870.76   96.57  -2
  -1  10  -1  870.76   96.57   1
  -1  10   1  970.60   92.55  -2
   1 -10   1  970.60   92.55   1
   1 -10  -2    7.02   39.96  -2
  -1  10  -2    7.02   39.96   1
   1 -10  -3   24.68   41.65  -2
  -1  10  -3   24.68   41.65   1
   1 -10  -4 3193.15  257.07  -2
  -1  10  -4 3193.15  257.07   1
  -1  10   4 3859.47  256.86  -2
   1 -10   4 3859.47  256.86   1
   1 -10   5  159.84   33.55   1
   1 -10   5   36.48   43.29   1
  -1  10  -5   28.29   44.37   1
   1 -10   5   78.41   49.79   1
   1 -10   6   82.02   47.49   1
   1 -10   6  199.72   56.81   1
   1 -10   7 2098.57  154.05   1
   1 -10   7 2017.34  151.26   1
   1 -10   810772.70  578.56   1
   1 -10   810631.20  574.78   1
   1 -10   810870.10  553.19   1
   1 -10   9  286.10   65.98   1
   1 -10   9  317.44   72.11   1
   1 -10  10   71.10   55.34   1
   1 -10  10   18.34   47.08   1
   1 -10  10  -44.04  110.40   1
   1 -10  10  131.08   66.01   1
   1 -10  11 1187.53  156.64   1
  -1  10 -11 1454.74   95.22   1
   1 -10  11 1430.75  129.09   1
   1 -10  11 1505.03  139.39   1
   1 -10  12 3859.82  216.73   1
   1 -10  12 3722.13  261.85   1
   1 -10  12 3534.99  242.53   1
   1 -10  12 3355.04  232.09   1
  -1  10 -12 3457.26  191.81   1
   1 -10  13   37.13  127.01   1
   1 -10  13  -40.52   61.66   1
  -1  10 -13   25.90   33.93   1
   1 -10  13   60.97   64.34   1
   1 -10  14  811.39  109.72   1
  -1  10 -14  682.57   60.13   1
   1 -10  14  778.64   90.88   1
   1 -10  14 1005.67  147.54   1
   1 -10  14  754.81   97.41   1
   1 -10  15    6.13   71.47   1
   1 -10  15  -51.93  130.05   1
  -1  10 -16 1015.10   80.01   1
   1 -10  16 1082.70  161.00   1
  -1  10 -17   10.70   43.02   1
   1 -10  17  -86.96  135.37   1
   1 -10  17   75.69   84.28   1
  -1  10 -18  403.35   58.02   1
   1 -10  18    8.74   92.05   1
  -1  10 -19  135.07   45.89   1
   1 -10  19   19.68   93.33   1
  -1  10 -20  238.87   50.61   1
   1 -10  20  357.35  108.73   1
  -1  10 -21   79.83   41.94   1
   1 -10  21  -14.62   86.97   1
  -1  10 -22  339.07   47.66   1
   1 -10  22  -11.92   89.88   1
   1 -10  23    4.60   29.08   1
   1 -10  23   11.13   83.10   1
   1 -10  24   15.58   27.54   1
   1 -10  24   40.57   78.04   1
   1 -10  25  196.00   57.88   1
   1 -10  25   42.72   24.21   1
  -1  11  26  123.96   49.31  -2
   1 -10  26  123.96   49.31   1
  -1  11  26  159.55   25.61  -2
   1 -10  26  159.55   25.61   1
  -1  11  27  297.70   27.40  -2
   1 -10  27  297.70   27.40   1
  -1  11  27  312.06   23.71  -2
   1 -10  27  312.06   23.71   1
  -1  11  28  101.46   13.10  -2
   1 -10  28  101.46   13.10   1
  -1   8 -29  110.60   55.31  -2
   1  -9 -29  110.60   55.31   1
   1  -8  29  138.20   73.85  -2
  -1   9  29  138.20   73.85   1
   1  -8  29   91.78   48.56  -2
  -1   9  29   91.78   48.56   1
   1  -8  28   80.12   56.34  -2
  -1   9  28   80.12   56.34   1
   1  -8  28   53.53   84.44  -2
  -1   9  28   53.53   84.44   1
   1  -8  27  -34.71   65.03  -2
  -1   9  27  -34.71   65.03   1
   1  -8  27   73.02   91.77  -2
  -1   9  27   73.02   91.77   1
   1  -8  26   93.29   70.16  -2
  -1   9  26   93.29   70.16   1
   1  -8  26  147.65  103.06  -2
  -1   9  26  147.65  103.06   1
  -1   9  25  196.19   73.95   1
  -1   9  25  412.87  112.06   1
  -1   9  24  278.64  112.78   1
  -1   9  24  419.98   40.12   1
  -1   9  23  208.46  119.25   1
  -1   9  23  115.56   28.13   1
  -1   9  22  714.92  127.08   1
  -1   9  22  926.69   62.42   1
  -1   9  22  845.62   60.46   1
  -1   9  21  856.69  135.91   1
  -1   9  21 1341.75   81.03   1
  -1   9  20  338.85  117.96   1
  -1   9  20  387.33   41.74   1
  -1   9  19  334.48  117.98   1
  -1   9  19  559.51   48.21   1
  -1   9  18  139.33  110.87   1
  -1   9  18  267.80   36.36   1
  -1   9  17   46.50  105.15   1
  -1   9  17   25.87   29.71   1
  -1   9  16  371.50  106.44   1
  -1   9  16  667.98   51.36   1
  -1   9  15  -18.83   89.95   1
  -1   9  15   16.97   24.32   1
  -1   9  15   64.48   27.62   1
   1  -9 -15   23.39   51.01   1
  -1   9  14  631.92   81.15   1
   1  -9 -14  602.33   84.77   1
  -1   9  13  688.41   88.66   1
   1  -9 -13  777.36   88.88   1
  -1   9  13  597.35   81.47   1
  -1   9  13  490.85   72.15   1
  -1   9  12  159.11   72.61   1
   1  -9 -12   86.43   48.44   1
  -1   9  12  114.85   53.70   1
  -1   9  12  154.90   49.95   1
   1  -9 -11 4211.67  269.75   1
  -1   9  11 4693.91  266.69   1
   1  -9 -11 4609.01  270.44   1
   1  -9 -10 2327.88  165.29   1
  -1   9  10 2287.98  156.34   1
   1  -9 -10 2317.96  160.18   1
   1  -9  -9  -15.88   42.92   1
  -1   9   9   15.47   36.08   1
   1  -9  -9    2.77   36.53   1
  -1   9   8 1325.14  100.83   1
   1  -9  -8 1147.24  104.75   1
   1  -9  -8 1118.39   98.11   1
   1  -9  -7 6734.15  374.94   1
   1  -9  -6 6054.90  304.28   1
  -1   9   6 4439.63  290.87   1
  -1   9   5 3400.97  208.31   1
   1  -9  -5 3204.07  206.26   1
   1  -9   4 1215.07  103.45  -2
  -1   9   4 1215.07  103.45   1
  -1   9  -4 1056.34   98.01  -2
   1  -9  -4 1056.34   98.01   1
   1  -9   3 1747.24  138.51  -2
  -1   9   3 1747.24  138.51   1
  -1   9  -3 2032.20  139.80  -2
   1  -9  -3 2032.20  139.80   1
  -1   9  -3 2114.86  141.65  -2
   1  -9  -3 2114.86  141.65   1
  -1   9  -2  510.85   65.75  -2
   1  -9  -2  510.85   65.75   1
   1  -9   2  404.89   63.73  -2
  -1   9   2  404.89   63.73   1
  -1   9  -2  535.47   65.80  -2
   1  -9  -2  535.47   65.80   1
   1  -9   1  978.93   93.86  -2
  -1   9   1  978.93   93.86   1
  -1   9  -1  987.48   91.49  -2
   1  -9  -1  987.48   91.49   1
  -1   9  -1 1132.79   94.52  -2
   1  -9  -1 1132.79   94.52   1
   1  -9   0  607.38   76.65  -2
  -1   9   0  607.38   76.65   1
  -1   9   0  664.92   76.96  -2
   1  -9   0  664.92   76.96   1
  -1   9   0  693.34   77.67  -2
   1  -9   0  693.34   77.67   1
   1  -9  -1 1106.88  102.26  -2
  -1   9  -1 1106.88  102.26   1
  -1   9   1 1354.46  103.82  -2
   1  -9   1 1354.46  103.82   1
  -1   9   1 1260.74  103.07  -2
   1  -9   1 1260.74  103.07   1
  -1   9   2  406.96   57.11  -2
   1  -9   2  406.96   57.11   1
   1  -9  -2  377.50   61.49  -2
  -1   9  -2  377.50   61.49   1
   1  -9  -3 3052.02  206.87  -2
  -1   9  -3 3052.02  206.87   1
  -1   9   3 3392.60  202.65  -2
   1  -9   3 3392.60  202.65   1
  -1   9   3 3567.64  208.00  -2
   1  -9   3 3567.64  208.00   1
  -1   9   4 3280.29  190.06  -2
   1  -9   4 3280.29  190.06   1
  -1   9   4 3305.87  190.61  -2
   1  -9   4 3305.87  190.61   1
   1  -9   5 4800.70  277.64   1
   1  -9   5 5124.85  280.43   1
  -1   9  -5 4615.78  281.13   1
   1  -9   6 5110.03  289.87   1
   1  -9   6 5017.78  290.07   1
  -1   9  -6 5008.73  293.02   1
   1  -9   7  469.53   68.65   1
   1  -9   7  435.01   64.17   1
   1  -9   8 1820.17  140.78   1
   1  -9   8 1813.54  135.48   1
   1  -9   9  864.09   88.73   1
   1  -9   9  889.77   94.25   1
   1  -9  10 1071.96  103.61   1
   1  -9  10  798.08   89.05   1
   1  -9  11 1571.48  118.72   1
   1  -9  11 1458.10  159.41   1
   1  -9  11 1898.11  146.53   1
   1  -9  11 1702.64  134.86   1
   1  -9  12 1645.64  115.64   1
   1  -9  12 1618.70  172.13   1
   1  -9  12 1409.15  125.14   1
   1  -9  12 1552.11  136.71   1
  -1   9 -12 1422.33   91.38   1
   1  -9  13   87.77   70.56   1
   1  -9  13   18.94  108.71   1
   1  -9  13   41.14   41.78   1
   1  -9  13   50.44   54.99   1
  -1   9 -13   24.71   27.41   1
   1  -9  13   92.71   61.54   1
   1  -9  14  -17.51   58.89   1
   1  -9  14   30.84   45.25   1
   1  -9  14  125.83  123.47   1
   1  -9  14  -37.88   72.30   1
   1  -9  15  256.22   76.41   1
   1  -9  15  316.03  134.88   1
   1  -9  15  353.05   83.93   1
   1  -9  16 1002.13  112.17   1
   1  -9  16  258.82   95.67   1
  -1   9 -17    7.31   38.62   1
   1  -9  17  -10.81  102.68   1
  -1   9 -18   75.06   43.98   1
   1  -9  18   42.23   85.50   1
  -1   9 -19  736.07   66.15   1
   1  -9  19   72.26  100.40   1
  -1   9 -20 1414.77   85.39   1
   1  -9  20    2.26  116.43   1
  -1   9 -21  879.80   68.05   1
   1  -9  21   -8.91  105.92   1
   1  -9  22    4.31   93.36   1
   1  -9  23    9.99   29.10   1
   1  -9  23  -14.34   88.71   1
   1  -9  24  298.69   37.18   1
   1  -9  24   38.05   94.94   1
   1  -9  25   41.31   26.53   1
   1  -9  25   86.15   80.59   1
  -1  10  26  -31.11   54.20  -2
   1  -9  26  -31.11   54.20   1
  -1  10  26   10.51   22.58  -2
   1  -9  26   10.51   22.58   1
  -1  10  27   63.69   22.52  -2
   1  -9  27   63.69   22.52   1
  -1  10  27   74.02   16.74  -2
   1  -9  27   74.02   16.74   1
  -1  10  28   -6.00   16.65  -2
   1  -9  28   -6.00   16.65   1
  -1  10  28   17.85   12.86  -2
   1  -9  28   17.85   12.86   1
  -1  10  29   81.00   12.23  -2
   1  -9  29   81.00   12.23   1
   1  -7  30   68.53   69.23  -2
  -1   8  30   68.53   69.23   1
   1  -7  30   70.94   49.01  -2
  -1   8  30   70.94   49.01   1
  -1   7 -30   49.09   50.10  -2
   1  -8 -30   49.09   50.10   1
   1  -7  29   63.55   82.71  -2
  -1   8  29   63.55   82.71   1
   1  -7  29  -16.19   56.60  -2
  -1   8  29  -16.19   56.60   1
   1  -7  28   -8.94   62.89  -2
  -1   8  28   -8.94   62.89   1
   1  -7  28   13.43   90.19  -2
  -1   8  28   13.43   90.19   1
   1  -7  27  407.64  103.71  -2
  -1   8  27  407.64  103.71   1
   1  -7  26   97.81  106.55  -2
  -1   8  26   97.81  106.55   1
  -1   8  25  186.27   33.76   1
  -1   8  25  290.09  117.01   1
  -1   8  24  115.23   28.99   1
  -1   8  24  129.27  118.02   1
  -1   8  23 1293.18   80.79   1
  -1   8  23 1150.98  142.78   1
  -1   8  22   49.40   27.73   1
  -1   8  22  236.29  130.19   1
  -1   8  21  181.18   33.30   1
  -1   8  21  215.41   34.41   1
  -1   8  21  260.47  130.57   1
  -1   8  20  977.83   65.37   1
  -1   8  20  880.33   62.75   1
  -1   8  19  260.03   36.75   1
  -1   8  19  243.76   34.40   1
  -1   8  18   60.72  122.01   1
  -1   8  18   34.19   29.57   1
  -1   8  18   15.04   34.60   1
  -1   8  17  212.88   40.06   1
  -1   8  17  382.63   38.28   1
  -1   8  16  394.67   47.11   1
   1  -8 -16  484.56   78.28   1
  -1   8  16  506.13   42.35   1
  -1   8  15  367.45   45.35   1
   1  -8 -15  398.67   68.12   1
  -1   8  15  274.58   96.70   1
  -1   8  15  423.85   38.70   1
  -1   8  14  497.64   52.00   1
   1  -8 -14  622.64   81.13   1
   1  -8 -13  340.31   61.44   1
  -1   8  13  268.14   58.53   1
  -1   8  13  248.72   55.16   1
   1  -8 -12   36.57   41.19   1
  -1   8  12   -8.16   38.86   1
   1  -8 -11  -28.43   38.94   1
   1  -8 -11    5.81   39.45   1
  -1   8  11   10.30   36.33   1
   1  -8 -10  117.16   42.62   1
   1  -8 -10  119.16   45.05   1
  -1   8  10  157.87   45.02   1
   1  -8  -9 1961.87  135.63   1
   1  -8  -9 1852.05  139.06   1
  -1   8   9 2114.62  136.09   1
   1  -8  -8  725.21   72.79   1
  -1   8   8  770.76   73.39   1
   1  -8  -8  796.20   78.19   1
   1  -8  -7 3676.80  212.44   1
   1  -8  -7 3595.24  219.31   1
   1  -8  -6  184.99   42.25   1
   1  -8  -6  247.09   51.68   1
  -1   8   6  299.88   50.83   1
  -1   8   5  510.83   63.73   1
   1  -8  -5  645.59   67.50   1
  -1   8  -4 2966.78  175.49  -2
   1  -8  -4 2966.78  175.49   1
   1  -8   4 2393.09  168.91  -2
  -1   8   4 2393.09  168.91   1
  -1   8  -4 2870.01  170.47  -2
   1  -8  -4 2870.01  170.47   1
   1  -8   3 4996.38  290.03  -2
  -1   8   3 4996.38  290.03   1
  -1   8  -3 5258.27  289.22  -2
   1  -8  -3 5258.27  289.22   1
  -1   8  -3 5285.71  288.33  -2
   1  -8  -3 5285.71  288.33   1
   1  -8   210815.50  608.46  -2
  -1   8   210815.50  608.46   1
  -1   8  -212453.10  609.69  -2
   1  -8  -212453.10  609.69   1
  -1   8  -212265.20  608.41  -2
   1  -8  -212265.20  608.41   1
   1  -8   1 7642.20  436.64  -2
  -1   8   1 7642.20  436.64   1
  -1   8  -1 8770.66  438.09  -2
   1  -8  -1 8770.66  438.09   1
  -1   8  -1 8397.09  435.87  -2
   1  -8  -1 8397.09  435.87   1
   1  -8   0  374.36   65.13  -2
  -1   8   0  374.36   65.13   1
  -1   8   0  574.68   68.69  -2
   1  -8   0  574.68   68.69   1
  -1   8   0  598.96   68.67  -2
   1  -8   0  598.96   68.67   1
  -1   8   1 9058.62  450.14  -2
   1  -8   1 9058.62  450.14   1
   1  -8  -1 8048.03  456.32  -2
  -1   8  -1 8048.03  456.32   1
  -1   8   1 8871.98  453.98  -2
   1  -8   1 8871.98  453.98   1
  -1   8   1 8583.37  454.26  -2
   1  -8   1 8583.37  454.26   1
  -1   8   211860.50  574.24  -2
   1  -8   211860.50  574.24   1
   1  -8  -210396.60  576.33  -2
  -1   8  -210396.60  576.33   1
  -1   8   210921.00  569.37  -2
   1  -8   210921.00  569.37   1
  -1   8   211445.60  575.75  -2
   1  -8   211445.60  575.75   1
  -1   8   3 8289.89  409.89  -2
   1  -8   3 8289.89  409.89   1
   1  -8  -3 7267.37  412.52  -2
  -1   8  -3 7267.37  412.52   1
  -1   8   3 7622.35  410.70  -2
   1  -8   3 7622.35  410.70   1
  -1   8   4  614.76   72.99  -2
   1  -8   4  614.76   72.99   1
   1  -8  -4 1001.62   89.08  -2
  -1   8  -4 1001.62   89.08   1
   1  -8   5  137.70   43.68   1
   1  -8   5  145.21   38.82   1
  -1   8  -5  134.38   43.72   1
   1  -8   5  211.65   47.67   1
   1  -8   6 2822.55  156.47   1
   1  -8   6 2865.07  158.79   1
   1  -8   7 5369.06  302.28   1
   1  -8   7 5320.16  299.37   1
   1  -8   8  794.89   79.96   1
   1  -8   8  615.21   72.19   1
   1  -8   9   96.66   41.02   1
   1  -8   9  111.67   48.97   1
   1  -8  10  769.33   86.45   1
   1  -8  10  818.79   82.28   1
   1  -8  11  746.96   86.50   1
   1  -8  11  687.18   77.64   1
   1  -8  12  364.52  100.85   1
   1  -8  12  305.80   66.66   1
   1  -8  12  343.72   59.24   1
   1  -8  13  109.39   98.17   1
   1  -8  13  107.36   63.54   1
   1  -8  13   77.04   47.05   1
   1  -8  13   68.85   53.68   1
   1  -8  14  318.04  105.95   1
   1  -8  14  207.71   71.93   1
   1  -8  14  264.89   70.41   1
   1  -8  14  193.27   53.33   1
   1  -8  15  913.62  102.28   1
   1  -8  15 1002.20  111.49   1
   1  -8  15  981.49  100.02   1
   1  -8  16  -50.23   74.58   1
   1  -8  16  -30.86   62.99   1
   1  -8  16   26.80   40.98   1
   1  -8  17  750.70   99.61   1
   1  -8  17  521.59   64.85   1
  -1   8 -18  203.78   45.19   1
   1  -8  18  293.00   51.00   1
  -1   8 -19  299.66   48.25   1
   1  -8  19  178.21   91.10   1
   1  -8  20  194.90   94.67   1
   1  -8  21  -18.33   93.23   1
   1  -8  22  -40.60   91.37   1
   1  -8  23  421.19   45.38   1
   1  -8  23  147.88   93.17   1
   1  -8  24 1219.95   70.20   1
   1  -8  24   55.40  107.85   1
   1  -8  25   65.57   28.59   1
   1  -8  25   17.02   84.82   1
  -1   9  26  139.51   29.10  -2
   1  -8  26  139.51   29.10   1
  -1   9  26   28.78   78.17  -2
   1  -8  26   28.78   78.17   1
  -1   9  26  109.08   59.80  -2
   1  -8  26  109.08   59.80   1
  -1   9  27   51.94   53.73  -2
   1  -8  27   51.94   53.73   1
  -1   9  27   15.47   22.05  -2
   1  -8  27   15.47   22.05   1
  -1   9  27    5.63   16.53  -2
   1  -8  27    5.63   16.53   1
  -1   9  28  106.40   22.21  -2
   1  -8  28  106.40   22.21   1
  -1   9  28  115.79   17.97  -2
   1  -8  28  115.79   17.97   1
  -1   9  29  157.92   17.10  -2
   1  -8  29  157.92   17.10   1
  -1   9  30   -0.81    9.30  -2
   1  -8  30   -0.81    9.30   1
   1  -7 -31  120.27   43.08   1
  -1   7  31   92.81   63.22   1
  -1   7  31   62.58   47.72   1
   1  -6  30  232.63   59.07  -2
  -1   7  30  232.63   59.07   1
   1  -6  30  232.31   81.24  -2
  -1   7  30  232.31   81.24   1
   1  -6  29   77.15   90.03  -2
  -1   7  29   77.15   90.03   1
   1  -6  28  214.90   97.55  -2
  -1   7  28  214.90   97.55   1
   1  -6  27   64.73  102.74  -2
  -1   7  27   64.73  102.74   1
   1  -6  26   27.29   26.62  -2
  -1   7  26   27.29   26.62   1
   1  -6  26  171.46  125.70  -2
  -1   7  26  171.46  125.70   1
   1  -6  26  185.15  114.56  -2
  -1   7  26  185.15  114.56   1
  -1   7  25   -5.61   27.50   1
  -1   7  25   46.06  131.38   1
  -1   7  24  772.22   56.62   1
  -1   7  24  340.30  140.63   1
  -1   7  23  632.70   52.74   1
  -1   7  23  600.99  139.33   1
  -1   7  22    4.96   27.37   1
  -1   7  22   78.16  134.27   1
  -1   7  21  165.42   32.64   1
  -1   7  21  104.50  134.59   1
  -1   7  20  187.87   32.46   1
  -1   7  20  129.10  132.43   1
  -1   7  19   41.29   24.03   1
  -1   7  19   47.66   29.00   1
  -1   7  19   47.36   31.77   1
  -1   7  19   26.01   50.01   1
  -1   7  18  326.67   36.13   1
  -1   7  18  393.16   39.09   1
   1  -7 -18  448.07   77.15   1
  -1   7  18  294.23  119.56   1
  -1   7  18  238.22   39.62   1
  -1   7  18  273.29   67.65   1
  -1   7  17  294.00   33.85   1
  -1   7  17  214.88   30.01   1
  -1   7  17  376.67  108.15   1
   1  -7 -17  244.44   60.63   1
  -1   7  17  238.66   38.43   1
  -1   7  17  226.65   58.30   1
   1  -7 -16  361.74   67.35   1
  -1   7  16  291.61   40.44   1
  -1   7  16  387.17   66.46   1
  -1   7  16  375.20   36.09   1
  -1   7  15  334.69   96.04   1
   1  -7 -15  736.66   83.19   1
  -1   7  15  747.99   82.66   1
  -1   7  15  631.97   45.50   1
  -1   7  15  441.30   49.32   1
   1  -7 -14 1653.92  123.71   1
  -1   7  14 1492.50  117.54   1
   1  -7 -13  692.02   78.25   1
  -1   7  13  668.92   76.72   1
  -1   7  13  653.89   74.06   1
  -1   7  13  745.38   79.25   1
   1  -7 -12   -2.79   39.34   1
  -1   7  12   22.56   39.16   1
   1  -7 -11 2423.44  164.86   1
  -1   7  11 2694.51  164.15   1
   1  -7 -10  125.06   44.10   1
   1  -7 -10  163.69   43.77   1
  -1   7  10  168.73   43.44   1
   1  -7  -9   26.72   35.06   1
   1  -7  -9   14.30   35.58   1
  -1   7   9   69.74   38.24   1
   1  -7  -8  126.13   40.42   1
   1  -7  -8  128.60   42.51   1
  -1   7   8   92.11   38.77   1
   1  -7  -7  755.53   63.27   1
   1  -7  -7  606.94   65.40   1
  -1   7   6    8.33   31.86   1
   1  -7  -6   40.66   38.70   1
   1  -7  -6   30.13   32.14   1
   1  -7  -6   -3.81   27.75   1
   1  -7  -513226.40  659.22   1
  -1   7   511640.00  654.40   1
   1  -7  -512509.00  649.51   1
  -1   7  -4 7226.17  383.21  -2
   1  -7  -4 7226.17  383.21   1
   1  -7   4 6594.89  380.93  -2
  -1   7   4 6594.89  380.93   1
  -1   7  -4 7304.89  374.47  -2
   1  -7  -4 7304.89  374.47   1
  -1   7  -4 7924.55  383.41  -2
   1  -7  -4 7924.55  383.41   1
  -1   7  -3 3003.23  170.89  -2
   1  -7  -3 3003.23  170.89   1
  -1   7  -3 2834.44  171.66  -2
   1  -7  -3 2834.44  171.66   1
   1  -7   3 2634.08  171.49  -2
  -1   7   3 2634.08  171.49   1
  -1   7  -2  703.40   69.62  -2
   1  -7  -2  703.40   69.62   1
  -1   7  -2  679.78   69.15  -2
   1  -7  -2  679.78   69.15   1
   1  -7   2  584.65   66.96  -2
  -1   7   2  584.65   66.96   1
  -1   7  -1 5931.66  317.79  -2
   1  -7  -1 5931.66  317.79   1
  -1   7  -1 6227.83  319.46  -2
   1  -7  -1 6227.83  319.46   1
   1  -7   1 5563.96  319.11  -2
  -1   7   1 5563.96  319.11   1
  -1   7   0  421.43   60.05  -2
   1  -7   0  421.43   60.05   1
   1  -7   0  393.69   59.49  -2
  -1   7   0  393.69   59.49   1
  -1   7   0  425.16   59.52  -2
   1  -7   0  425.16   59.52   1
  -1   7   0  430.78   49.67  -2
   1  -7   0  430.78   49.67   1
  -1   7   1 3601.53  214.45  -2
   1  -7   1 3601.53  214.45   1
  -1   7   1 3993.87  210.63  -2
   1  -7   1 3993.87  210.63   1
   1  -7  -1 3307.53  214.26  -2
  -1   7  -1 3307.53  214.26   1
  -1   7   1 4077.08  215.69  -2
   1  -7   1 4077.08  215.69   1
  -1   7   2 1282.09  103.54  -2
   1  -7   2 1282.09  103.54   1
  -1   7   2 1698.24  108.29  -2
   1  -7   2 1698.24  108.29   1
  -1   7   2 1666.16  104.51  -2
   1  -7   2 1666.16  104.51   1
   1  -7  -2 1409.91  106.83  -2
  -1   7  -2 1409.91  106.83   1
  -1   7   3 5069.34  285.06  -2
   1  -7   3 5069.34  285.06   1
   1  -7  -3 4750.88  285.62  -2
  -1   7  -3 4750.88  285.62   1
  -1   7   3 5615.16  285.25  -2
   1  -7   3 5615.16  285.25   1
  -1   7   3 5549.90  284.42  -2
   1  -7   3 5549.90  284.42   1
  -1   7   4 6032.94  278.95  -2
   1  -7   4 6032.94  278.95   1
   1  -7  -4 5216.98  277.39  -2
  -1   7  -4 5216.98  277.39   1
  -1   7  -510573.50  541.13   1
   1  -7   5 9464.98  534.65   1
   1  -7   5 9744.71  537.51   1
   1  -7   6  138.53   38.71   1
   1  -7   6  195.55   46.86   1
   1  -7   6  165.32   38.82   1
  -1   7  -6  103.88   36.39   1
   1  -7   7  148.54   45.20   1
   1  -7   7  121.32   37.57   1
   1  -7   8  452.24   58.74   1
   1  -7   8  409.58   61.42   1
   1  -7   9   66.54   44.79   1
   1  -7   9   48.23   34.70   1
   1  -7  10  317.60   60.01   1
   1  -7  10  300.79   50.36   1
   1  -7  11  164.02   53.11   1
   1  -7  11  203.20   45.92   1
   1  -7  12  939.24   87.96   1
   1  -7  12  953.30   95.81   1
   1  -7  13 1174.13  109.03   1
   1  -7  13 1008.39   95.20   1
   1  -7  14  479.80   75.16   1
   1  -7  14  350.84   59.01   1
   1  -7  15   85.75   70.03   1
   1  -7  15  171.85   49.83   1
   1  -7  15  146.50   58.02   1
   1  -7  15   96.97   39.65   1
   1  -7  16  369.38   86.89   1
   1  -7  16  474.07   57.39   1
   1  -7  17   -2.01   75.79   1
   1  -7  17  188.41   67.76   1
   1  -7  18   38.10   82.32   1
   1  -7  18   15.49   40.40   1
   1  -7  19   98.98   82.22   1
   1  -7  20   -2.26   85.39   1
   1  -7  21  196.98   93.05   1
   1  -7  22  140.67   35.44   1
   1  -7  22   95.96   89.76   1
   1  -7  23  160.43   35.47   1
   1  -7  23   55.83   89.84   1
   1  -7  24  266.64   37.96   1
   1  -7  24   -2.14   89.15   1
   1  -7  25 1513.43   86.05   1
   1  -7  25 1551.29  111.90   1
  -1   8  26   61.06   28.77  -2
   1  -7  26   61.06   28.77   1
  -1   8  26   49.00   77.50  -2
   1  -7  26   49.00   77.50   1
  -1   8  26   76.75   59.69  -2
   1  -7  26   76.75   59.69   1
  -1   8  27  243.45   61.41  -2
   1  -7  27  243.45   61.41   1
  -1   8  27  221.31   25.66  -2
   1  -7  27  221.31   25.66   1
  -1   8  27  186.69   30.74  -2
   1  -7  27  186.69   30.74   1
  -1   8  28   11.41   16.34  -2
   1  -7  28   11.41   16.34   1
  -1   8  28   15.12   20.86  -2
   1  -7  28   15.12   20.86   1
  -1   8  29   32.19   14.83  -2
   1  -7  29   32.19   14.83   1
  -1   8  30   12.07   11.75  -2
   1  -7  30   12.07   11.75   1
  -1   6  31   70.46   70.28   1
  -1   6  31   88.25   50.65   1
   1  -5  30    4.16   84.86  -2
  -1   6  30    4.16   84.86   1
   1  -5  29   67.29   96.99  -2
  -1   6  29   67.29   96.99   1
   1  -5  28  156.86  100.50  -2
  -1   6  28  156.86  100.50   1
   1  -5  28   88.57  113.86  -2
  -1   6  28   88.57  113.86   1
   1  -5  27  104.99   28.67  -2
  -1   6  27  104.99   28.67   1
   1  -5  27   86.60  116.77  -2
  -1   6  27   86.60  116.77   1
   1  -5  26  913.99   61.23  -2
  -1   6  26  913.99   61.23   1
   1  -5  26  306.05  141.18  -2
  -1   6  26  306.05  141.18   1
  -1   6  25  126.93   30.25   1
  -1   6  25   18.84  131.05   1
  -1   6  24  230.49   34.75   1
  -1   6  24  271.10  135.91   1
  -1   6  23  612.86   52.00   1
  -1   6  23  516.04  141.49   1
  -1   6  22  205.85   34.65   1
  -1   6  22  228.11  133.10   1
  -1   6  21   66.33   27.66   1
  -1   6  21   58.03  130.39   1
  -1   6  20 1520.85   90.00   1
  -1   6  20 1635.54  142.36   1
   1  -6 -19  639.80   85.52   1
  -1   6  19  481.33   44.20   1
  -1   6  19  463.24  126.99   1
  -1   6  19  639.71   87.87   1
   1  -6 -18   26.69   45.84   1
  -1   6  18   26.28   22.63   1
  -1   6  18   15.92   44.42   1
  -1   6  18  112.51  105.80   1
  -1   6  17   66.97   96.35   1
  -1   6  17   73.30   22.24   1
   1  -6 -17   75.86   52.13   1
  -1   6  17   53.52   29.92   1
  -1   6  17   59.51   47.06   1
   1  -6 -16 1280.83  108.92   1
  -1   6  16 1216.94  108.85   1
   1  -6 -15  350.33   63.40   1
  -1   6  15  391.02   63.56   1
   1  -6 -14  109.94   47.22   1
  -1   6  14   52.79   40.38   1
  -1   6  14  104.25   44.56   1
   1  -6 -13   96.19   44.18   1
  -1   6  13   58.38   40.17   1
  -1   6  13  145.52   44.29   1
  -1   6  13   89.66   41.84   1
   1  -6 -12  191.43   47.89   1
  -1   6  12  155.92   45.55   1
  -1   6  12  202.95   47.03   1
   1  -6 -11  752.57   75.38   1
  -1   6  11  728.67   73.01   1
   1  -6 -10   60.92   38.05   1
  -1   6  10   86.70   39.05   1
   1  -6 -10   54.37   34.65   1
   1  -6  -9 4303.72  242.15   1
   1  -6  -9 3788.57  239.22   1
   1  -6  -8  810.59   71.68   1
   1  -6  -8  801.38   73.20   1
  -1   6   8  878.70   71.48   1
   1  -6  -7 2210.07  131.03   1
   1  -6  -7 2225.77  134.32   1
  -1   6   7 2443.16  131.44   1
   1  -6  -6 8210.92  430.18   1
  -1   6   6 7999.38  426.73   1
   1  -6  -6 7591.45  423.64   1
   1  -6  -5 1718.49  114.82   1
  -1   6   5 1975.35  117.21   1
   1  -6  -5 1258.71  104.24   1
   1  -6  -5 2400.04  120.20   1
  -1   6  -4 5048.53  260.52  -2
   1  -6  -4 5048.53  260.52   1
  -1   6  -4 5171.47  254.18  -2
   1  -6  -4 5171.47  254.18   1
  -1   6  -4 4893.83  256.88  -2
   1  -6  -4 4893.83  256.88   1
   1  -6   3 1818.85  120.93  -2
  -1   6   3 1818.85  120.93   1
  -1   6  -3 1978.65  123.29  -2
   1  -6  -3 1978.65  123.29   1
  -1   6  -3 1960.40  114.69  -2
   1  -6  -3 1960.40  114.69   1
  -1   6  -3 2002.53  121.14  -2
   1  -6  -3 2002.53  121.14   1
  -1   6  -213618.50  658.27  -2
   1  -6  -213618.50  658.27   1
   1  -6   212227.50  657.24  -2
  -1   6   212227.50  657.24   1
  -1   6  -213694.30  649.07  -2
   1  -6  -213694.30  649.07   1
  -1   6  -212747.90  655.94  -2
   1  -6  -212747.90  655.94   1
  -1   6  -1  177.28   42.04  -2
   1  -6  -1  177.28   42.04   1
   1  -6   1  119.71   41.12  -2
  -1   6   1  119.71   41.12   1
  -1   6  -1  195.89   41.42  -2
   1  -6  -1  195.89   41.42   1
  -1   6  -1  199.22   34.37  -2
   1  -6  -1  199.22   34.37   1
  -1   6   0 3650.68  219.21  -2
   1  -6   0 3650.68  219.21   1
  -1   6   0 4098.43  213.39  -2
   1  -6   0 4098.43  213.39   1
  -1   6   0 3944.24  221.04  -2
   1  -6   0 3944.24  221.04   1
   1  -6   0 3897.43  220.68  -2
  -1   6   0 3897.43  220.68   1
  -1   6   1  269.69   44.73  -2
   1  -6   1  269.69   44.73   1
   1  -6  -1  220.65   45.02  -2
  -1   6  -1  220.65   45.02   1
  -1   6   1  240.63   44.60  -2
   1  -6   1  240.63   44.60   1
  -1   6   212017.00  590.36  -2
   1  -6   212017.00  590.36   1
  -1   6   211941.70  587.73  -2
   1  -6   211941.70  587.73   1
   1  -6  -211223.60  590.71  -2
  -1   6  -211223.60  590.71   1
  -1   6   211662.50  586.59  -2
   1  -6   211662.50  586.59   1
  -1   6   3  981.55   72.26  -2
   1  -6   3  981.55   72.26   1
  -1   6   3  732.85   64.80  -2
   1  -6   3  732.85   64.80   1
   1  -6  -3  853.39   71.04  -2
  -1   6  -3  853.39   71.04   1
  -1   6   3  870.63   66.95  -2
   1  -6   3  870.63   66.95   1
  -1   6   4 2365.57  119.52  -2
   1  -6   4 2365.57  119.52   1
   1  -6  -4 1946.76  116.41  -2
  -1   6  -4 1946.76  116.41   1
   1  -6   5 4035.32  221.89   1
  -1   6  -5 3890.22  222.67   1
   1  -6   5 4161.86  223.42   1
   1  -6   612515.90  582.64   1
   1  -6   611166.80  580.38   1
   1  -6   611527.80  583.78   1
  -1   6  -610817.10  578.56   1
   1  -6   7  947.94   83.59   1
   1  -6   7 1046.96   80.97   1
   1  -6   8   23.48   31.95   1
   1  -6   8   74.17   41.64   1
   1  -6   9 5067.00  271.53   1
   1  -6   9 4528.96  262.60   1
   1  -6  10  187.55   42.60   1
   1  -6  10  230.48   48.14   1
   1  -6  10  222.05   51.47   1
   1  -6  11  340.25   53.43   1
   1  -6  11  444.05   62.66   1
   1  -6  11  374.53   59.43   1
   1  -6  12   -4.99   32.00   1
   1  -6  12   14.34   39.44   1
   1  -6  12    2.80   39.30   1
   1  -6  13  190.96   53.39   1
   1  -6  13  236.04   49.16   1
   1  -6  13  217.71   46.45   1
   1  -6  13  229.63   54.67   1
   1  -6  14  343.15   64.38   1
   1  -6  14  362.09   66.07   1
   1  -6  14  337.60   59.15   1
   1  -6  14  355.17   57.49   1
   1  -6  15   33.16   38.29   1
   1  -6  15   31.37   46.92   1
   1  -6  15   54.02   42.88   1
   1  -6  16  582.40   95.15   1
   1  -6  16  482.31   77.37   1
   1  -6  16  490.33   75.01   1
   1  -6  16  523.39   72.11   1
   1  -6  16  517.87   51.84   1
   1  -6  17   11.40   75.08   1
   1  -6  17    3.83   49.38   1
   1  -6  17    3.78   43.83   1
   1  -6  17    6.91   41.27   1
   1  -6  17   28.72   38.27   1
   1  -6  18  623.54   82.22   1
   1  -6  18  408.81   58.29   1
   1  -6  19  219.46   78.98   1
   1  -6  20 1717.33  140.64   1
   1  -6  21  -22.42   84.86   1
   1  -6  22  -11.29   83.66   1
   1  -6  22   93.03   33.55   1
   1  -6  23   42.46   88.48   1
   1  -6  23   81.26   33.30   1
   1  -6  24  475.83  112.12   1
   1  -6  24 1405.78   80.12   1
   1  -6  25   32.12   66.67   1
   1  -6  25  -30.66   83.94   1
   1  -6  25   31.24   28.76   1
  -1   7  26  102.68   62.14  -2
   1  -6  26  102.68   62.14   1
  -1   7  26   59.94   28.91  -2
   1  -6  26   59.94   28.91   1
  -1   7  26  118.46   79.50  -2
   1  -6  26  118.46   79.50   1
  -1   7  27   30.72   56.67  -2
   1  -6  27   30.72   56.67   1
  -1   7  27   36.36   19.99  -2
   1  -6  27   36.36   19.99   1
  -1   7  27   -6.39   25.61  -2
   1  -6  27   -6.39   25.61   1
  -1   7  28   53.83   73.62  -2
   1  -6  28   53.83   73.62   1
  -1   7  28   49.24   19.11  -2
   1  -6  28   49.24   19.11   1
  -1   7  28  101.06   56.94  -2
   1  -6  28  101.06   56.94   1
  -1   7  29   14.15   15.66  -2
   1  -6  29   14.15   15.66   1
  -1   7  29   -2.41   67.44  -2
   1  -6  29   -2.41   67.44   1
  -1   7  30   70.40   15.29  -2
   1  -6  30   70.40   15.29   1
  -1   7  30  117.35   62.32  -2
   1  -6  30  117.35   62.32   1
   1  -6  31   28.71   11.10   1
  -1   5  32   61.55   61.69   1
  -1   5  32    1.82   42.60   1
  -1   5  31  119.30   78.63   1
   1  -4  30   75.71   99.09  -2
  -1   5  30   75.71   99.09   1
   1  -4  30  227.99   91.09  -2
  -1   5  30  227.99   91.09   1
   1  -4  29   22.57  112.83  -2
  -1   5  29   22.57  112.83   1
   1  -4  29  262.04  101.89  -2
  -1   5  29  262.04  101.89   1
   1  -4  28  159.97  120.94  -2
  -1   5  28  159.97  120.94   1
   1  -4  27  207.53  128.46  -2
  -1   5  27  207.53  128.46   1
   1  -4  27  440.86   42.19  -2
  -1   5  27  440.86   42.19   1
   1  -4  26  110.03  136.21  -2
  -1   5  26  110.03  136.21   1
   1  -4  26  270.31   36.32  -2
  -1   5  26  270.31   36.32   1
  -1   5  25  105.61  129.93   1
  -1   5  25   71.16   28.09   1
  -1   5  24   72.08  132.88   1
  -1   5  24   52.95   28.28   1
  -1   5  23  245.88  138.23   1
  -1   5  23  450.47   44.80   1
  -1   5  22    5.85  128.79   1
  -1   5  22  374.22   39.55   1
  -1   5  21   21.16   26.11   1
  -1   5  21  143.68  130.32   1
  -1   5  21   41.60   54.27   1
  -1   5  20  325.42   37.22   1
  -1   5  20  322.70   71.91   1
  -1   5  20  311.80  123.25   1
   1  -5 -19  816.51   92.49   1
  -1   5  19  679.38   50.62   1
  -1   5  19  737.18   92.22   1
   1  -5 -18  759.67   87.26   1
  -1   5  18  551.68   44.40   1
  -1   5  18  702.48   86.18   1
   1  -5 -17  393.23   67.24   1
  -1   5  17  267.25   30.39   1
  -1   5  17  162.42   95.01   1
  -1   5  17  261.72   61.13   1
   1  -5 -16  175.83   52.81   1
  -1   5  16  142.07   51.99   1
   1  -5 -15   98.34   46.39   1
  -1   5  15   60.61   46.19   1
   1  -5 -14  851.59   87.03   1
  -1   5  14  784.52   84.60   1
   1  -5 -13  199.67   48.13   1
  -1   5  13  150.09   43.11   1
  -1   5  13  201.65   46.21   1
   1  -5 -12 2374.24  153.99   1
  -1   5  12 2120.67  148.56   1
   1  -5 -11  451.74   59.03   1
  -1   5  11  435.65   56.23   1
   1  -5 -1011077.30  570.82   1
   1  -5 -10 9677.93  563.72   1
   1  -5  -9 1951.82  128.85   1
  -1   5   9 2282.08  129.71   1
   1  -5  -9 1847.77  126.34   1
   1  -5  -8 1623.40  107.57   1
   1  -5  -8 1573.31  106.35   1
  -1   5   8 1656.30  106.97   1
   1  -5  -7  573.01   54.39   1
   1  -5  -7  502.80   53.99   1
  -1   5   7  533.36   53.31   1
   1  -5  -6 3694.99  184.35   1
   1  -5  -6 3538.99  184.67   1
   1  -5  -6 3496.34  187.01   1
   1  -5  -525834.00 1186.52   1
   1  -5  -524642.10 1184.94   1
   1  -5  -523891.20 1187.82   1
  -1   5   522722.20 1185.01   1
  -1   5  -4 5143.32  252.01  -2
   1  -5  -4 5143.32  252.01   1
  -1   5  -4 4603.84  247.21  -2
   1  -5  -4 4603.84  247.21   1
  -1   5  -4 4725.70  252.01  -2
   1  -5  -4 4725.70  252.01   1
   1  -5   4 4534.35  249.95  -2
  -1   5   4 4534.35  249.95   1
  -1   5  -314167.70  676.49  -2
   1  -5  -314167.70  676.49   1
  -1   5  -313775.20  671.02  -2
   1  -5  -313775.20  671.02   1
   1  -5   312632.10  674.83  -2
  -1   5   312632.10  674.83   1
  -1   5  -313931.50  677.34  -2
   1  -5  -313931.50  677.34   1
  -1   5  -2   77.96   29.38  -2
   1  -5  -2   77.96   29.38   1
  -1   5  -2   84.69   22.46  -2
   1  -5  -2   84.69   22.46   1
   1  -5   2   86.33   27.87  -2
  -1   5   2   86.33   27.87   1
  -1   5  -2   58.16   22.57  -2
   1  -5  -2   58.16   22.57   1
  -1   5  -2   65.45   30.61  -2
   1  -5  -2   65.45   30.61   1
  -1   5  -1 5042.93  287.37  -2
   1  -5  -1 5042.93  287.37   1
  -1   5  -1 5820.56  282.15  -2
   1  -5  -1 5820.56  282.15   1
   1  -5   1 5449.92  290.33  -2
  -1   5   1 5449.92  290.33   1
  -1   5  -1 5703.53  290.12  -2
   1  -5  -1 5703.53  290.12   1
  -1   5  -1 5685.12  284.91  -2
   1  -5  -1 5685.12  284.91   1
  -1   5   0  181.72   35.28  -2
   1  -5   0  181.72   35.28   1
  -1   5   0  178.24   32.70  -2
   1  -5   0  178.24   32.70   1
   1  -5   0  138.21   35.84  -2
  -1   5   0  138.21   35.84   1
  -1   5   0  208.85   36.56  -2
   1  -5   0  208.85   36.56   1
  -1   5   1 4350.39  239.46  -2
   1  -5   1 4350.39  239.46   1
  -1   5   1 4494.93  237.51  -2
   1  -5   1 4494.93  237.51   1
   1  -5  -1 4505.34  240.86  -2
  -1   5  -1 4505.34  240.86   1
  -1   5   1 4760.95  240.18  -2
   1  -5   1 4760.95  240.18   1
  -1   5   2  149.69   32.07  -2
   1  -5   2  149.69   32.07   1
  -1   5   2  143.84   31.59  -2
   1  -5   2  143.84   31.59   1
  -1   5   2  189.53   30.48  -2
   1  -5   2  189.53   30.48   1
   1  -5  -2  128.20   30.15  -2
  -1   5  -2  128.20   30.15   1
  -1   5   316487.30  814.03  -2
   1  -5   316487.30  814.03   1
   1  -5  -315783.90  814.81  -2
  -1   5  -315783.90  814.81   1
  -1   5   317259.30  812.37  -2
   1  -5   317259.30  812.37   1
  -1   5   316410.60  813.25  -2
   1  -5   316410.60  813.25   1
  -1   5   4 5680.59  283.98  -2
   1  -5   4 5680.59  283.98   1
  -1   5   4 5081.22  281.99  -2
   1  -5   4 5081.22  281.99   1
   1  -5  -4 5371.57  283.39  -2
  -1   5  -4 5371.57  283.39   1
  -1   5   4 5541.87  279.91  -2
   1  -5   4 5541.87  279.91   1
   1  -5   519111.20  800.18   1
  -1   5  -517739.80  799.32   1
   1  -5   6 1843.38   96.01   1
   1  -5   6 1159.92   91.79   1
   1  -5   6 1046.77   87.30   1
  -1   5  -6 1595.55   93.55   1
   1  -5   7 1214.16   89.80   1
   1  -5   7 1302.69   91.83   1
   1  -5   7 1160.92   85.72   1
   1  -5   8 3232.40  183.23   1
   1  -5   8 2994.09  177.13   1
   1  -5   8 3091.17  182.21   1
   1  -5   9  887.92   79.20   1
   1  -5   9  742.29   74.45   1
   1  -5   9  751.38   68.56   1
   1  -5  10 2979.20  180.97   1
   1  -5  10 3658.38  195.89   1
   1  -5  10 3257.07  191.61   1
   1  -5  10 3017.69  184.21   1
   1  -5  11   28.50   30.81   1
   1  -5  11   27.82   36.12   1
   1  -5  11   45.23   41.18   1
   1  -5  11   40.86   32.49   1
   1  -5  12  705.46   69.68   1
   1  -5  12  866.10   81.02   1
   1  -5  12  690.41   76.88   1
   1  -5  12  805.88   73.16   1
   1  -5  12  824.75   75.26   1
   1  -5  13  230.23   45.13   1
   1  -5  13  147.26   45.85   1
   1  -5  13  222.66   52.81   1
   1  -5  13  157.87   40.78   1
   1  -5  13  187.82   45.52   1
   1  -5  14  260.99   51.00   1
   1  -5  14  327.87   54.35   1
   1  -5  14  192.44   52.09   1
   1  -5  14  280.07   48.15   1
   1  -5  14  292.99   56.71   1
   1  -5  15  430.62   63.72   1
   1  -5  15  659.58   77.09   1
   1  -5  15  538.23   71.62   1
   1  -5  15  558.71   68.84   1
   1  -5  16  743.22   83.93   1
   1  -5  16  645.11   82.20   1
   1  -5  16  986.91   90.79   1
   1  -5  16  857.40   89.84   1
   1  -5  16  929.70   93.29   1
   1  -5  17  645.47   57.54   1
   1  -5  17  450.50   78.91   1
   1  -5  17  458.06   72.39   1
   1  -5  17  682.63   78.80   1
   1  -5  17  573.46   74.64   1
   1  -5  18   28.31   72.47   1
   1  -5  18   77.81   48.30   1
   1  -5  18  104.68   48.51   1
   1  -5  18   28.75   43.04   1
   1  -5  19   45.88   79.26   1
   1  -5  19  234.15   59.27   1
   1  -5  19  212.80   58.73   1
   1  -5  19  169.36   56.11   1
   1  -5  20  311.06   63.87   1
   1  -5  20  137.49   80.75   1
   1  -5  21   52.94   30.38   1
   1  -5  21   62.41   80.41   1
   1  -5  22  407.88   45.20   1
   1  -5  22  332.23   88.87   1
   1  -5  23  588.17   51.34   1
   1  -5  23  209.68   89.53   1
   1  -5  24  117.24   31.63   1
   1  -5  24  -64.02   83.97   1
   1  -5  25   87.82   68.65   1
   1  -5  25  139.51   34.07   1
  -1   6  26  346.23   72.30  -2
   1  -5  26  346.23   72.30   1
  -1   6  26  232.47   36.25  -2
   1  -5  26  232.47   36.25   1
  -1   6  26  372.92   34.09  -2
   1  -5  26  372.92   34.09   1
  -1   6  27  254.46   65.08  -2
   1  -5  27  254.46   65.08   1
  -1   6  27  249.89   28.20  -2
   1  -5  27  249.89   28.20   1
  -1   6  27  212.26   32.91  -2
   1  -5  27  212.26   32.91   1
  -1   6  27  342.57   88.94  -2
   1  -5  27  342.57   88.94   1
  -1   6  28  378.55   66.28  -2
   1  -5  28  378.55   66.28   1
  -1   6  28  502.24   37.33  -2
   1  -5  28  502.24   37.33   1
  -1   6  29  192.82   22.90  -2
   1  -5  29  192.82   22.90   1
  -1   6  29  189.32   78.35  -2
   1  -5  29  189.32   78.35   1
  -1   6  30  145.48   19.38  -2
   1  -5  30  145.48   19.38   1
  -1   6  30  195.82   70.31  -2
   1  -5  30  195.82   70.31   1
   1  -5  31   32.27   12.93   1
   1  -5  31   78.79   55.69   1
   1  -5  32   18.27    9.66   1
  -1   4  32  350.28   74.18   1
  -1   4  31  164.72   81.98   1
  -1   4  31   58.50   95.48   1
   1  -3  30  109.24  102.55  -2
  -1   4  30  109.24  102.55   1
   1  -3  29  100.15  118.49  -2
  -1   4  29  100.15  118.49   1
   1  -3  28  165.92  122.48  -2
  -1   4  28  165.92  122.48   1
   1  -3  27   90.34  124.46  -2
  -1   4  27   90.34  124.46   1
   1  -3  27   63.48   26.99  -2
  -1   4  27   63.48   26.99   1
   1  -3  26  105.12  127.78  -2
  -1   4  26  105.12  127.78   1
   1  -3  26  147.60   32.72  -2
  -1   4  26  147.60   32.72   1
  -1   4  25  -16.99  132.64   1
  -1   4  25  -10.13   27.69   1
  -1   4  24  119.22  132.26   1
  -1   4  24   55.15   29.26   1
  -1   4  23   -5.86  127.47   1
  -1   4  23  133.29   31.98   1
  -1   4  22  278.69   79.06   1
  -1   4  22  152.35   31.38   1
  -1   4  21   57.94   72.06   1
  -1   4  21   26.57   23.41   1
  -1   4  21  -50.98  116.25   1
  -1   4  21   31.83   48.69   1
  -1   4  21   43.38   26.64   1
  -1   4  20   20.85   21.44   1
  -1   4  20   34.57   50.73   1
  -1   4  20   34.90   23.50   1
  -1   4  20   22.36   78.80   1
  -1   4  19   16.00   21.71   1
   1  -4 -19  -14.75   48.68   1
  -1   4  19   14.66   19.41   1
  -1   4  19   28.33   47.79   1
  -1   4  18  143.22   25.24   1
  -1   4  18  164.11   55.68   1
   1  -4 -18  100.56   50.64   1
  -1   4  18  112.22   23.16   1
  -1   4  18   88.98   21.87   1
  -1   4  17 2679.13  178.23   1
  -1   4  17 2423.02  176.64   1
   1  -4 -17 2545.16  177.08   1
  -1   4  16   85.34   48.53   1
  -1   4  16  117.69   45.51   1
   1  -4 -16   54.46   48.24   1
  -1   4  15 2311.57  161.75   1
  -1   4  15 2742.49  163.67   1
  -1   4  15 2250.57  158.60   1
   1  -4 -15 2239.43  159.71   1
  -1   4  14   31.11   40.36   1
  -1   4  14   47.47   41.10   1
  -1   4  14   26.28   36.03   1
   1  -4 -14   56.99   41.60   1
  -1   4  13 1457.38  109.41   1
  -1   4  13 1249.72  103.39   1
   1  -4 -13 1308.99  106.40   1
  -1   4  12 2201.86  144.44   1
  -1   4  12 2147.13  147.37   1
   1  -4 -12 2288.97  150.00   1
  -1   4  1110209.40  565.89   1
  -1   4  1110858.00  570.89   1
   1  -4 -1110976.50  572.54   1
  -1   4  10 4332.32  222.13   1
   1  -4 -10 3619.17  220.35   1
   1  -4  -9  219.64   37.11   1
  -1   4   9  310.04   43.39   1
   1  -4  -9  206.19   40.57   1
   1  -4  -8 4682.49  241.88   1
   1  -4  -8 3968.21  236.03   1
  -1   4   8 5075.32  241.47   1
   1  -4  -8 4260.41  239.73   1
   1  -4  -7 2298.91  138.33   1
  -1   4   7 2596.26  138.78   1
   1  -4  -7 2140.24  135.93   1
   1  -4  -7 2503.51  139.88   1
   1  -4  -6 1569.97   86.61   1
  -1   4   6 1415.92   83.88   1
  -1   4   6 1382.87   86.19   1
   1  -4  -6 1320.53   86.37   1
   1  -4  -6 1295.62   86.32   1
   1  -4  -5  221.56   31.58   1
  -1   4   5  151.35   28.68   1
   1  -4  -5  168.88   31.36   1
   1  -4  -5  206.45   31.21   1
  -1   4  -4 1146.63   73.76  -2
   1  -4  -4 1146.63   73.76   1
  -1   4  -4 1088.62   75.43  -2
   1  -4  -4 1088.62   75.43   1
   1  -4   4 1036.28   72.73  -2
  -1   4   4 1036.28   72.73   1
  -1   4  -4 1195.01   73.35  -2
   1  -4  -4 1195.01   73.35   1
  -1   4  -3   38.49   23.60  -2
   1  -4  -3   38.49   23.60   1
   1  -4   3   35.39   22.94  -2
  -1   4   3   35.39   22.94   1
  -1   4  -3   29.55   18.17  -2
   1  -4  -3   29.55   18.17   1
  -1   4  -3   56.50   25.24  -2
   1  -4  -3   56.50   25.24   1
  -1   4  -3   39.23   22.23  -2
   1  -4  -3   39.23   22.23   1
  -1   4  -2 4348.63  243.32  -2
   1  -4  -2 4348.63  243.32   1
  -1   4  -2 4901.37  246.50  -2
   1  -4  -2 4901.37  246.50   1
  -1   4  -2 4802.88  240.03  -2
   1  -4  -2 4802.88  240.03   1
  -1   4  -2 4791.81  240.90  -2
   1  -4  -2 4791.81  240.90   1
  -1   4  -1 1882.59  116.47  -2
   1  -4  -1 1882.59  116.47   1
  -1   4  -1 2086.39  118.87  -2
   1  -4  -1 2086.39  118.87   1
  -1   4  -1 2172.23  114.75  -2
   1  -4  -1 2172.23  114.75   1
  -1   4  -1 2097.48  112.36  -2
   1  -4  -1 2097.48  112.36   1
  -1   4   0  320.10   39.08  -2
   1  -4   0  320.10   39.08   1
  -1   4   0  339.92   34.13  -2
   1  -4   0  339.92   34.13   1
  -1   4   0  217.54   38.25  -2
   1  -4   0  217.54   38.25   1
  -1   4   0  184.57   27.75  -2
   1  -4   0  184.57   27.75   1
  -1   4   1 2058.12  124.40  -2
   1  -4   1 2058.12  124.40   1
  -1   4   1 2268.40  124.47  -2
   1  -4   1 2268.40  124.47   1
  -1   4   1 2338.24  125.56  -2
   1  -4   1 2338.24  125.56   1
  -1   4   2 4007.61  216.41  -2
   1  -4   2 4007.61  216.41   1
  -1   4   2 4557.84  216.59  -2
   1  -4   2 4557.84  216.59   1
  -1   4   2 3849.34  216.08  -2
   1  -4   2 3849.34  216.08   1
  -1   4   3  114.31   25.26  -2
   1  -4   3  114.31   25.26   1
  -1   4   3   66.95   25.38  -2
   1  -4   3   66.95   25.38   1
  -1   4   3   81.35   23.69  -2
   1  -4   3   81.35   23.69   1
  -1   4   4 1030.03   63.79  -2
   1  -4   4 1030.03   63.79   1
   1  -4  -4  966.72   64.26  -2
  -1   4  -4  966.72   64.26   1
  -1   4   4  714.01   61.88  -2
   1  -4   4  714.01   61.88   1
  -1   4   4  928.58   59.00  -2
   1  -4   4  928.58   59.00   1
  -1   4   4  821.30   55.16  -2
   1  -4   4  821.30   55.16   1
   1  -4   5  282.96   32.55   1
   1  -4   5  304.88   38.42   1
  -1   4  -5  176.76   30.68   1
   1  -4   5  247.95   35.01   1
   1  -4   5  312.07   30.79   1
   1  -4   6 2951.53  162.20   1
   1  -4   6 2737.76  165.36   1
   1  -4   6 3379.69  171.20   1
   1  -4   6 2978.50  168.72   1
  -1   4  -6 2707.67  161.46   1
   1  -4   6 3320.89  162.77   1
   1  -4   7 4576.44  239.30   1
   1  -4   7 4574.68  239.21   1
   1  -4   7 4130.67  234.03   1
   1  -4   8 3505.23  210.51   1
   1  -4   8 4332.33  218.80   1
   1  -4   8 3988.96  217.17   1
   1  -4   8 3935.97  209.99   1
   1  -4   9 1730.19  115.05   1
   1  -4   9 1592.44  107.95   1
   1  -4   9 1640.43  113.25   1
   1  -4   9 1887.94  109.75   1
   1  -4  10 3943.55  221.13   1
   1  -4  10 4292.92  224.26   1
   1  -4  10 3597.29  213.04   1
   1  -4  10 3825.04  214.74   1
   1  -4  1113491.90  613.26   1
   1  -4  1112450.00  614.78   1
   1  -4  1110704.70  604.17   1
   1  -4  1112213.40  613.93   1
   1  -4  1111809.10  607.67   1
   1  -4  12 1345.64   99.91   1
   1  -4  12 1414.47  107.25   1
   1  -4  12 1496.46  109.15   1
   1  -4  12 1634.68  107.19   1
   1  -4  12 1375.20  102.51   1
   1  -4  13  702.09   68.18   1
   1  -4  13  978.98   78.65   1
   1  -4  13  730.62   75.79   1
   1  -4  13  771.82   77.44   1
   1  -4  13  742.62   73.23   1
   1  -4  14  720.52   78.30   1
   1  -4  14  712.42   77.46   1
   1  -4  14  925.59   80.57   1
   1  -4  14  722.13   74.05   1
   1  -4  15 5202.40  294.66   1
   1  -4  15 4705.91  289.72   1
   1  -4  15 4797.29  288.61   1
   1  -4  16  198.20   53.32   1
   1  -4  16  216.55   51.72   1
   1  -4  16  129.78   48.68   1
   1  -4  17   56.00   57.23   1
   1  -4  17  140.50   50.64   1
   1  -4  17  131.96   47.71   1
   1  -4  17   70.75   47.49   1
   1  -4  18  371.33   74.55   1
   1  -4  18  230.10   58.29   1
   1  -4  18  386.10   63.49   1
   1  -4  18  251.04   60.64   1
   1  -4  19  -33.64   72.36   1
   1  -4  19  -11.03   46.42   1
   1  -4  19   52.99   44.84   1
   1  -4  19   37.51   45.60   1
   1  -4  20   60.83   78.50   1
   1  -4  20  182.00   34.27   1
   1  -4  20  204.88   58.10   1
   1  -4  20  135.56   55.43   1
   1  -4  20  132.22   59.58   1
   1  -4  21   -2.09   29.48   1
   1  -4  21  -26.51   77.40   1
   1  -4  22  367.92   43.18   1
   1  -4  23   22.34   30.63   1
   1  -4  24  164.37   68.94   1
   1  -4  24  192.24   36.27   1
   1  -4  25  184.13   70.09   1
   1  -4  25  191.01   35.33   1
  -1   5  26  187.85   71.70  -2
   1  -4  26  187.85   71.70   1
  -1   5  26  225.00   28.83  -2
   1  -4  26  225.00   28.83   1
  -1   5  27   55.25   63.30  -2
   1  -4  27   55.25   63.30   1
  -1   5  27   54.10   23.38  -2
   1  -4  27   54.10   23.38   1
  -1   5  27   97.88   87.88  -2
   1  -4  27   97.88   87.88   1
  -1   5  28   90.84   57.35  -2
   1  -4  28   90.84   57.35   1
  -1   5  28   39.99   20.32  -2
   1  -4  28   39.99   20.32   1
  -1   5  28   87.69   84.88  -2
   1  -4  28   87.69   84.88   1
  -1   5  29  547.40   39.89  -2
   1  -4  29  547.40   39.89   1
  -1   5  29 1089.46  110.11  -2
   1  -4  29 1089.46  110.11   1
  -1   5  30   52.50   17.09  -2
   1  -4  30   52.50   17.09   1
  -1   5  30  110.47   75.45  -2
   1  -4  30  110.47   75.45   1
   1  -4  31   63.19   14.67   1
   1  -4  31  111.96   67.11   1
   1  -4  32    5.23   10.47   1
   1  -4  32    4.06   50.73   1
  -1   3  32   43.27   84.72   1
  -1   3  32  425.27   46.67   1
  -1   3  31  111.88   81.35   1
  -1   3  31  156.62   99.12   1
  -1   3  31  136.15   45.74   1
   1  -2  30   19.82  105.88  -2
  -1   3  30   19.82  105.88   1
   1  -2  30  281.76   57.41  -2
  -1   3  30  281.76   57.41   1
   1  -2  29   73.18  116.77  -2
  -1   3  29   73.18  116.77   1
   1  -2  29  178.05   55.87  -2
  -1   3  29  178.05   55.87   1
   1  -2  28    2.35  128.21  -2
  -1   3  28    2.35  128.21   1
   1  -2  28  750.33   74.34  -2
  -1   3  28  750.33   74.34   1
   1  -2  27   61.18   30.28  -2
  -1   3  27   61.18   30.28   1
   1  -2  27  -69.46  128.18  -2
  -1   3  27  -69.46  128.18   1
   1  -2  26  876.68   60.70  -2
  -1   3  26  876.68   60.70   1
   1  -2  26  197.49  138.18  -2
  -1   3  26  197.49  138.18   1
  -1   3  25  959.20   66.11   1
  -1   3  25  985.12   62.35   1
  -1   3  24  779.17   59.12   1
  -1   3  24  808.35   55.15   1
  -1   3  23   37.52   23.70   1
  -1   3  23   29.88   27.80   1
  -1   3  23  -27.61   74.82   1
  -1   3  22   16.05   24.09   1
  -1   3  22   26.13   22.83   1
  -1   3  22   17.05   45.98   1
  -1   3  22   69.80   55.29   1
  -1   3  22   56.84   28.04   1
  -1   3  22  -17.17   74.56   1
  -1   3  21    0.79   21.41   1
  -1   3  21   -6.04   24.61   1
  -1   3  21   -4.11   47.96   1
  -1   3  21  -13.33   49.58   1
  -1   3  21    7.36   24.24   1
  -1   3  21    9.12   71.77   1
  -1   3  20   -7.43   22.09   1
  -1   3  20   14.29   20.30   1
  -1   3  20    7.83   40.36   1
  -1   3  20  -16.72   49.94   1
  -1   3  20   19.99   24.20   1
  -1   3  20  -27.56   69.16   1
  -1   3  19 3654.12  197.44   1
  -1   3  19 4087.65  197.39   1
  -1   3  19 4144.63  252.95   1
  -1   3  19 4566.93  253.38   1
  -1   3  19 3660.62  197.91   1
  -1   3  19 3506.52  221.95   1
  -1   3  18 4387.89  264.81   1
  -1   3  18 4921.20  294.93   1
   1  -3 -18 5105.37  293.19   1
  -1   3  17    9.70   39.07   1
  -1   3  17   16.54   41.33   1
   1  -3 -17   15.49   41.87   1
  -1   3  16  404.87   63.45   1
  -1   3  16  379.68   60.56   1
   1  -3 -16  431.16   64.81   1
  -1   3  15  129.13   45.87   1
  -1   3  15  131.97   46.93   1
  -1   3  15  201.00   47.58   1
   1  -3 -15  204.60   51.04   1
  -1   3  1414613.20  836.70   1
  -1   3  1417118.30  842.78   1
  -1   3  1418881.00  843.79   1
   1  -3 -1416335.00  839.82   1
  -1   3  13 1938.10  133.74   1
  -1   3  13 2333.76  136.91   1
  -1   3  13 1829.46  131.58   1
   1  -3 -13 1904.46  134.26   1
  -1   3  1210284.40  555.69   1
   1  -3 -1210187.00  555.17   1
  -1   3  11 1015.96   82.46   1
  -1   3  11  947.66   78.12   1
   1  -3 -11 1063.27   85.88   1
  -1   3  1015243.50  827.32   1
  -1   3  1016925.50  834.82   1
   1  -3 -1016471.80  834.21   1
   1  -3  -9  160.19   34.76   1
  -1   3   9  174.61   36.36   1
  -1   3   9  173.69   31.88   1
   1  -3  -9  169.43   37.20   1
   1  -3  -8   52.37   26.82   1
  -1   3   8   49.68   29.44   1
  -1   3   8   48.17   24.69   1
   1  -3  -8   23.79   23.24   1
   1  -3  -8   25.89   27.77   1
   1  -3  -7  966.95   67.20   1
  -1   3   7  792.41   61.63   1
   1  -3  -7  811.59   62.05   1
  -1   3   7 1020.70   66.48   1
   1  -3  -7  869.90   64.87   1
   1  -3  -6  892.86   68.92   1
   1  -3  -6  994.71   68.58   1
  -1   3   6 1103.34   70.90   1
  -1   3   6 1111.97   65.05   1
   1  -3  -6  937.63   68.33   1
   1  -3  -520360.20  978.39   1
   1  -3  -518586.40  981.36   1
   1  -3  -519153.20  980.24   1
  -1   3   521135.50  980.45   1
   1  -3  -521321.50  981.85   1
  -1   3  -4 7110.66  337.73  -2
   1  -3  -4 7110.66  337.73   1
  -1   3  -4 6622.81  333.77  -2
   1  -3  -4 6622.81  333.77   1
  -1   3  -4 6165.32  328.23  -2
   1  -3  -4 6165.32  328.23   1
  -1   3  -4 6769.37  336.49  -2
   1  -3  -4 6769.37  336.49   1
  -1   3  -4 7053.97  335.26  -2
   1  -3  -4 7053.97  335.26   1
  -1   3  -3  227.27   30.07  -2
   1  -3  -3  227.27   30.07   1
  -1   3  -3  128.49   28.02  -2
   1  -3  -3  128.49   28.02   1
   1  -3   3  122.72   26.39  -2
  -1   3   3  122.72   26.39   1
  -1   3  -3  138.37   21.85  -2
   1  -3  -3  138.37   21.85   1
  -1   3  -3  109.78   29.95  -2
   1  -3  -3  109.78   29.95   1
  -1   3  -3  143.95   27.53  -2
   1  -3  -3  143.95   27.53   1
   1  -3   2  319.67   37.43  -2
  -1   3   2  319.67   37.43   1
  -1   3  -2  330.73   38.60  -2
   1  -3  -2  330.73   38.60   1
  -1   3  -2  317.88   31.99  -2
   1  -3  -2  317.88   31.99   1
  -1   3  -2  373.29   40.36  -2
   1  -3  -2  373.29   40.36   1
  -1   3  -2  340.96   34.57  -2
   1  -3  -2  340.96   34.57   1
   1  -3   1 6173.10  300.91  -2
  -1   3   1 6173.10  300.91   1
  -1   3  -1 5334.58  297.37  -2
   1  -3  -1 5334.58  297.37   1
  -1   3  -1 5962.28  295.11  -2
   1  -3  -1 5962.28  295.11   1
  -1   3  -1 6037.02  299.28  -2
   1  -3  -1 6037.02  299.28   1
  -1   3  -1 6107.86  294.46  -2
   1  -3  -1 6107.86  294.46   1
  -1   3   0  430.46   43.40  -2
   1  -3   0  430.46   43.40   1
   1  -3   0  441.29   40.87  -2
  -1   3   0  441.29   40.87   1
  -1   3   0  445.50   44.02  -2
   1  -3   0  445.50   44.02   1
  -1   3   0  298.94   23.22  -2
   1  -3   0  298.94   23.22   1
  -1   3   0  380.30   32.97  -2
   1  -3   0  380.30   32.97   1
  -1   3   1 5781.79  287.16  -2
   1  -3   1 5781.79  287.16   1
   1  -3  -1 6119.24  289.76  -2
  -1   3  -1 6119.24  289.76   1
  -1   3   1 6024.66  286.77  -2
   1  -3   1 6024.66  286.77   1
  -1   3   1 6160.76  286.96  -2
   1  -3   1 6160.76  286.96   1
  -1   3   1 5228.85  277.18  -2
   1  -3   1 5228.85  277.18   1
   1  -3  -2   75.16   26.81  -2
  -1   3  -2   75.16   26.81   1
  -1   3   2  153.19   30.96  -2
   1  -3   2  153.19   30.96   1
  -1   3   2  128.52   27.39  -2
   1  -3   2  128.52   27.39   1
  -1   3   2  145.10   28.90  -2
   1  -3   2  145.10   28.90   1
  -1   3   3  362.72   33.44  -2
   1  -3   3  362.72   33.44   1
   1  -3  -3  304.32   34.51  -2
  -1   3  -3  304.32   34.51   1
  -1   3   3  326.46   34.94  -2
   1  -3   3  326.46   34.94   1
  -1   3   3  245.87   24.49  -2
   1  -3   3  245.87   24.49   1
  -1   3   3  303.20   30.71  -2
   1  -3   3  303.20   30.71   1
  -1   3   3  315.88   27.70  -2
   1  -3   3  315.88   27.70   1
  -1   3   4 3335.44  166.81  -2
   1  -3   4 3335.44  166.81   1
  -1   3   4 2999.54  166.82  -2
   1  -3   4 2999.54  166.82   1
  -1   3   4 2739.63  173.55  -2
   1  -3   4 2739.63  173.55   1
  -1   3   4 2856.76  172.65  -2
   1  -3   4 2856.76  172.65   1
   1  -3   514691.00  694.79   1
   1  -3   512299.90  683.30   1
   1  -3   513923.20  691.65   1
   1  -3   512622.80  691.45   1
   1  -3   6 1193.22   84.40   1
   1  -3   6 1260.65   78.92   1
   1  -3   6 1442.67   89.55   1
   1  -3   6 1506.63   88.89   1
  -1   3  -6 1444.93   81.36   1
   1  -3   7  822.22   61.29   1
   1  -3   7  581.79   54.22   1
   1  -3   7  766.32   52.20   1
   1  -3   7  709.03   53.20   1
   1  -3   7  790.87   59.96   1
   1  -3   8   35.96   21.17   1
   1  -3   8   34.37   29.57   1
   1  -3   8   35.90   28.85   1
   1  -3   8   42.91   24.73   1
   1  -3   9   99.24   28.63   1
   1  -3   9   95.43   27.94   1
   1  -3   9  131.08   35.61   1
   1  -3   9  187.29   38.94   1
   1  -3  10 3176.21  176.77   1
   1  -3  10 3120.33  177.36   1
   1  -3  10 3252.25  175.19   1
   1  -3  10 2697.82  167.57   1
   1  -3  11 9128.41  421.37   1
   1  -3  11 8508.27  420.78   1
   1  -3  11 7851.89  419.49   1
   1  -3  11 8497.23  418.20   1
   1  -3  12 7053.79  358.88   1
   1  -3  12 7192.20  358.16   1
   1  -3  12 6960.77  359.16   1
   1  -3  12 5857.92  347.20   1
   1  -3  12 6933.73  356.31   1
   1  -3  13  414.79   56.19   1
   1  -3  13  424.56   58.38   1
   1  -3  13  388.56   55.00   1
   1  -3  13  486.89   57.17   1
   1  -3  14 7662.90  404.71   1
   1  -3  14 8314.73  407.16   1
   1  -3  14 7274.47  402.26   1
   1  -3  14 7107.96  401.45   1
   1  -3  15 3838.65  235.33   1
   1  -3  15 3704.95  234.62   1
   1  -3  16  646.05   75.48   1
   1  -3  16  642.15   77.19   1
   1  -3  17  273.12   57.54   1
   1  -3  17  279.76   56.15   1
   1  -3  17  307.62   56.86   1
   1  -3  17  179.30   54.71   1
   1  -3  18 1747.30  137.63   1
   1  -3  18 1607.81  137.55   1
   1  -3  19 1663.89  140.86   1
   1  -3  19 1535.84  134.58   1
   1  -3  19 2001.00  144.62   1
   1  -3  19 1808.65  103.52   1
   1  -3  20  120.84   52.97   1
   1  -3  20  114.75   30.05   1
   1  -3  21  296.65   38.74   1
   1  -3  22  759.83   51.49   1
   1  -3  22  603.87   54.40   1
   1  -3  22  864.68   95.87   1
   1  -3  23   -5.70   70.25   1
   1  -3  23   56.34   24.12   1
   1  -3  23   59.70   30.16   1
   1  -3  24  249.26   75.42   1
   1  -3  24  285.66   32.32   1
   1  -3  24  210.59   36.98   1
   1  -3  25    9.21   64.74   1
   1  -3  25   50.86   23.77   1
   1  -3  25   27.29   22.64   1
  -1   4  26  974.50   86.96  -2
   1  -3  26  974.50   86.96   1
  -1   4  26 1032.74   97.22  -2
   1  -3  26 1032.74   97.22   1
  -1   4  26  845.47   58.61  -2
   1  -3  26  845.47   58.61   1
  -1   4  26  867.49   57.89  -2
   1  -3  26  867.49   57.89   1
  -1   4  27    4.94   62.64  -2
   1  -3  27    4.94   62.64   1
  -1   4  27    7.72   54.97  -2
   1  -3  27    7.72   54.97   1
  -1   4  27   19.83   21.82  -2
   1  -3  27   19.83   21.82   1
  -1   4  27  -27.23   22.16  -2
   1  -3  27  -27.23   22.16   1
  -1   4  27  -15.28   87.69  -2
   1  -3  27  -15.28   87.69   1
  -1   4  28  429.03   72.50  -2
   1  -3  28  429.03   72.50   1
  -1   4  28  535.03   67.53  -2
   1  -3  28  535.03   67.53   1
  -1   4  28  416.24   36.40  -2
   1  -3  28  416.24   36.40   1
  -1   4  28  511.37   99.61  -2
   1  -3  28  511.37   99.61   1
  -1   4  29  422.66   35.30  -2
   1  -3  29  422.66   35.30   1
  -1   4  29  407.20   88.95  -2
   1  -3  29  407.20   88.95   1
  -1   4  30  178.27   50.72  -2
   1  -3  30  178.27   50.72   1
  -1   4  30  122.90   20.18  -2
   1  -3  30  122.90   20.18   1
  -1   4  30  100.76   78.73  -2
   1  -3  30  100.76   78.73   1
   1  -3  31  267.32   23.87   1
   1  -3  31  393.79   75.55   1
   1  -3  32   74.79   14.24   1
   1  -3  32  166.74   59.31   1
  -1   2  33  726.25   50.18   1
  -1   2  33  102.13   73.80   1
  -1   2  32   62.28   40.79   1
  -1   2  32  -18.60   88.74   1
  -1   2  31   47.58   48.59   1
  -1   2  31   67.03  102.43   1
   1  -1  30  551.32   68.62  -2
  -1   2  30  551.32   68.62   1
   1  -1  30   41.04  112.40  -2
  -1   2  30   41.04  112.40   1
   1  -1  29  918.85   80.78  -2
  -1   2  29  918.85   80.78   1
   1  -1  29    2.15  127.28  -2
  -1   2  29    2.15  127.28   1
   1  -1  28  127.18  126.38  -2
  -1   2  28  127.18  126.38   1
   1  -1  27  756.39   54.54  -2
  -1   2  27  756.39   54.54   1
   1  -1  27  703.46   50.13  -2
  -1   2  27  703.46   50.13   1
   1  -1  26  264.27   36.70  -2
  -1   2  26  264.27   36.70   1
   1  -1  26  145.59   30.28  -2
  -1   2  26  145.59   30.28   1
  -1   2  25 1832.72  103.68   1
  -1   2  25 1803.49  106.71   1
  -1   2  24  419.33   40.64   1
  -1   2  24  416.47   39.26   1
  -1   2  24  446.72   43.74   1
  -1   2  24  462.06   92.10   1
  -1   2  23  106.79   27.68   1
  -1   2  23  160.41   28.75   1
  -1   2  23  102.35   29.83   1
  -1   2  23  117.96   79.11   1
  -1   2  22 3232.03  176.40   1
  -1   2  22 3435.17  175.64   1
  -1   2  22 3477.87  230.50   1
  -1   2  22 3480.57  237.28   1
  -1   2  22 3277.15  177.93   1
  -1   2  22 3430.06  205.84   1
  -1   2  21 2772.24  153.80   1
  -1   2  21 2775.05  152.19   1
  -1   2  21 3564.73  214.84   1
  -1   2  21 3204.36  213.89   1
  -1   2  21 2830.54  155.14   1
  -1   2  21 3243.77  186.71   1
  -1   2  20 2633.40  143.08   1
  -1   2  20 2585.55  141.83   1
  -1   2  20 2845.95  196.94   1
  -1   2  20 2755.47  144.60   1
  -1   2  20 2413.12  172.76   1
  -1   2  19  674.34   47.86   1
  -1   2  19  693.36   47.10   1
  -1   2  19  714.65   89.87   1
  -1   2  19  670.36   84.18   1
  -1   2  19  612.34   47.86   1
  -1   2  19  629.53   80.11   1
  -1   2  18 4901.77  281.01   1
  -1   2  18 5392.90  313.29   1
  -1   2  18 5955.94  315.44   1
  -1   2  17 2309.38  159.93   1
  -1   2  17 2033.33  157.54   1
   1  -2 -17 2440.15  160.95   1
  -1   2  16 2454.25  175.99   1
   1  -2 -16 2679.69  177.45   1
  -1   2  15 1242.19  105.44   1
  -1   2  15 1475.84  109.30   1
   1  -2 -15 1294.84  106.32   1
  -1   2  14 1095.92   94.48   1
  -1   2  14 1240.42   97.12   1
   1  -2 -14 1150.18   95.50   1
  -1   2  13  343.19   53.53   1
  -1   2  13  437.50   57.26   1
  -1   2  13  306.85   49.26   1
   1  -2 -13  322.37   52.92   1
  -1   2  12 3129.05  195.57   1
  -1   2  12 3415.94  199.36   1
  -1   2  12 3836.06  200.77   1
   1  -2 -12 3377.54  198.41   1
  -1   2  11 7784.51  393.81   1
  -1   2  11 7892.41  391.63   1
   1  -2 -11 6956.37  389.98   1
  -1   2  10 1961.34  127.11   1
  -1   2  10 2473.58  136.69   1
  -1   2  10 2584.29  138.86   1
   1  -2 -10 2132.60  135.21   1
  -1   2   9 3705.22  216.97   1
  -1   2   9 4201.96  224.70   1
  -1   2   9 4678.46  225.31   1
   1  -2  -9 4294.03  225.08   1
   1  -2  -9 4128.65  224.61   1
   1  -2  -8 1425.15   93.17   1
  -1   2   8 1835.29  101.30   1
  -1   2   8 1513.14   98.17   1
   1  -2  -8 1641.14  100.19   1
   1  -2  -8 1675.53  101.06   1
   1  -2  -711668.30  628.26   1
  -1   2   712764.40  633.86   1
  -1   2   714041.80  634.27   1
   1  -2  -713785.90  636.28   1
   1  -2  -712444.60  633.75   1
  -1   2   6 7646.55  339.74   1
   1  -2  -6 6256.02  334.57   1
  -1   2   6 6541.08  337.44   1
   1  -2  -6 6507.07  339.12   1
   1  -2  -6 6746.31  339.21   1
  -1   2   5 2568.36  139.29   1
   1  -2  -5 2720.57  139.95   1
  -1   2   5 3088.57  142.42   1
   1  -2  -5 2810.44  143.43   1
   1  -2  -5 2682.17  141.62   1
   1  -2   4 7620.16  395.92  -2
  -1   2   4 7620.16  395.92   1
   1  -2   4 9029.79  398.76  -2
  -1   2   4 9029.79  398.76   1
  -1   2  -4 7228.08  392.17  -2
   1  -2  -4 7228.08  392.17   1
  -1   2  -4 8615.85  398.67  -2
   1  -2  -4 8615.85  398.67   1
  -1   2  -4 8272.17  399.99  -2
   1  -2  -4 8272.17  399.99   1
   1  -2   4 7706.24  397.00  -2
  -1   2   4 7706.24  397.00   1
  -1   2  -4 8607.14  399.19  -2
   1  -2  -4 8607.14  399.19   1
  -1   2  -323983.70 1264.91  -2
   1  -2  -323983.70 1264.91   1
  -1   2  -327341.70 1270.32  -2
   1  -2  -327341.70 1270.32   1
   1  -2   324781.60 1268.24  -2
  -1   2   324781.60 1268.24   1
  -1   2  -326996.10 1271.00  -2
   1  -2  -326996.10 1271.00   1
  -1   2  -328879.60 1269.80  -2
   1  -2  -328879.60 1269.80   1
  -1   2  -327222.30 1268.90  -2
   1  -2  -327222.30 1268.90   1
  -1   2  -2 1997.38  109.40  -2
   1  -2  -2 1997.38  109.40   1
  -1   2  -2 1854.38  104.09  -2
   1  -2  -2 1854.38  104.09   1
  -1   2  -2 2032.41  108.90  -2
   1  -2  -2 2032.41  108.90   1
  -1   2  -2 2261.84  108.93  -2
   1  -2  -2 2261.84  108.93   1
   1  -2   2 1864.31  107.11  -2
  -1   2   2 1864.31  107.11   1
  -1   2  -2 2109.72  107.54  -2
   1  -2  -2 2109.72  107.54   1
  -1   2  -136447.50 1717.97  -2
   1  -2  -136447.50 1717.97   1
  -1   2  -135798.20 1720.53  -2
   1  -2  -135798.20 1720.53   1
  -1   2  -134871.80 1719.56  -2
   1  -2  -134871.80 1719.56   1
   1  -2   136387.90 1721.02  -2
  -1   2   136387.90 1721.02   1
  -1   2  -135052.40 1717.35  -2
   1  -2  -135052.40 1717.35   1
  -1   2   0   27.65   13.16  -2
   1  -2   0   27.65   13.16   1
  -1   2   0   25.01   17.20  -2
   1  -2   0   25.01   17.20   1
  -1   2   0   12.51   16.16  -2
   1  -2   0   12.51   16.16   1
   1  -2   0   22.57   15.73  -2
  -1   2   0   22.57   15.73   1
  -1   2   0   16.88   10.61  -2
   1  -2   0   16.88   10.61   1
  -1   2   0   15.44    7.90  -2
   1  -2   0   15.44    7.90   1
  -1   2   137398.50 1539.01  -2
   1  -2   137398.50 1539.01   1
  -1   2   140345.90 1539.76  -2
   1  -2   140345.90 1539.76   1
   1  -2  -140209.30 1541.72  -2
  -1   2  -140209.30 1541.72   1
  -1   2   138931.20 1540.01  -2
   1  -2   138931.20 1540.01   1
  -1   2   135426.20 1532.26  -2
   1  -2   135426.20 1532.26   1
  -1   2   133270.30 1532.54  -2
   1  -2   133270.30 1532.54   1
  -1   2   2 3135.14  160.63  -2
   1  -2   2 3135.14  160.63   1
  -1   2   2 3568.11  163.04  -2
   1  -2   2 3568.11  163.04   1
   1  -2  -2 3484.52  164.23  -2
  -1   2  -2 3484.52  164.23   1
  -1   2   2 3218.94  158.33  -2
   1  -2   2 3218.94  158.33   1
  -1   2   331563.00 1378.11  -2
   1  -2   331563.00 1378.11   1
  -1   2   333877.40 1377.78  -2
   1  -2   333877.40 1377.78   1
  -1   2   327870.80 1371.33  -2
   1  -2   327870.80 1371.33   1
  -1   2   328822.10 1372.59  -2
   1  -2   328822.10 1372.59   1
  -1   2   332782.50 1377.75  -2
   1  -2   332782.50 1377.75   1
   1  -2  -333562.50 1377.54  -2
  -1   2  -333562.50 1377.54   1
  -1   2   335217.30 1376.51  -2
   1  -2   335217.30 1376.51   1
  -1   2   331773.30 1373.45  -2
   1  -2   331773.30 1373.45   1
  -1   2   323576.50 1365.96  -2
   1  -2   323576.50 1365.96   1
  -1   2   4 7281.96  366.93  -2
   1  -2   4 7281.96  366.93   1
  -1   2   4 6915.56  362.37  -2
   1  -2   4 6915.56  362.37   1
  -1   2   4 7195.46  366.52  -2
   1  -2   4 7195.46  366.52   1
  -1   2   4 7083.92  368.49  -2
   1  -2   4 7083.92  368.49   1
   1  -2  -4 7404.38  365.23  -2
  -1   2  -4 7404.38  365.23   1
  -1   2   4 8371.51  365.26  -2
   1  -2   4 8371.51  365.26   1
   1  -2   5  518.88   34.56   1
   1  -2   5  577.91   45.80   1
   1  -2   5  588.49   47.17   1
   1  -2   5  569.78   40.90   1
   1  -2   5  509.22   42.37   1
   1  -2   5  596.77   50.31   1
   1  -2   6 2264.47  116.90   1
   1  -2   6 1853.58  110.94   1
   1  -2   6 1937.31  116.15   1
   1  -2   6 2016.80  110.11   1
   1  -2   7 5552.85  281.48   1
  -1   2  -7 4690.46  274.83   1
   1  -2   7 6241.25  282.17   1
   1  -2   7 5710.37  277.53   1
   1  -2   7 5273.72  275.57   1
   1  -2   8 4645.05  239.69   1
   1  -2   8 4565.02  244.59   1
   1  -2   8 4335.44  240.26   1
   1  -2   8 5037.43  245.12   1
   1  -2   8 4631.13  242.87   1
   1  -2   9 5664.18  283.85   1
   1  -2   9 5703.13  284.28   1
   1  -2   9 5454.96  284.05   1
   1  -2   9 4926.35  279.09   1
   1  -2   9 5431.31  279.91   1
   1  -2  10 4682.25  222.88   1
   1  -2  10 4272.03  220.46   1
   1  -2  10 4030.29  220.19   1
   1  -2  10 3510.99  211.24   1
   1  -2  10 3966.52  216.63   1
   1  -2  11 4342.14  240.72   1
   1  -2  11 4728.95  246.93   1
   1  -2  11 5071.40  248.28   1
   1  -2  11 4852.26  246.14   1
   1  -2  11 4606.31  243.96   1
   1  -2  12 5567.80  287.95   1
   1  -2  12 5839.62  290.78   1
   1  -2  12 4969.61  283.30   1
   1  -2  12 5115.05  286.28   1
   1  -2  12 5235.24  283.77   1
   1  -2  12 5303.06  286.47   1
   1  -2  13  709.72   66.88   1
   1  -2  13  924.93   75.34   1
   1  -2  13  893.85   75.35   1
   1  -2  13  750.69   70.82   1
   1  -2  13  688.72   70.22   1
   1  -2  14  704.69   73.27   1
   1  -2  14  904.74   79.69   1
   1  -2  14  965.39   82.39   1
   1  -2  15  747.56   72.11   1
   1  -2  15  554.37   62.33   1
   1  -2  15  536.65   63.74   1
   1  -2  15  539.44   65.24   1
   1  -2  16 2955.18  194.09   1
   1  -2  16 3020.70  192.95   1
   1  -2  16 2993.09  196.47   1
   1  -2  17 1497.10  122.15   1
   1  -2  17 1600.54  124.90   1
   1  -2  17 1615.06  128.50   1
   1  -2  18 3257.34  210.70   1
   1  -2  19  543.51   77.36   1
   1  -2  19  561.44   42.25   1
   1  -2  19  582.93   47.74   1
   1  -2  20 2137.08  110.48   1
   1  -2  20 2041.78  157.46   1
   1  -2  20 1814.25  112.83   1
   1  -2  21 1468.22   84.72   1
   1  -2  21 1312.61  128.51   1
   1  -2  21 1367.89   88.54   1
   1  -2  22 2951.03  194.93   1
   1  -2  22 3258.95  171.27   1
   1  -2  23   12.65   23.12   1
   1  -2  23   22.85   69.44   1
   1  -2  24 1262.50   75.81   1
   1  -2  24 1204.09   75.97   1
   1  -2  24 1229.69  109.50   1
   1  -2  25  370.33   36.13   1
   1  -2  25  314.95   35.10   1
   1  -2  25  300.06   74.07   1
  -1   3  26  128.41   94.68  -2
   1  -2  26  128.41   94.68   1
  -1   3  26   96.46   25.13  -2
   1  -2  26   96.46   25.13   1
  -1   3  26   30.63   24.74  -2
   1  -2  26   30.63   24.74   1
  -1   3  26   56.02   67.47  -2
   1  -2  26   56.02   67.47   1
  -1   3  27  733.03  109.03  -2
   1  -2  27  733.03  109.03   1
  -1   3  27  460.53   42.04  -2
   1  -2  27  460.53   42.04   1
  -1   3  27  521.62   41.46  -2
   1  -2  27  521.62   41.46   1
  -1   3  27  618.35   76.61  -2
   1  -2  27  618.35   76.61   1
  -1   3  27  662.61   83.62  -2
   1  -2  27  662.61   83.62   1
  -1   3  28  732.97  105.67  -2
   1  -2  28  732.97  105.67   1
  -1   3  28  610.15   45.86  -2
   1  -2  28  610.15   45.86   1
  -1   3  28  589.96   79.22  -2
   1  -2  28  589.96   79.22   1
  -1   3  28  814.55   81.09  -2
   1  -2  28  814.55   81.09   1
  -1   3  29  462.64   90.47  -2
   1  -2  29  462.64   90.47   1
  -1   3  29  382.55   33.74  -2
   1  -2  29  382.55   33.74   1
  -1   3  29  569.28   72.19  -2
   1  -2  29  569.28   72.19   1
  -1   3  30  111.16   77.03  -2
   1  -2  30  111.16   77.03   1
  -1   3  30   85.59   20.13  -2
   1  -2  30   85.59   20.13   1
  -1   3  30  168.49   54.02  -2
   1  -2  30  168.49   54.02   1
   1  -2  31  224.51   72.58   1
   1  -2  31  148.44   20.07   1
   1  -2  31  239.00   53.73   1
   1  -2  32  340.23   64.56   1
   1  -2  32  326.49   54.07   1
   1  -2  33   75.85   37.84   1
  -1   1  33   -2.84   72.85   1
  -1   1  33  572.43   48.37   1
  -1   1  32   69.20   90.02   1
  -1   1  32  447.01   54.38   1
  -1   1  31   38.36  106.27   1
  -1   1  31  600.13   65.56   1
   1   0  30  480.85   82.72  -2
  -1   1  30  480.85   82.72   1
   1   0  30  636.82   73.06  -2
  -1   1  30  636.82   73.06   1
   1   0  29  -76.25  116.86  -2
  -1   1  29  -76.25  116.86   1
   1   0  29   -4.70   73.28  -2
  -1   1  29   -4.70   73.28   1
   1   0  29  103.06   61.28  -2
  -1   1  29  103.06   61.28   1
   1   0  28   37.40   22.19  -2
  -1   1  28   37.40   22.19   1
   1   0  28   60.62   78.85  -2
  -1   1  28   60.62   78.85   1
   1   0  28  -53.35  125.46  -2
  -1   1  28  -53.35  125.46   1
   1   0  27 1123.15   68.41  -2
  -1   1  27 1123.15   68.41   1
   1   0  27  908.11  108.27  -2
  -1   1  27  908.11  108.27   1
   1   0  26 1674.81   92.39  -2
  -1   1  26 1674.81   92.39   1
   1   0  26 1494.42   92.70  -2
  -1   1  26 1494.42   92.70   1
   1   0  26 1499.31  130.48  -2
  -1   1  26 1499.31  130.48   1
  -1   1  25   69.01   26.31   1
  -1   1  25  115.25   28.00   1
  -1   1  25   99.85   80.99   1
  -1   1  24    0.82   24.35   1
  -1   1  24   18.20   24.18   1
  -1   1  24  -47.66   80.32   1
  -1   1  24   20.04   82.38   1
  -1   1  23  219.28   30.24   1
  -1   1  23  162.67   29.87   1
  -1   1  22  698.34   97.71   1
  -1   1  22  767.19   95.49   1
  -1   1  22  720.07   55.32   1
  -1   1  22  779.42   55.01   1
  -1   1  22  790.74   54.18   1
  -1   1  21  143.40   74.36   1
  -1   1  21  195.46   62.18   1
  -1   1  21  258.36   60.56   1
  -1   1  21  159.28   29.19   1
  -1   1  21  140.43   27.75   1
  -1   1  21  112.28   25.92   1
  -1   1  20 1090.37  104.54   1
  -1   1  20 1000.09  106.59   1
  -1   1  20 1018.61  104.20   1
  -1   1  20  868.48   62.14   1
  -1   1  20  926.35   62.11   1
  -1   1  20 1064.10   62.50   1
  -1   1  19 2517.51  165.36   1
  -1   1  19 2264.03  164.32   1
  -1   1  19 2279.97  142.31   1
  -1   1  19 1993.63  116.09   1
  -1   1  19 2150.07  115.61   1
  -1   1  18   -3.35   43.82   1
  -1   1  18   -3.32   37.31   1
  -1   1  18  -10.43   48.79   1
  -1   1  17 1956.55  149.92   1
  -1   1  17 2007.08  143.72   1
  -1   1  16   97.42   43.04   1
  -1   1  16   55.37   41.14   1
  -1   1  15 7140.13  375.12   1
  -1   1  15 6314.45  373.33   1
   1  -1 -15 6621.46  373.84   1
  -1   1  14 2311.68  143.69   1
  -1   1  14 2017.64  136.91   1
  -1   1  14 1962.85  136.65   1
   1  -1 -14 2092.73  138.69   1
  -1   1  13  186.26   45.50   1
  -1   1  13  139.99   40.72   1
   1  -1 -13  101.40   43.86   1
  -1   1  12  978.34   80.40   1
   1  -1 -12 1057.51   82.70   1
  -1   1  11   42.31   29.51   1
  -1   1  11   19.34   34.06   1
   1  -1 -11  -18.28   32.26   1
  -1   1  10 4189.09  215.86   1
   1  -1 -10 3684.79  213.69   1
  -1   1   9 1639.12   94.31   1
   1  -1  -9 1472.53   92.88   1
  -1   1   8 7619.64  341.96   1
   1  -1  -8 6904.24  340.66   1
  -1   1   7  207.88   29.56   1
   1  -1  -7  167.75   26.44   1
  -1   1   7  344.99   39.37   1
   1  -1  -7  291.41   39.59   1
  -1   1   6 1014.38   60.54   1
   1  -1  -6  770.18   52.58   1
  -1   1   6  724.62   46.54   1
   1  -1  -6  998.09   61.48   1
   1  -1  -5 1600.35  100.17   1
  -1   1   5 2262.22  108.10   1
  -1   1   5 2355.38  100.46   1
   1  -1  -5 1553.77   96.24   1
   1  -1  -5 2193.38  108.09   1
   1  -1   411971.70  517.25  -2
  -1   1   411971.70  517.25   1
  -1   1  -4 9892.65  513.52  -2
   1  -1  -4 9892.65  513.52   1
   1  -1   411380.90  516.73  -2
  -1   1   411380.90  516.73   1
  -1   1  -411326.80  518.91  -2
   1  -1  -411326.80  518.91   1
   1  -1   4 8996.59  510.94  -2
  -1   1   4 8996.59  510.94   1
  -1   1  -411589.20  517.75  -2
   1  -1  -411589.20  517.75   1
   1  -1   318578.30  871.93  -2
  -1   1   318578.30  871.93   1
  -1   1  -318008.10  871.85  -2
   1  -1  -318008.10  871.85   1
   1  -1   318220.20  870.89  -2
  -1   1   318220.20  870.89   1
  -1   1  -318428.20  873.64  -2
   1  -1  -318428.20  873.64   1
   1  -1   317149.00  869.31  -2
  -1   1   317149.00  869.31   1
  -1   1  -318020.60  872.04  -2
   1  -1  -318020.60  872.04   1
  -1   1  -263143.70 2980.91  -2
   1  -1  -263143.70 2980.91   1
   1  -1   261337.30 2978.87  -2
  -1   1   261337.30 2978.87   1
  -1   1  -268451.90 2983.12  -2
   1  -1  -268451.90 2983.12   1
   1  -1   263811.20 2980.16  -2
  -1   1   263811.20 2980.16   1
  -1   1  -267247.30 2981.02  -2
   1  -1  -267247.30 2981.02   1
  -1   1  -125955.10 1208.09  -2
   1  -1  -125955.10 1208.09   1
  -1   1  -122976.30 1203.58  -2
   1  -1  -122976.30 1203.58   1
  -1   1  -125446.40 1206.69  -2
   1  -1  -125446.40 1206.69   1
   1  -1   126494.50 1208.09  -2
  -1   1   126494.50 1208.09   1
  -1   1  -126148.40 1208.83  -2
   1  -1  -126148.40 1208.83   1
  -1   1  -126231.90 1206.36  -2
   1  -1  -126231.90 1206.36   1
  -1   1   0  114.53   13.06  -2
   1  -1   0  114.53   13.06   1
  -1   1   0  169.01   15.84  -2
   1  -1   0  169.01   15.84   1
  -1   1   0  152.79   16.61  -2
   1  -1   0  152.79   16.61   1
   1  -1   0  180.05   15.30  -2
  -1   1   0  180.05   15.30   1
  -1   1   0  134.43   11.57  -2
   1  -1   0  134.43   11.57   1
  -1   1   0  129.53   11.55  -2
   1  -1   0  129.53   11.55   1
  -1   1   126659.90 1052.70  -2
   1  -1   126659.90 1052.70   1
  -1   1   122064.40 1049.53  -2
   1  -1   122064.40 1049.53   1
  -1   1   125701.80 1051.85  -2
   1  -1   125701.80 1051.85   1
   1  -1  -116591.50 1046.35  -2
  -1   1  -116591.50 1046.35   1
  -1   1   126569.20 1052.35  -2
   1  -1   126569.20 1052.35   1
  -1   1   123239.90 1048.05  -2
   1  -1   123239.90 1048.05   1
   1  -1  -128169.90 1053.68  -2
  -1   1  -128169.90 1053.68   1
  -1   1   121687.20 1048.86  -2
   1  -1   121687.20 1048.86   1
  -1   1   259771.30 2932.58  -2
   1  -1   259771.30 2932.58   1
  -1   1   262877.30 2932.78  -2
   1  -1   262877.30 2932.78   1
  -1   1   260863.70 2930.92  -2
   1  -1   260863.70 2930.92   1
  -1   1   260052.20 2933.13  -2
   1  -1   260052.20 2933.13   1
   1  -1  -261397.10 2932.10  -2
  -1   1  -261397.10 2932.10   1
  -1   1   261328.30 2931.11  -2
   1  -1   261328.30 2931.11   1
  -1   1   319003.80  801.90  -2
   1  -1   319003.80  801.90   1
  -1   1   320535.10  803.90  -2
   1  -1   320535.10  803.90   1
  -1   1   319138.40  805.11  -2
   1  -1   319138.40  805.11   1
  -1   1   318788.00  803.46  -2
   1  -1   318788.00  803.46   1
  -1   1   316442.90  801.84  -2
   1  -1   316442.90  801.84   1
   1  -1  -316836.10  800.82  -2
  -1   1  -316836.10  800.82   1
  -1   1   319830.30  802.74  -2
   1  -1   319830.30  802.74   1
  -1   1   4 9326.71  342.71  -2
   1  -1   4 9326.71  342.71   1
  -1   1   4 9063.53  343.69  -2
   1  -1   4 9063.53  343.69   1
  -1   1   4 9797.62  342.62  -2
   1  -1   4 9797.62  342.62   1
  -1   1   4 8506.43  342.67  -2
   1  -1   4 8506.43  342.67   1
  -1   1   4 8496.46  345.06  -2
   1  -1   4 8496.46  345.06   1
   1  -1   5 7173.11  323.58   1
   1  -1   5 7816.71  336.69   1
   1  -1   5 8779.65  335.93   1
   1  -1   5 8400.54  334.88   1
  -1   1  -5 6972.38  327.49   1
  -1   1  -5 6377.41  325.88   1
   1  -1   6  111.71   15.16   1
   1  -1   6  156.29   27.37   1
   1  -1   6  145.05   28.58   1
   1  -1   6  167.25   27.10   1
   1  -1   6  194.15   32.73   1
  -1   1  -6  106.67   23.29   1
   1  -1   6  157.65   17.16   1
  -1   1  -6   82.97   19.23   1
   1  -1   7  656.69   53.06   1
   1  -1   7  742.07   53.87   1
   1  -1   7  714.13   55.44   1
  -1   1  -7  652.95   49.53   1
   1  -1   7  698.78   52.02   1
   1  -1   8  543.40   47.98   1
   1  -1   8  492.69   46.38   1
   1  -1   8  476.88   45.10   1
   1  -1   8  398.54   42.10   1
   1  -1   8  526.65   44.93   1
   1  -1   9 3916.05  221.58   1
   1  -1   9 4181.80  221.44   1
   1  -1   9 4271.41  220.18   1
   1  -1   9 4274.70  223.74   1
   1  -1   9 4233.95  221.50   1
   1  -1  10 7582.87  363.91   1
   1  -1  10 6977.40  359.74   1
   1  -1  10 6571.94  359.26   1
   1  -1  10 6860.99  356.55   1
   1  -1  10 7192.71  359.83   1
   1  -1  11 1679.35  102.86   1
   1  -1  11 1650.72  104.85   1
   1  -1  11 1440.04  102.77   1
   1  -1  11 1561.15  104.26   1
   1  -1  12  752.71   64.47   1
   1  -1  12  637.42   62.85   1
   1  -1  12  784.52   69.37   1
   1  -1  12  785.55   64.83   1
   1  -1  12  654.68   62.66   1
   1  -1  13 1897.07  126.39   1
   1  -1  13 2186.33  131.80   1
   1  -1  13 1840.53  125.65   1
   1  -1  13 1890.09  124.33   1
   1  -1  14  244.33   46.89   1
   1  -1  14  325.91   52.08   1
   1  -1  14  310.94   47.10   1
   1  -1  14  199.70   44.42   1
   1  -1  15 5260.73  314.23   1
   1  -1  15 5533.92  312.99   1
   1  -1  15 5501.97  314.81   1
   1  -1  16  961.14   88.47   1
   1  -1  16  998.14   90.15   1
   1  -1  16  841.16   84.19   1
   1  -1  16 1067.65   88.50   1
   1  -1  17  276.80   54.30   1
   1  -1  17  202.22   45.22   1
   1  -1  18  -31.17   44.53   1
   1  -1  18   11.50   49.55   1
   1  -1  18   15.03   38.13   1
   1  -1  19 2082.29  161.19   1
   1  -1  19 2294.71  162.52   1
   1  -1  19 2364.77  146.51   1
   1  -1  20 2620.54  195.01   1
   1  -1  20 2943.28  152.05   1
   1  -1  20 2694.18  192.35   1
   1  -1  20 3403.23  205.24   1
   1  -1  20 3251.45  179.13   1
   1  -1  20 2451.58  169.66   1
   1  -1  21  301.81   32.34   1
   1  -1  21  240.84   63.94   1
   1  -1  21  239.16   62.93   1
   1  -1  21  293.77   64.41   1
   1  -1  21  340.25   76.49   1
   1  -1  21  217.29   64.11   1
   1  -1  22  -35.60   67.69   1
   1  -1  22   69.83   24.56   1
   1  -1  22   57.24   23.90   1
   1  -1  22   16.06   43.34   1
   1  -1  23  132.49   26.55   1
   1  -1  23  100.45   26.99   1
   1  -1  23  135.92   71.96   1
   1  -1  24  256.25   32.66   1
   1  -1  24  290.58   33.73   1
   1  -1  24  262.12   74.89   1
   1  -1  25  473.63   40.32   1
   1  -1  25  339.35   37.38   1
   1  -1  25  424.92   82.32   1
  -1   2  26 2653.85  169.08  -2
   1  -1  26 2653.85  169.08   1
  -1   2  26 2202.54  125.33  -2
   1  -1  26 2202.54  125.33   1
  -1   2  26 2197.96  126.15  -2
   1  -1  26 2197.96  126.15   1
  -1   2  26 2809.91  158.76  -2
   1  -1  26 2809.91  158.76   1
  -1   2  27  340.50   98.13  -2
   1  -1  27  340.50   98.13   1
  -1   2  27  303.77   32.51  -2
   1  -1  27  303.77   32.51   1
  -1   2  27  168.27   29.83  -2
   1  -1  27  168.27   29.83   1
  -1   2  27  421.93   76.66  -2
   1  -1  27  421.93   76.66   1
  -1   2  27  328.44   70.46  -2
   1  -1  27  328.44   70.46   1
  -1   2  28  877.18  109.37  -2
   1  -1  28  877.18  109.37   1
  -1   2  28  661.49   48.71  -2
   1  -1  28  661.49   48.71   1
  -1   2  28  664.85   80.96  -2
   1  -1  28  664.85   80.96   1
  -1   2  28  757.70   84.91  -2
   1  -1  28  757.70   84.91   1
  -1   2  29  519.19   95.60  -2
   1  -1  29  519.19   95.60   1
  -1   2  29  410.66   35.95  -2
   1  -1  29  410.66   35.95   1
  -1   2  29  594.94   73.66  -2
   1  -1  29  594.94   73.66   1
  -1   2  30  600.32   89.32  -2
   1  -1  30  600.32   89.32   1
  -1   2  30  553.21   39.90  -2
   1  -1  30  553.21   39.90   1
   1  -1  31   79.51   95.11   1
   1  -1  31  115.21   72.17   1
   1  -1  31   51.06   17.04   1
   1  -1  31   27.61   50.84   1
   1  -1  32  -12.81   50.06   1
   1  -1  32   37.34   63.69   1
   1  -1  32   61.19   80.75   1
   1  -1  32   37.06   47.46   1
   1  -1  33  206.52   46.68   1
   1  -1  33  457.85   46.30   1
  -1   0  33   32.65   71.83   1
  -1   0  33  172.47   38.70   1
  -1   0  32  139.60   60.26   1
  -1   0  32   90.46   90.20   1
  -1   0  32  178.47   49.53   1
  -1   0  31  517.07   78.57   1
  -1   0  31  370.23   63.96   1
   1   1  30   72.48  119.90  -2
  -1   0  30   72.48  119.90   1
   1   1  30 1042.64   86.62  -2
  -1   0  30 1042.64   86.62   1
   1   1  29   24.04  109.61  -2
  -1   0  29   24.04  109.61   1
   1   1  29    8.28   20.30  -2
  -1   0  29    8.28   20.30   1
   1   1  29   32.25   62.30  -2
  -1   0  29   32.25   62.30   1
   1   1  28  143.28   26.50  -2
  -1   0  28  143.28   26.50   1
   1   1  28  117.32   81.16  -2
  -1   0  28  117.32   81.16   1
   1   1  27  363.33   38.10  -2
  -1   0  27  363.33   38.10   1
   1   1  27  461.86   39.12  -2
  -1   0  27  461.86   39.12   1
   1   1  27  466.55   93.79  -2
  -1   0  27  466.55   93.79   1
   1   1  26   71.90   26.25  -2
  -1   0  26   71.90   26.25   1
   1   1  26   67.17   25.58  -2
  -1   0  26   67.17   25.58   1
   1   1  26  103.48   84.44  -2
  -1   0  26  103.48   84.44   1
  -1   0  25  119.61   27.71   1
  -1   0  25  147.31   28.19   1
  -1   0  25  243.96   88.62   1
  -1   0  25  206.38   89.42   1
  -1   0  24 2485.86  134.52   1
  -1   0  24 2340.04  135.02   1
  -1   0  23  235.52   88.83   1
  -1   0  23  351.43   35.70   1
  -1   0  23  318.23   36.88   1
  -1   0  22 2041.54  155.37   1
  -1   0  22 1940.71  142.85   1
  -1   0  22 1691.82  104.00   1
  -1   0  22 1924.53  104.11   1
  -1   0  21 2045.55  154.46   1
  -1   0  21 1759.24  133.60   1
  -1   0  21 1794.87  105.26   1
  -1   0  21 1953.93  104.96   1
  -1   0  20 2370.38  154.86   1
  -1   0  20 2352.54  124.80   1
  -1   0  20 2248.10  125.27   1
  -1   0  20 2023.91  162.50   1
  -1   0  19 3763.75  245.44   1
  -1   0  19 3966.53  223.53   1
  -1   0  19 3479.52  237.33   1
  -1   0  18  447.19   66.25   1
  -1   0  18  297.72   57.58   1
  -1   0  18  324.71   57.87   1
  -1   0  18  254.69   55.18   1
  -1   0  17 1220.22  103.11   1
  -1   0  17 1064.33   99.37   1
  -1   0  17 1099.89   97.49   1
  -1   0  16 3708.64  231.21   1
  -1   0  16 4068.44  231.65   1
  -1   0  15 1864.36  135.52   1
  -1   0  15 2175.46  138.57   1
  -1   0  14 1512.02  106.82   1
  -1   0  14 1306.45  102.87   1
  -1   0  13   48.52   37.17   1
  -1   0  13   42.49   32.62   1
   1   0 -13   62.48   37.13   1
  -1   0  12 1714.01  109.18   1
  -1   0  12 1733.93  111.00   1
  -1   0  12 1437.21  103.08   1
   1   0 -12 1434.54  104.96   1
  -1   0  11   43.91   31.86   1
  -1   0  11   12.24   27.62   1
   1   0 -11   27.01   30.25   1
  -1   0  10 1499.19   98.47   1
   1   0 -10 1419.75   97.96   1
  -1   0   9 1130.59   76.17   1
   1   0  -9  917.42   72.01   1
  -1   0   813748.70  688.69   1
  -1   0   815010.70  699.10   1
  -1   0   813492.90  689.07   1
  -1   0   815481.90  699.07   1
   1   0  -813778.60  696.13   1
  -1   0   7 3315.81  160.76   1
  -1   0   7 2907.95  150.53   1
  -1   0   7 2651.99  149.45   1
  -1   0   7 2973.68  158.65   1
   1   0  -7 2847.20  157.04   1
  -1   0   6   63.41   30.29   1
  -1   0   6   35.44   20.83   1
  -1   0   6   34.98   20.99   1
  -1   0   6   54.21   27.81   1
  -1   0   6   19.83   18.56   1
   1   0  -6   32.62   29.15   1
   1   0  -5 9498.69  504.02   1
  -1   0   516614.50  518.04   1
  -1   0   511364.80  504.28   1
  -1   0   515142.70  516.29   1
  -1   0   515737.40  510.34   1
  -1   0   513071.60  507.31   1
   1   0  -5 7708.75  500.34   1
  -1   0   5 8705.08  500.62   1
   1   0  -515335.40  516.14   1
   1   0   4 8757.54  366.24  -2
  -1   0   4 8757.54  366.24   1
   1   0   4 9356.13  371.17  -2
  -1   0   4 9356.13  371.17   1
   1   0   4 9352.21  370.36  -2
  -1   0   4 9352.21  370.36   1
  -1   0  -4 7104.01  364.33  -2
   1   0  -4 7104.01  364.33   1
  -1   0  -4 7000.57  361.55  -2
   1   0  -4 7000.57  361.55   1
   1   0   4 6795.94  361.32  -2
  -1   0   4 6795.94  361.32   1
  -1   0  -4 6783.24  367.39  -2
   1   0  -4 6783.24  367.39   1
   1   0   3 7440.98  361.67  -2
  -1   0   3 7440.98  361.67   1
   1   0   3 6648.35  362.75  -2
  -1   0   3 6648.35  362.75   1
   1   0   3 7838.55  364.77  -2
  -1   0   3 7838.55  364.77   1
  -1   0  -3 7592.10  359.99  -2
   1   0  -3 7592.10  359.99   1
  -1   0  -3 7635.96  364.59  -2
   1   0  -3 7635.96  364.59   1
   1   0   2 8862.59  449.64  -2
  -1   0   2 8862.59  449.64   1
   1   0   2 9419.59  451.05  -2
  -1   0   2 9419.59  451.05   1
   1   0   2 8571.54  449.14  -2
  -1   0   2 8571.54  449.14   1
  -1   0  -2 9954.56  449.20  -2
   1   0  -2 9954.56  449.20   1
  -1   0  -2 9820.74  451.59  -2
   1   0  -2 9820.74  451.59   1
   1   0   167267.90 3273.58  -2
  -1   0   167267.90 3273.58   1
   1   0   169595.80 3272.18  -2
  -1   0   169595.80 3272.18   1
  -1   0  -172453.30 3273.93  -2
   1   0  -172453.30 3273.93   1
  -1   0  -175744.80 3274.62  -2
   1   0  -175744.80 3274.62   1
   1   0   0  179.70   10.92  -2
  -1   0   0  179.70   10.92   1
  -1   0   0  254.29   18.17  -2
   1   0   0  254.29   18.17   1
  -1   0   0  168.26   12.43  -2
   1   0   0  168.26   12.43   1
  -1   0   0  243.45   14.18  -2
   1   0   0  243.45   14.18   1
  -1   0   0  230.62   13.61  -2
   1   0   0  230.62   13.61   1
  -1   0   0  229.81   13.69  -2
   1   0   0  229.81   13.69   1
   1   0   0   84.33   12.67  -2
  -1   0   0   84.33   12.67   1
   1   0   0  171.47   12.21  -2
  -1   0   0  171.47   12.21   1
  -1   0   0  158.47   12.10  -2
   1   0   0  158.47   12.10   1
  -1   0   163932.50 3297.34  -2
   1   0   163932.50 3297.34   1
  -1   0   165938.40 3299.27  -2
   1   0   165938.40 3299.27   1
  -1   0   171562.30 3299.51  -2
   1   0   171562.30 3299.51   1
  -1   0   169698.30 3299.32  -2
   1   0   169698.30 3299.32   1
  -1   0   169799.70 3299.86  -2
   1   0   169799.70 3299.86   1
  -1   0   2 8363.97  398.36  -2
   1   0   2 8363.97  398.36   1
  -1   0   2 9100.10  399.54  -2
   1   0   2 9100.10  399.54   1
  -1   0   2 8729.20  400.62  -2
   1   0   2 8729.20  400.62   1
  -1   0   2 8214.65  399.52  -2
   1   0   2 8214.65  399.52   1
  -1   0   2 7824.00  398.37  -2
   1   0   2 7824.00  398.37   1
  -1   0   2 8744.12  398.49  -2
   1   0   2 8744.12  398.49   1
  -1   0   2 8012.57  399.41  -2
   1   0   2 8012.57  399.41   1
  -1   0   2 8665.57  398.05  -2
   1   0   2 8665.57  398.05   1
  -1   0   2 8257.78  399.06  -2
   1   0   2 8257.78  399.06   1
  -1   0   3 8032.03  391.63  -2
   1   0   3 8032.03  391.63   1
  -1   0   3 7384.87  391.80  -2
   1   0   3 7384.87  391.80   1
  -1   0   3 8189.36  390.17  -2
   1   0   3 8189.36  390.17   1
  -1   0   3 8211.89  389.77  -2
   1   0   3 8211.89  389.77   1
  -1   0   3 9164.45  392.11  -2
   1   0   3 9164.45  392.11   1
  -1   0   3 7009.60  390.82  -2
   1   0   3 7009.60  390.82   1
  -1   0   3 9247.66  392.93  -2
   1   0   3 9247.66  392.93   1
  -1   0   3 7514.23  388.00  -2
   1   0   3 7514.23  388.00   1
  -1   0   3 8852.31  392.17  -2
   1   0   3 8852.31  392.17   1
   1   0  -3 7664.96  387.69  -2
  -1   0  -3 7664.96  387.69   1
  -1   0   413494.50  502.77  -2
   1   0   413494.50  502.77   1
  -1   0   410123.70  500.17  -2
   1   0   410123.70  500.17   1
  -1   0   413414.60  498.94  -2
   1   0   413414.60  498.94   1
   1   0  -4 8953.17  495.44  -2
  -1   0  -4 8953.17  495.44   1
  -1   0   4 9798.33  500.62  -2
   1   0   4 9798.33  500.62   1
  -1   0   411994.70  499.94  -2
   1   0   411994.70  499.94   1
  -1   0   412799.00  502.55  -2
   1   0   412799.00  502.55   1
   1   0  -4 8516.75  494.18  -2
  -1   0  -4 8516.75  494.18   1
  -1   0   4 8900.70  494.45  -2
   1   0   4 8900.70  494.45   1
   1   0  -410105.10  493.23  -2
  -1   0  -410105.10  493.23   1
  -1   0   413207.90  502.19  -2
   1   0   413207.90  502.19   1
   1   0  -4 9759.29  496.22  -2
  -1   0  -4 9759.29  496.22   1
   1   0   5 8415.33  381.41   1
   1   0   510442.20  382.66   1
  -1   0  -5 7348.44  375.12   1
   1   0   511658.40  386.64   1
   1   0   510123.90  383.95   1
   1   0   510968.10  382.42   1
  -1   0  -5 5610.82  370.79   1
   1   0   5 5758.17  371.04   1
  -1   0  -5 9568.90  377.77   1
  -1   0  -5 9226.00  372.70   1
  -1   0  -6 2610.30  141.46   1
   1   0   6 2837.49  145.15   1
  -1   0  -6 3068.80  137.14   1
   1   0   6 2999.51  147.50   1
   1   0   6 3102.31  148.23   1
   1   0   6 3145.88  145.69   1
   1   0   6 2374.48  144.99   1
  -1   0  -6 2031.03  138.40   1
  -1   0  -7 1221.60   74.50   1
   1   0   7 1305.81   79.23   1
   1   0   7 1135.97   77.50   1
   1   0   7 1309.14   80.64   1
   1   0   7 1337.62   76.96   1
   1   0   7 1242.64   76.50   1
  -1   0  -8 9076.59  501.65   1
   1   0   810668.00  508.05   1
   1   0   810972.80  506.37   1
   1   0   810535.20  509.19   1
   1   0   810427.60  505.03   1
   1   0   8 9918.74  505.82   1
  -1   0  -9 2381.24  144.78   1
   1   0   9 3078.49  149.99   1
   1   0   9 2679.74  147.12   1
   1   0   9 2808.76  150.57   1
   1   0   9 2793.76  152.92   1
   1   0   9 2450.91  146.96   1
   1   0  10 4526.77  264.53   1
   1   0  10 5867.15  273.93   1
   1   0  10 5317.00  266.28   1
   1   0  10 4839.59  267.55   1
   1   0  10 5199.46  266.22   1
   1   0  11  116.83   32.63   1
   1   0  11   99.95   29.63   1
   1   0  11  168.89   34.65   1
   1   0  11  134.16   32.51   1
   1   0  11  139.43   35.25   1
   1   0  12 1423.02   94.44   1
   1   0  12 1411.51   92.69   1
   1   0  12 1543.98  100.14   1
   1   0  13   47.52   32.07   1
   1   0  13   25.95   36.59   1
   1   0  13   36.61   32.77   1
   1   0  13   30.75   31.07   1
   1   0  14 1272.72   93.69   1
   1   0  14 1189.31   89.53   1
   1   0  14 1117.29   93.15   1
   1   0  15 1176.21   93.13   1
   1   0  15 1115.97   94.37   1
   1   0  16 4155.89  244.21   1
   1   0  16 4263.64  248.21   1
   1   0  17  250.17   51.58   1
   1   0  17  273.41   52.68   1
   1   0  17  313.31   54.06   1
   1   0  18  540.70   69.46   1
   1   0  18  477.57   64.90   1
   1   0  18  592.28   74.55   1
   1   0  18  446.26   64.63   1
   1   0  18  568.82   72.06   1
   1   0  19 4091.25  267.75   1
   1   0  19 4119.44  268.31   1
   1   0  19 4615.88  274.69   1
   1   0  19 4619.42  248.93   1
   1   0  20   13.46   20.15   1
   1   0  20  -17.58   48.38   1
   1   0  20    7.80   20.65   1
   1   0  20  -17.88   49.41   1
   1   0  20   68.94   47.21   1
   1   0  20  -15.17   65.18   1
   1   0  20  -13.87   51.31   1
   1   0  21 1099.39   69.60   1
   1   0  21 1072.75  111.36   1
   1   0  21 1221.16   70.54   1
   1   0  21  937.26  107.54   1
   1   0  21 1368.00  117.64   1
   1   0  21 1245.12  107.80   1
   1   0  21  852.31   95.20   1
   1   0  22  439.34   39.10   1
   1   0  22  367.99   38.20   1
   1   0  22  516.09   77.24   1
   1   0  22  413.17   81.09   1
   1   0  22  602.28   84.91   1
   1   0  23  703.61   93.63   1
   1   0  23  839.35   56.73   1
   1   0  23  811.76   56.46   1
   1   0  24  320.00   84.25   1
   1   0  24  384.54   38.64   1
   1   0  24  399.58   39.45   1
   1   0  25   88.93   71.35   1
   1   0  25  111.48   26.64   1
   1   0  25   76.58   26.30   1
   1   0  25  196.57   84.60   1
  -1   1  26  121.99   72.74  -2
   1   0  26  121.99   72.74   1
  -1   1  26  227.05   32.32  -2
   1   0  26  227.05   32.32   1
  -1   1  26   76.87   26.73  -2
   1   0  26   76.87   26.73   1
  -1   1  26  288.58   95.30  -2
   1   0  26  288.58   95.30   1
  -1   1  27 1791.51  120.77  -2
   1   0  27 1791.51  120.77   1
  -1   1  27 1498.46  119.43  -2
   1   0  27 1498.46  119.43   1
  -1   1  27 1428.17   86.66  -2
   1   0  27 1428.17   86.66   1
  -1   1  27 1396.42  131.90  -2
   1   0  27 1396.42  131.90   1
  -1   1  28  121.68   67.27  -2
   1   0  28  121.68   67.27   1
  -1   1  28   21.82   22.80  -2
   1   0  28   21.82   22.80   1
  -1   1  28   65.97   85.63  -2
[truncated: 4,064,605 more chars]
